# Supplementary material for: PAK4 suppresses RELB to prevent senescence-like growth arrest in breast cancer
Source: Nat Commun. 2019 Aug 9;10:3589. doi: 10.1038/s41467-019-11510-4 (PMC6689091; doi:10.1038/s41467-019-11510-4)
Supplement: Supplementary file 4 — Supplementary Data 1 [file 41467_2019_11510_MOESM4_ESM.xlsx]

## Sheet: ugc_533_13
Supplementary Data 1 | Exome sequencing results of PAK4-driven tumors
mutation_type	gene	chr	start	stop	ref	alt	het_stat	p_val	total_ref_reads	total_alt_reads
nonsynonymous SNV	Tcea1:NM_001159750:exon8:c.A706G:p.R236G,Tcea1:NM_001159751:exon8:c.A742G:p.R248G,Tcea1:NM_011541:exon8:c.A709G:p.R237G,	chr1	4883528	4883528	A	G	het	0.000201	11	4
nonsynonymous SNV	Rrs1:NM_021511:exon1:c.G1010A:p.G337D,	chr1	9536614	9536614	G	A	het	0.002823	14	4
nonsynonymous SNV	Rpl7:NM_011291:exon4:c.G410T:p.R137L,	chr1	16092857	16092857	C	A	het	0	88	23
nonsynonymous SNV	Slc9a2:NM_001033289:exon8:c.G1708A:p.E570K,	chr1	40818864	40818864	G	A	het	0.000181	11	4
nonsynonymous SNV	Cryge:NM_007777:exon3:c.G493A:p.G165S,	chr1	65095230	65095230	C	T	het	0	34	11
nonsynonymous SNV	C130026I21Rik:NM_001037909:exon1:c.A13G:p.N5D,C130026I21Rik:NM_175219:exon1:c.A13G:p.N5D,	chr1	85266627	85266627	T	C	het	0	835	213
nonsynonymous SNV	Heatr7b1:NM_001177364:exon11:c.A1094T:p.Q365L,	chr1	90131805	90131805	A	T	het	0	43	16
nonsynonymous SNV	Heatr7b1:NM_001177364:exon12:c.G1202A:p.R401H,	chr1	90132017	90132017	G	A	het	0	25	8
nonsynonymous SNV	Pam:NM_013626:exon16:c.G1536T:p.L512F,	chr1	99749766	99749766	C	A	het	0	27	6
nonsynonymous SNV	Nckap5:NM_172484:exon8:c.A488C:p.D163A,Nckap5:NM_001081756:exon10:c.A692C:p.D231A,Nckap5:NM_176957:exon10:c.A692C:p.D231A,	chr1	127999239	127999239	T	G	het	0.003108	18	4
nonsynonymous SNV	Elk4:NM_007923:exon3:c.G368T:p.G123V,	chr1	133914330	133914330	G	T	het	0.006864	12	3
nonsynonymous SNV	Rbbp5:NM_172517:exon10:c.T1061C:p.I354T,	chr1	134391516	134391516	T	C	het	0.000216	18	5
nonsynonymous SNV	Ren2:NM_031193:exon2:c.C262T:p.P88S,Ren1:NM_031192:exon2:c.C193T:p.P65S,	chr1	135250804	135250804	C	T	het	0	37	11
nonsynonymous SNV	Ren2:NM_031193:exon2:c.C281T:p.T94I,Ren1:NM_031192:exon2:c.C212T:p.T71I,	chr1	135250823	135250823	C	T	het	0	42	11
nonsynonymous SNV	Ren2:NM_031193:exon6:c.T757C:p.S253P,Ren1:NM_031192:exon6:c.T688C:p.S230P,	chr1	135254985	135254985	T	C	het	0	70	18
nonsynonymous SNV	Aspm:NM_009791:exon7:c.A2345T:p.N782I,	chr1	141360834	141360834	A	T	het	0.03888	11	3
nonsynonymous SNV	Acbd6:NM_026683:exon1:c.T158G:p.V53G,Acbd6:NM_028250:exon1:c.T158G:p.V53G,Acbd6:NM_001145781:exon1:c.T158G:p.V53G,	chr1	157405925	157405925	T	G	het	0	40	12
nonsynonymous SNV	Cd244:NM_018729:exon2:c.T76C:p.S26P,	chr1	173503826	173503826	T	C	het	0.000273	11	4
nonsynonymous SNV	Cd244:NM_018729:exon2:c.C382T:p.L128F,	chr1	173504132	173504132	C	T	het	0	45	12
nonsynonymous SNV	Pydc4:NM_001177349:exon3:c.A272T:p.E91V,Pydc4:NM_001177350:exon2:c.A272T:p.E91V,	chr1	175525157	175525157	T	A	het	0	34	10
nonsynonymous SNV	Pyhin1:NM_175026:exon5:c.G878A:p.G293D,	chr1	175572856	175572856	G	A	het	0	120	32
nonsynonymous SNV	Pydc3:NM_001162938:exon4:c.A1258G:p.N420D,	chr1	175613669	175613669	A	G	het	0.000112	14	5
nonsynonymous SNV	Kin:NM_025280:exon5:c.A1015C:p.K339Q,	chr2	10013983	10013983	A	C	het	0	41	10
nonsynonymous SNV	Ndufa8:NM_026703:exon4:c.T505C:p.F169L,	chr2	35892038	35892038	A	G	het	0	26	11
nonsynonymous SNV	Rif1:NM_175238:exon20:c.T2225A:p.I742K,	chr2	51953995	51953995	T	A	het	0.004064	14	4
nonsynonymous SNV	Olfr154:NM_013728:exon1:c.G782A:p.R261H,	chr2	85503808	85503808	C	T	het	0	101	31
nonsynonymous SNV	Olfr1006:NM_146570:exon2:c.C853T:p.L285F,	chr2	85514454	85514454	G	A	het	0	25	8
nonsynonymous SNV	Olfr1022:NM_146589:exon1:c.G43A:p.V15M,	chr2	85708793	85708793	G	A	het	0	96	22
nonsynonymous SNV	Olfr1170:NM_146532:exon1:c.G809A:p.R270Q,	chr2	88064379	88064379	C	T	het	0	206	54
nonsynonymous SNV	Olfr1182:NM_001011535:exon3:c.C329T:p.T110I,	chr2	88286765	88286765	G	A	het	0	132	41
nonsynonymous SNV	Slc28a2:NM_172980:exon14:c.A1288T:p.I430F,	chr2	122281050	122281050	A	T	het	0	68	18
nonsynonymous SNV	Phf20:NM_172674:exon8:c.C1009T:p.R337C,	chr2	156099505	156099505	C	T	het	0	89	27
nonsynonymous SNV	Gm14496:NM_001205282:exon6:c.C1796T:p.T599I,	chr2	181735038	181735038	C	T	het	0	285	71
nonsynonymous SNV	Ect2:NM_001177626:exon15:c.T1589C:p.I530T,Ect2:NM_007900:exon16:c.T1682C:p.I561T,Ect2:NM_001177625:exon15:c.T1589C:p.I530T,	chr3	27026702	27026702	A	G	het	0	27	8
nonsynonymous SNV	Gm1527:NM_001033479:exon8:c.C577T:p.P193S,	chr3	28813299	28813299	C	T	het	0	34	9
nonsynonymous SNV	Mrpl47:NM_029017:exon1:c.G19C:p.V7L,	chr3	32635643	32635643	C	G	het	0	37	12
nonsynonymous SNV	Ssr3:NM_026155:exon4:c.A374G:p.K125R,	chr3	65187031	65187031	T	C	het	0.024343	11	3
nonsynonymous SNV	Gon4l:NM_027389:exon21:c.T3197C:p.M1066T,Gon4l:NM_001242372:exon22:c.T3248C:p.M1083T,	chr3	88699202	88699202	T	C	het	0	64	19
nonsynonymous SNV	Gon4l:NM_027389:exon21:c.A4106G:p.Q1369R,Gon4l:NM_001242372:exon22:c.A4157G:p.Q1386R,	chr3	88700111	88700111	A	G	het	0	21	7
nonsynonymous SNV	Tdpoz4:NM_207272:exon1:c.T830C:p.V277A,	chr3	93601149	93601149	T	C	het	0	51	14
nonsynonymous SNV	Gm9125:NM_001163730:exon2:c.C602T:p.A201V,	chr3	93742092	93742092	G	A	het	0	197	47
nonsynonymous SNV	Tdpoz5:NM_207273:exon1:c.G110A:p.R37K,Gm10697:NM_001163731:exon1:c.G110A:p.R37K,	chr3	93765127	93765127	C	T	het	0.000183	19	5
nonsynonymous SNV	Tdpoz5:NM_207273:exon1:c.G110A:p.R37K,Gm10697:NM_001163731:exon1:c.G110A:p.R37K,	chr3	93876457	93876457	C	T	het	0.000173	18	5
nonsynonymous SNV	Ankrd35:NM_001081139:exon10:c.A974G:p.H325R,	chr3	96487296	96487296	A	G	het	0	22	12
nonsynonymous SNV	Ankrd35:NM_001081139:exon10:c.C1612T:p.L538F,	chr3	96487934	96487934	C	T	het	0.001344	13	4
nonsynonymous SNV	Adh5:NM_007410:exon6:c.G700C:p.E234Q,	chr3	138114343	138114343	G	C	het	0	48	19
nonsynonymous SNV	Pdlim5:NM_001190854:exon2:c.G78A:p.M26I,Pdlim5:NM_001190853:exon2:c.G78A:p.M26I,Pdlim5:NM_019808:exon2:c.G78A:p.M26I,Pdlim5:NM_001190852:exon2:c.G78A:p.M26I,Pdlim5:NM_001190855:exon2:c.G78A:p.M26I,Pdlim5:NM_019809:exon2:c.G78A:p.M26I,Pdlim5:NM_001190856:exon2:c.G78A:p.M26I,Pdlim5:NM_001190857:exon1:c.G78A:p.M26I,Pdlim5:NM_022554:exon1:c.G78A:p.M26I,	chr3	142054695	142054695	C	T	het	0	31	10
nonsynonymous SNV	Gbp1:NM_010259:exon5:c.A523G:p.I175V,	chr3	142266616	142266616	A	G	het	0	94	27
nonsynonymous SNV	Gbp1:NM_010259:exon5:c.T565A:p.F189I,	chr3	142266658	142266658	T	A	het	0	61	15
nonsynonymous SNV	Gbp1:NM_010259:exon5:c.G568A:p.D190N,	chr3	142266661	142266661	G	A	het	0	56	14
nonsynonymous SNV	Gbp1:NM_010259:exon7:c.G1101A:p.M367I,	chr3	142269922	142269922	G	A	het	0	39	13
nonsynonymous SNV	Gbp1:NM_010259:exon8:c.C1241G:p.A414G,	chr3	142271165	142271165	C	G	het	0	36	10
nonsynonymous SNV	Gbp1:NM_010259:exon10:c.A1642C:p.I548L,	chr3	142274490	142274490	A	C	het	0	43	12
nonsynonymous SNV	Zzz3:NM_001080755:exon14:c.T2691G:p.S897R,Zzz3:NM_198416:exon14:c.T2691G:p.S897R,	chr3	152121320	152121320	T	G	het	0	47	12
nonsynonymous SNV	Tgs1:NM_054089:exon8:c.G1789A:p.E597K,	chr4	3522768	3522768	G	A	het	0.001282	11	4
nonsynonymous SNV	Chd7:NM_001081417:exon2:c.C880T:p.P294S,	chr4	8679531	8679531	C	T	het	0	43	10
nonsynonymous SNV	Tesk1:NM_011571:exon10:c.C1047G:p.D349E,	chr4	43459532	43459532	C	G	het	0.027046	15	3
nonsynonymous SNV	Cylc2:NM_001162865:exon5:c.G715A:p.A239T,	chr4	51242246	51242246	G	A	het	0	47	11
nonsynonymous SNV	Tnc:NM_011607:exon3:c.G1024A:p.G342S,	chr4	63678708	63678708	C	T	het	0	22	5
nonsynonymous SNV	Tlr4:NM_021297:exon3:c.C2144T:p.A715V,	chr4	66502149	66502149	C	T	het	0	39	7
nonsynonymous SNV	LOC100502924:NM_001256481:exon6:c.G1113T:p.Q371H,	chr4	73318175	73318175	G	T	het	0	57	15
nonsynonymous SNV	Tyrp1:NM_031202:exon8:c.T1487G:p.V496G,	chr4	80496661	80496661	T	G	het	0	37	10
nonsynonymous SNV	Inadl:NM_001005787:exon16:c.T1730C:p.L577P,	chr4	98354947	98354947	T	C	het	0.001466	12	3
nonsynonymous SNV	Prpf38a:NM_172697:exon4:c.A464C:p.E155A,	chr4	108245445	108245445	T	G	het	0	25	7
nonsynonymous SNV	Skint8:NM_001100466:exon3:c.A380G:p.D127G,	chr4	111601343	111601343	A	G	het	0	48	13
nonsynonymous SNV	Skint6:NM_001103199:exon34:c.A2592C:p.K864N,	chr4	112545066	112545066	T	G	het	0	76	18
nonsynonymous SNV	Skint6:NM_001103199:exon30:c.A2338C:p.K780Q,	chr4	112567454	112567454	T	G	het	3.5e-05	14	5
nonsynonymous SNV	Skint6:NM_001103199:exon3:c.A383G:p.D128G,	chr4	112910683	112910683	T	C	het	0	24	7
nonsynonymous SNV	Skint5:NM_001167878:exon50:c.C3582G:p.F1194L,Skint5:NM_001167876:exon50:c.C3582G:p.F1194L,	chr4	113211956	113211956	G	C	het	0	21	9
nonsynonymous SNV	Skint5:NM_001167878:exon50:c.G3577A:p.D1193N,Skint5:NM_001167876:exon50:c.G3577A:p.D1193N,	chr4	113211961	113211961	C	T	het	0	22	9
nonsynonymous SNV	Skint5:NM_001167878:exon29:c.A2308C:p.I770L,Skint5:NM_001167876:exon29:c.A2308C:p.I770L,	chr4	113388296	113388296	T	G	het	0	61	18
nonsynonymous SNV	Skint5:NM_001167878:exon29:c.T2286A:p.S762R,Skint5:NM_001167876:exon29:c.T2286A:p.S762R,	chr4	113388318	113388318	A	T	het	0	80	20
nonsynonymous SNV	Skint5:NM_001167878:exon18:c.A1607T:p.N536I,Skint5:NM_001167876:exon18:c.A1607T:p.N536I,	chr4	113500475	113500475	T	A	het	0	22	8
nonsynonymous SNV	Skint5:NM_001167878:exon4:c.C571A:p.H191N,Skint5:NM_001167876:exon4:c.C571A:p.H191N,	chr4	113613377	113613377	G	T	het	0	73	19
nonsynonymous SNV	Pabpc4:NM_148917:exon1:c.C26T:p.P9L,Pabpc4:NM_130881:exon1:c.C26T:p.P9L,	chr4	122960883	122960883	C	T	het	0.025055	11	3
nonsynonymous SNV	Csf3r:NM_007782:exon9:c.C1022T:p.T341M,Csf3r:NM_001252651:exon7:c.C698T:p.T233M,	chr4	125712564	125712564	C	T	het	0	56	16
nonsynonymous SNV	Sfpq:NM_023603:exon7:c.A1739C:p.Q580P,	chr4	126704078	126704078	A	C	het	0	26	8
stopgain SNV	Sfpq:NM_023603:exon7:c.C1753T:p.R585X,	chr4	126704092	126704092	C	T	het	0	21	8
nonsynonymous SNV	Zmym6:NM_177462:exon11:c.G1426A:p.A476T,	chr4	126783823	126783823	G	A	het	0.001517	11	4
nonsynonymous SNV	Myom3:NM_001085509:exon25:c.T3125C:p.I1042T,	chr4	135354315	135354315	T	C	het	0.011862	12	3
nonsynonymous SNV	Gm13040:NM_001113736:exon2:c.A274G:p.I92V,Gm13057:NM_001113735:exon2:c.A274G:p.I92V,	chr4	143129816	143129816	A	G	het	0	24	5
nonsynonymous SNV	Pramef6:NM_001085414:exon3:c.G870A:p.M290I,	chr4	143486636	143486636	C	T	het	0	113	36
nonsynonymous SNV	Pramef6:NM_001085414:exon3:c.G689A:p.R230Q,	chr4	143486817	143486817	C	T	het	0	120	60
nonsynonymous SNV	Gm13109:NM_001126315:exon2:c.A820T:p.T274S,	chr4	143539616	143539616	T	A	het	0	335	111
nonsynonymous SNV	Gm13109:NM_001126315:exon2:c.C739T:p.R247C,	chr4	143539697	143539697	G	A	het	0	87	25
nonsynonymous SNV	Oog2:NM_198661:exon4:c.T499A:p.W167R,	chr4	143784923	143784923	T	A	het	0	37	10
nonsynonymous SNV	Gm13119:NM_001034101:exon4:c.A1420C:p.T474P,	chr4	143953714	143953714	A	C	het	0	68	21
nonsynonymous SNV	Gm13152:NM_001039209:exon3:c.G341A:p.R114K,	chr4	146886637	146886637	G	A	het	0	77	19
nonsynonymous SNV	Ptchd2:NM_001083342:exon15:c.C2819T:p.T940I,	chr4	147624876	147624876	G	A	het	0.002695	14	4
nonsynonymous SNV	Cdk6:NM_009873:exon1:c.C105A:p.N35K,	chr5	3344471	3344471	C	A	het	0.008532	17	4
nonsynonymous SNV	Gm9758:NM_198666:exon4:c.A608C:p.E203A,	chr5	14911356	14911356	T	G	het	0	174	43
nonsynonymous SNV	Gm17019:NM_182957:exon3:c.A407C:p.N136T,	chr5	15031019	15031019	T	G	het	0	25	8
nonsynonymous SNV	Agap3:NM_139153:exon9:c.C1182G:p.D394E,	chr5	23989215	23989215	C	G	het	0.015592	15	3
nonsynonymous SNV	Speer4a:NM_029376:exon3:c.A374T:p.N125I,	chr5	26363293	26363293	T	A	het	0	821	206
nonsynonymous SNV	Speer4b:NM_028561:exon2:c.G280A:p.E94K,	chr5	27826634	27826634	C	T	het	0	133	40
nonsynonymous SNV	C330019G07Rik:NM_194340:exon6:c.G5030A:p.R1677K,	chr5	33169769	33169769	C	T	het	0	19	7
nonsynonymous SNV	C330019G07Rik:NM_194340:exon6:c.T4559C:p.F1520S,	chr5	33170240	33170240	A	G	het	0	119	34
nonsynonymous SNV	C330019G07Rik:NM_194340:exon6:c.G3947C:p.S1316T,	chr5	33170852	33170852	C	G	het	0	49	17
nonsynonymous SNV	C330019G07Rik:NM_194340:exon6:c.G2394A:p.M798I,	chr5	33172405	33172405	C	T	het	0	68	22
nonsynonymous SNV	C330019G07Rik:NM_194340:exon6:c.G1966A:p.A656T,	chr5	33172833	33172833	C	T	het	0	96	31
nonsynonymous SNV	C330019G07Rik:NM_194340:exon6:c.G1151A:p.S384N,	chr5	33173648	33173648	C	T	het	0	176	50
nonsynonymous SNV	C330019G07Rik:NM_194340:exon6:c.T1058C:p.I353T,	chr5	33173741	33173741	A	G	het	0	185	46
nonsynonymous SNV	Arap2:NM_178407:exon7:c.A1483G:p.K495E,	chr5	63106040	63106040	T	C	het	0	14	8
nonsynonymous SNV	Hnrnpd:NM_001077267:exon4:c.C572T:p.S191F,Hnrnpd:NM_007516:exon5:c.C629T:p.S210F,Hnrnpd:NM_001077266:exon4:c.C572T:p.S191F,Hnrnpd:NM_001077265:exon5:c.C629T:p.S210F,	chr5	100393813	100393813	G	A	het	0.043818	12	3
nonsynonymous SNV	Vmn2r8:NM_001104620:exon6:c.T2405A:p.V802D,	chr5	109226354	109226354	A	T	het	0	32	8
nonsynonymous SNV	Vmn2r11:NM_001104622:exon6:c.G2252A:p.G751D,	chr5	109476226	109476226	C	T	het	0	414	109
nonsynonymous SNV	Vmn2r14:NM_001104625:exon6:c.G2110A:p.V704I,	chr5	109644958	109644958	C	T	het	0	341	87
nonsynonymous SNV	Vmn2r15:NM_001104626:exon2:c.G244A:p.A82T,	chr5	109723341	109723341	C	T	het	0.001589	12	6
nonsynonymous SNV	Vmn2r17:NM_001104628:exon5:c.T1611G:p.H537Q,	chr5	109863376	109863376	T	G	het	0	100	29
nonsynonymous SNV	Anapc5:NM_021505:exon13:c.C1565T:p.A522V,Anapc5:NM_001042491:exon13:c.C1526T:p.A509V,	chr5	123243473	123243473	G	A	het	0	17	7
nonsynonymous SNV	Cux1:NM_009986:exon5:c.T341A:p.I114K,Cux1:NM_198602:exon5:c.T341A:p.I114K,	chr5	136849290	136849290	A	T	het	0.008496	12	3
nonsynonymous SNV	Ppp1r35:NM_027242:exon4:c.G758A:p.R253Q,	chr5	138221230	138221230	G	A	het	0	31	7
nonsynonymous SNV	Smok3a:NM_001126045:exon2:c.G238A:p.D80N,Smok3a:NM_001168602:exon2:c.G238A:p.D80N,	chr5	138473841	138473841	G	A	het	0	34	9
stopgain SNV	Rac1:NM_009007:exon6:c.C487T:p.R163X,	chr5	144267935	144267935	G	A	het	0	88	19
stopgain SNV	Arpc1b:NM_023142:exon6:c.C646T:p.R216X,	chr5	145886592	145886592	C	T	het	0	21	8
nonsynonymous SNV	Arpc1b:NM_023142:exon6:c.G658A:p.V220I,	chr5	145886604	145886604	G	A	het	0	21	6
nonsynonymous SNV	Dgki:NM_001081206:exon21:c.G2152A:p.A718T,	chr6	36944902	36944902	C	T	het	0	12	6
nonsynonymous SNV	Creb3l2:NM_178661:exon5:c.T679A:p.F227I,	chr6	37308552	37308552	A	T	het	0	21	8
nonsynonymous SNV	Creb3l2:NM_178661:exon5:c.C665T:p.P222L,	chr6	37308566	37308566	G	A	het	0	31	13
nonsynonymous SNV	Trim24:NM_145076:exon15:c.T2581G:p.F861V,	chr6	37907830	37907830	T	G	het	0.013276	12	3
nonsynonymous SNV	Gm5771:NM_001038997:exon2:c.G89A:p.R30Q,	chr6	41344709	41344709	G	A	het	0.000655	17	4
nonsynonymous SNV	Cbx3:NM_007624:exon3:c.G127A:p.G43R,	chr6	51425332	51425332	G	A	het	0	80	20
nonsynonymous SNV	Skap2:NM_018773:exon8:c.A614C:p.K205T,	chr6	51858412	51858412	T	G	het	0	28	8
nonsynonymous SNV	Olfr213:NM_001011801:exon1:c.C46T:p.R16W,	chr6	116490518	116490518	C	T	het	0	103	26
nonsynonymous SNV	Kdm5a:NM_145997:exon8:c.G938A:p.G313E,	chr6	120338095	120338095	G	A	het	0.011534	19	4
nonsynonymous SNV	Vmn2r21:NM_001104635:exon2:c.G452T:p.G151V,	chr6	123481858	123481858	C	A	het	0	263	70
nonsynonymous SNV	Klrb1b:NM_030599:exon4:c.G289C:p.D97H,	chr6	128769056	128769056	C	G	het	0	65	18
nonsynonymous SNV	Klra5:NM_008463:exon6:c.C648A:p.D216E,	chr6	129853574	129853574	G	T	het	0	196	58
nonsynonymous SNV	Klra5:NM_008463:exon6:c.T586C:p.S196P,	chr6	129853636	129853636	A	G	het	0	202	57
nonsynonymous SNV	Klra5:NM_008463:exon4:c.G335A:p.G112D,	chr6	129858878	129858878	C	T	het	0	134	31
nonsynonymous SNV	Klra5:NM_008463:exon4:c.A253C:p.N85H,	chr6	129858960	129858960	T	G	het	0	40	11
nonsynonymous SNV	Klra6:NM_008464:exon6:c.C659G:p.S220C,Klra19:NM_053154:exon6:c.C659G:p.S220C,	chr6	129966666	129966666	G	C	het	0	30	13
nonsynonymous SNV	Klra18:NM_053153:exon4:c.T340A:p.S114T,Klra4:NM_010649:exon4:c.T331A:p.S111T,Klra33:NM_001039118:exon3:c.T340A:p.S114T,Klra4:NM_001252577:exon4:c.T340A:p.S114T,	chr6	130012106	130012106	A	T	het	0	53	22
nonsynonymous SNV	Klra18:NM_053153:exon4:c.T302A:p.L101Q,Klra4:NM_010649:exon4:c.T293A:p.L98Q,Klra33:NM_001039118:exon3:c.T302A:p.L101Q,Klra4:NM_001252577:exon4:c.T302A:p.L101Q,	chr6	130012144	130012144	A	T	het	0	71	22
nonsynonymous SNV	Klra8:NM_010650:exon3:c.T179G:p.V60G,Klra8:NM_001101620:exon3:c.T188G:p.V63G,Klra21:NM_053151:exon3:c.T188G:p.V63G,	chr6	130076255	130076255	A	C	het	0	132	35
nonsynonymous SNV	Klra9:NM_010651:exon6:c.C659G:p.S220C,	chr6	130132408	130132408	G	C	het	0	125	28
nonsynonymous SNV	Klra9:NM_010651:exon4:c.C343A:p.L115I,	chr6	130138726	130138726	G	T	het	0	62	19
nonsynonymous SNV	Klra7:NM_001110323:exon4:c.G283A:p.V95I,Klra7:NM_014194:exon3:c.G283A:p.V95I,	chr6	130178671	130178671	C	T	het	0	83	22
nonsynonymous SNV	Klra7:NM_001110323:exon2:c.G43A:p.E15K,Klra7:NM_014194:exon1:c.G43A:p.E15K,	chr6	130181593	130181593	C	T	het	0	387	112
nonsynonymous SNV	Klra7:NM_001110323:exon2:c.G31A:p.V11M,Klra7:NM_014194:exon1:c.G31A:p.V11M,	chr6	130181605	130181605	C	T	het	0	386	111
nonsynonymous SNV	Klra10:NM_008459:exon1:c.A106T:p.N36Y,	chr6	130231835	130231835	T	A	het	0.00571	13	3
nonsynonymous SNV	Klra3:NM_010648:exon4:c.T409A:p.S137T,	chr6	130283165	130283165	A	T	het	0	66	14
nonsynonymous SNV	Klra22:NM_053152:exon3:c.A215G:p.D72G,Klra15:NM_013793:exon3:c.A215G:p.D72G,Klra1:NM_016659:exon6:c.A215G:p.D72G,	chr6	130327857	130327857	T	C	het	0	25	7
nonsynonymous SNV	Gm14548:NM_001166672:exon5:c.G853A:p.V285M,Pira1:NM_011087:exon5:c.G853A:p.V285M,Pira11:NM_011088:exon5:c.G853A:p.V285M,	chr7	3847197	3847197	C	T	het	0	121	32
nonsynonymous SNV	Zfp628:NM_170759:exon3:c.C271A:p.Q91K,	chr7	4870653	4870653	C	A	het	0	37	10
nonsynonymous SNV	U2af2:NM_001205231:exon2:c.C154T:p.R52C,U2af2:NM_133671:exon2:c.C154T:p.R52C,	chr7	5018109	5018109	C	T	het	0	17	5
stopgain SNV	U2af2:NM_001205231:exon7:c.C716A:p.S239X,U2af2:NM_133671:exon7:c.C716A:p.S239X,	chr7	5022076	5022076	C	A	het	0	45	16
nonsynonymous SNV	Vmn2r28:NM_001081405:exon3:c.G892A:p.V298I,	chr7	5439957	5439957	C	T	het	0	35	10
nonsynonymous SNV	Vmn2r28:NM_001081405:exon1:c.G143A:p.G48E,	chr7	5445311	5445311	C	T	het	0	18	6
nonsynonymous SNV	Aurkc:NM_020572:exon3:c.G185T:p.R62L,Aurkc:NM_001080966:exon3:c.G185T:p.R62L,Aurkc:NM_001080965:exon3:c.G302T:p.R101L,	chr7	6949391	6949391	G	T	het	0.000534	23	5
nonsynonymous SNV	Zfp954:NM_172738:exon1:c.G55A:p.A19T,	chr7	7073957	7073957	C	T	het	0.0005	15	4
nonsynonymous SNV	Vmn2r30:NM_009490:exon2:c.G331A:p.V111I,	chr7	7287016	7287016	C	T	het	0	48	12
nonsynonymous SNV	Vmn2r44:NM_001105074:exon2:c.A369C:p.Q123H,	chr7	9747093	9747093	A	C	het	0	55	15
nonsynonymous SNV	Vmn2r43:NM_198961:exon2:c.C430A:p.P144T,	chr7	9869797	9869797	C	A	het	0	178	46
nonsynonymous SNV	Vmn2r43:NM_198961:exon6:c.C1898A:p.A633D,	chr7	9882062	9882062	C	A	het	0	29	10
nonsynonymous SNV	Vmn2r51:NM_001105179:exon3:c.A1097C:p.N366T,	chr7	10685362	10685362	T	G	het	0	86	24
nonsynonymous SNV	Zscan4b:NM_001185173:exon4:c.A821T:p.D274V,	chr7	11486843	11486843	T	A	het	0	98	26
nonsynonymous SNV	Zscan4e:NM_001161802:exon4:c.T724C:p.S242P,	chr7	11892569	11892569	A	G	het	0	88	23
nonsynonymous SNV	Zscan4e:NM_001161802:exon4:c.A719G:p.D240G,	chr7	11892574	11892574	T	C	het	0	85	25
nonsynonymous SNV	Zscan4f:NM_001110316:exon3:c.G444T:p.K148N,	chr7	11986377	11986377	G	T	het	0.003795	11	3
nonsynonymous SNV	Zscan4f:NM_001110316:exon4:c.G1319A:p.R440Q,	chr7	11987336	11987336	G	A	het	0	28	10
nonsynonymous SNV	Vmn1r73:NM_134203:exon1:c.C47T:p.T16I,	chr7	12341652	12341652	C	T	het	0	43	12
nonsynonymous SNV	Vmn1r78:NM_134208:exon1:c.A360G:p.I120M,	chr7	12738172	12738172	A	G	het	0	120	29
nonsynonymous SNV	Sult2a1:NM_001111296:exon1:c.A16T:p.N6Y,	chr7	14422690	14422690	T	A	het	0	70	18
nonsynonymous SNV	Ccdc8:NM_001101535:exon1:c.A1444G:p.T482A,	chr7	17581380	17581380	A	G	het	0	25	6
stopgain SNV	Psg16:NM_007676:exon5:c.C997T:p.Q333X,	chr7	17683486	17683486	C	T	het	0	172	53
nonsynonymous SNV	Psg28:NM_054063:exon5:c.G1398C:p.R466S,	chr7	19008260	19008260	C	G	het	0	119	28
nonsynonymous SNV	Psg28:NM_054063:exon5:c.G1393A:p.V465I,	chr7	19008265	19008265	C	T	het	0	110	25
nonsynonymous SNV	Psg21:NM_027403:exon5:c.G1354C:p.A452P,	chr7	19232612	19232612	C	G	het	0	145	39
nonsynonymous SNV	Vmn1r107:NM_001166759:exon1:c.G167T:p.S56I,Vmn1r130:NM_001166848:exon1:c.G167T:p.S56I,Vmn1r137:NM_001166849:exon1:c.G167T:p.S56I,Vmn1r165:NM_001166850:exon1:c.G167T:p.S56I,Vmn1r155:NM_001166753:exon1:c.G167T:p.S56I,	chr7	24002517	24002517	G	T	het	0.000104	22	5
nonsynonymous SNV	4931406P16Rik:NM_172741:exon6:c.T1235A:p.F412Y,	chr7	35041447	35041447	A	T	het	8.1e-05	12	7
nonsynonymous SNV	1600014C10Rik:NM_028166:exon4:c.G271C:p.E91Q,1600014C10Rik:NM_001085385:exon4:c.G271C:p.E91Q,	chr7	38979834	38979834	G	C	het	0.019312	11	3
nonsynonymous SNV	1600014C10Rik:NM_028166:exon4:c.C275T:p.A92V,1600014C10Rik:NM_001085385:exon4:c.C275T:p.A92V,	chr7	38979838	38979838	C	T	het	0.020731	11	3
nonsynonymous SNV	Gm5114:NM_177890:exon3:c.C2079G:p.H693Q,	chr7	46663485	46663485	G	C	het	0	90	24
nonsynonymous SNV	Gm5114:NM_177890:exon3:c.C1724G:p.P575R,	chr7	46663840	46663840	G	C	het	0	63	16
nonsynonymous SNV	Gm5114:NM_177890:exon3:c.C1699A:p.L567M,	chr7	46663865	46663865	G	T	het	0.003944	11	3
nonsynonymous SNV	Gm5114:NM_177890:exon3:c.G1189A:p.D397N,	chr7	46664375	46664375	C	T	het	0	94	29
nonsynonymous SNV	Gm5114:NM_177890:exon2:c.G566A:p.G189D,	chr7	46666228	46666228	C	T	het	0	17	5
nonsynonymous SNV	4930433I11Rik:NM_207248:exon2:c.A833G:p.Q278R,	chr7	48249111	48249111	A	G	het	0	40	11
nonsynonymous SNV	Gm4884:NM_183166:exon3:c.C340T:p.H114Y,	chr7	48298318	48298318	C	T	het	0	139	39
unknown	UNKNOWN	chr7	50442660	50442660	G	A	het	0	25	7
nonsynonymous SNV	EU599041:NM_001177525:exon4:c.A337G:p.T113A,	chr7	50481227	50481227	A	G	het	0	123	38
nonsynonymous SNV	Mrgpra4:NM_153524:exon1:c.A758T:p.Q253L,	chr7	55236464	55236464	T	A	het	0	76	23
nonsynonymous SNV	Mrgpra4:NM_153524:exon1:c.C713T:p.P238L,	chr7	55236509	55236509	G	A	het	0	58	12
nonsynonymous SNV	Mrgpra4:NM_153524:exon1:c.G709T:p.V237L,	chr7	55236513	55236513	C	A	het	0	57	16
nonsynonymous SNV	Mrgprx1:NM_207540:exon2:c.T722C:p.L241S,	chr7	55276646	55276646	A	G	het	0	26	7
nonsynonymous SNV	Mrgprb5:NM_207538:exon1:c.C179A:p.P60H,	chr7	55424177	55424177	G	T	het	0	34	11
nonsynonymous SNV	Mrgprb5:NM_207538:exon1:c.C175G:p.L59V,	chr7	55424181	55424181	G	C	het	0	32	11
nonsynonymous SNV	Mrgprb4:NM_205795:exon1:c.A83C:p.K28T,	chr7	55454466	55454466	T	G	het	0.000496	11	4
nonsynonymous SNV	Vmn2r70:NM_001105183:exon6:c.T1973C:p.V658A,	chr7	92707805	92707805	A	G	het	0	121	32
nonsynonymous SNV	Beta-s:NM_001201391:exon2:c.G242A:p.S81N,	chr7	110976035	110976035	C	T	het	0	21	8
nonsynonymous SNV	Beta-s:NM_001201391:exon2:c.G175C:p.A59P,	chr7	110976102	110976102	C	G	het	0.033002	11	3
nonsynonymous SNV	Beta-s:NM_001201391:exon1:c.G50C:p.G17A,	chr7	110976340	110976340	C	G	het	0	165	41
nonsynonymous SNV	Beta-s:NM_001201391:exon1:c.G28T:p.A10S,	chr7	110976362	110976362	C	A	het	0	139	35
nonsynonymous SNV	Olfr675:NM_001011848:exon1:c.T596C:p.M199T,	chr7	112172885	112172885	A	G	het	0	25	8
stopgain SNV	Vwa3a:NM_177697:exon22:c.G2101T:p.E701X,	chr7	127933611	127933611	G	T	het	0	23	13
nonsynonymous SNV	Gtf3c1:NM_207239:exon19:c.T3050G:p.F1017C,	chr7	132810627	132810627	A	C	het	0.014837	12	3
nonsynonymous SNV	Doc2a:NM_010069:exon10:c.G1052T:p.G351V,	chr7	133995299	133995299	G	T	het	0	65	26
nonsynonymous SNV	Pycard:NM_023258:exon1:c.A224G:p.D75G,	chr7	135136944	135136944	T	C	het	0.002028	17	4
nonsynonymous SNV	Cyp2e1:NM_021282:exon7:c.A970G:p.K324E,	chr7	147958920	147958920	A	G	het	0.016764	11	3
nonsynonymous SNV	Ifitm2:NM_030694:exon1:c.G79A:p.G27R,	chr7	148141736	148141736	C	T	het	0	303	78
nonsynonymous SNV	AF366264:NM_153093:exon1:c.C50G:p.A17G,	chr8	13838040	13838040	G	C	het	0	79	19
nonsynonymous SNV	Gm7849:NM_001177518:exon1:c.T127C:p.S43P,Gm7861:NM_001177526:exon1:c.T127C:p.S43P,	chr8	22566863	22566863	A	G	het	0	16	5
nonsynonymous SNV	LOC100505096:NM_001270555:exon1:c.G115A:p.D39N,Gm15308:NM_001177521:exon1:c.G115A:p.D39N,	chr8	22639661	22639661	G	A	het	0	60	20
nonsynonymous SNV	Gm7849:NM_001177518:exon1:c.A145C:p.T49P,Gm7861:NM_001177526:exon1:c.A145C:p.T49P,	chr8	22704793	22704793	T	G	het	0	34	11
nonsynonymous SNV	Gm15315:NM_001177528:exon1:c.C61T:p.P21S,Defa4:NM_010039:exon1:c.C61T:p.P21S,	chr8	22776329	22776329	C	T	het	0	90	18
nonsynonymous SNV	Eri1:NM_026067:exon3:c.G406A:p.E136K,	chr8	36545650	36545650	C	T	het	0	44	13
nonsynonymous SNV	Eri1:NM_026067:exon3:c.G356T:p.G119V,	chr8	36545700	36545700	C	A	het	0	82	26
nonsynonymous SNV	4930529F22Rik:NM_001009548:exon2:c.G188A:p.R63Q,	chr8	41880396	41880396	G	A	het	0	154	39
nonsynonymous SNV	Sap30:NM_021788:exon3:c.T457A:p.L153I,	chr8	59963922	59963922	A	T	het	0.0063	12	3
nonsynonymous SNV	Mau2:NM_001167939:exon16:c.T1460C:p.F487S,Mau2:NM_028993:exon16:c.T1457C:p.F486S,	chr8	72546141	72546141	A	G	het	0	31	10
nonsynonymous SNV	F2rl3:NM_007975:exon2:c.G1087A:p.V363I,	chr8	75287132	75287132	G	A	het	0	17	6
nonsynonymous SNV	Rad23a:NM_009010:exon2:c.A223G:p.M75V,	chr8	87362704	87362704	T	C	het	0	83	24
nonsynonymous SNV	Ces1b:NM_001081372:exon14:c.T1652C:p.L551P,	chr8	95580838	95580838	A	G	het	0.015102	13	3
nonsynonymous SNV	Ces1g:NM_021456:exon8:c.A903T:p.K301N,	chr8	95846866	95846866	T	A	het	0.019486	12	3
nonsynonymous SNV	Hydin:NM_172916:exon60:c.T10017A:p.D3339E,	chr8	113087827	113087827	T	A	het	0	54	12
nonsynonymous SNV	Spata2l:NM_030176:exon3:c.G1007C:p.R336P,	chr8	125757442	125757442	C	G	het	0.013484	12	3
nonsynonymous SNV	Agt:NM_007428:exon5:c.T1370C:p.F457S,	chr8	127080909	127080909	A	G	het	0.001677	13	4
nonsynonymous SNV	Mtmr2:NM_023858:exon11:c.C1297G:p.L433V,	chr9	13604437	13604437	C	G	het	0	50	12
nonsynonymous SNV	Olfr868:NM_146559:exon2:c.G34T:p.V12F,	chr9	19905238	19905238	G	T	het	0.015192	12	3
nonsynonymous SNV	Igsf9b:NM_001033323:exon9:c.G1178A:p.G393D,Igsf9b:NM_001129787:exon9:c.G1178A:p.G393D,	chr9	27130269	27130269	G	A	het	0	27	9
nonsynonymous SNV	Prdm10:NM_001080817:exon15:c.G2445C:p.K815N,	chr9	31166598	31166598	G	C	het	0	20	5
nonsynonymous SNV	Olfr944:NM_146507:exon1:c.T476A:p.I159N,	chr9	39025419	39025419	T	A	het	0	92	29
nonsynonymous SNV	Arcn1:NM_145985:exon6:c.G865A:p.D289N,	chr9	44560312	44560312	C	T	het	0	38	11
nonsynonymous SNV	Arcn1:NM_145985:exon5:c.A788G:p.K263R,	chr9	44565233	44565233	T	C	het	0	42	13
stopgain SNV	Arcn1:NM_145985:exon2:c.C76T:p.R26X,	chr9	44568236	44568236	G	A	het	0	118	33
nonsynonymous SNV	Sik3:NM_027498:exon6:c.C818G:p.A273G,	chr9	45986591	45986591	C	G	het	0.000814	18	5
nonsynonymous SNV	Dppa5a:NM_025274:exon2:c.C188A:p.S63Y,	chr9	78215638	78215638	G	T	het	0	52	13
nonsynonymous SNV	Zfp445:NM_173364:exon2:c.G279C:p.E93D,	chr9	122770968	122770968	C	G	het	0	73	29
nonsynonymous SNV	H60b:NM_001177775:exon3:c.G185A:p.G62E,	chr10	22005605	22005605	G	A	het	0	113	24
nonsynonymous SNV	Ddx21:NM_019553:exon2:c.G667A:p.D223N,	chr10	62061060	62061060	C	T	het	0	203	62
nonsynonymous SNV	Abca7:NM_013850:exon17:c.A2531G:p.K844R,	chr10	79467285	79467285	A	G	het	0.00035	11	4
nonsynonymous SNV	Cdk4:NM_009870:exon6:c.G661C:p.D221H,	chr10	126503037	126503037	G	C	het	0	130	36
stopgain SNV	Pes1:NM_022889:exon12:c.C1183T:p.Q395X,	chr11	3877035	3877035	C	T	het	0.005662	13	3
nonsynonymous SNV	Papolg:NM_172555:exon5:c.T386C:p.F129S,	chr11	23785216	23785216	A	G	het	0	25	13
nonsynonymous SNV	Rmnd5b:NM_025346:exon7:c.G811A:p.D271N,	chr11	51439220	51439220	C	T	het	0.041454	11	3
nonsynonymous SNV	Olfr331:NM_001011861:exon1:c.G286C:p.A96P,	chr11	58315771	58315771	C	G	het	0	94	32
nonsynonymous SNV	Olfr311:NM_146537:exon1:c.A385C:p.I129L,	chr11	58655002	58655002	A	C	het	0	378	110
nonsynonymous SNV	Obscn:NM_001171512:exon42:c.G11417A:p.R3806K,Obscn:NM_199152:exon44:c.G12044A:p.R4015K,	chr11	58876286	58876286	C	T	het	0	281	50
nonsynonymous SNV	Obscn:NM_001171512:exon13:c.C4208T:p.S1403F,Obscn:NM_199152:exon13:c.C4283T:p.S1428F,	chr11	58921264	58921264	G	A	het	0.0055	12	3
nonsynonymous SNV	Gp1ba:NM_010326:exon2:c.C1574A:p.P525H,	chr11	70454485	70454485	C	A	het	0	215	49
nonsynonymous SNV	Nlrp1a:NM_001004142:exon11:c.C2980A:p.R994S,	chr11	70912462	70912462	G	T	het	0	39	11
nonsynonymous SNV	Nlrp1b:NM_001040696:exon6:c.T2168A:p.L723Q,Nlrp1b:NM_001162414:exon5:c.T2177A:p.L726Q,	chr11	70983315	70983315	A	T	het	0.000184	15	5
nonsynonymous SNV	Olfr23:NM_010970:exon1:c.A520G:p.I174V,	chr11	73754269	73754269	A	G	het	0	75	23
nonsynonymous SNV	Pafah1b1:NM_013625:exon6:c.G431A:p.R144Q,	chr11	74499535	74499535	C	T	het	0	92	21
nonsynonymous SNV	Ywhae:NM_009536:exon2:c.T104C:p.V35A,	chr11	75565422	75565422	T	C	het	0.001446	11	4
stopgain SNV	Fam58b:NM_197989:exon1:c.G187T:p.E63X,	chr11	78564978	78564978	C	A	het	0	44	13
stopgain SNV	Ptrh2:NM_175004:exon3:c.C316T:p.Q106X,Ptrh2:NM_001098810:exon2:c.C313T:p.Q105X,	chr11	86503373	86503373	C	T	het	0	48	13
nonsynonymous SNV	Olfr463:NM_146413:exon1:c.C707T:p.A236V,	chr11	87706718	87706718	G	A	het	0	40	13
nonsynonymous SNV	Msl1:NM_028722:exon3:c.C1094A:p.P365H,	chr11	98661409	98661409	C	A	het	0.000465	14	4
nonsynonymous SNV	Smarce1:NM_020618:exon6:c.G314A:p.R105Q,	chr11	99080984	99080984	C	T	het	0.000498	13	4
nonsynonymous SNV	Gm11596:NM_001099311:exon1:c.C229T:p.P77S,	chr11	99654378	99654378	G	A	het	0.012424	13	3
nonsynonymous SNV	Krtap9-5:NM_001085527:exon1:c.A403T:p.S135C,	chr11	99810191	99810191	A	T	het	0.000524	32	6
nonsynonymous SNV	Atp5h:NM_027862:exon3:c.G173A:p.R58K,	chr11	115279199	115279199	C	T	het	0	44	15
nonsynonymous SNV	Rock2:NM_009072:exon32:c.T3997A:p.S1333T,	chr12	16984742	16984742	T	A	het	0	15	6
nonsynonymous SNV	Ywhaq:NM_011739:exon1:c.G164A:p.R55H,	chr12	21422789	21422789	C	T	het	0.001168	16	4
stopgain SNV	Srsf5:NM_001079695:exon8:c.C769T:p.R257X,Srsf5:NM_001079694:exon8:c.C769T:p.R257X,Srsf5:NM_009159:exon8:c.C769T:p.R257X,	chr12	82050924	82050924	C	T	het	0	17	6
nonsynonymous SNV	Oog1:NM_178657:exon2:c.A315G:p.I105M,	chr12	88947200	88947200	A	G	het	0	63	16
nonsynonymous SNV	Oog1:NM_178657:exon4:c.G1472A:p.R491H,	chr12	89198830	89198830	G	A	het	0	149	42
nonsynonymous SNV	Oog1:NM_178657:exon4:c.G1477T:p.V493L,	chr12	89198835	89198835	G	T	het	0	144	40
nonsynonymous SNV	Gm10436:NM_001105254:exon4:c.C1531A:p.H511N,	chr12	89414345	89414345	G	T	het	0	30	11
nonsynonymous SNV	Serpina1a:NM_001252569:exon3:c.G131A:p.S44N,Serpina1a:NM_009243:exon2:c.G62A:p.S21N,	chr12	105096201	105096201	C	T	het	0	26	8
nonsynonymous SNV	Serpina1e:NM_009247:exon3:c.C800G:p.T267S,	chr12	105187356	105187356	G	C	hom	0.995191	14	9
nonsynonymous SNV	Serpina3m:NM_009253:exon2:c.A206C:p.K69T,	chr12	105627491	105627491	A	C	het	0	63	17
nonsynonymous SNV	Olfr263:NM_010984:exon1:c.A716G:p.N239S,	chr13	21225361	21225361	A	G	het	0	112	28
nonsynonymous SNV	Vmn1r221:NM_001167542:exon1:c.G12T:p.K4N,	chr13	23309253	23309253	G	T	het	0	60	16
nonsynonymous SNV	Prl2b1:NM_025532:exon1:c.A22C:p.M8L,	chr13	27482624	27482624	T	G	het	0	28	10
nonsynonymous SNV	Tubb2a:NM_009450:exon4:c.A920T:p.H307L,	chr13	34166755	34166755	T	A	het	0	62	27
nonsynonymous SNV	Tubb2b:NM_023716:exon4:c.A920T:p.H307L,	chr13	34219758	34219758	T	A	het	0	48	19
nonsynonymous SNV	Cdyl:NM_001123386:exon5:c.G1198A:p.A400T,Cdyl:NM_009881:exon8:c.G1345A:p.A449T,	chr13	35955144	35955144	G	A	het	0	48	16
nonsynonymous SNV	Cdyl:NM_001123386:exon5:c.A1206G:p.I402M,Cdyl:NM_009881:exon8:c.A1353G:p.I451M,	chr13	35955152	35955152	A	G	het	0	52	18
nonsynonymous SNV	Mak:NM_008547:exon12:c.C1691A:p.A564E,Mak:NM_001145803:exon14:c.C1763A:p.A588E,	chr13	41125409	41125409	G	T	het	0.029884	12	3
nonsynonymous SNV	4732471D19Rik:NM_176987:exon2:c.G2323C:p.A775P,	chr13	54627524	54627524	G	C	het	0	53	12
nonsynonymous SNV	Gm4934:NM_001167593:exon4:c.A3449C:p.E1150A,	chr13	59819849	59819849	A	C	het	0	17	10
nonsynonymous SNV	Zfp808:NM_001039239:exon4:c.T323C:p.I108T,	chr13	62272641	62272641	T	C	het	0.000369	19	5
nonsynonymous SNV	Nlrp4f:NM_175290:exon3:c.C1697T:p.A566V,	chr13	65295441	65295441	G	A	het	0	62	16
nonsynonymous SNV	Nlrp4f:NM_175290:exon3:c.A566G:p.Q189R,	chr13	65296572	65296572	T	C	het	0	70	24
nonsynonymous SNV	Nlrp4f:NM_175290:exon3:c.G469A:p.V157I,	chr13	65296669	65296669	C	T	het	0	59	21
nonsynonymous SNV	2410141K09Rik:NM_183119:exon4:c.T198A:p.H66Q,	chr13	66519750	66519750	A	T	het	0	14	6
nonsynonymous SNV	Rsl1:NM_001013769:exon4:c.T1396C:p.Y466H,	chr13	67283821	67283821	T	C	het	0	16	10
nonsynonymous SNV	Naip7:NM_021545:exon10:c.G3250A:p.V1084I,Naip6:NM_010871:exon9:c.G3250A:p.V1084I,	chr13	101068719	101068719	C	T	het	0	123	32
nonsynonymous SNV	Gzma:NM_010370:exon4:c.G595C:p.D199H,	chr13	113885988	113885988	C	G	het	0	19	9
nonsynonymous SNV	Gzma:NM_010370:exon4:c.A489T:p.E163D,	chr13	113886094	113886094	T	A	het	0	54	19
nonsynonymous SNV	Gzma:NM_010370:exon4:c.G478C:p.A160P,	chr13	113886105	113886105	C	G	het	0	60	18
nonsynonymous SNV	Ear2:NM_007895:exon2:c.T431C:p.M144T,Ear3:NM_017388:exon1:c.T431C:p.M144T,Ear12:NM_001012766:exon1:c.T431C:p.M144T,	chr14	44680982	44680982	T	C	het	0	168	63
nonsynonymous SNV	4930503E14Rik:NM_029131:exon3:c.T400C:p.F134L,	chr14	44746856	44746856	A	G	het	0	24	6
nonsynonymous SNV	4930503E14Rik:NM_029131:exon3:c.A306C:p.E102D,	chr14	44746950	44746950	T	G	het	0	34	12
nonsynonymous SNV	Gm8267:NM_001162954:exon4:c.T593C:p.F198S,	chr14	45337463	45337463	A	G	het	0.025739	14	3
nonsynonymous SNV	Olfr742:NM_146430:exon1:c.G424A:p.G142R,	chr14	51135304	51135304	G	A	het	0	118	30
nonsynonymous SNV	Vmn2r88:NM_011686:exon2:c.T497C:p.I166T,	chr14	52033003	52033003	T	C	het	0	33	8
nonsynonymous SNV	Vmn2r88:NM_011686:exon3:c.T1014A:p.F338L,	chr14	52033895	52033895	T	A	het	0	29	8
nonsynonymous SNV	Vmn2r88:NM_011686:exon3:c.A1127G:p.D376G,	chr14	52034008	52034008	A	G	het	0	217	52
nonsynonymous SNV	Vmn2r88:NM_011686:exon3:c.C1249T:p.H417Y,	chr14	52034130	52034130	C	T	het	0	166	41
nonsynonymous SNV	Vmn2r89:NM_009487:exon1:c.G193C:p.V65L,Vmn2r89:NM_009486:exon1:c.G193C:p.V65L,	chr14	52071909	52071909	G	C	het	0.001221	13	4
nonsynonymous SNV	Olfr1512:NM_146432:exon1:c.T938G:p.V313G,	chr14	52991789	52991789	A	C	het	0	64	19
nonsynonymous SNV	Olfr1512:NM_146432:exon1:c.A935G:p.E312G,	chr14	52991792	52991792	T	C	het	0	64	20
nonsynonymous SNV	Zmym5:NM_001253753:exon7:c.G1043A:p.C348Y,Zmym5:NM_001253752:exon7:c.G1043A:p.C348Y,Zmym5:NM_144842:exon7:c.G1043A:p.C348Y,	chr14	57415547	57415547	C	T	het	0.02029	11	3
nonsynonymous SNV	Enpp2:NM_015744:exon19:c.A1730T:p.K577I,Enpp2:NM_001136077:exon20:c.A1886T:p.K629I,	chr15	54691645	54691645	T	A	het	0	29	11
nonsynonymous SNV	Eppk1:NM_144848:exon2:c.A7598T:p.E2533V,	chr15	75935512	75935512	T	A	het	0	269	67
nonsynonymous SNV	Apol11b:NM_001143686:exon4:c.G919A:p.G307R,	chr15	77465390	77465390	C	T	het	0	52	14
nonsynonymous SNV	Csf2rb2:NM_007781:exon14:c.A2224C:p.S742R,	chr15	78115160	78115160	T	G	het	0	15	6
nonsynonymous SNV	Csf2rb2:NM_007781:exon14:c.A1993T:p.T665S,	chr15	78115391	78115391	T	A	het	3.5e-05	15	5
nonsynonymous SNV	Cyp2d40:NM_023623:exon2:c.T212C:p.V71A,	chr15	82592021	82592021	A	G	het	0	100	27
nonsynonymous SNV	Klhdc7b:NM_001160178:exon1:c.C625A:p.H209N,	chr15	89217946	89217946	C	A	het	0	29	8
nonsynonymous SNV	Cpt1b:NM_009948:exon19:c.T2261C:p.I754T,	chr15	89247385	89247385	A	G	het	0.013634	12	3
nonsynonymous SNV	Pfdn5:NM_027044:exon2:c.G142C:p.D48H,	chr15	102156933	102156933	G	C	het	0	23	9
nonsynonymous SNV	Ap2m1:NM_009679:exon11:c.T1207A:p.Y403N,	chr16	20543417	20543417	T	A	het	0	42	13
nonsynonymous SNV	Ap2m1:NM_009679:exon11:c.G1216C:p.V406L,	chr16	20543426	20543426	G	C	het	0	43	13
nonsynonymous SNV	Muc4:NM_080457:exon2:c.G1709T:p.S570I,	chr16	32751918	32751918	G	T	het	0	364	117
nonsynonymous SNV	Muc4:NM_080457:exon2:c.C1870A:p.P624T,	chr16	32752079	32752079	C	A	het	0	135	38
nonsynonymous SNV	Muc4:NM_080457:exon2:c.C2182G:p.Q728E,	chr16	32752391	32752391	C	G	het	0	109	32
nonsynonymous SNV	Muc4:NM_080457:exon2:c.T2210A:p.I737N,	chr16	32752419	32752419	T	A	het	0	49	15
nonsynonymous SNV	Muc4:NM_080457:exon4:c.G5629A:p.V1877M,	chr16	32755842	32755842	G	A	het	0	245	79
nonsynonymous SNV	Fbxo40:NM_001037321:exon2:c.C988G:p.P330A,	chr16	36969845	36969845	G	C	het	0	83	37
nonsynonymous SNV	Olfr175-ps1:NM_147002:exon2:c.A812C:p.D271A,	chr16	58823722	58823722	T	G	het	0	49	14
nonsynonymous SNV	Olfr175-ps1:NM_147002:exon2:c.T604G:p.F202V,	chr16	58823930	58823930	A	C	het	0	71	13
nonsynonymous SNV	Olfr192:NM_207549:exon2:c.A346C:p.M116L,	chr16	59098470	59098470	T	G	het	0	58	27
nonsynonymous SNV	Olfr207:NM_001011792:exon1:c.T829C:p.Y277H,Olfr208:NM_146384:exon1:c.T829C:p.Y277H,Olfr209:NM_207551:exon1:c.T829C:p.Y277H,	chr16	59361214	59361214	A	G	het	0	163	52
nonsynonymous SNV	Olfr207:NM_001011792:exon1:c.C523T:p.H175Y,Olfr208:NM_146384:exon1:c.C523T:p.H175Y,Olfr209:NM_207551:exon1:c.C523T:p.H175Y,	chr16	59361520	59361520	G	A	het	0	24	12
nonsynonymous SNV	Cbr1:NM_007620:exon3:c.G556A:p.E186K,	chr16	93610198	93610198	G	A	het	0	26	6
nonsynonymous SNV	Rsph3b:NM_001083945:exon8:c.C1076T:p.T359M,	chr17	7109337	7109337	G	A	het	0	87	28
nonsynonymous SNV	Rsph3b:NM_001083945:exon6:c.T746C:p.L249S,	chr17	7112491	7112491	A	G	het	0	73	19
nonsynonymous SNV	Rsph3b:NM_001083945:exon6:c.G734A:p.R245Q,	chr17	7112503	7112503	C	T	het	0	73	23
nonsynonymous SNV	Tcp10b:NM_009341:exon8:c.G767A:p.R256Q,	chr17	13263794	13263794	G	A	het	0	220	83
nonsynonymous SNV	Zfp948:NM_001002008:exon6:c.A463G:p.R155G,	chr17	21723977	21723977	A	G	het	0	81	20
nonsynonymous SNV	Vmn2r114:NM_001102584:exon2:c.G293T:p.R98I,	chr17	23448106	23448106	C	A	het	0	25	8
nonsynonymous SNV	Vmn2r114:NM_001102584:exon2:c.G289C:p.V97L,	chr17	23448110	23448110	C	G	het	0	26	8
nonsynonymous SNV	Vmn2r115:NM_001104579:exon3:c.C1036T:p.P346S,	chr17	23483143	23483143	C	T	het	0	163	49
nonsynonymous SNV	Vmn2r116:NM_001104580:exon4:c.A1440C:p.K480N,	chr17	23525866	23525866	A	C	het	0	93	19
nonsynonymous SNV	Sbpl:NM_001077421:exon4:c.T250A:p.S84T,	chr17	24090661	24090661	A	T	het	0	47	23
nonsynonymous SNV	Kifc5b:NM_053173:exon6:c.A416C:p.K139T,	chr17	27059910	27059910	A	C	het	0	24	9
nonsynonymous SNV	Kifc5b:NM_053173:exon6:c.G565A:p.G189R,	chr17	27060059	27060059	G	A	het	0	16	7
nonsynonymous SNV	Kifc1:NM_001195298:exon7:c.C1313T:p.A438V,	chr17	34020270	34020270	G	A	het	0	43	12
nonsynonymous SNV	Kifc1:NM_001195298:exon7:c.G1310A:p.R437Q,	chr17	34020273	34020273	C	T	het	0	44	11
stopgain SNV	Kifc1:NM_001195298:exon7:c.C895T:p.R299X,	chr17	34020688	34020688	G	A	het	0	23	16
nonsynonymous SNV	Kifc1:NM_001195298:exon6:c.G571A:p.G191R,	chr17	34021722	34021722	C	T	het	0.002749	15	4
nonsynonymous SNV	Kifc1:NM_001195298:exon6:c.C539T:p.T180M,	chr17	34021754	34021754	G	A	het	0	27	10
nonsynonymous SNV	Kifc1:NM_001195298:exon6:c.C496T:p.R166W,	chr17	34021797	34021797	G	A	het	0	24	6
nonsynonymous SNV	H2-L:NM_001267808:exon6:c.G254A:p.G85D,H2-D1:NM_010380:exon2:c.G278A:p.G93D,	chr17	35400528	35400528	G	A	het	6.9e-05	15	5
nonsynonymous SNV	H2-L:NM_001267808:exon6:c.C256A:p.Q86K,H2-D1:NM_010380:exon2:c.C280A:p.Q94K,	chr17	35400530	35400530	C	A	het	0.000258	13	5
nonsynonymous SNV	H2-Q4:NM_001143689:exon4:c.G892A:p.V298M,	chr17	35520000	35520000	G	A	het	0	365	101
nonsynonymous SNV	H2-Q10:NM_010391:exon3:c.T578G:p.L193R,	chr17	35608005	35608005	T	G	het	0	40	15
nonsynonymous SNV	Ppp1r10:NM_001163818:exon18:c.G2525A:p.R842Q,Ppp1r10:NM_175934:exon20:c.G2483A:p.R828Q,	chr17	36067804	36067804	G	A	het	0	29	8
nonsynonymous SNV	H2-T24:NM_008207:exon4:c.G814C:p.V272L,	chr17	36151829	36151829	C	G	het	0	112	27
unknown	UNKNOWN	chr17	36218437	36218437	A	G	het	0	320	70
unknown	UNKNOWN	chr17	36220411	36220411	A	G	het	0	33	10
unknown	UNKNOWN	chr17	36220413	36220413	C	T	het	0	32	10
nonsynonymous SNV	Gm8909:NM_001081032:exon5:c.T994A:p.L332M,	chr17	36302322	36302322	A	T	het	0	183	47
nonsynonymous SNV	Gm8909:NM_001081032:exon5:c.T935A:p.I312K,	chr17	36302381	36302381	A	T	het	0	103	34
nonsynonymous SNV	Gm8909:NM_001081032:exon5:c.T932A:p.I311N,	chr17	36302384	36302384	A	T	het	0	98	33
nonsynonymous SNV	Gm8909:NM_001081032:exon2:c.C169G:p.Q57E,	chr17	36305048	36305048	G	C	het	0	19	6
nonsynonymous SNV	Gm8909:NM_001081032:exon2:c.G163A:p.D55N,	chr17	36305054	36305054	C	T	het	0.005209	17	4
nonsynonymous SNV	Crisp3:NM_009639:exon2:c.G34C:p.A12P,	chr17	40376168	40376168	C	G	het	0	64	15
nonsynonymous SNV	Cdc5l:NM_152810:exon13:c.G1831A:p.E611K,	chr17	45544807	45544807	C	T	het	0	50	16
nonsynonymous SNV	Cdc5l:NM_152810:exon13:c.A1819G:p.T607A,	chr17	45544819	45544819	T	C	het	0	49	13
nonsynonymous SNV	Cdc5l:NM_152810:exon8:c.A1024T:p.N342Y,	chr17	45552570	45552570	T	A	het	0.001997	11	3
nonsynonymous SNV	9830107B12Rik:NM_001177896:exon2:c.G195T:p.L65F,9830107B12Rik:NM_177824:exon2:c.G195T:p.L65F,	chr17	48282522	48282522	C	A	het	0	28	8
nonsynonymous SNV	Plin4:NM_020568:exon6:c.G2125T:p.A709S,	chr17	56244328	56244328	C	A	het	0	90	24
nonsynonymous SNV	Foxn2:NM_180974:exon2:c.C136T:p.L46F,	chr17	88862202	88862202	C	T	het	0	45	10
nonsynonymous SNV	Foxn2:NM_180974:exon2:c.C209G:p.T70R,	chr17	88862275	88862275	C	G	het	0	85	30
unknown	UNKNOWN	chr17	95220054	95220054	C	T	het	0	32	12
nonsynonymous SNV	Vmn1r238:NM_001167539:exon1:c.G310C:p.V104L,	chr18	3123103	3123103	C	G	het	0	422	113
nonsynonymous SNV	Ss18:NM_001161369:exon5:c.C520T:p.P174S,Ss18:NM_009280:exon5:c.C520T:p.P174S,	chr18	14809619	14809619	G	A	het	0	123	33
nonsynonymous SNV	Ss18:NM_001161369:exon5:c.A517G:p.M173V,Ss18:NM_009280:exon5:c.A517G:p.M173V,	chr18	14809622	14809622	T	C	het	0	119	33
nonsynonymous SNV	Rnf138:NM_019706:exon3:c.T115G:p.C39G,Rnf138:NM_207623:exon3:c.T115G:p.C39G,	chr18	21167230	21167230	T	G	het	0.034751	11	3
nonsynonymous SNV	Zfp191:NM_021559:exon2:c.A307T:p.I103F,	chr18	24176282	24176282	T	A	het	0	70	21
nonsynonymous SNV	Zfp191:NM_021559:exon2:c.G155T:p.R52L,	chr18	24176434	24176434	C	A	het	0	21	7
nonsynonymous SNV	Zfp191:NM_021559:exon2:c.G145A:p.E49K,	chr18	24176444	24176444	C	T	het	0	19	6
nonsynonymous SNV	Zfp191:NM_021559:exon2:c.C143T:p.P48L,	chr18	24176446	24176446	G	A	het	0	19	6
nonsynonymous SNV	Wdr36:NM_001110015:exon21:c.G2341A:p.E781K,Wdr36:NM_001110016:exon21:c.G2341A:p.E781K,	chr18	33022895	33022895	G	A	het	0.000101	18	5
nonsynonymous SNV	Matr3:NM_010771:exon12:c.A1871G:p.K624R,	chr18	35744261	35744261	A	G	het	0	25	10
nonsynonymous SNV	0610010O12Rik:NM_001081365:exon2:c.C23T:p.P8L,	chr18	36526210	36526210	C	T	het	0	24	15
nonsynonymous SNV	Wdr55:NM_026464:exon1:c.G109A:p.V37M,	chr18	36920049	36920049	G	A	het	0	48	13
nonsynonymous SNV	Pcdhb5:NM_053130:exon1:c.C526T:p.H176Y,	chr18	37480748	37480748	C	T	het	0	26	7
nonsynonymous SNV	Pcdhb11:NM_053136:exon1:c.T1901C:p.V634A,	chr18	37583173	37583173	T	C	het	0	47	12
nonsynonymous SNV	Pcdhb18:NM_053143:exon1:c.C1826T:p.A609V,	chr18	37651098	37651098	C	T	het	0	115	31
nonsynonymous SNV	Dtwd2:NM_026854:exon4:c.G535A:p.G179S,	chr18	49883338	49883338	C	T	het	0.003825	16	4
nonsynonymous SNV	Dtwd2:NM_026854:exon3:c.C334T:p.P112S,	chr18	49883837	49883837	G	A	het	0	65	20
nonsynonymous SNV	Aldh3b2:NM_001177438:exon7:c.C719T:p.T240I,	chr19	3979347	3979347	C	T	het	0	26	8
nonsynonymous SNV	Cyp2c38:NM_010002:exon1:c.A152G:p.N51S,	chr19	39537393	39537393	T	C	het	0	61	16
nonsynonymous SNV	Zdhhc6:NM_025883:exon11:c.G1198A:p.G400S,Zdhhc6:NM_001033573:exon11:c.G1198A:p.G400S,	chr19	55373319	55373319	C	T	het	0	49	13
nonsynonymous SNV	Rhox4e:NM_201236:exon2:c.A189C:p.E63D,	chrX	34972519	34972519	A	C	het	0	28	9
nonsynonymous SNV	Zcchc5:NM_199468:exon2:c.T388C:p.F130L,	chrX	104034606	104034606	A	G	het	0	111	32
nonsynonymous SNV	Vmn2r121:NM_001100616:exon3:c.A1108T:p.T370S,	chrX	121245960	121245960	T	A	het	0	245	74
nonsynonymous SNV	Vmn2r121:NM_001100616:exon3:c.C1077G:p.I359M,	chrX	121245991	121245991	G	C	het	0	178	48
nonsynonymous SNV	Armcx5:NM_001009575:exon4:c.T1644A:p.N548K,	chrX	132281359	132281359	T	A	het	0.000411	12	4
nonsynonymous SNV	Morf4l2:NM_001168227:exon4:c.C289T:p.P97S,Morf4l2:NM_001168229:exon3:c.C289T:p.P97S,Morf4l2:NM_001168225:exon4:c.C289T:p.P97S,Morf4l2:NM_001168226:exon4:c.C289T:p.P97S,Morf4l2:NM_001168230:exon3:c.C289T:p.P97S,Morf4l2:NM_001168228:exon4:c.C289T:p.P97S,Morf4l2:NM_019768:exon4:c.C289T:p.P97S,	chrX	133268728	133268728	G	A	het	0	19	6
nonsynonymous SNV	Zcchc18:NM_001035509:exon4:c.C884T:p.S295F,Zcchc18:NM_025893:exon4:c.C884T:p.S295F,Zcchc18:NM_001035510:exon2:c.C884T:p.S295F,	chrX	133530060	133530060	C	T	het	0.03369	12	3
nonsynonymous SNV	Gm15107:NM_001081648:exon4:c.A1007G:p.D336G,	chrX	144637874	144637874	A	G	hom	0.915407	32	20
nonsynonymous SNV	Muc4:NM_080457:exon2:c.G2171A:p.R724H,	chr16	32752380	32752380	G	A	het	0	111	45
nonsynonymous SNV	Muc4:NM_080457:exon2:c.G2171C:p.R724P,	chr16	32752380	32752380	G	C	het	0	111	45

## Sheet: ugc_533_15
Supplementary Data 1 | Exome sequencing results of PAK4-driven tumors
mutation_type	gene	chr	start	stop	ref	alt	het_stat	p_val	total_ref_reads	total_alt_reads
nonsynonymous SNV	Rrs1:NM_021511:exon1:c.G1010A:p.G337D,	chr1	9536614	9536614	G	A	het	0.015445	15	3
nonsynonymous SNV	Aox3:NM_023617:exon32:c.G3556A:p.D1186N,	chr1	58243145	58243145	G	A	het	0	33	7
nonsynonymous SNV	Adam23:NM_011780:exon23:c.C2235A:p.H745Q,Adam23:NM_001177600:exon23:c.C2235A:p.H745Q,	chr1	63617649	63617649	C	A	het	0	98	24
nonsynonymous SNV	Crygf:NM_027010:exon2:c.G154A:p.A52T,	chr1	65973366	65973366	G	A	het	0	32	10
nonsynonymous SNV	Igfbp5:NM_010518:exon1:c.C280T:p.H94Y,	chr1	72920434	72920434	G	A	hom	0.996705	18	14
nonsynonymous SNV	Gm7609:NM_001081746:exon4:c.C287T:p.A96V,	chr1	85209511	85209511	C	T	het	0.028663	11	3
nonsynonymous SNV	Gm7609:NM_001081746:exon4:c.A295G:p.S99G,	chr1	85209519	85209519	A	G	het	0.007333	13	3
nonsynonymous SNV	Sp140:NM_001013817:exon2:c.G167A:p.R56Q,	chr1	87506403	87506403	G	A	het	0	28	8
nonsynonymous SNV	Heatr7b1:NM_001177364:exon12:c.G1202A:p.R401H,	chr1	90132017	90132017	G	A	het	0	46	12
nonsynonymous SNV	Hjurp:NM_198652:exon5:c.C275T:p.A92V,	chr1	90166856	90166856	G	A	het	0	168	45
nonsynonymous SNV	Farp2:NM_145519:exon9:c.T824C:p.F275S,	chr1	95471000	95471000	T	C	het	0	21	7
nonsynonymous SNV	Rbbp5:NM_172517:exon10:c.T1061C:p.I354T,	chr1	134391516	134391516	T	C	het	0	20	6
nonsynonymous SNV	Ren1:NM_031192:exon2:c.C193T:p.P65S,Ren2:NM_031193:exon2:c.C262T:p.P88S,	chr1	135250804	135250804	C	T	het	0	45	14
nonsynonymous SNV	Ren1:NM_031192:exon2:c.C212T:p.T71I,Ren2:NM_031193:exon2:c.C281T:p.T94I,	chr1	135250823	135250823	C	T	het	0	47	18
nonsynonymous SNV	Ren1:NM_031192:exon6:c.T688C:p.S230P,Ren2:NM_031193:exon6:c.T757C:p.S253P,	chr1	135254985	135254985	T	C	het	0	60	18
nonsynonymous SNV	Cd244:NM_018729:exon2:c.G145A:p.V49I,	chr1	173503895	173503895	G	A	het	7.3e-05	20	6
nonsynonymous SNV	Cd244:NM_018729:exon3:c.C656A:p.P219H,	chr1	173504494	173504494	C	A	het	0	65	19
nonsynonymous SNV	Pydc4:NM_001177349:exon3:c.A272T:p.E91V,Pydc4:NM_001177350:exon2:c.A272T:p.E91V,	chr1	175525157	175525157	T	A	het	0	30	13
nonsynonymous SNV	Pydc3:NM_001162938:exon4:c.A562C:p.T188P,	chr1	175612973	175612973	A	C	het	0.002328	11	3
nonsynonymous SNV	Pydc3:NM_001162938:exon4:c.T733A:p.S245T,	chr1	175613144	175613144	T	A	het	0	12	5
nonsynonymous SNV	Ifi204:NM_008329:exon3:c.C422T:p.A141V,	chr1	175690301	175690301	G	A	het	0.000257	15	5
nonsynonymous SNV	Mnda:NM_001033450:exon3:c.A290G:p.K97R,	chr1	175836435	175836435	T	C	het	0	101	22
nonsynonymous SNV	Mnda:NM_001033450:exon3:c.T284A:p.L95Q,	chr1	175836441	175836441	A	T	het	0	86	22
nonsynonymous SNV	Olfr427:NM_207158:exon1:c.G763T:p.A255S,Olfr426:NM_001206926:exon1:c.G763T:p.A255S,	chr1	176030353	176030353	G	T	het	0	35	9
nonsynonymous SNV	Kin:NM_025280:exon1:c.G74A:p.R25H,	chr2	10002331	10002331	G	A	het	0	21	7
nonsynonymous SNV	Kin:NM_025280:exon1:c.T76C:p.W26R,	chr2	10002333	10002333	T	C	het	0	22	7
nonsynonymous SNV	Kin:NM_025280:exon2:c.A158C:p.Q53P,	chr2	10007400	10007400	A	C	het	0	44	13
nonsynonymous SNV	Kin:NM_025280:exon4:c.G305A:p.R102Q,	chr2	10011919	10011919	G	A	het	0	26	7
nonsynonymous SNV	Lamc3:NM_011836:exon1:c.C127T:p.R43C,	chr2	31742990	31742990	C	T	het	0.020554	11	3
nonsynonymous SNV	Dync1i2:NM_001198878:exon13:c.T1045C:p.S349P,Dync1i2:NM_001198877:exon13:c.T1060C:p.S354P,Dync1i2:NM_001198875:exon11:c.T949C:p.S317P,Dync1i2:NM_001198876:exon10:c.T931C:p.S311P,Dync1i2:NM_001198873:exon13:c.T1045C:p.S349P,Dync1i2:NM_010064:exon10:c.T931C:p.S311P,Dync1i2:NM_001198874:exon11:c.T991C:p.S331P,Dync1i2:NM_001198872:exon13:c.T1060C:p.S354P,	chr2	71086856	71086856	T	C	het	0	19	5
nonsynonymous SNV	Olfr154:NM_013728:exon1:c.G782A:p.R261H,	chr2	85503808	85503808	C	T	het	0	72	18
nonsynonymous SNV	Olfr1006:NM_146570:exon2:c.G926A:p.R309Q,	chr2	85514381	85514381	C	T	het	0	42	12
nonsynonymous SNV	Olfr1182:NM_001011535:exon3:c.C329T:p.T110I,	chr2	88286765	88286765	G	A	het	0	114	33
nonsynonymous SNV	Olfr1201:NM_146895:exon1:c.T100A:p.L34M,	chr2	88634640	88634640	T	A	het	0	57	13
nonsynonymous SNV	Olfr1251:NM_001011529:exon1:c.C490T:p.L164F,	chr2	89507552	89507552	G	A	het	0	143	39
nonsynonymous SNV	Oip5:NM_001042653:exon3:c.T383C:p.L128P,	chr2	119441379	119441379	A	G	het	0.000179	18	5
nonsynonymous SNV	Slc28a2:NM_172980:exon14:c.A1358G:p.H453R,	chr2	122281120	122281120	A	G	het	0	69	16
nonsynonymous SNV	Btbd3:NM_145534:exon4:c.A1514C:p.Q505P,Btbd3:NM_001025431:exon5:c.A1307C:p.Q436P,	chr2	138110147	138110147	A	C	het	0	58	16
nonsynonymous SNV	Ahcy:NM_016661:exon7:c.A809T:p.N270I,	chr2	154889770	154889770	T	A	het	0	19	6
nonsynonymous SNV	Rbm12:NM_170598:exon3:c.G2196A:p.M732I,Rbm12:NM_029397:exon3:c.G2196A:p.M732I,	chr2	155921891	155921891	C	T	het	0	26	5
nonsynonymous SNV	Tubb1:NM_001080971:exon2:c.C98A:p.A33D,	chr2	174281198	174281198	C	A	het	0	60	21
nonsynonymous SNV	Mrpl47:NM_029017:exon1:c.G32A:p.R11K,	chr3	32635630	32635630	C	T	het	0	36	10
nonsynonymous SNV	Gon4l:NM_027389:exon21:c.T3197C:p.M1066T,Gon4l:NM_001242372:exon22:c.T3248C:p.M1083T,	chr3	88699202	88699202	T	C	het	0	72	23
nonsynonymous SNV	Gon4l:NM_027389:exon21:c.A4106G:p.Q1369R,Gon4l:NM_001242372:exon22:c.A4157G:p.Q1386R,	chr3	88700111	88700111	A	G	het	0	39	17
nonsynonymous SNV	Tpm3:NM_001253740:exon3:c.A313G:p.M105V,Tpm3:NM_001253738:exon3:c.A313G:p.M105V,Tpm3:NM_022314:exon4:c.A421G:p.M141V,	chr3	89891423	89891423	A	G	het	0.000449	19	5
nonsynonymous SNV	Tdpoz5:NM_207273:exon1:c.G110A:p.R37K,Gm10697:NM_001163731:exon1:c.G110A:p.R37K,	chr3	93765127	93765127	C	T	het	5.5e-05	19	5
nonsynonymous SNV	Ankrd35:NM_001081139:exon10:c.C799A:p.P267T,	chr3	96487121	96487121	C	A	het	0.000192	22	6
nonsynonymous SNV	Ankrd35:NM_001081139:exon10:c.A974G:p.H325R,	chr3	96487296	96487296	A	G	het	0.005267	16	4
nonsynonymous SNV	Ankrd35:NM_001081139:exon10:c.C1612T:p.L538F,	chr3	96487934	96487934	C	T	het	0.000673	21	5
nonsynonymous SNV	Wdr77:NM_027432:exon10:c.A956G:p.D319G,	chr3	105770167	105770167	A	G	het	0	146	40
nonsynonymous SNV	Gstm6:NM_008184:exon4:c.G208A:p.V70I,	chr3	107745302	107745302	C	T	het	0.003507	12	8
nonsynonymous SNV	Adh6a:NM_026945:exon6:c.G742A:p.E248K,	chr3	137989054	137989054	G	A	het	0.000603	12	4
nonsynonymous SNV	Adh5:NM_007410:exon6:c.G700C:p.E234Q,	chr3	138114343	138114343	G	C	het	0	47	20
nonsynonymous SNV	Adh5:NM_007410:exon7:c.G866T:p.S289I,	chr3	138116746	138116746	G	T	het	0	92	26
nonsynonymous SNV	Gbp1:NM_010259:exon3:c.A304G:p.K102E,	chr3	142262072	142262072	A	G	het	0	51	14
nonsynonymous SNV	Gbp1:NM_010259:exon5:c.A523G:p.I175V,	chr3	142266616	142266616	A	G	het	0	102	36
nonsynonymous SNV	Gbp1:NM_010259:exon5:c.T565A:p.F189I,	chr3	142266658	142266658	T	A	het	0	66	20
nonsynonymous SNV	Gbp1:NM_010259:exon5:c.G568A:p.D190N,	chr3	142266661	142266661	G	A	het	0	62	18
nonsynonymous SNV	Gbp1:NM_010259:exon7:c.G1101A:p.M367I,	chr3	142269922	142269922	G	A	het	0	44	13
nonsynonymous SNV	Gbp1:NM_010259:exon8:c.C1241G:p.A414G,	chr3	142271165	142271165	C	G	het	0	34	14
nonsynonymous SNV	Zzz3:NM_198416:exon14:c.T2691G:p.S897R,Zzz3:NM_001080755:exon14:c.T2691G:p.S897R,	chr3	152121320	152121320	T	G	het	0	64	18
nonsynonymous SNV	Gm13298:NM_001085530:exon4:c.A3412G:p.M1138V,	chr4	41841926	41841926	A	G	het	0.00702	12	3
nonsynonymous SNV	Whrn:NM_001008795:exon6:c.T925C:p.S309P,Whrn:NM_001008796:exon5:c.T742C:p.S248P,Whrn:NM_001008797:exon5:c.T1180C:p.S394P,Whrn:NM_001008798:exon6:c.T628C:p.S210P,Whrn:NM_001008791:exon11:c.T2284C:p.S762P,Whrn:NM_001008793:exon10:c.T2248C:p.S750P,Whrn:NM_001008792:exon10:c.T2263C:p.S755P,Whrn:NM_028640:exon10:c.T2251C:p.S751P,Whrn:NM_001008794:exon7:c.T958C:p.S320P,	chr4	63077613	63077613	A	G	het	0.008007	12	3
nonsynonymous SNV	Pappa:NM_021362:exon4:c.T1670A:p.M557K,	chr4	64841949	64841949	T	A	het	0	98	32
nonsynonymous SNV	Rps6:NM_009096:exon5:c.G566A:p.R189H,	chr4	86500790	86500790	C	T	het	0	100	26
nonsynonymous SNV	Prpf38a:NM_172697:exon4:c.A464C:p.E155A,	chr4	108245445	108245445	T	G	het	0	38	11
nonsynonymous SNV	Skint6:NM_001103199:exon3:c.T97A:p.L33I,	chr4	112910969	112910969	A	T	het	0	34	14
nonsynonymous SNV	Skint5:NM_001167876:exon50:c.C3582G:p.F1194L,Skint5:NM_001167878:exon50:c.C3582G:p.F1194L,	chr4	113211956	113211956	G	C	het	0	18	8
nonsynonymous SNV	Skint5:NM_001167876:exon50:c.G3577A:p.D1193N,Skint5:NM_001167878:exon50:c.G3577A:p.D1193N,	chr4	113211961	113211961	C	T	het	0	18	7
nonsynonymous SNV	Skint5:NM_001167876:exon27:c.T2147G:p.I716S,Skint5:NM_001167878:exon27:c.T2147G:p.I716S,	chr4	113403668	113403668	A	C	het	0	129	26
nonsynonymous SNV	Skint5:NM_001167876:exon25:c.C2053T:p.H685Y,Skint5:NM_001167878:exon25:c.C2053T:p.H685Y,	chr4	113429518	113429518	G	A	het	0	27	6
nonsynonymous SNV	Skint5:NM_001167876:exon18:c.A1607T:p.N536I,Skint5:NM_001167878:exon18:c.A1607T:p.N536I,	chr4	113500475	113500475	T	A	het	0.000695	18	5
nonsynonymous SNV	Skint5:NM_001167876:exon11:c.T1147C:p.S383P,Skint5:NM_001167878:exon11:c.T1147C:p.S383P,	chr4	113548621	113548621	A	G	het	0	155	37
nonsynonymous SNV	Skint5:NM_001167876:exon4:c.C571A:p.H191N,Skint5:NM_001167878:exon4:c.C571A:p.H191N,	chr4	113613377	113613377	G	T	het	0	97	30
nonsynonymous SNV	Epha10:NM_001256432:exon11:c.A2027G:p.H676R,	chr4	124590433	124590433	A	G	het	0.034963	11	3
nonsynonymous SNV	BC013712:NM_001033308:exon4:c.A1339G:p.T447A,	chr4	132341490	132341490	T	C	het	0.018556	11	3
nonsynonymous SNV	Epha2:NM_010139:exon3:c.T506G:p.V169G,	chr4	140864675	140864675	T	G	het	0.002786	15	4
nonsynonymous SNV	Gm13040:NM_001113736:exon2:c.A274G:p.I92V,Gm13057:NM_001113735:exon2:c.A274G:p.I92V,	chr4	143129816	143129816	A	G	het	0	47	13
nonsynonymous SNV	Gm13103:NM_177571:exon3:c.C500T:p.S167F,	chr4	143441574	143441574	C	T	het	0	25	7
nonsynonymous SNV	Pramef6:NM_001085414:exon3:c.G689A:p.R230Q,	chr4	143486817	143486817	C	T	het	0	149	66
nonsynonymous SNV	Gm13109:NM_001126315:exon2:c.C739T:p.R247C,	chr4	143539697	143539697	G	A	het	0	97	23
nonsynonymous SNV	Gm13109:NM_001126315:exon1:c.A188C:p.K63T,	chr4	143540723	143540723	T	G	het	0	42	13
nonsynonymous SNV	Oog2:NM_198661:exon5:c.G1408A:p.E470K,	chr4	143786477	143786477	G	A	het	0	33	7
nonsynonymous SNV	Gm13119:NM_001034101:exon4:c.A1420C:p.T474P,	chr4	143953714	143953714	A	C	het	0	58	18
nonsynonymous SNV	Gm13152:NM_001039209:exon3:c.G341A:p.R114K,	chr4	146886637	146886637	G	A	het	0	105	35
nonsynonymous SNV	Zfp534:NM_001127188:exon3:c.G61T:p.D21Y,	chr4	147052422	147052422	C	A	het	0	14	5
nonsynonymous SNV	Gm13157:NM_001127189:exon5:c.T61G:p.Y21D,	chr4	147131907	147131907	A	C	het	0	502	130
nonsynonymous SNV	Gm572:NM_001085505:exon11:c.T1165G:p.W389G,	chr4	148045502	148045502	T	G	het	0.004946	17	4
nonsynonymous SNV	A430005L14Rik:NM_175287:exon3:c.A296G:p.D99G,A430005L14Rik:NM_001163019:exon2:c.A182G:p.D61G,	chr4	153334806	153334806	A	G	het	0.016646	11	3
nonsynonymous SNV	Cdk6:NM_009873:exon1:c.C164G:p.P55R,	chr5	3344530	3344530	C	G	het	0	14	7
nonsynonymous SNV	Speer3:NM_027650:exon3:c.T431C:p.I144T,	chr5	13794755	13794755	T	C	het	0	29	10
nonsynonymous SNV	Gm17019:NM_182957:exon1:c.G129C:p.W43C,	chr5	15032810	15032810	C	G	het	0	585	136
nonsynonymous SNV	Armc10:NM_026034:exon6:c.T916C:p.F306L,	chr5	21167431	21167431	T	C	het	0	31	8
nonsynonymous SNV	5031410I06Rik:NM_207657:exon1:c.T89C:p.L30P,	chr5	26431743	26431743	A	G	het	0	1521	411
nonsynonymous SNV	Speer4b:NM_028561:exon3:c.A409C:p.K137Q,	chr5	27825271	27825271	T	G	het	0	431	108
nonsynonymous SNV	C330019G07Rik:NM_194340:exon6:c.C5156A:p.P1719H,	chr5	33169643	33169643	G	T	het	0	36	10
nonsynonymous SNV	C330019G07Rik:NM_194340:exon6:c.G5140T:p.A1714S,	chr5	33169659	33169659	C	A	het	0	33	10
nonsynonymous SNV	C330019G07Rik:NM_194340:exon6:c.T4559C:p.F1520S,	chr5	33170240	33170240	A	G	het	0	99	29
nonsynonymous SNV	C330019G07Rik:NM_194340:exon6:c.C4192T:p.P1398S,	chr5	33170607	33170607	G	A	het	0	54	13
nonsynonymous SNV	C330019G07Rik:NM_194340:exon6:c.C4075T:p.R1359W,	chr5	33170724	33170724	G	A	het	0	74	19
nonsynonymous SNV	C330019G07Rik:NM_194340:exon6:c.G4015T:p.V1339L,	chr5	33170784	33170784	C	A	het	0	34	8
nonsynonymous SNV	C330019G07Rik:NM_194340:exon6:c.C4002A:p.H1334Q,	chr5	33170797	33170797	G	T	het	0	34	10
nonsynonymous SNV	C330019G07Rik:NM_194340:exon6:c.C3994T:p.H1332Y,	chr5	33170805	33170805	G	A	het	0	33	11
nonsynonymous SNV	C330019G07Rik:NM_194340:exon6:c.G2394A:p.M798I,	chr5	33172405	33172405	C	T	het	0	60	17
nonsynonymous SNV	C330019G07Rik:NM_194340:exon6:c.C1403T:p.A468V,	chr5	33173396	33173396	G	A	het	0	74	17
nonsynonymous SNV	C330019G07Rik:NM_194340:exon6:c.G1396T:p.G466C,	chr5	33173403	33173403	C	A	het	0	66	17
nonsynonymous SNV	C330019G07Rik:NM_194340:exon6:c.A1390G:p.K464E,	chr5	33173409	33173409	T	C	het	0	61	17
nonsynonymous SNV	C330019G07Rik:NM_194340:exon6:c.G1151A:p.S384N,	chr5	33173648	33173648	C	T	het	0	184	52
nonsynonymous SNV	Rufy3:NM_027530:exon4:c.T529C:p.S177P,	chr5	89046418	89046418	T	C	het	0	17	8
nonsynonymous SNV	Vmn2r8:NM_001104620:exon6:c.T2405A:p.V802D,	chr5	109226354	109226354	A	T	het	0	38	10
nonsynonymous SNV	Vmn2r11:NM_001104622:exon3:c.A767C:p.N256T,	chr5	109482889	109482889	T	G	het	0	229	62
nonsynonymous SNV	Vmn2r17:NM_001104628:exon5:c.T1611G:p.H537Q,	chr5	109863376	109863376	T	G	het	0	86	25
nonsynonymous SNV	2900026A02Rik:NM_172884:exon4:c.G518T:p.S173I,	chr5	113524678	113524678	C	A	het	0	22	14
nonsynonymous SNV	Zfand2a:NM_001159908:exon3:c.G139T:p.A47S,Zfand2a:NM_133349:exon3:c.G139T:p.A47S,	chr5	139957931	139957931	C	A	het	0	90	33
stopgain SNV	Grifin:NM_030022:exon4:c.G417A:p.W139X,	chr5	141039497	141039497	C	T	het	0.006082	13	3
nonsynonymous SNV	Arpc1b:NM_023142:exon9:c.G1009A:p.G337R,	chr5	145888524	145888524	G	A	het	0	27	8
nonsynonymous SNV	Bud31:NM_001008705:exon5:c.G266A:p.R89H,	chr5	145908708	145908708	G	A	het	0	95	31
nonsynonymous SNV	4930449I24Rik:NM_026136:exon5:c.T601C:p.S201P,	chr5	147316221	147316221	T	C	het	0	40	11
nonsynonymous SNV	Sgce:NM_001130188:exon7:c.G812T:p.C271F,Sgce:NM_001130191:exon6:c.G704T:p.C235F,Sgce:NM_001130190:exon6:c.G704T:p.C235F,Sgce:NM_001130189:exon6:c.G704T:p.C235F,Sgce:NM_011360:exon6:c.G704T:p.C235F,	chr6	4644143	4644143	C	A	het	0.006715	11	3
nonsynonymous SNV	Dync1i1:NM_001191023:exon2:c.A29G:p.E10G,Dync1i1:NM_001191026:exon2:c.A29G:p.E10G,Dync1i1:NM_001191025:exon2:c.A29G:p.E10G,Dync1i1:NM_001191027:exon2:c.A29G:p.E10G,Dync1i1:NM_010063:exon2:c.A29G:p.E10G,	chr6	5707415	5707415	A	G	het	0.031056	14	3
nonsynonymous SNV	Creb3l2:NM_178661:exon5:c.C665T:p.P222L,	chr6	37308566	37308566	G	A	het	0	39	11
nonsynonymous SNV	Cbx3:NM_007624:exon3:c.G127A:p.G43R,	chr6	51425332	51425332	G	A	het	0	73	19
nonsynonymous SNV	Crhr2:NM_009953:exon10:c.G921T:p.R307S,	chr6	55043326	55043326	C	A	het	0	19	8
nonsynonymous SNV	Ptcd3:NM_027275:exon18:c.A1406G:p.E469G,	chr6	71835538	71835538	T	C	het	0	23	7
nonsynonymous SNV	Slc41a3:NM_001037493:exon1:c.C149A:p.S50Y,	chr6	90569593	90569593	C	A	hom	0	129	110
nonsynonymous SNV	Olfr213:NM_001011801:exon1:c.C46T:p.R16W,	chr6	116490518	116490518	C	T	het	0	119	36
nonsynonymous SNV	Klra5:NM_008463:exon6:c.C648A:p.D216E,	chr6	129853574	129853574	G	T	het	0	160	43
nonsynonymous SNV	Klra5:NM_008463:exon5:c.G535C:p.V179L,	chr6	129856646	129856646	C	G	het	0	202	62
nonsynonymous SNV	Klra5:NM_008463:exon4:c.A257T:p.H86L,	chr6	129858956	129858956	T	A	het	0	45	25
nonsynonymous SNV	Klra5:NM_008463:exon4:c.A253C:p.N85H,	chr6	129858960	129858960	T	G	het	0	45	24
nonsynonymous SNV	Klra18:NM_053153:exon4:c.T340A:p.S114T,Klra4:NM_010649:exon4:c.T331A:p.S111T,Klra33:NM_001039118:exon3:c.T340A:p.S114T,Klra4:NM_001252577:exon4:c.T340A:p.S114T,	chr6	130012106	130012106	A	T	het	0	33	10
nonsynonymous SNV	Klra8:NM_010650:exon3:c.T179G:p.V60G,Klra21:NM_053151:exon3:c.T188G:p.V63G,Klra8:NM_001101620:exon3:c.T188G:p.V63G,	chr6	130076255	130076255	A	C	het	0	117	35
nonsynonymous SNV	Klra7:NM_001110323:exon6:c.T560A:p.I187N,Klra7:NM_014194:exon4:c.T521A:p.I174N,	chr6	130176500	130176500	A	T	het	0	40	11
nonsynonymous SNV	Klra7:NM_001110323:exon2:c.G43A:p.E15K,Klra7:NM_014194:exon1:c.G43A:p.E15K,	chr6	130181593	130181593	C	T	het	0	334	86
nonsynonymous SNV	Klra7:NM_001110323:exon2:c.G31A:p.V11M,Klra7:NM_014194:exon1:c.G31A:p.V11M,	chr6	130181605	130181605	C	T	het	0	347	97
nonsynonymous SNV	Klra3:NM_010648:exon4:c.T409A:p.S137T,	chr6	130283165	130283165	A	T	het	0	63	18
nonsynonymous SNV	Klra3:NM_010648:exon4:c.G403C:p.D135H,	chr6	130283171	130283171	C	G	het	0	52	18
nonsynonymous SNV	Klra22:NM_053152:exon3:c.A215G:p.D72G,Klra15:NM_013793:exon3:c.A215G:p.D72G,Klra1:NM_016659:exon6:c.A215G:p.D72G,	chr6	130327857	130327857	T	C	het	0	19	9
nonsynonymous SNV	Gm4736:NM_053251:exon5:c.C797T:p.P266L,	chr6	132064699	132064699	G	A	het	0	208	52
nonsynonymous SNV	Prpmp5:NM_001024705:exon3:c.C577T:p.L193F,	chr6	132262301	132262301	G	A	het	0	53	15
nonsynonymous SNV	Kras:NM_021284:exon2:c.G38A:p.G13D,	chr6	145195288	145195288	C	T	het	0	69	20
nonsynonymous SNV	Cnot3:NM_146176:exon12:c.C1350G:p.S450R,	chr7	3607708	3607708	C	G	het	0	31	8
nonsynonymous SNV	Gm14548:NM_001166672:exon5:c.G853A:p.V285M,Pira1:NM_011087:exon5:c.G853A:p.V285M,Pira11:NM_011088:exon5:c.G853A:p.V285M,	chr7	3847197	3847197	C	T	het	0	121	33
stopgain SNV	U2af2:NM_001205231:exon7:c.C716A:p.S239X,U2af2:NM_133671:exon7:c.C716A:p.S239X,	chr7	5022076	5022076	C	A	het	0	66	28
nonsynonymous SNV	Vmn2r33:NM_001105065:exon6:c.A2320G:p.T774A,	chr7	7503944	7503944	T	C	het	0	37	9
nonsynonymous SNV	Vmn2r39:NM_001105071:exon2:c.A369C:p.Q123H,	chr7	9150142	9150142	A	C	het	0	43	10
nonsynonymous SNV	Vmn2r43:NM_198961:exon6:c.C1898A:p.A633D,	chr7	9882062	9882062	C	A	het	0	22	11
nonsynonymous SNV	Zscan4b:NM_001185173:exon4:c.A821T:p.D274V,	chr7	11486843	11486843	T	A	het	0	102	32
nonsynonymous SNV	Zscan4d:NM_001100186:exon4:c.G1279T:p.V427F,	chr7	11747512	11747512	C	A	het	0	199	55
nonsynonymous SNV	Zscan4e:NM_001161802:exon4:c.T724C:p.S242P,	chr7	11892569	11892569	A	G	het	0	64	16
nonsynonymous SNV	Zscan4f:NM_001110316:exon4:c.C724T:p.P242S,	chr7	11986741	11986741	C	T	het	0	213	63
nonsynonymous SNV	Vmn1r73:NM_134203:exon1:c.T703A:p.S235T,	chr7	12342308	12342308	T	A	het	0	60	19
nonsynonymous SNV	Sult2a5:NM_001184980:exon5:c.T692A:p.F231Y,	chr7	14250510	14250510	T	A	het	0	122	36
nonsynonymous SNV	Sult2a1:NM_001111296:exon1:c.A16T:p.N6Y,	chr7	14422690	14422690	T	A	het	0	61	29
nonsynonymous SNV	Psg26:NM_001029893:exon3:c.G760A:p.A254T,	chr7	19065325	19065325	C	T	het	0	475	123
nonsynonymous SNV	Vmn1r151:NM_001166712:exon1:c.C154A:p.Q52K,	chr7	23284544	23284544	G	T	het	0	38	8
nonsynonymous SNV	Vmn1r107:NM_001166759:exon1:c.G106T:p.V36F,Vmn1r130:NM_001166848:exon1:c.G106T:p.V36F,Vmn1r155:NM_001166753:exon1:c.G106T:p.V36F,Vmn1r137:NM_001166849:exon1:c.G106T:p.V36F,Vmn1r165:NM_001166850:exon1:c.G106T:p.V36F,	chr7	24002456	24002456	G	T	het	0	109	29
nonsynonymous SNV	Gm5591:NM_001013810:exon2:c.G368C:p.G123A,	chr7	39307295	39307295	C	G	het	0	32	9
nonsynonymous SNV	Gm5114:NM_177890:exon3:c.C1699A:p.L567M,	chr7	46663865	46663865	G	T	het	0.000794	14	4
nonsynonymous SNV	Gm4884:NM_183166:exon3:c.C340T:p.H114Y,	chr7	48298318	48298318	C	T	het	0	145	39
nonsynonymous SNV	Gm4884:NM_183166:exon3:c.A397G:p.N133D,	chr7	48298375	48298375	A	G	het	0	187	61
unknown	UNKNOWN	chr7	50442660	50442660	G	A	het	0.004375	13	4
nonsynonymous SNV	EU599041:NM_001177525:exon4:c.A337G:p.T113A,	chr7	50481227	50481227	A	G	het	0	156	37
nonsynonymous SNV	Kcnj14:NM_145963:exon3:c.A917G:p.E306G,	chr7	53073374	53073374	T	C	het	0.003474	11	3
nonsynonymous SNV	Mrgpra2b:NM_153101:exon2:c.C905T:p.T302I,	chr7	54719448	54719448	G	A	het	0	31	11
nonsynonymous SNV	Mrgpra4:NM_153524:exon1:c.A758T:p.Q253L,	chr7	55236464	55236464	T	A	het	0	112	38
nonsynonymous SNV	Mrgpra4:NM_153524:exon1:c.C713T:p.P238L,	chr7	55236509	55236509	G	A	het	0	58	14
nonsynonymous SNV	Mrgpra4:NM_153524:exon1:c.G709T:p.V237L,	chr7	55236513	55236513	C	A	het	0	56	15
nonsynonymous SNV	Vmn2r69:NM_001105182:exon1:c.T4C:p.F2L,	chr7	92564183	92564183	A	G	het	0.003938	15	4
nonsynonymous SNV	Olfr603:NM_147070:exon1:c.T649C:p.F217L,	chr7	110531866	110531866	A	G	het	0	239	67
nonsynonymous SNV	Olfr617:NM_146841:exon1:c.C392T:p.A131V,	chr7	110732929	110732929	C	T	het	0	169	44
nonsynonymous SNV	Beta-s:NM_001201391:exon2:c.G242A:p.S81N,	chr7	110976035	110976035	C	T	het	0	17	8
nonsynonymous SNV	Beta-s:NM_001201391:exon2:c.T222G:p.D74E,	chr7	110976055	110976055	A	C	het	0.01437	12	3
nonsynonymous SNV	Doc2a:NM_010069:exon10:c.G1052T:p.G351V,	chr7	133995299	133995299	G	T	het	0	104	29
nonsynonymous SNV	Rnf40:NM_172281:exon6:c.C689T:p.T230I,	chr7	134734868	134734868	C	T	het	0.00111	13	5
nonsynonymous SNV	Fus:NM_139149:exon3:c.A176C:p.Y59S,	chr7	135113368	135113368	A	C	het	0	85	23
nonsynonymous SNV	Fus:NM_139149:exon5:c.G346A:p.G116S,	chr7	135115638	135115638	G	A	het	0	41	12
nonsynonymous SNV	Fus:NM_139149:exon13:c.G1319A:p.C440Y,	chr7	135124752	135124752	G	A	het	0	34	16
nonsynonymous SNV	Ifitm2:NM_030694:exon1:c.G79A:p.G27R,	chr7	148141736	148141736	C	T	het	0	331	86
nonsynonymous SNV	Ifitm3:NM_025378:exon1:c.A1G:p.M1V,	chr7	148196544	148196544	T	C	het	0	98	35
nonsynonymous SNV	Krtap5-3:NM_023860:exon1:c.T901A:p.S301T,	chr7	149388233	149388233	T	A	het	0	16	6
nonsynonymous SNV	Cul4a:NM_146207:exon3:c.G281T:p.C94F,	chr8	13115486	13115486	G	T	het	0.010187	21	4
nonsynonymous SNV	AF366264:NM_153093:exon1:c.C50G:p.A17G,	chr8	13838040	13838040	G	C	het	0	76	21
nonsynonymous SNV	Gm7849:NM_001177518:exon1:c.T127C:p.S43P,Gm7861:NM_001177526:exon1:c.T127C:p.S43P,	chr8	22566863	22566863	A	G	het	0	22	8
nonsynonymous SNV	LOC100505096:NM_001270555:exon1:c.G115A:p.D39N,Gm15308:NM_001177521:exon1:c.G115A:p.D39N,	chr8	22639661	22639661	G	A	het	0	45	12
nonsynonymous SNV	Slc25a15:NM_181325:exon4:c.T357G:p.F119L,	chr8	23493774	23493774	A	C	het	0	126	47
nonsynonymous SNV	Wrn:NM_001122822:exon9:c.A832C:p.I278L,Wrn:NM_011721:exon9:c.A832C:p.I278L,	chr8	34435055	34435055	T	G	het	8.5e-05	12	6
nonsynonymous SNV	Eri1:NM_026067:exon3:c.G356T:p.G119V,	chr8	36545700	36545700	C	A	het	0	90	24
nonsynonymous SNV	Ccdc111:NM_001001184:exon5:c.A335T:p.Y112F,	chr8	47690512	47690512	T	A	het	0	35	9
nonsynonymous SNV	Sap30:NM_021788:exon3:c.T457A:p.L153I,	chr8	59963922	59963922	A	T	het	0.001732	18	4
nonsynonymous SNV	F2rl3:NM_007975:exon2:c.G1087A:p.V363I,	chr8	75287132	75287132	G	A	het	2.4e-05	12	6
stopgain SNV	Smarca5:NM_053124:exon4:c.T461A:p.L154X,	chr8	83254050	83254050	A	T	het	0	108	28
nonsynonymous SNV	Rad23a:NM_009010:exon2:c.A223G:p.M75V,	chr8	87362704	87362704	T	C	het	0	62	22
nonsynonymous SNV	Ces1b:NM_001081372:exon14:c.T1652C:p.L551P,	chr8	95580838	95580838	A	G	het	0	28	8
nonsynonymous SNV	Ces1c:NM_007954:exon8:c.T1012A:p.F338I,	chr8	95632367	95632367	A	T	het	0	42	10
nonsynonymous SNV	Ces1c:NM_007954:exon8:c.A979C:p.K327Q,	chr8	95632400	95632400	T	G	het	0	79	22
nonsynonymous SNV	Lrrc36:NM_001033371:exon5:c.G419A:p.S140N,Lrrc36:NM_001170788:exon8:c.G788A:p.S263N,Lrrc36:NM_001170789:exon5:c.G425A:p.S142N,	chr8	107973314	107973314	G	A	het	0	28	9
nonsynonymous SNV	Hydin:NM_172916:exon60:c.T10017A:p.D3339E,	chr8	113087827	113087827	T	A	het	0	72	18
nonsynonymous SNV	Spata2l:NM_030176:exon3:c.G1007C:p.R336P,	chr8	125757442	125757442	C	G	het	0.000685	12	4
nonsynonymous SNV	Tubb3:NM_023279:exon4:c.G917A:p.R306H,	chr8	125945146	125945146	G	A	het	0	25	12
nonsynonymous SNV	Pard3:NM_001013580:exon2:c.G173T:p.R58M,Pard3:NM_033620:exon4:c.G578T:p.R193M,Pard3:NM_001122850:exon4:c.G578T:p.R193M,Pard3:NM_001013581:exon2:c.G173T:p.R58M,	chr8	129830404	129830404	G	T	het	0.00047	20	6
nonsynonymous SNV	Birc2:NM_007465:exon5:c.T1364C:p.I455T,	chr9	7819546	7819546	A	G	het	0.000164	20	6
nonsynonymous SNV	Olfr832:NM_001011824:exon1:c.G673A:p.V225I,	chr9	18749766	18749766	G	A	het	0	39	11
nonsynonymous SNV	Zglp1:NM_001103168:exon5:c.G769T:p.D257Y,	chr9	20867064	20867064	C	A	het	0	30	11
nonsynonymous SNV	Snx19:NM_028874:exon11:c.A2965G:p.S989G,	chr9	30271974	30271974	A	G	het	0.024114	12	3
nonsynonymous SNV	Olfr911-ps1:NM_146873:exon1:c.G783T:p.Q261H,	chr9	38332101	38332101	G	T	het	0	142	38
nonsynonymous SNV	Olfr944:NM_146507:exon1:c.T476A:p.I159N,	chr9	39025419	39025419	T	A	het	0	99	31
stopgain SNV	Arcn1:NM_145985:exon2:c.C76T:p.R26X,	chr9	44568236	44568236	G	A	het	0	115	33
nonsynonymous SNV	Omt2a:NM_001111286:exon2:c.T203C:p.V68A,Omt2a:NM_001164523:exon2:c.T173C:p.V58A,	chr9	78160750	78160750	A	G	het	0	81	38
nonsynonymous SNV	Phip:NM_001081216:exon14:c.C1303A:p.H435N,	chr9	82820728	82820728	G	T	het	0	26	8
nonsynonymous SNV	Rbm6:NM_011251:exon3:c.G635A:p.R212H,Rbm6:NM_029169:exon3:c.G239A:p.R80H,	chr9	107755144	107755144	C	T	het	0	53	17
nonsynonymous SNV	Rpsa:NM_011029:exon5:c.A538G:p.R180G,	chr9	120039925	120039925	A	G	het	0.000349	14	4
nonsynonymous SNV	D9Ertd402e:NM_001013405:exon11:c.G1436A:p.G479E,	chr9	122744000	122744000	G	A	het	0	16	6
nonsynonymous SNV	Zfp445:NM_173364:exon2:c.G279C:p.E93D,	chr9	122770968	122770968	C	G	het	0	65	20
nonsynonymous SNV	Trmt11:NM_028604:exon7:c.T553C:p.S185P,	chr10	30307371	30307371	A	G	het	0.007807	11	3
nonsynonymous SNV	Rev3l:NM_011264:exon13:c.T1999C:p.S667P,	chr10	39541313	39541313	T	C	het	0	16	8
nonsynonymous SNV	Grik2:NM_010349:exon4:c.T460C:p.S154P,Grik2:NM_001111268:exon4:c.T460C:p.S154P,	chr10	49293451	49293451	A	G	het	0.005723	13	3
nonsynonymous SNV	Dux:NM_001081954:exon1:c.T892A:p.W298R,	chr10	57694532	57694532	A	T	het	0	347	90
nonsynonymous SNV	Ddx21:NM_019553:exon2:c.G667A:p.D223N,	chr10	62061060	62061060	C	T	het	0	200	44
nonsynonymous SNV	Ddx21:NM_019553:exon2:c.G372T:p.M124I,	chr10	62061355	62061355	C	A	het	0	187	63
nonsynonymous SNV	Bcr:NM_001081412:exon19:c.A3287G:p.D1096G,	chr10	74640736	74640736	A	G	het	0	29	12
nonsynonymous SNV	Ftcd:NM_080845:exon1:c.T32C:p.F11S,	chr10	76038482	76038482	T	C	het	0.01084	12	3
nonsynonymous SNV	Nr1h4:NM_001163700:exon3:c.A524G:p.K175R,Nr1h4:NM_001163504:exon4:c.A482G:p.K161R,Nr1h4:NM_009108:exon3:c.A524G:p.K175R,	chr10	88946224	88946224	T	C	het	0.039068	12	3
nonsynonymous SNV	Lrriq1:NM_001163559:exon8:c.A2344G:p.R782G,Lrriq1:NM_029134:exon8:c.A2344G:p.R782G,	chr10	102677180	102677180	T	C	het	0.000274	13	4
nonsynonymous SNV	Ptprr:NM_011217:exon8:c.A1264G:p.T422A,Ptprr:NM_001161837:exon7:c.A943G:p.T315A,Ptprr:NM_001161839:exon5:c.A532G:p.T178A,Ptprr:NM_001161838:exon4:c.A532G:p.T178A,Ptprr:NM_001161840:exon5:c.A532G:p.T178A,	chr10	115666611	115666611	A	G	het	0	36	16
nonsynonymous SNV	Cdk4:NM_009870:exon6:c.G661C:p.D221H,	chr10	126503037	126503037	G	C	het	0	142	42
nonsynonymous SNV	Naca:NM_001113199:exon3:c.C4132G:p.Q1378E,	chr10	127480288	127480288	C	G	het	0	41	11
stopgain SNV	Vmn2r84:NM_001081448:exon6:c.T2144G:p.L715X,	chr10	129823262	129823262	A	C	het	0	40	10
nonsynonymous SNV	Dppa1:NM_001163358:exon2:c.C26T:p.S9L,Dppa1:NM_178247:exon3:c.C26T:p.S9L,	chr11	46439093	46439093	G	A	het	0	30	11
nonsynonymous SNV	Olfr311:NM_146537:exon1:c.A385C:p.I129L,	chr11	58655002	58655002	A	C	het	0	405	104
nonsynonymous SNV	Zbtb4:NM_029348:exon4:c.T1244C:p.L415P,	chr11	69591198	69591198	T	C	het	0.010207	16	3
stopgain SNV	Pelp1:NM_029231:exon2:c.T272A:p.L91X,	chr11	70219801	70219801	A	T	het	0.020799	11	3
nonsynonymous SNV	Gp1ba:NM_010326:exon2:c.C1574A:p.P525H,	chr11	70454485	70454485	C	A	het	0	234	59
nonsynonymous SNV	Dhx33:NM_178367:exon3:c.G447T:p.E149D,	chr11	70813427	70813427	C	A	het	0.000816	14	4
nonsynonymous SNV	Nlrp1a:NM_001004142:exon11:c.C2980A:p.R994S,	chr11	70912462	70912462	G	T	het	0	49	20
nonsynonymous SNV	Nlrp1b:NM_001040696:exon5:c.C2015G:p.T672R,Nlrp1b:NM_001162414:exon4:c.C2024G:p.T675R,	chr11	70985711	70985711	G	C	het	0	21	12
nonsynonymous SNV	Nlrp1b:NM_001040696:exon5:c.G1996A:p.E666K,Nlrp1b:NM_001162414:exon4:c.G2005A:p.E669K,	chr11	70985730	70985730	C	T	het	2.4e-05	16	6
nonsynonymous SNV	Nlrp1b:NM_001040696:exon3:c.C538A:p.Q180K,	chr11	71031638	71031638	G	T	het	5.5e-05	12	5
nonsynonymous SNV	Zzef1:NM_001045536:exon16:c.C2521A:p.P841T,	chr11	72668896	72668896	C	A	het	0.001222	12	4
nonsynonymous SNV	Zzef1:NM_001045536:exon16:c.T2526A:p.N842K,	chr11	72668901	72668901	T	A	het	0.000346	12	5
nonsynonymous SNV	Olfr23:NM_010970:exon1:c.A520G:p.I174V,	chr11	73754269	73754269	A	G	het	0	68	19
nonsynonymous SNV	Efcab5:NM_176965:exon5:c.G1175A:p.R392Q,	chr11	76951239	76951239	C	T	het	0	601	154
nonsynonymous SNV	Nek8:NM_080849:exon10:c.A1321C:p.T441P,	chr11	77982588	77982588	T	G	het	0.008181	20	4
stopgain SNV	Fam58b:NM_197989:exon1:c.G187T:p.E63X,	chr11	78564978	78564978	C	A	het	0	51	18
stopgain SNV	Ptrh2:NM_175004:exon3:c.C316T:p.Q106X,Ptrh2:NM_001098810:exon2:c.C313T:p.Q105X,	chr11	86503373	86503373	C	T	het	0	45	12
nonsynonymous SNV	Rad51c:NM_053269:exon2:c.C352T:p.P118S,	chr11	87216125	87216125	G	A	het	0	67	27
nonsynonymous SNV	Olfr462:NM_146411:exon1:c.A832T:p.M278L,	chr11	87702565	87702565	T	A	het	0	73	20
nonsynonymous SNV	Olfr463:NM_146413:exon1:c.C707T:p.A236V,	chr11	87706718	87706718	G	A	het	0	44	10
nonsynonymous SNV	Calcoco2:NM_029755:exon2:c.C83T:p.A28V,Calcoco2:NM_001100177:exon2:c.C83T:p.A28V,	chr11	95968827	95968827	G	A	het	0	20	7
nonsynonymous SNV	Cdk12:NM_001109626:exon14:c.C4205T:p.T1402I,Cdk12:NM_001109628:exon14:c.C4178T:p.T1393I,	chr11	98111453	98111453	C	T	het	0.000142	23	6
nonsynonymous SNV	Efcab3:NM_001081046:exon8:c.T809G:p.F270C,	chr11	104970709	104970709	T	G	het	0.005174	12	4
nonsynonymous SNV	Atp5h:NM_027862:exon3:c.G173A:p.R58K,	chr11	115279199	115279199	C	T	het	0	54	15
nonsynonymous SNV	Sap30bp:NM_020483:exon5:c.C317T:p.S106F,	chr11	115818684	115818684	C	T	het	0	156	44
nonsynonymous SNV	Asap2:NM_001135192:exon1:c.C71T:p.S24F,Asap2:NM_001004364:exon1:c.C71T:p.S24F,Asap2:NM_001098168:exon1:c.C71T:p.S24F,	chr12	21117975	21117975	C	T	het	0	20	8
nonsynonymous SNV	Ywhaq:NM_011739:exon1:c.G164A:p.R55H,	chr12	21422789	21422789	C	T	het	0.001092	14	4
stopgain SNV	Srsf5:NM_001079695:exon8:c.C769T:p.R257X,Srsf5:NM_001079694:exon8:c.C769T:p.R257X,Srsf5:NM_009159:exon8:c.C769T:p.R257X,	chr12	82050924	82050924	C	T	het	0	22	7
nonsynonymous SNV	Oog1:NM_178657:exon2:c.A281G:p.E94G,	chr12	88947166	88947166	A	G	het	0	102	27
nonsynonymous SNV	Oog1:NM_178657:exon2:c.A315G:p.I105M,	chr12	88947200	88947200	A	G	het	0	102	41
nonsynonymous SNV	Oog1:NM_178657:exon4:c.G1472A:p.R491H,	chr12	89198830	89198830	G	A	het	0	167	43
nonsynonymous SNV	Gm10436:NM_001105254:exon4:c.C1531A:p.H511N,	chr12	89414345	89414345	G	T	het	0	26	8
nonsynonymous SNV	Tc2n:NM_001082976:exon4:c.G330C:p.K110N,Tc2n:NM_028924:exon4:c.G330C:p.K110N,	chr12	102932852	102932852	C	G	het	0.000335	17	5
nonsynonymous SNV	Serpina1e:NM_009247:exon3:c.C800G:p.T267S,	chr12	105187356	105187356	G	C	hom	0.943152	19	13
nonsynonymous SNV	Serpina3k:NM_011458:exon2:c.C191T:p.A64V,	chr12	105578911	105578911	C	T	het	0	32	9
nonsynonymous SNV	2010107E04Rik:NM_027360:exon2:c.G31A:p.V11I,	chr12	113201534	113201534	C	T	het	0.000158	17	5
nonsynonymous SNV	Dnahc11:NM_010060:exon17:c.A3338G:p.Q1113R,	chr12	119365260	119365260	T	C	het	0.000463	14	5
nonsynonymous SNV	BC016423:NM_134063:exon18:c.T6969A:p.F2323L,	chr13	3566743	3566743	A	T	het	0	31	7
nonsynonymous SNV	Hist1h4n:NM_175657:exon1:c.C251T:p.A84V,Hist1h4m:NM_001195421:exon1:c.C251T:p.A84V,	chr13	21903903	21903903	C	T	het	0	52	13
nonsynonymous SNV	Vmn1r221:NM_001167542:exon1:c.G12T:p.K4N,	chr13	23309253	23309253	G	T	het	0	45	11
nonsynonymous SNV	Cdyl:NM_001123386:exon5:c.A1206G:p.I402M,Cdyl:NM_009881:exon8:c.A1353G:p.I451M,	chr13	35955152	35955152	A	G	het	0	62	20
nonsynonymous SNV	Gm4934:NM_001167593:exon4:c.A3449C:p.E1150A,	chr13	59819849	59819849	A	C	het	2.4e-05	17	6
nonsynonymous SNV	Nlrp4f:NM_175290:exon3:c.C1697T:p.A566V,	chr13	65295441	65295441	G	A	het	0	54	14
nonsynonymous SNV	Nlrp4f:NM_175290:exon3:c.A566G:p.Q189R,	chr13	65296572	65296572	T	C	het	0	65	21
nonsynonymous SNV	Crhbp:NM_198408:exon4:c.G359T:p.G120V,	chr13	96212208	96212208	C	A	het	3.5e-05	16	5
nonsynonymous SNV	Naip1:NM_008670:exon11:c.C2716T:p.H906Y,	chr13	101195895	101195895	G	A	het	0	254	70
nonsynonymous SNV	Naip1:NM_008670:exon11:c.G2711T:p.R904M,	chr13	101195900	101195900	C	A	het	0	239	63
nonsynonymous SNV	Naip1:NM_008670:exon11:c.G1303A:p.G435S,	chr13	101197308	101197308	C	T	het	0	94	29
nonsynonymous SNV	Gzma:NM_010370:exon3:c.G329A:p.R110H,	chr13	113886436	113886436	C	T	het	0	54	22
nonsynonymous SNV	Fgf10:NM_008002:exon1:c.T2G:p.M1R,	chr13	119504192	119504192	T	G	het	0.011263	14	3
nonsynonymous SNV	Ear12:NM_001012766:exon1:c.T431C:p.M144T,Ear2:NM_007895:exon2:c.T431C:p.M144T,Ear3:NM_017388:exon1:c.T431C:p.M144T,	chr14	44680982	44680982	T	C	het	0	219	62
nonsynonymous SNV	Olfr748:NM_001011837:exon1:c.T484C:p.F162L,	chr14	51330490	51330490	T	C	het	0	162	42
nonsynonymous SNV	Vmn2r88:NM_011686:exon1:c.T68G:p.L23W,	chr14	52030743	52030743	T	G	het	0	89	25
nonsynonymous SNV	Vmn2r88:NM_011686:exon3:c.A883G:p.N295D,	chr14	52033764	52033764	A	G	het	0	126	34
nonsynonymous SNV	Vmn2r88:NM_011686:exon3:c.A1123T:p.M375L,	chr14	52034004	52034004	A	T	het	0	273	90
nonsynonymous SNV	Vmn2r88:NM_011686:exon3:c.A1127G:p.D376G,	chr14	52034008	52034008	A	G	het	0	254	88
nonsynonymous SNV	Vmn2r88:NM_011686:exon3:c.A1132T:p.I378F,	chr14	52034013	52034013	A	T	het	0	267	89
nonsynonymous SNV	Vmn2r88:NM_011686:exon3:c.C1249T:p.H417Y,	chr14	52034130	52034130	C	T	het	0	177	45
nonsynonymous SNV	Vmn2r89:NM_009487:exon1:c.G193C:p.V65L,Vmn2r89:NM_009486:exon1:c.G193C:p.V65L,	chr14	52071909	52071909	G	C	het	0.002177	14	4
nonsynonymous SNV	Olfr1512:NM_146432:exon1:c.T938G:p.V313G,	chr14	52991789	52991789	A	C	het	0	61	19
nonsynonymous SNV	Olfr1512:NM_146432:exon1:c.A935G:p.E312G,	chr14	52991792	52991792	T	C	het	0	62	19
nonsynonymous SNV	A430107P09Rik:NM_001205242:exon1:c.G17A:p.G6E,	chr14	54285696	54285696	G	A	het	0	179	51
nonsynonymous SNV	Zmym5:NM_001253753:exon7:c.G1043A:p.C348Y,Zmym5:NM_001253752:exon7:c.G1043A:p.C348Y,Zmym5:NM_144842:exon7:c.G1043A:p.C348Y,	chr14	57415547	57415547	C	T	het	0.004954	13	4
nonsynonymous SNV	Fndc3a:NM_207636:exon5:c.C301T:p.P101S,	chr14	72989750	72989750	G	A	het	0	46	12
nonsynonymous SNV	Gm9376:NM_001101609:exon1:c.C448T:p.L150F,	chr14	118666827	118666827	C	T	het	0	50	13
nonsynonymous SNV	Tmtc4:NM_028651:exon10:c.G1253A:p.S418N,	chr14	123341101	123341101	C	T	het	0.040314	11	3
nonsynonymous SNV	Nipbl:NM_027707:exon39:c.G6635A:p.S2212N,Nipbl:NM_201232:exon39:c.G6635A:p.S2212N,	chr15	8253503	8253503	C	T	het	0	14	6
nonsynonymous SNV	Pdzd2:NM_001081064:exon19:c.C5855T:p.A1952V,	chr15	12303948	12303948	G	A	het	0	63	26
nonsynonymous SNV	Enpp2:NM_015744:exon19:c.A1730T:p.K577I,Enpp2:NM_001136077:exon20:c.A1886T:p.K629I,	chr15	54691645	54691645	T	A	het	0.006332	21	5
nonsynonymous SNV	Apol7c:NM_175391:exon5:c.G409A:p.A137T,	chr15	77356766	77356766	C	T	het	0	28	9
nonsynonymous SNV	Foxred2:NM_001168260:exon8:c.C1636T:p.R546W,Foxred2:NM_001017983:exon8:c.C1636T:p.R546W,	chr15	77776138	77776138	G	A	het	0	213	89
nonsynonymous SNV	Phf5a:NM_026737:exon3:c.G113A:p.R38H,	chr15	81700892	81700892	C	T	het	0	52	14
nonsynonymous SNV	Nhp2l1:NM_011482:exon3:c.G178T:p.A60S,	chr15	81872745	81872745	C	A	het	0	283	76
nonsynonymous SNV	Cyp2d22:NM_001163472:exon9:c.G1250C:p.C417S,Cyp2d22:NM_019823:exon9:c.G1250C:p.C417S,	chr15	82202326	82202326	C	G	het	0	151	41
nonsynonymous SNV	Zbed4:NM_181412:exon3:c.G865A:p.V289I,	chr15	88611025	88611025	G	A	het	0	127	33
nonsynonymous SNV	Cpne8:NM_025815:exon4:c.T295C:p.F99L,	chr15	90450097	90450097	A	G	het	0.001155	18	4
nonsynonymous SNV	Tuba1a:NM_011653:exon4:c.C860G:p.S287C,	chr15	98780961	98780961	G	C	het	0.000473	11	6
nonsynonymous SNV	Krt86:NM_010667:exon1:c.C310T:p.H104Y,	chr15	101304291	101304291	C	T	het	0	56	15
nonsynonymous SNV	Marf1:NM_001081154:exon20:c.T3868C:p.F1290L,	chr16	14127229	14127229	A	G	het	0	54	13
nonsynonymous SNV	Muc4:NM_080457:exon2:c.G1709T:p.S570I,	chr16	32751918	32751918	G	T	het	0	415	104
nonsynonymous SNV	Muc4:NM_080457:exon2:c.C1870A:p.P624T,	chr16	32752079	32752079	C	A	het	0	126	39
nonsynonymous SNV	Muc4:NM_080457:exon2:c.C2381T:p.P794L,	chr16	32752590	32752590	C	T	het	0	421	104
nonsynonymous SNV	Muc13:NM_010739:exon3:c.G71C:p.S24T,	chr16	33799040	33799040	G	C	het	0	188	46
nonsynonymous SNV	Fbxo40:NM_001037321:exon2:c.C988G:p.P330A,	chr16	36969845	36969845	G	C	het	0	87	22
nonsynonymous SNV	Dppa2:NM_028615:exon3:c.G269A:p.R90Q,	chr16	48314095	48314095	G	A	het	0	109	25
nonsynonymous SNV	Olfr175-ps1:NM_147002:exon2:c.A812C:p.D271A,	chr16	58823722	58823722	T	G	het	0	36	10
nonsynonymous SNV	Olfr177:NM_146996:exon1:c.C477A:p.H159Q,	chr16	58872498	58872498	G	T	het	0	208	47
nonsynonymous SNV	Olfr192:NM_207549:exon2:c.G408T:p.K136N,	chr16	59098408	59098408	C	A	het	0	15	6
nonsynonymous SNV	Olfr192:NM_207549:exon2:c.A346C:p.M116L,	chr16	59098470	59098470	T	G	het	0	56	17
nonsynonymous SNV	Olfr208:NM_146384:exon1:c.T829C:p.Y277H,Olfr209:NM_207551:exon1:c.T829C:p.Y277H,Olfr207:NM_001011792:exon1:c.T829C:p.Y277H,	chr16	59361214	59361214	A	G	het	0	127	37
nonsynonymous SNV	Rsph3b:NM_001083945:exon8:c.C1076T:p.T359M,	chr17	7109337	7109337	G	A	het	0	83	22
nonsynonymous SNV	Rsph3a:NM_025789:exon8:c.C1457T:p.T486M,	chr17	8172114	8172114	C	T	het	0	68	18
nonsynonymous SNV	Gpr31b:NM_001013832:exon1:c.A112G:p.T38A,	chr17	13245035	13245035	T	C	het	0	15	6
nonsynonymous SNV	Tcp10b:NM_009341:exon9:c.G913A:p.D305N,	chr17	13266470	13266470	G	A	het	0	98	26
nonsynonymous SNV	Zfp944:NM_176962:exon6:c.G484A:p.D162N,	chr17	22476748	22476748	C	T	het	0	24	9
nonsynonymous SNV	Vmn2r114:NM_001102584:exon6:c.C2308T:p.L770F,	chr17	23428164	23428164	G	A	het	0	99	31
nonsynonymous SNV	Vmn2r115:NM_001104579:exon3:c.C1036T:p.P346S,	chr17	23483143	23483143	C	T	het	0	143	36
nonsynonymous SNV	Vmn2r115:NM_001104579:exon3:c.T1087C:p.S363P,	chr17	23483194	23483194	T	C	het	0	190	51
nonsynonymous SNV	Vmn2r115:NM_001104579:exon6:c.T2270A:p.L757Q,	chr17	23496791	23496791	T	A	het	0	187	59
nonsynonymous SNV	Vmn2r116:NM_001104580:exon4:c.A1440C:p.K480N,	chr17	23525866	23525866	A	C	het	0	94	21
nonsynonymous SNV	Dcpp1:NM_019910:exon4:c.A202G:p.K68E,	chr17	24019447	24019447	A	G	het	0	19	9
nonsynonymous SNV	Abca3:NM_013855:exon31:c.G4820T:p.S1607I,Abca3:NM_001039581:exon30:c.G4820T:p.S1607I,	chr17	24545583	24545583	G	T	het	0	52	18
nonsynonymous SNV	Hn1l:NM_198937:exon3:c.C293T:p.P98L,	chr17	25085626	25085626	G	A	het	0.00021	18	5
nonsynonymous SNV	Rab11fip3:NM_001162868:exon1:c.G502A:p.D168N,Rab11fip3:NM_001162869:exon1:c.G502A:p.D168N,	chr17	26205621	26205621	C	T	het	0	20	7
nonsynonymous SNV	Kifc5b:NM_053173:exon6:c.G565A:p.G189R,	chr17	27060059	27060059	G	A	het	0	17	8
nonsynonymous SNV	Kifc5b:NM_053173:exon6:c.C583T:p.R195C,	chr17	27060077	27060077	C	T	het	0.032634	13	3
nonsynonymous SNV	Kifc5b:NM_053173:exon7:c.C1013T:p.A338V,	chr17	27061213	27061213	C	T	het	0.001281	11	3
nonsynonymous SNV	Kifc1:NM_001195298:exon7:c.G1177T:p.A393S,	chr17	34020406	34020406	C	A	het	0	19	6
nonsynonymous SNV	Kifc1:NM_001195298:exon7:c.G1070T:p.R357L,	chr17	34020513	34020513	C	A	het	0.000242	16	5
nonsynonymous SNV	Kifc1:NM_001195298:exon6:c.G571A:p.G191R,	chr17	34021722	34021722	C	T	het	0	27	10
nonsynonymous SNV	Kifc1:NM_001195298:exon6:c.C539T:p.T180M,	chr17	34021754	34021754	G	A	het	0	29	8
nonsynonymous SNV	Kifc1:NM_001195298:exon6:c.A443G:p.N148S,	chr17	34021850	34021850	T	C	het	0.001165	21	5
nonsynonymous SNV	Vps52:NM_172620:exon14:c.C1474T:p.R492C,	chr17	34099441	34099441	C	T	het	0.000197	23	6
nonsynonymous SNV	Vps52:NM_172620:exon20:c.C2134G:p.L712V,	chr17	34103012	34103012	C	G	het	0	106	27
nonsynonymous SNV	H2-DMb2:NM_010388:exon1:c.A46G:p.M16V,	chr17	34282406	34282406	A	G	het	0.000244	12	7
nonsynonymous SNV	Btnl4:NM_030746:exon1:c.C85A:p.Q29K,	chr17	34612798	34612798	G	T	het	0	30	9
nonsynonymous SNV	Btnl6:NM_030747:exon9:c.G1017T:p.W339C,	chr17	34645483	34645483	C	A	hom	0.992903	13	10
nonsynonymous SNV	Btnl6:NM_030747:exon2:c.A408T:p.E136D,	chr17	34652324	34652324	T	A	het	0	119	25
nonsynonymous SNV	H2-Q4:NM_001143689:exon3:c.G466T:p.G156W,	chr17	35517353	35517353	G	T	het	6e-05	11	4
nonsynonymous SNV	H2-Q4:NM_001143689:exon3:c.C643G:p.Q215E,	chr17	35517530	35517530	C	G	het	0.001015	21	5
nonsynonymous SNV	H2-Q10:NM_010391:exon3:c.T578G:p.L193R,	chr17	35608005	35608005	T	G	het	0	47	12
nonsynonymous SNV	H2-Q10:NM_010391:exon4:c.G862A:p.E288K,	chr17	35610270	35610270	G	A	het	0	202	42
unknown	UNKNOWN	chr17	36218437	36218437	A	G	het	0	314	75
nonsynonymous SNV	Gm7030:NM_001177467:exon4:c.C682A:p.L228M,	chr17	36264761	36264761	G	T	het	0	102	31
nonsynonymous SNV	Gm8909:NM_001081032:exon5:c.T994A:p.L332M,	chr17	36302322	36302322	A	T	het	0	225	60
nonsynonymous SNV	Gm8909:NM_001081032:exon5:c.T935A:p.I312K,	chr17	36302381	36302381	A	T	het	0	148	40
nonsynonymous SNV	Gm8909:NM_001081032:exon5:c.T932A:p.I311N,	chr17	36302384	36302384	A	T	het	0	144	40
nonsynonymous SNV	Gm8909:NM_001081032:exon4:c.A733G:p.N245D,	chr17	36302709	36302709	T	C	het	0	31	8
nonsynonymous SNV	Gm8909:NM_001081032:exon3:c.G617A:p.R206H,	chr17	36304383	36304383	C	T	het	0	19	8
nonsynonymous SNV	Crisp3:NM_009639:exon2:c.G34C:p.A12P,	chr17	40376168	40376168	C	G	het	0	57	18
nonsynonymous SNV	3110082D06Rik:NM_028474:exon2:c.G83A:p.C28Y,	chr17	42453681	42453681	G	A	het	0.006551	15	4
nonsynonymous SNV	Cdc5l:NM_152810:exon13:c.G1831A:p.E611K,	chr17	45544807	45544807	C	T	het	0	45	13
nonsynonymous SNV	Cdc5l:NM_152810:exon13:c.A1819G:p.T607A,	chr17	45544819	45544819	T	C	het	0	47	15
nonsynonymous SNV	Cdc5l:NM_152810:exon13:c.A1754C:p.Y585S,	chr17	45544884	45544884	T	G	het	0	23	7
nonsynonymous SNV	AI661453:NM_145489:exon4:c.A2482G:p.T828A,	chr17	47604781	47604781	A	G	het	0	52	27
nonsynonymous SNV	Usp49:NM_198421:exon3:c.A83G:p.Q28R,	chr17	47809103	47809103	A	G	het	0	30	7
nonsynonymous SNV	Efhb:NM_172497:exon11:c.T2098C:p.S700P,	chr17	53540868	53540868	A	G	het	0	46	12
nonsynonymous SNV	Sh3gl1:NM_013664:exon10:c.C1045T:p.H349Y,	chr17	56157025	56157025	G	A	het	0	21	6
nonsynonymous SNV	Fem1a:NM_010192:exon1:c.G1789A:p.A597T,	chr17	56398120	56398120	G	A	het	0	47	9
nonsynonymous SNV	Emr1:NM_010130:exon17:c.A2330G:p.Q777R,	chr17	57589497	57589497	A	G	het	0	76	31
nonsynonymous SNV	Foxn2:NM_180974:exon2:c.A113T:p.D38V,	chr17	88862179	88862179	A	T	het	0	38	16
nonsynonymous SNV	Foxn2:NM_180974:exon2:c.C136T:p.L46F,	chr17	88862202	88862202	C	T	het	0	48	18
nonsynonymous SNV	Foxn2:NM_180974:exon2:c.C209G:p.T70R,	chr17	88862275	88862275	C	G	het	0	90	28
nonsynonymous SNV	Foxn2:NM_180974:exon2:c.T263A:p.I88K,	chr17	88862329	88862329	T	A	het	0	138	40
stopgain SNV	Lhcgr:NM_013582:exon7:c.G571T:p.E191X,	chr17	89157729	89157729	C	A	het	0	72	14
nonsynonymous SNV	Vmn1r238:NM_001167539:exon1:c.G310C:p.V104L,	chr18	3123103	3123103	C	G	het	0	511	146
nonsynonymous SNV	Zfp191:NM_021559:exon3:c.G534T:p.W178C,	chr18	24175819	24175819	C	A	het	0	28	8
nonsynonymous SNV	Zfp191:NM_021559:exon2:c.A307T:p.I103F,	chr18	24176282	24176282	T	A	het	0	89	23
nonsynonymous SNV	Zfp191:NM_021559:exon2:c.C220G:p.R74G,	chr18	24176369	24176369	G	C	het	0	28	7
nonsynonymous SNV	Zfp191:NM_021559:exon2:c.G155T:p.R52L,	chr18	24176434	24176434	C	A	het	0	27	7
nonsynonymous SNV	5730494M16Rik:NM_001142698:exon5:c.A458G:p.N153S,5730494M16Rik:NM_001004361:exon5:c.A458G:p.N153S,5730494M16Rik:NM_001142697:exon5:c.A317G:p.N106S,	chr18	25300060	25300060	T	C	het	0	35	10
nonsynonymous SNV	0610010O12Rik:NM_001081365:exon2:c.C23T:p.P8L,	chr18	36526210	36526210	C	T	het	0	28	14
nonsynonymous SNV	Pcdhb4:NM_053129:exon1:c.C442A:p.P148T,	chr18	37467734	37467734	C	A	het	0	117	37
nonsynonymous SNV	Pcdhb5:NM_053130:exon1:c.C526T:p.H176Y,	chr18	37480748	37480748	C	T	het	0	35	15
nonsynonymous SNV	Pcdhb11:NM_053136:exon1:c.T1901C:p.V634A,	chr18	37583173	37583173	T	C	het	0	42	15
nonsynonymous SNV	Pcdhga4:NM_033587:exon1:c.C91T:p.R31W,	chr18	37845144	37845144	C	T	het	0	53	19
nonsynonymous SNV	Fbxo38:NM_134136:exon22:c.G3428A:p.R1143K,	chr18	62664513	62664513	C	T	het	0.000337	12	5
nonsynonymous SNV	Ier3ip1:NM_025409:exon3:c.T203A:p.I68K,	chr18	77179261	77179261	T	A	het	0.008836	15	3
nonsynonymous SNV	Peli3:NM_172835:exon7:c.G965T:p.R322L,	chr19	4932671	4932671	C	A	het	0	47	22
nonsynonymous SNV	Olfr1459:NM_146689:exon1:c.A240G:p.I80M,	chr19	13220908	13220908	T	C	het	0	93	23
nonsynonymous SNV	Smc5:NM_153808:exon6:c.A765T:p.E255D,Smc5:NM_001252685:exon6:c.A537T:p.E179D,Smc5:NM_001252684:exon6:c.A765T:p.E255D,	chr19	23334191	23334191	T	A	het	0.002155	17	4
nonsynonymous SNV	Cyp2c38:NM_010002:exon9:c.T1378C:p.S460P,	chr19	39465516	39465516	A	G	het	0	58	16
nonsynonymous SNV	Maoa:NM_173740:exon10:c.A1105G:p.R369G,	chrX	16254733	16254733	A	G	het	0	27	10
nonsynonymous SNV	Slc25a5:NM_007451:exon1:c.G13A:p.A5T,	chrX	34335738	34335738	G	A	het	0.001092	12	4
nonsynonymous SNV	Rhox4e:NM_201236:exon2:c.A189C:p.E63D,	chrX	34972519	34972519	A	C	het	0	20	6
nonsynonymous SNV	Trex2:NM_011907:exon2:c.G17A:p.R6Q,	chrX	70679962	70679962	C	T	het	0.000198	15	4
nonsynonymous SNV	F8:NM_007977:exon23:c.A6455G:p.E2152G,F8:NM_001161373:exon22:c.A6245G:p.E2082G,F8:NM_001161374:exon22:c.A6245G:p.E2082G,	chrX	72457280	72457280	T	C	het	0.012133	11	3
nonsynonymous SNV	Hdx:NM_001080549:exon3:c.A1241G:p.N414S,	chrX	108773259	108773259	T	C	het	0.001536	16	4
nonsynonymous SNV	Vmn2r121:NM_001100616:exon3:c.A1108T:p.T370S,	chrX	121245960	121245960	T	A	het	0	265	73
nonsynonymous SNV	Vmn2r121:NM_001100616:exon3:c.A968G:p.K323R,	chrX	121246100	121246100	T	C	het	0	61	17
nonsynonymous SNV	Armcx4:NM_001202500:exon6:c.T2338G:p.S780A,	chrX	131226221	131226221	T	G	het	0.01827	11	3
nonsynonymous SNV	Morf4l2:NM_001168227:exon4:c.C289T:p.P97S,Morf4l2:NM_001168229:exon3:c.C289T:p.P97S,Morf4l2:NM_001168225:exon4:c.C289T:p.P97S,Morf4l2:NM_001168230:exon3:c.C289T:p.P97S,Morf4l2:NM_001168228:exon4:c.C289T:p.P97S,Morf4l2:NM_001168226:exon4:c.C289T:p.P97S,Morf4l2:NM_019768:exon4:c.C289T:p.P97S,	chrX	133268728	133268728	G	A	het	0	25	7
nonsynonymous SNV	Chrdl1:NM_031258:exon5:c.T302C:p.V101A,Chrdl1:NM_001114385:exon5:c.T302C:p.V101A,	chrX	139762592	139762592	A	G	het	0.000101	23	6
nonsynonymous SNV	Gm15107:NM_001081648:exon4:c.A1007G:p.D336G,	chrX	144637874	144637874	A	G	het	0	19	9
nonsynonymous SNV	Tro:NM_001002272:exon12:c.G4443C:p.M1481I,	chrX	147082069	147082069	C	G	het	0	23	6
nonsynonymous SNV	Tro:NM_001002272:exon12:c.A4145G:p.N1382S,	chrX	147082367	147082367	T	C	het	0.000977	16	4
nonsynonymous SNV	Tro:NM_019548:exon3:c.A1669C:p.K557Q,Tro:NM_001002272:exon3:c.A1669C:p.K557Q,	chrX	147088534	147088534	T	G	het	0.029446	13	3
nonsynonymous SNV	Fgd1:NM_008001:exon18:c.A2804C:p.E935A,	chrX	147523372	147523372	A	C	het	0	30	8
nonsynonymous SNV	Speer4e:NM_001122661:exon1:c.T117G:p.S39R,	chr5	14938290	14938290	A	C	het	0	258	108
nonsynonymous SNV	Speer4e:NM_001122661:exon1:c.T117A:p.S39R,	chr5	14938290	14938290	A	T	het	0	258	108
nonsynonymous SNV	Speer4e:NM_001122661:exon1:c.T117G:p.S39R,	chr5	14938290	14938290	A	C	het	0	258	108
nonsynonymous SNV	Speer4e:NM_001122661:exon1:c.T117A:p.S39R,	chr5	14938290	14938290	A	T	het	0	258	108

## Sheet: ugc_533_16
Supplementary Data 1 | Exome sequencing results of PAK4-driven tumors
mutation_type	gene	chr	start	stop	ref	alt	het_stat	p_val	total_ref_reads	total_alt_reads
nonsynonymous SNV	Eif5b:NM_198303:exon22:c.C3370T:p.P1124S,	chr1	38107159	38107159	C	T	het	0	89	28
nonsynonymous SNV	Dnahc7a:NM_001252070:exon24:c.T3761C:p.V1254A,	chr1	53623943	53623943	A	G	het	0	87	29
nonsynonymous SNV	Wdr12:NM_001199060:exon11:c.T968A:p.L323Q,Wdr12:NM_021312:exon10:c.T968A:p.L323Q,Wdr12:NM_001199061:exon11:c.T968A:p.L323Q,	chr1	60139155	60139155	A	T	het	0	59	16
nonsynonymous SNV	A530032D15Rik:NM_213615:exon6:c.G562A:p.G188R,	chr1	85086137	85086137	C	T	het	0	406	137
nonsynonymous SNV	Ugt1a10:NM_201641:exon1:c.A827G:p.N276S,	chr1	89952883	89952883	A	G	het	0	369	100
nonsynonymous SNV	Ugt1a9:NM_201644:exon1:c.T122C:p.M41T,	chr1	89967526	89967526	T	C	het	0	107	28
nonsynonymous SNV	Ugt1a9:NM_201644:exon1:c.G755A:p.R252H,	chr1	89968159	89968159	G	A	het	0	639	199
nonsynonymous SNV	Heatr7b1:NM_001177364:exon11:c.A1094T:p.Q365L,	chr1	90131805	90131805	A	T	het	0	58	17
nonsynonymous SNV	Heatr7b1:NM_001177364:exon12:c.G1202A:p.R401H,	chr1	90132017	90132017	G	A	het	0	50	15
nonsynonymous SNV	Heatr7b1:NM_001177364:exon38:c.A4391G:p.E1464G,	chr1	90153338	90153338	A	G	het	0	29	6
nonsynonymous SNV	Slco6c1:NM_028942:exon8:c.G1418A:p.G473E,	chr1	98977919	98977919	C	T	het	0	19	7
nonsynonymous SNV	Ren1:NM_031192:exon2:c.C193T:p.P65S,Ren2:NM_031193:exon2:c.C262T:p.P88S,	chr1	135250804	135250804	C	T	het	0	45	11
nonsynonymous SNV	Ren1:NM_031192:exon2:c.C212T:p.T71I,Ren2:NM_031193:exon2:c.C281T:p.T94I,	chr1	135250823	135250823	C	T	het	0	61	18
nonsynonymous SNV	Ren1:NM_031192:exon5:c.G658A:p.E220K,Ren2:NM_031193:exon5:c.G727A:p.E243K,	chr1	135253133	135253133	G	A	het	0	58	16
nonsynonymous SNV	1200016B10Rik:NM_025819:exon6:c.A311C:p.K104T,	chr1	153258559	153258559	T	G	het	0.014306	11	3
nonsynonymous SNV	Gm4846:NM_001164306:exon5:c.G641A:p.S214N,	chr1	168420336	168420336	C	T	het	4.9e-05	20	6
nonsynonymous SNV	Pfdn2:NM_011070:exon3:c.G175C:p.D59H,	chr1	173286846	173286846	G	C	het	0	58	21
nonsynonymous SNV	Cd244:NM_018729:exon2:c.A170T:p.E57V,	chr1	173503920	173503920	A	T	het	0.011973	11	3
nonsynonymous SNV	Pydc4:NM_001177349:exon3:c.A272T:p.E91V,Pydc4:NM_001177350:exon2:c.A272T:p.E91V,	chr1	175525157	175525157	T	A	het	0	35	17
nonsynonymous SNV	Pydc3:NM_001162938:exon4:c.T733A:p.S245T,	chr1	175613144	175613144	T	A	het	6.5e-05	11	4
nonsynonymous SNV	Pydc3:NM_001162938:exon4:c.A1258G:p.N420D,	chr1	175613669	175613669	A	G	het	0.000534	15	5
nonsynonymous SNV	Ifi204:NM_008329:exon3:c.C422T:p.A141V,	chr1	175690301	175690301	G	A	het	0.002473	19	4
nonsynonymous SNV	Mnda:NM_001033450:exon3:c.A355G:p.R119G,	chr1	175836370	175836370	T	C	het	0	353	81
nonsynonymous SNV	Mnda:NM_001033450:exon3:c.A290G:p.K97R,	chr1	175836435	175836435	T	C	het	0	132	37
nonsynonymous SNV	Mnda:NM_001033450:exon3:c.T284A:p.L95Q,	chr1	175836441	175836441	A	T	het	0	119	37
nonsynonymous SNV	Itpkb:NM_001081175:exon2:c.G365A:p.R122H,	chr1	182262806	182262806	G	A	het	0	12	6
nonsynonymous SNV	Pbx3:NM_016768:exon7:c.T1055C:p.M352T,	chr2	34032336	34032336	A	G	het	0.009707	14	3
nonsynonymous SNV	Cep110:NM_012018:exon21:c.T3217C:p.S1073P,Cep110:NM_030000:exon11:c.T1558C:p.S520P,	chr2	35004439	35004439	T	C	het	0.004171	13	4
nonsynonymous SNV	Lrp1b:NM_053011:exon14:c.G2324T:p.R775M,	chr2	41324398	41324398	C	A	het	0	24	7
nonsynonymous SNV	Kbtbd10:NM_001081087:exon1:c.G739C:p.E247Q,	chr2	69508992	69508992	G	C	het	0.002307	15	4
nonsynonymous SNV	Ppig:NM_001081086:exon11:c.G808C:p.V270L,	chr2	69581722	69581722	G	C	het	0	40	10
nonsynonymous SNV	Ppig:NM_001081086:exon11:c.A878G:p.D293G,	chr2	69581792	69581792	A	G	het	0	16	6
nonsynonymous SNV	Ppig:NM_001081086:exon12:c.G946T:p.A316S,	chr2	69584107	69584107	G	T	het	0	63	20
nonsynonymous SNV	Olfr1006:NM_146570:exon2:c.C853T:p.L285F,	chr2	85514454	85514454	G	A	het	0	27	7
nonsynonymous SNV	Olfr1019:NM_147015:exon1:c.T149C:p.I50T,	chr2	85681798	85681798	A	G	het	0	13	5
nonsynonymous SNV	Olfr1110:NM_146769:exon1:c.A613G:p.M205V,	chr2	86975864	86975864	T	C	het	0	76	19
nonsynonymous SNV	Olfr1154:NM_146647:exon1:c.T139G:p.L47V,	chr2	87743693	87743693	A	C	het	0	71	22
nonsynonymous SNV	Olfr1182:NM_001011535:exon3:c.C329T:p.T110I,	chr2	88286765	88286765	G	A	het	0	155	55
nonsynonymous SNV	Olfr1201:NM_146895:exon1:c.T100A:p.L34M,	chr2	88634640	88634640	T	A	het	0	107	36
nonsynonymous SNV	Olfr1250:NM_146965:exon1:c.C455T:p.A152V,	chr2	89497142	89497142	G	A	het	0	96	26
nonsynonymous SNV	Oip5:NM_001042653:exon3:c.T383C:p.L128P,	chr2	119441379	119441379	A	G	het	0	23	9
nonsynonymous SNV	Rpap1:NM_177294:exon24:c.C3971G:p.A1324G,Rpap1:NM_001163701:exon23:c.C3971G:p.A1324G,	chr2	119590524	119590524	G	C	het	0	128	33
nonsynonymous SNV	Slc28a2:NM_172980:exon12:c.C1067T:p.S356F,	chr2	122280335	122280335	C	T	het	0	133	50
nonsynonymous SNV	Slc28a2:NM_172980:exon14:c.A1358G:p.H453R,	chr2	122281120	122281120	A	G	het	0	79	19
nonsynonymous SNV	Tubb1:NM_001080971:exon2:c.C98A:p.A33D,	chr2	174281198	174281198	C	A	het	0	65	35
nonsynonymous SNV	Gm14496:NM_001205282:exon4:c.T1467A:p.S489R,	chr2	181732290	181732290	T	A	het	0	174	43
nonsynonymous SNV	Gm14496:NM_001205282:exon6:c.C1796T:p.T599I,	chr2	181735038	181735038	C	T	het	0	282	73
nonsynonymous SNV	Ect2:NM_001177626:exon2:c.C110T:p.A37V,Ect2:NM_007900:exon2:c.C110T:p.A37V,Ect2:NM_001177625:exon2:c.C110T:p.A37V,	chr3	27048971	27048971	G	A	het	0	21	6
nonsynonymous SNV	Mrpl47:NM_029017:exon1:c.G32A:p.R11K,	chr3	32635630	32635630	C	T	het	0	38	19
nonsynonymous SNV	Mrpl47:NM_029017:exon1:c.G19C:p.V7L,	chr3	32635643	32635643	C	G	het	0	29	12
nonsynonymous SNV	Lekr1:NM_001166659:exon7:c.G760A:p.V254I,	chr3	65576921	65576921	G	A	het	0.000127	18	5
nonsynonymous SNV	Gon4l:NM_027389:exon21:c.A4106G:p.Q1369R,Gon4l:NM_001242372:exon22:c.A4157G:p.Q1386R,	chr3	88700111	88700111	A	G	het	0	61	25
nonsynonymous SNV	Tdpoz4:NM_207272:exon1:c.T830C:p.V277A,	chr3	93601149	93601149	T	C	het	0	79	32
nonsynonymous SNV	Prune:NM_173347:exon2:c.C104T:p.A35V,	chr3	95072181	95072181	G	A	het	0	23	6
nonsynonymous SNV	Ankrd35:NM_001081139:exon10:c.C799A:p.P267T,	chr3	96487121	96487121	C	A	het	0	19	10
nonsynonymous SNV	Ankrd35:NM_001081139:exon10:c.C1780T:p.P594S,	chr3	96488102	96488102	C	T	het	0.000758	22	6
nonsynonymous SNV	Ankrd35:NM_001081139:exon10:c.A1787G:p.K596R,	chr3	96488109	96488109	A	G	het	0	23	7
nonsynonymous SNV	Ankrd35:NM_001081139:exon10:c.T1799C:p.L600S,	chr3	96488121	96488121	T	C	het	0	27	10
nonsynonymous SNV	Capza1:NM_009797:exon10:c.G813C:p.W271C,	chr3	104627950	104627950	C	G	het	0	59	14
nonsynonymous SNV	Sypl2:NM_008596:exon5:c.T487C:p.F163L,	chr3	108019656	108019656	A	G	het	0	32	10
nonsynonymous SNV	Bcar3:NM_013867:exon2:c.G110A:p.R37H,	chr3	122129483	122129483	G	A	het	0	48	19
nonsynonymous SNV	Adh5:NM_007410:exon6:c.G700C:p.E234Q,	chr3	138114343	138114343	G	C	het	0	53	20
nonsynonymous SNV	Adh5:NM_007410:exon7:c.G866T:p.S289I,	chr3	138116746	138116746	G	T	het	0	91	29
nonsynonymous SNV	Gbp1:NM_010259:exon5:c.A523G:p.I175V,	chr3	142266616	142266616	A	G	het	0	89	27
nonsynonymous SNV	Gbp1:NM_010259:exon7:c.G1101A:p.M367I,	chr3	142269922	142269922	G	A	het	0	44	15
nonsynonymous SNV	Gbp1:NM_010259:exon8:c.C1156A:p.L386M,	chr3	142271080	142271080	C	A	het	0	25	10
nonsynonymous SNV	Gbp1:NM_010259:exon8:c.G1162A:p.A388T,	chr3	142271086	142271086	G	A	het	0	26	10
nonsynonymous SNV	Gbp1:NM_010259:exon8:c.C1241G:p.A414G,	chr3	142271165	142271165	C	G	het	0	35	11
nonsynonymous SNV	Zzz3:NM_198416:exon12:c.C2390T:p.P797L,Zzz3:NM_001080755:exon12:c.C2390T:p.P797L,	chr3	152118821	152118821	C	T	het	0.004169	16	4
nonsynonymous SNV	Zzz3:NM_198416:exon14:c.T2691G:p.S897R,Zzz3:NM_001080755:exon14:c.T2691G:p.S897R,	chr3	152121320	152121320	T	G	het	0	45	14
nonsynonymous SNV	Ubap2:NM_026872:exon24:c.T2821C:p.Y941H,	chr4	41143378	41143378	A	G	het	0	57	20
nonsynonymous SNV	Pappa:NM_021362:exon4:c.T1670A:p.M557K,	chr4	64841949	64841949	T	A	het	0	93	46
nonsynonymous SNV	Gm13276:NM_001085532:exon1:c.G257A:p.R86K,	chr4	88431869	88431869	G	A	het	0	18	7
nonsynonymous SNV	Prpf38a:NM_172697:exon4:c.A464C:p.E155A,	chr4	108245445	108245445	T	G	het	0	39	10
nonsynonymous SNV	Skint6:NM_001103199:exon39:c.G2854A:p.D952N,	chr4	112527070	112527070	C	T	het	0	25	12
nonsynonymous SNV	Skint6:NM_001103199:exon15:c.G1350T:p.L450F,	chr4	112769221	112769221	C	A	hom	0.999884	20	15
nonsynonymous SNV	Skint6:NM_001103199:exon3:c.A383G:p.D128G,	chr4	112910683	112910683	T	C	het	3.5e-05	16	6
nonsynonymous SNV	Skint6:NM_001103199:exon3:c.T97A:p.L33I,	chr4	112910969	112910969	A	T	het	0	35	14
nonsynonymous SNV	Skint5:NM_001167876:exon53:c.A3766G:p.K1256E,Skint5:NM_001167878:exon52:c.A3703G:p.K1235E,	chr4	113189751	113189751	T	C	het	0.003133	24	5
nonsynonymous SNV	Skint5:NM_001167876:exon50:c.T3627G:p.H1209Q,Skint5:NM_001167878:exon50:c.T3627G:p.H1209Q,	chr4	113211911	113211911	A	C	het	0.017859	14	3
nonsynonymous SNV	Skint5:NM_001167876:exon50:c.C3582G:p.F1194L,Skint5:NM_001167878:exon50:c.C3582G:p.F1194L,	chr4	113211956	113211956	G	C	het	0	22	9
nonsynonymous SNV	Skint5:NM_001167876:exon50:c.G3577A:p.D1193N,Skint5:NM_001167878:exon50:c.G3577A:p.D1193N,	chr4	113211961	113211961	C	T	het	0	22	8
nonsynonymous SNV	Skint5:NM_001167876:exon29:c.A2308C:p.I770L,Skint5:NM_001167878:exon29:c.A2308C:p.I770L,	chr4	113388296	113388296	T	G	het	0	66	22
nonsynonymous SNV	Uqcrh:NM_025641:exon3:c.T143C:p.L48P,	chr4	115742562	115742562	A	G	het	0	46	12
nonsynonymous SNV	Pabpc4:NM_148917:exon1:c.C26T:p.P9L,Pabpc4:NM_130881:exon1:c.C26T:p.P9L,	chr4	122960883	122960883	C	T	het	0	17	6
stopgain SNV	Extl1:NM_019578:exon7:c.G1335A:p.W445X,	chr4	133916522	133916522	C	T	het	0.026504	11	3
nonsynonymous SNV	Padi3:NM_011060:exon15:c.G1702A:p.D568N,	chr4	140344811	140344811	C	T	het	0.000466	20	5
nonsynonymous SNV	Gm13040:NM_001113736:exon2:c.A274G:p.I92V,Gm13057:NM_001113735:exon2:c.A274G:p.I92V,	chr4	143129816	143129816	A	G	het	0	43	14
nonsynonymous SNV	Gm13040:NM_001113736:exon2:c.A274G:p.I92V,Gm13057:NM_001113735:exon2:c.A274G:p.I92V,	chr4	143145581	143145581	A	G	het	0	37	14
nonsynonymous SNV	Gm13040:NM_001113736:exon3:c.A875C:p.D292A,Gm13057:NM_001113735:exon3:c.A875C:p.D292A,	chr4	143146658	143146658	A	C	het	0	53	15
nonsynonymous SNV	Pramef6:NM_001085414:exon3:c.G689A:p.R230Q,	chr4	143486817	143486817	C	T	het	0	149	69
nonsynonymous SNV	Gm13109:NM_001126315:exon2:c.A820T:p.T274S,	chr4	143539616	143539616	T	A	het	0	344	106
nonsynonymous SNV	Gm13109:NM_001126315:exon2:c.C739T:p.R247C,	chr4	143539697	143539697	G	A	het	0	126	35
nonsynonymous SNV	Gm13109:NM_001126315:exon1:c.A188C:p.K63T,	chr4	143540723	143540723	T	G	het	0	34	16
nonsynonymous SNV	Gm13109:NM_001126315:exon1:c.T73A:p.L25M,	chr4	143540838	143540838	A	T	het	0	74	20
nonsynonymous SNV	Oog2:NM_198661:exon4:c.T499A:p.W167R,	chr4	143784923	143784923	T	A	het	0	26	11
nonsynonymous SNV	Gm13152:NM_001039209:exon3:c.G341A:p.R114K,	chr4	146886637	146886637	G	A	het	0	97	47
nonsynonymous SNV	Zfp534:NM_001127188:exon4:c.A239G:p.Q80R,	chr4	147050081	147050081	T	C	het	0	20	8
nonsynonymous SNV	Gm13157:NM_001127189:exon5:c.T61G:p.Y21D,	chr4	147131907	147131907	A	C	het	0	645	181
nonsynonymous SNV	Eno1:NM_023119:exon12:c.C1280T:p.S427F,Gm5506:NM_001025388:exon12:c.C1280T:p.S427F,	chr4	149622639	149622639	C	T	het	0	87	22
nonsynonymous SNV	Ajap1:NM_001099299:exon2:c.C136T:p.P46S,	chr4	152806856	152806856	G	A	het	0	16	8
nonsynonymous SNV	Cdk6:NM_009873:exon1:c.C130A:p.R44S,	chr5	3344496	3344496	C	A	het	0	20	7
nonsynonymous SNV	Cdk6:NM_009873:exon1:c.G158A:p.G53D,	chr5	3344524	3344524	G	A	het	0	17	7
nonsynonymous SNV	Speer3:NM_027650:exon3:c.T431C:p.I144T,	chr5	13794755	13794755	T	C	het	0	33	9
nonsynonymous SNV	Fastk:NM_023229:exon2:c.T341C:p.L114P,	chr5	23949865	23949865	A	G	het	0.002314	11	3
nonsynonymous SNV	5031410I06Rik:NM_207657:exon1:c.T89C:p.L30P,	chr5	26431743	26431743	A	G	het	0	1512	379
nonsynonymous SNV	Speer4b:NM_028561:exon3:c.A409C:p.K137Q,	chr5	27825271	27825271	T	G	het	0	416	121
nonsynonymous SNV	Speer4b:NM_028561:exon3:c.A385G:p.K129E,	chr5	27825295	27825295	T	C	het	0	365	111
nonsynonymous SNV	Speer4b:NM_028561:exon2:c.G280A:p.E94K,	chr5	27826634	27826634	C	T	het	0	153	41
nonsynonymous SNV	Zfp513:NM_175311:exon3:c.T532A:p.F178I,Zfp513:NM_001177901:exon2:c.T526A:p.F176I,	chr5	31502875	31502875	A	T	het	0.033084	11	3
nonsynonymous SNV	C330019G07Rik:NM_194340:exon6:c.G5030A:p.R1677K,	chr5	33169769	33169769	C	T	het	0.00465	11	3
nonsynonymous SNV	C330019G07Rik:NM_194340:exon6:c.T4559C:p.F1520S,	chr5	33170240	33170240	A	G	het	0	135	32
nonsynonymous SNV	C330019G07Rik:NM_194340:exon6:c.C1403T:p.A468V,	chr5	33173396	33173396	G	A	het	0	65	13
nonsynonymous SNV	C330019G07Rik:NM_194340:exon6:c.G1396T:p.G466C,	chr5	33173403	33173403	C	A	het	0	53	19
nonsynonymous SNV	C330019G07Rik:NM_194340:exon6:c.A1390G:p.K464E,	chr5	33173409	33173409	T	C	het	0	56	19
nonsynonymous SNV	C330019G07Rik:NM_194340:exon3:c.A445G:p.T149A,	chr5	33186719	33186719	T	C	het	0	102	27
nonsynonymous SNV	C330019G07Rik:NM_194340:exon3:c.C425G:p.P142R,	chr5	33186739	33186739	G	C	het	0	117	31
nonsynonymous SNV	Igfbp7:NM_008048:exon1:c.C464T:p.T155I,Igfbp7:NM_001159518:exon1:c.C464T:p.T155I,	chr5	77836576	77836576	G	A	het	0.00012	11	5
nonsynonymous SNV	Gbp8:NM_029509:exon8:c.C1195G:p.Q399E,	chr5	105445580	105445580	G	C	het	0	160	45
nonsynonymous SNV	Vmn2r17:NM_001104628:exon5:c.T1611G:p.H537Q,	chr5	109863376	109863376	T	G	het	0	83	21
nonsynonymous SNV	Cit:NM_007708:exon8:c.A964G:p.K322E,	chr5	116336672	116336672	A	G	het	0	37	8
nonsynonymous SNV	Rpl6:NM_011290:exon2:c.G91A:p.A31T,	chr5	121655505	121655505	G	A	het	0	25	10
nonsynonymous SNV	Cux2:NM_007804:exon18:c.G2122C:p.A708P,	chr5	122319484	122319484	C	G	het	0	14	6
nonsynonymous SNV	Anapc5:NM_021505:exon13:c.C1565T:p.A522V,Anapc5:NM_001042491:exon13:c.C1526T:p.A509V,	chr5	123243473	123243473	G	A	het	9.1e-05	15	5
nonsynonymous SNV	Smok3a:NM_001126045:exon2:c.G238A:p.D80N,Smok3a:NM_001168602:exon2:c.G238A:p.D80N,	chr5	138473841	138473841	G	A	het	0	51	22
nonsynonymous SNV	Zfand2a:NM_001159908:exon3:c.G139T:p.A47S,Zfand2a:NM_133349:exon3:c.G139T:p.A47S,	chr5	139957931	139957931	C	A	het	0	132	43
nonsynonymous SNV	Micall2:NM_174850:exon6:c.C1391T:p.A464V,	chr5	140192050	140192050	G	A	het	0	18	8
nonsynonymous SNV	Arpc1b:NM_023142:exon9:c.G1009A:p.G337R,	chr5	145888524	145888524	G	A	het	0	42	20
stopgain SNV	Cyp3a44:NM_177380:exon12:c.A1273T:p.K425X,	chr5	146589643	146589643	T	A	het	0	71	17
nonsynonymous SNV	Cdk8:NM_153599:exon3:c.G232A:p.V78I,	chr5	147079818	147079818	G	A	het	0	186	66
nonsynonymous SNV	Creb3l2:NM_178661:exon5:c.T679A:p.F227I,	chr6	37308552	37308552	A	T	het	0	38	10
nonsynonymous SNV	Creb3l2:NM_178661:exon5:c.C665T:p.P222L,	chr6	37308566	37308566	G	A	het	0	50	15
nonsynonymous SNV	Gm5771:NM_001038997:exon3:c.G376A:p.A126T,	chr6	41346170	41346170	G	A	het	0	105	25
nonsynonymous SNV	Prss1:NM_053243:exon3:c.G379A:p.A127T,	chr6	41412712	41412712	G	A	het	0.002012	11	7
nonsynonymous SNV	Gimap3:NM_031247:exon5:c.G514A:p.V172I,	chr6	48715480	48715480	C	T	het	0	65	19
nonsynonymous SNV	Cbx3:NM_007624:exon3:c.G127A:p.G43R,	chr6	51425332	51425332	G	A	het	0	77	24
nonsynonymous SNV	Copg:NM_017477:exon6:c.A359T:p.Y120F,	chr6	87841978	87841978	A	T	het	0	237	48
nonsynonymous SNV	Slc41a3:NM_001037493:exon1:c.C149A:p.S50Y,	chr6	90569593	90569593	C	A	hom	1	82	50
nonsynonymous SNV	Olfr213:NM_001011801:exon1:c.C46T:p.R16W,	chr6	116490518	116490518	C	T	het	0	135	37
nonsynonymous SNV	Kdm5a:NM_145997:exon8:c.G938A:p.G313E,	chr6	120338095	120338095	G	A	het	0.016054	11	3
nonsynonymous SNV	Vmn2r20:NM_001104634:exon6:c.A1726T:p.N576Y,	chr6	123336116	123336116	T	A	het	0	261	77
nonsynonymous SNV	Klrb1b:NM_030599:exon4:c.G289C:p.D97H,	chr6	128769056	128769056	C	G	het	0	71	19
nonsynonymous SNV	Klra5:NM_008463:exon6:c.T586C:p.S196P,	chr6	129853636	129853636	A	G	het	0	180	53
nonsynonymous SNV	Klra5:NM_008463:exon4:c.G335A:p.G112D,	chr6	129858878	129858878	C	T	het	0	112	28
nonsynonymous SNV	Klra5:NM_008463:exon4:c.A257T:p.H86L,	chr6	129858956	129858956	T	A	het	0	53	19
nonsynonymous SNV	Klra5:NM_008463:exon4:c.A253C:p.N85H,	chr6	129858960	129858960	T	G	het	0	52	22
nonsynonymous SNV	Klra6:NM_008464:exon7:c.G667T:p.D223Y,Klra19:NM_053154:exon7:c.G667T:p.D223Y,	chr6	129963498	129963498	C	A	het	0	60	16
nonsynonymous SNV	Klra18:NM_053153:exon4:c.T340A:p.S114T,Klra4:NM_010649:exon4:c.T331A:p.S111T,Klra33:NM_001039118:exon3:c.T340A:p.S114T,Klra4:NM_001252577:exon4:c.T340A:p.S114T,	chr6	130012106	130012106	A	T	het	0	82	29
nonsynonymous SNV	Klra8:NM_010650:exon3:c.T179G:p.V60G,Klra21:NM_053151:exon3:c.T188G:p.V63G,Klra8:NM_001101620:exon3:c.T188G:p.V63G,	chr6	130076255	130076255	A	C	het	0	140	41
nonsynonymous SNV	Klra9:NM_010651:exon7:c.A689T:p.N230I,	chr6	130129120	130129120	T	A	het	0	30	10
nonsynonymous SNV	Klra7:NM_001110323:exon2:c.G43A:p.E15K,Klra7:NM_014194:exon1:c.G43A:p.E15K,	chr6	130181593	130181593	C	T	het	0	382	111
nonsynonymous SNV	Klra7:NM_001110323:exon2:c.G31A:p.V11M,Klra7:NM_014194:exon1:c.G31A:p.V11M,	chr6	130181605	130181605	C	T	het	0	356	92
nonsynonymous SNV	Klra10:NM_008459:exon5:c.C664T:p.L222F,	chr6	130222675	130222675	G	A	het	0	136	44
nonsynonymous SNV	Klra3:NM_010648:exon4:c.G413A:p.R138Q,	chr6	130283161	130283161	C	T	het	0	56	17
nonsynonymous SNV	Klra3:NM_010648:exon4:c.G403C:p.D135H,	chr6	130283171	130283171	C	G	het	0	46	12
nonsynonymous SNV	Klra3:NM_010648:exon2:c.G31T:p.V11L,	chr6	130285787	130285787	C	A	het	0	524	136
nonsynonymous SNV	Klra1:NM_016659:exon7:c.A416T:p.D139V,	chr6	130325380	130325380	T	A	het	0	54	18
nonsynonymous SNV	Klra22:NM_053152:exon3:c.A215G:p.D72G,Klra15:NM_013793:exon3:c.A215G:p.D72G,Klra1:NM_016659:exon6:c.A215G:p.D72G,	chr6	130327857	130327857	T	C	het	0.002688	13	4
nonsynonymous SNV	Kras:NM_021284:exon2:c.G34T:p.G12C,	chr6	145195292	145195292	C	A	het	0	99	24
nonsynonymous SNV	Cnot3:NM_146176:exon12:c.C1350G:p.S450R,	chr7	3607708	3607708	C	G	het	0	30	8
nonsynonymous SNV	Rps9:NM_029767:exon4:c.A311G:p.D104G,	chr7	3657425	3657425	A	G	het	0	27	9
nonsynonymous SNV	Lilra6:NM_011090:exon6:c.C980T:p.A327V,	chr7	3864357	3864357	G	A	het	0	76	20
nonsynonymous SNV	Lilra6:NM_011090:exon6:c.G964A:p.E322K,	chr7	3864373	3864373	C	T	het	0	77	20
nonsynonymous SNV	Pira6:NM_008848:exon6:c.A1193T:p.Y398F,	chr7	4233125	4233125	A	T	het	0	202	52
nonsynonymous SNV	Zfp628:NM_170759:exon3:c.C271A:p.Q91K,	chr7	4870653	4870653	C	A	het	0	88	18
nonsynonymous SNV	U2af2:NM_001205231:exon2:c.C154T:p.R52C,U2af2:NM_133671:exon2:c.C154T:p.R52C,	chr7	5018109	5018109	C	T	het	0	51	14
nonsynonymous SNV	Vmn2r44:NM_001105074:exon2:c.A369C:p.Q123H,	chr7	9747093	9747093	A	C	het	0	43	18
nonsynonymous SNV	Zscan4c:NM_001013765:exon2:c.G329A:p.R110K,	chr7	11592233	11592233	G	A	het	0	50	13
nonsynonymous SNV	Zscan4d:NM_001100186:exon4:c.G1279T:p.V427F,	chr7	11747512	11747512	C	A	het	0	184	47
nonsynonymous SNV	Zscan4f:NM_001110316:exon4:c.C724T:p.P242S,	chr7	11986741	11986741	C	T	het	0	190	52
nonsynonymous SNV	Zscan4f:NM_001110316:exon4:c.G1319A:p.R440Q,	chr7	11987336	11987336	G	A	het	0	28	9
nonsynonymous SNV	Vmn1r78:NM_134208:exon1:c.A360G:p.I120M,	chr7	12738172	12738172	A	G	het	0	123	43
nonsynonymous SNV	Vmn2r55:NM_001104645:exon5:c.C1465T:p.P489S,	chr7	13237936	13237936	G	A	het	0	295	74
nonsynonymous SNV	Sult2a5:NM_001184980:exon5:c.T692A:p.F231Y,	chr7	14250510	14250510	T	A	het	0	119	35
nonsynonymous SNV	Sult2a1:NM_001111296:exon1:c.A16T:p.N6Y,	chr7	14422690	14422690	T	A	het	0	45	11
nonsynonymous SNV	Crxos1:NM_001145190:exon3:c.C346T:p.L116F,Crxos1:NM_001033638:exon5:c.C658T:p.L220F,	chr7	16489202	16489202	C	T	het	0	136	34
stopgain SNV	Psg16:NM_007676:exon5:c.C997T:p.Q333X,	chr7	17683486	17683486	C	T	het	0	242	65
nonsynonymous SNV	Psg26:NM_001029893:exon3:c.G760A:p.A254T,	chr7	19065325	19065325	C	T	het	0	637	174
nonsynonymous SNV	Psg21:NM_027403:exon5:c.G1354C:p.A452P,	chr7	19232612	19232612	C	G	het	0	217	72
nonsynonymous SNV	Gm5591:NM_001013810:exon3:c.C1622T:p.P541L,	chr7	39304845	39304845	G	A	het	0.0005	12	4
nonsynonymous SNV	Gm5591:NM_001013810:exon3:c.G1177A:p.E393K,	chr7	39305290	39305290	C	T	het	0	37	8
nonsynonymous SNV	Gm5591:NM_001013810:exon2:c.C431T:p.P144L,	chr7	39307232	39307232	G	A	het	0	107	23
nonsynonymous SNV	Gm5591:NM_001013810:exon2:c.G368C:p.G123A,	chr7	39307295	39307295	C	G	het	0	29	9
nonsynonymous SNV	Gm5114:NM_177890:exon3:c.G1189A:p.D397N,	chr7	46664375	46664375	C	T	het	0	152	39
nonsynonymous SNV	4930433I11Rik:NM_207248:exon2:c.C706A:p.L236M,	chr7	48248984	48248984	C	A	het	0	49	13
nonsynonymous SNV	Gm4884:NM_183166:exon3:c.A397G:p.N133D,	chr7	48298375	48298375	A	G	het	0	202	65
unknown	UNKNOWN	chr7	50442660	50442660	G	A	het	0	13	6
nonsynonymous SNV	EU599041:NM_001177525:exon4:c.A337G:p.T113A,	chr7	50481227	50481227	A	G	het	0	160	50
nonsynonymous SNV	2410002F23Rik:NM_025880:exon6:c.G814C:p.D272H,	chr7	51506856	51506856	G	C	het	0.027938	12	3
nonsynonymous SNV	2410002F23Rik:NM_025880:exon6:c.C839T:p.P280L,	chr7	51506881	51506881	C	T	het	0.001968	16	4
nonsynonymous SNV	Mrgpra9:NM_001177566:exon2:c.C458T:p.T153I,	chr7	54490827	54490827	G	A	het	0	178	57
nonsynonymous SNV	Mrgpra2b:NM_153101:exon2:c.T703A:p.L235M,	chr7	54719650	54719650	A	T	het	0.009743	19	4
nonsynonymous SNV	Mrgprb5:NM_207538:exon1:c.C179A:p.P60H,	chr7	55424177	55424177	G	T	het	0	30	8
nonsynonymous SNV	Mrgprb5:NM_207538:exon1:c.C175G:p.L59V,	chr7	55424181	55424181	G	C	het	0	29	8
nonsynonymous SNV	Vmn2r77:NM_001105188:exon4:c.C1357G:p.Q453E,	chr7	93951480	93951480	C	G	het	0.000406	19	5
nonsynonymous SNV	Vmn2r77:NM_001105188:exon4:c.T1362A:p.N454K,	chr7	93951485	93951485	T	A	het	2.4e-05	14	5
nonsynonymous SNV	Vmn2r77:NM_001105188:exon4:c.G1364A:p.R455K,	chr7	93951487	93951487	G	A	het	0	13	5
nonsynonymous SNV	Olfr603:NM_147070:exon1:c.T649C:p.F217L,	chr7	110531866	110531866	A	G	het	0	243	97
nonsynonymous SNV	Olfr617:NM_146841:exon1:c.C392T:p.A131V,	chr7	110732929	110732929	C	T	het	0	158	61
nonsynonymous SNV	Olfr624:NM_001011865:exon1:c.A62T:p.Y21F,	chr7	110819482	110819482	T	A	het	6e-05	17	4
nonsynonymous SNV	Smg1:NM_001031814:exon52:c.T8857C:p.S2953P,	chr7	125289845	125289845	A	G	het	0.022595	11	3
nonsynonymous SNV	Fus:NM_139149:exon3:c.A176C:p.Y59S,	chr7	135113368	135113368	A	C	het	0	76	18
nonsynonymous SNV	Foxi2:NM_183193:exon1:c.G323T:p.G108V,	chr7	142602390	142602390	G	T	het	4.9e-05	14	9
nonsynonymous SNV	Ifitm2:NM_030694:exon1:c.G79A:p.G27R,	chr7	148141736	148141736	C	T	het	0	338	93
nonsynonymous SNV	Myo16:NM_001081397:exon36:c.A5470G:p.R1824G,	chr8	10633486	10633486	A	G	het	0	21	7
nonsynonymous SNV	Defa22:NM_207658:exon1:c.C8A:p.T3K,	chr8	22302006	22302006	C	A	het	0	109	35
nonsynonymous SNV	Gm7849:NM_001177518:exon1:c.T127C:p.S43P,Gm7861:NM_001177526:exon1:c.T127C:p.S43P,	chr8	22566863	22566863	A	G	het	0	27	11
nonsynonymous SNV	Gm7849:NM_001177518:exon1:c.A145C:p.T49P,Gm7861:NM_001177526:exon1:c.A145C:p.T49P,	chr8	22704793	22704793	T	G	het	0	26	9
nonsynonymous SNV	Gm15315:NM_001177528:exon1:c.C23T:p.S8F,Defa4:NM_010039:exon1:c.C23T:p.S8F,	chr8	22776291	22776291	C	T	het	0	20	5
nonsynonymous SNV	Eri1:NM_026067:exon3:c.G356T:p.G119V,	chr8	36545700	36545700	C	A	het	0	71	25
nonsynonymous SNV	F2rl3:NM_007975:exon2:c.G1087A:p.V363I,	chr8	75287132	75287132	G	A	het	0	21	14
nonsynonymous SNV	Palm3:NM_028877:exon7:c.A1486T:p.T496S,	chr8	86553245	86553245	A	T	het	0.000797	14	4
nonsynonymous SNV	Ces1b:NM_001081372:exon14:c.T1652C:p.L551P,	chr8	95580838	95580838	A	G	het	0.008751	17	4
nonsynonymous SNV	Cdh11:NM_009866:exon7:c.A877G:p.K293E,	chr8	105188626	105188626	T	C	het	0	83	22
nonsynonymous SNV	Cdh3:NM_001037809:exon7:c.C769T:p.P257S,Cdh3:NM_007665:exon7:c.C766T:p.P256S,	chr8	109062995	109062995	C	T	het	0.000626	14	4
nonsynonymous SNV	Hydin:NM_172916:exon60:c.A10012T:p.I3338F,	chr8	113087822	113087822	A	T	het	0	99	38
nonsynonymous SNV	Hydin:NM_172916:exon60:c.T10017A:p.D3339E,	chr8	113087827	113087827	T	A	het	0	93	43
nonsynonymous SNV	Tubb3:NM_023279:exon4:c.G917A:p.R306H,	chr8	125945146	125945146	G	A	het	0	29	16
nonsynonymous SNV	Sipa1l2:NM_001081337:exon13:c.G3883A:p.A1295T,	chr8	127971555	127971555	C	T	het	0.000423	19	4
nonsynonymous SNV	Pcnxl2:NM_175561:exon5:c.G1769A:p.G590D,	chr8	128410842	128410842	C	T	het	0.004282	13	3
nonsynonymous SNV	Kbtbd3:NM_001164574:exon2:c.T139C:p.F47L,Kbtbd3:NM_026962:exon3:c.T139C:p.F47L,	chr9	4316989	4316989	T	C	het	0.024568	11	3
nonsynonymous SNV	Mtmr2:NM_023858:exon11:c.C1297G:p.L433V,	chr9	13604437	13604437	C	G	het	0	36	9
nonsynonymous SNV	Mtmr2:NM_023858:exon13:c.G1544C:p.C515S,	chr9	13607933	13607933	G	C	het	0	129	33
nonsynonymous SNV	Raver1:NM_027911:exon3:c.G632T:p.G211V,	chr9	20890813	20890813	C	A	het	0	27	7
nonsynonymous SNV	Arcn1:NM_145985:exon4:c.A485C:p.K162T,	chr9	44566812	44566812	T	G	het	0	14	6
nonsynonymous SNV	Fbxo22:NM_028049:exon2:c.C145T:p.R49C,	chr9	55057167	55057167	C	T	het	0.001589	13	4
nonsynonymous SNV	Bsn:NM_007567:exon3:c.C1502T:p.P501L,	chr9	108028034	108028034	G	A	het	0.000312	16	5
nonsynonymous SNV	Zfp445:NM_173364:exon2:c.G279C:p.E93D,	chr9	122770968	122770968	C	G	het	0	75	24
nonsynonymous SNV	Raet1e:NM_198193:exon5:c.C398T:p.T133I,Raet1c:NM_009018:exon4:c.C398T:p.T133I,	chr10	21900982	21900982	C	T	het	0	20	7
nonsynonymous SNV	H60b:NM_001177775:exon4:c.G310A:p.E104K,	chr10	22005993	22005993	G	A	het	0	76	24
nonsynonymous SNV	Ddx21:NM_019553:exon2:c.G667A:p.D223N,	chr10	62061060	62061060	C	T	het	0	351	89
nonsynonymous SNV	Grin3b:NM_130455:exon3:c.A1247G:p.K416R,	chr10	79436653	79436653	A	G	het	0.010766	11	3
stopgain SNV	Eea1:NM_001001932:exon8:c.C622T:p.Q208X,	chr10	95458304	95458304	C	T	het	0.002467	20	5
nonsynonymous SNV	Vmn2r85:NM_001102602:exon6:c.G2020C:p.V674L,	chr10	129855850	129855850	C	G	het	0	533	141
nonsynonymous SNV	Ehbp1:NM_001252515:exon10:c.A871G:p.T291A,	chr11	22046695	22046695	T	C	het	0.0005	18	5
nonsynonymous SNV	Papolg:NM_172555:exon5:c.T386C:p.F129S,	chr11	23785216	23785216	A	G	het	0.001628	11	4
nonsynonymous SNV	Npm1:NM_001252260:exon4:c.C262T:p.R88W,Npm1:NM_001252261:exon4:c.C301T:p.R101W,Npm1:NM_008722:exon4:c.C301T:p.R101W,	chr11	33060879	33060879	G	A	het	0	36	10
nonsynonymous SNV	Olfr316:NM_001011818:exon1:c.G383A:p.R128Q,	chr11	58571551	58571551	G	A	het	0	40	11
nonsynonymous SNV	Obscn:NM_001171512:exon14:c.A4264C:p.N1422H,Obscn:NM_199152:exon14:c.A4339C:p.N1447H,	chr11	58920037	58920037	T	G	het	0.001743	16	4
nonsynonymous SNV	Ctdnep1:NM_026017:exon8:c.G692A:p.R231Q,	chr11	69803496	69803496	G	A	het	0	117	29
nonsynonymous SNV	Gp1ba:NM_010326:exon2:c.C1574A:p.P525H,	chr11	70454485	70454485	C	A	het	0	265	56
nonsynonymous SNV	Nlrp1b:NM_001040696:exon5:c.C2015G:p.T672R,Nlrp1b:NM_001162414:exon4:c.C2024G:p.T675R,	chr11	70985711	70985711	G	C	het	0	17	8
nonsynonymous SNV	Nek8:NM_080849:exon10:c.A1321C:p.T441P,	chr11	77982588	77982588	T	G	het	0	24	8
stopgain SNV	Fam58b:NM_197989:exon1:c.G187T:p.E63X,	chr11	78564978	78564978	C	A	het	0	51	24
stopgain SNV	Ptrh2:NM_175004:exon3:c.C316T:p.Q106X,Ptrh2:NM_001098810:exon2:c.C313T:p.Q105X,	chr11	86503373	86503373	C	T	het	0	81	37
nonsynonymous SNV	Olfr462:NM_146411:exon1:c.A832T:p.M278L,	chr11	87702565	87702565	T	A	het	0	98	30
nonsynonymous SNV	Olfr463:NM_146413:exon1:c.C707T:p.A236V,	chr11	87706718	87706718	G	A	het	0	54	21
nonsynonymous SNV	Igf2bp1:NM_009951:exon11:c.C1304A:p.A435D,	chr11	95829693	95829693	G	T	het	0	53	15
nonsynonymous SNV	Calcoco2:NM_029755:exon2:c.A107T:p.Y36F,Calcoco2:NM_001100177:exon2:c.A107T:p.Y36F,	chr11	95968803	95968803	T	A	het	3.5e-05	16	5
nonsynonymous SNV	Cdk12:NM_001109626:exon14:c.C4205T:p.T1402I,Cdk12:NM_001109628:exon14:c.C4178T:p.T1393I,	chr11	98111453	98111453	C	T	het	0	23	7
nonsynonymous SNV	Krtap4-2:NM_026807:exon1:c.G266T:p.G89V,	chr11	99496073	99496073	C	A	het	0.018902	11	3
nonsynonymous SNV	Krtap4-2:NM_026807:exon1:c.G263C:p.C88S,	chr11	99496076	99496076	C	G	het	0.02971	12	3
nonsynonymous SNV	Gm11596:NM_001099311:exon1:c.C229T:p.P77S,	chr11	99654378	99654378	G	A	het	0.012004	14	3
nonsynonymous SNV	Gm11569:NM_001099312:exon2:c.C199T:p.P67S,Gm11554:NM_001099313:exon1:c.C229T:p.P77S,Krtap4-13:NM_027087:exon2:c.C124T:p.P42S,	chr11	99665471	99665471	G	A	het	4.2e-05	19	4
nonsynonymous SNV	Klhl11:NM_172565:exon2:c.C2062G:p.Q688E,	chr11	100324246	100324246	G	C	het	0	34	9
nonsynonymous SNV	Atp5h:NM_027862:exon3:c.G173A:p.R58K,	chr11	115279199	115279199	C	T	het	0	67	22
nonsynonymous SNV	Sap30bp:NM_020483:exon5:c.C317T:p.S106F,	chr11	115818684	115818684	C	T	het	0	196	52
nonsynonymous SNV	Actg1:NM_009609:exon4:c.T740C:p.V247A,	chr11	120208287	120208287	A	G	het	8.5e-05	17	5
nonsynonymous SNV	Asap2:NM_001135192:exon1:c.C71T:p.S24F,Asap2:NM_001004364:exon1:c.C71T:p.S24F,Asap2:NM_001098168:exon1:c.C71T:p.S24F,	chr12	21117975	21117975	C	T	het	0	43	13
nonsynonymous SNV	Ywhaq:NM_011739:exon3:c.C499T:p.R167C,	chr12	21402226	21402226	G	A	het	0	28	8
nonsynonymous SNV	Ywhaq:NM_011739:exon1:c.G164A:p.R55H,	chr12	21422789	21422789	C	T	het	0	25	7
nonsynonymous SNV	1700108M19Rik:NM_001177877:exon7:c.T167A:p.I56N,1700108M19Rik:NM_027699:exon3:c.T11A:p.I4N,	chr12	36939268	36939268	A	T	het	0.02819	16	3
nonsynonymous SNV	Oog1:NM_178657:exon2:c.A281G:p.E94G,	chr12	88947166	88947166	A	G	het	0	98	26
nonsynonymous SNV	Catsperb:NM_173023:exon5:c.C349A:p.Q117K,	chr12	102656332	102656332	C	A	het	0	26	10
nonsynonymous SNV	Serpina1a:NM_001252569:exon3:c.G131A:p.S44N,Serpina1a:NM_009243:exon2:c.G62A:p.S21N,	chr12	105096201	105096201	C	T	het	0	16	8
nonsynonymous SNV	Serpina1e:NM_009247:exon3:c.C800G:p.T267S,	chr12	105187356	105187356	G	C	het	0.001534	12	6
nonsynonymous SNV	BC016423:NM_134063:exon18:c.T6969A:p.F2323L,	chr13	3566743	3566743	A	T	het	0	19	6
nonsynonymous SNV	Net1:NM_019671:exon12:c.C1489T:p.R497C,Net1:NM_001047159:exon10:c.C1327T:p.R443C,	chr13	3883615	3883615	G	A	het	0.003219	14	4
nonsynonymous SNV	Tubb2b:NM_023716:exon4:c.A920T:p.H307L,	chr13	34219758	34219758	T	A	het	0	44	13
nonsynonymous SNV	Cdyl:NM_001123386:exon5:c.G1198A:p.A400T,Cdyl:NM_009881:exon8:c.G1345A:p.A449T,	chr13	35955144	35955144	G	A	het	0	50	15
nonsynonymous SNV	Cdyl:NM_001123386:exon5:c.A1206G:p.I402M,Cdyl:NM_009881:exon8:c.A1353G:p.I451M,	chr13	35955152	35955152	A	G	het	0	49	15
nonsynonymous SNV	Gm4934:NM_001167593:exon4:c.A3449C:p.E1150A,	chr13	59819849	59819849	A	C	het	0	21	7
nonsynonymous SNV	Ctla2a:NM_007796:exon3:c.A236G:p.Q79R,Ctla2a:NM_001145799:exon3:c.A164G:p.Q55R,	chr13	61036954	61036954	T	C	het	0	108	27
nonsynonymous SNV	Zfp808:NM_001039239:exon4:c.T323C:p.I108T,	chr13	62272641	62272641	T	C	het	0	27	9
nonsynonymous SNV	Nlrp4f:NM_175290:exon3:c.C770T:p.T257I,	chr13	65296368	65296368	G	A	het	0	207	55
nonsynonymous SNV	Nlrp4f:NM_175290:exon3:c.A566G:p.Q189R,	chr13	65296572	65296572	T	C	het	0	82	29
nonsynonymous SNV	Nlrp4f:NM_175290:exon3:c.G469A:p.V157I,	chr13	65296669	65296669	C	T	het	0	85	32
nonsynonymous SNV	Zfp87:NM_133228:exon4:c.G596C:p.G199A,	chr13	67618682	67618682	C	G	het	0	52	13
nonsynonymous SNV	Erap1:NM_030711:exon3:c.T497C:p.L166P,	chr13	74795086	74795086	T	C	het	0	84	29
nonsynonymous SNV	Kif2a:NM_001145779:exon9:c.C743A:p.P248H,Kif2a:NM_008442:exon10:c.C662A:p.P221H,	chr13	107772730	107772730	G	T	het	0	23	7
nonsynonymous SNV	Ear12:NM_001012766:exon1:c.T431C:p.M144T,Ear2:NM_007895:exon2:c.T431C:p.M144T,Ear3:NM_017388:exon1:c.T431C:p.M144T,	chr14	44680982	44680982	T	C	het	0	191	50
nonsynonymous SNV	4930503E14Rik:NM_029131:exon3:c.A306C:p.E102D,	chr14	44746950	44746950	T	G	het	0	35	9
nonsynonymous SNV	3632451O06Rik:NM_026142:exon2:c.C1117T:p.P373S,	chr14	50392807	50392807	G	A	het	0	47	17
nonsynonymous SNV	3632451O06Rik:NM_026142:exon2:c.A1054G:p.T352A,	chr14	50392870	50392870	T	C	het	0	26	7
nonsynonymous SNV	Olfr726:NM_146316:exon1:c.A211G:p.M71V,	chr14	50704144	50704144	T	C	het	0	187	45
nonsynonymous SNV	Olfr748:NM_001011837:exon1:c.T484C:p.F162L,	chr14	51330490	51330490	T	C	het	0	234	73
nonsynonymous SNV	Ang2:NM_007449:exon1:c.C92T:p.T31I,	chr14	51815507	51815507	G	A	het	0	71	24
nonsynonymous SNV	Vmn2r88:NM_011686:exon1:c.T68G:p.L23W,	chr14	52030743	52030743	T	G	het	0	106	28
nonsynonymous SNV	Vmn2r88:NM_011686:exon1:c.A108T:p.E36D,	chr14	52030783	52030783	A	T	het	0	51	15
nonsynonymous SNV	Vmn2r88:NM_011686:exon2:c.T497C:p.I166T,	chr14	52033003	52033003	T	C	het	0	27	8
nonsynonymous SNV	Vmn2r88:NM_011686:exon3:c.T1014A:p.F338L,	chr14	52033895	52033895	T	A	het	0	35	8
nonsynonymous SNV	Vmn2r88:NM_011686:exon3:c.A1123T:p.M375L,	chr14	52034004	52034004	A	T	het	0	255	101
nonsynonymous SNV	Vmn2r88:NM_011686:exon3:c.A1127G:p.D376G,	chr14	52034008	52034008	A	G	het	0	256	100
nonsynonymous SNV	Vmn2r88:NM_011686:exon3:c.A1132T:p.I378F,	chr14	52034013	52034013	A	T	het	0	260	99
nonsynonymous SNV	Vmn2r89:NM_009487:exon1:c.A179G:p.N60S,Vmn2r89:NM_009486:exon1:c.A179G:p.N60S,	chr14	52071895	52071895	A	G	het	4.2e-05	16	5
nonsynonymous SNV	Vmn2r89:NM_009487:exon1:c.G193C:p.V65L,Vmn2r89:NM_009486:exon1:c.G193C:p.V65L,	chr14	52071909	52071909	G	C	het	0.002939	13	4
nonsynonymous SNV	Vmn2r89:NM_009487:exon1:c.T196G:p.L66V,Vmn2r89:NM_009486:exon1:c.T196G:p.L66V,	chr14	52071912	52071912	T	G	het	4.9e-05	13	5
nonsynonymous SNV	Vmn2r89:NM_009487:exon2:c.A452C:p.K151T,Vmn2r89:NM_009486:exon2:c.A452C:p.K151T,	chr14	52074868	52074868	A	C	het	0	26	7
nonsynonymous SNV	Vmn2r89:NM_009487:exon3:c.A675C:p.L225F,Vmn2r89:NM_009486:exon3:c.A675C:p.L225F,	chr14	52075544	52075544	A	C	het	0	257	67
nonsynonymous SNV	Vmn2r89:NM_009487:exon3:c.G677A:p.R226K,Vmn2r89:NM_009486:exon3:c.G677A:p.R226K,	chr14	52075546	52075546	G	A	het	0	257	67
nonsynonymous SNV	Vmn2r89:NM_009487:exon3:c.T861G:p.D287E,Vmn2r89:NM_009486:exon3:c.T861G:p.D287E,	chr14	52075730	52075730	T	G	het	0	160	55
nonsynonymous SNV	Gm5800:NM_001034102:exon3:c.A311G:p.Y104C,	chr14	52334168	52334168	T	C	het	0	33	8
nonsynonymous SNV	AY358078:NM_194347:exon5:c.C548A:p.S183Y,	chr14	52424392	52424392	C	A	het	0	275	69
nonsynonymous SNV	Olfr1512:NM_146432:exon1:c.A935G:p.E312G,	chr14	52991792	52991792	T	C	het	0	63	17
nonsynonymous SNV	Zmym5:NM_001253753:exon7:c.G1043A:p.C348Y,Zmym5:NM_001253752:exon7:c.G1043A:p.C348Y,Zmym5:NM_144842:exon7:c.G1043A:p.C348Y,	chr14	57415547	57415547	C	T	het	0	24	12
nonsynonymous SNV	Gfra2:NM_008115:exon2:c.T347C:p.L116P,	chr14	71295885	71295885	T	C	het	0.011475	11	3
nonsynonymous SNV	Eppk1:NM_144848:exon2:c.A7598T:p.E2533V,	chr15	75935512	75935512	T	A	het	0	696	199
nonsynonymous SNV	Zfp647:NM_172817:exon5:c.G1048A:p.A350T,Zfp647:NM_001168276:exon6:c.G1048A:p.A350T,	chr15	76741841	76741841	C	T	het	0	25	5
nonsynonymous SNV	Apol7c:NM_175391:exon5:c.G409A:p.A137T,	chr15	77356766	77356766	C	T	het	0	49	12
nonsynonymous SNV	Csf2rb2:NM_007781:exon14:c.A2224C:p.S742R,	chr15	78115160	78115160	T	G	het	0	18	10
nonsynonymous SNV	Csf2rb2:NM_007781:exon14:c.A1993T:p.T665S,	chr15	78115391	78115391	T	A	het	0.002482	14	4
nonsynonymous SNV	Cyp2d22:NM_001163472:exon9:c.G1250C:p.C417S,Cyp2d22:NM_019823:exon9:c.G1250C:p.C417S,	chr15	82202326	82202326	C	G	het	0	248	76
nonsynonymous SNV	Cyp2d40:NM_023623:exon2:c.T212C:p.V71A,	chr15	82592021	82592021	A	G	het	0	119	33
nonsynonymous SNV	Larp4:NM_001024526:exon9:c.C893T:p.P298L,Larp4:NM_001080948:exon9:c.C890T:p.P297L,	chr15	99826998	99826998	C	T	het	0	133	38
nonsynonymous SNV	Krt18:NM_010664:exon1:c.C134T:p.S45F,	chr15	101858843	101858843	C	T	het	0.021089	13	3
nonsynonymous SNV	Prkdc:NM_011159:exon39:c.A5122G:p.K1708E,	chr16	15719501	15719501	A	G	het	0.001319	15	4
nonsynonymous SNV	Prkdc:NM_011159:exon73:c.T10334C:p.L3445P,	chr16	15810819	15810819	T	C	het	0.000513	17	5
nonsynonymous SNV	Top3b:NM_011624:exon7:c.A587G:p.Q196R,	chr16	16883505	16883505	A	G	het	0.005613	11	3
nonsynonymous SNV	Muc4:NM_080457:exon2:c.G1709T:p.S570I,	chr16	32751918	32751918	G	T	het	0	442	153
nonsynonymous SNV	Muc4:NM_080457:exon2:c.C1870A:p.P624T,	chr16	32752079	32752079	C	A	het	0	135	35
nonsynonymous SNV	Muc4:NM_080457:exon2:c.T2210A:p.I737N,	chr16	32752419	32752419	T	A	het	0	106	35
nonsynonymous SNV	Muc4:NM_080457:exon2:c.C3162G:p.I1054M,	chr16	32753371	32753371	C	G	het	0	280	84
nonsynonymous SNV	Fbxo40:NM_001037321:exon2:c.C988G:p.P330A,	chr16	36969845	36969845	G	C	het	0	60	20
nonsynonymous SNV	Cd200r2:NM_206535:exon4:c.G424T:p.V142F,	chr16	44909631	44909631	G	T	het	0.001044	17	4
nonsynonymous SNV	Cd200r2:NM_206535:exon4:c.G515A:p.G172D,	chr16	44909722	44909722	G	A	het	0.007986	11	3
nonsynonymous SNV	Olfr177:NM_146996:exon1:c.A139G:p.T47A,	chr16	58872836	58872836	T	C	het	0	83	25
nonsynonymous SNV	Olfr192:NM_207549:exon2:c.A346C:p.M116L,	chr16	59098470	59098470	T	G	het	0	44	27
nonsynonymous SNV	Olfr208:NM_146384:exon1:c.T829C:p.Y277H,Olfr209:NM_207551:exon1:c.T829C:p.Y277H,Olfr207:NM_001011792:exon1:c.T829C:p.Y277H,	chr16	59361214	59361214	A	G	het	0	137	46
nonsynonymous SNV	Olfr208:NM_146384:exon1:c.C523T:p.H175Y,Olfr209:NM_207551:exon1:c.C523T:p.H175Y,Olfr207:NM_001011792:exon1:c.C523T:p.H175Y,	chr16	59361520	59361520	G	A	het	9.1e-05	11	4
nonsynonymous SNV	Olfr208:NM_146384:exon1:c.C497T:p.T166M,Olfr209:NM_207551:exon1:c.C497T:p.T166M,Olfr207:NM_001011792:exon1:c.C497T:p.T166M,	chr16	59361546	59361546	G	A	het	0	17	5
nonsynonymous SNV	Rsph3b:NM_001083945:exon8:c.C1076T:p.T359M,	chr17	7109337	7109337	G	A	het	0	61	22
nonsynonymous SNV	Tcp10b:NM_009341:exon9:c.G913A:p.D305N,	chr17	13266470	13266470	G	A	het	0	105	22
nonsynonymous SNV	Vmn2r90:NM_001104539:exon4:c.A1505G:p.K502R,	chr17	17863931	17863931	A	G	het	0.000142	20	5
nonsynonymous SNV	Vmn2r100:NM_001104562:exon6:c.A1756C:p.M586L,	chr17	19668227	19668227	A	C	het	0	69	26
nonsynonymous SNV	Zfp944:NM_176962:exon6:c.G484A:p.D162N,	chr17	22476748	22476748	C	T	het	0.000272	18	5
nonsynonymous SNV	Vmn2r114:NM_001102584:exon6:c.C2308T:p.L770F,	chr17	23428164	23428164	G	A	het	0	137	43
nonsynonymous SNV	Vmn2r114:NM_001102584:exon3:c.A1066T:p.M356L,	chr17	23447028	23447028	T	A	het	0	65	18
nonsynonymous SNV	Vmn2r115:NM_001104579:exon6:c.A1969G:p.T657A,	chr17	23496490	23496490	A	G	het	0	334	100
nonsynonymous SNV	Vmn2r115:NM_001104579:exon6:c.G2225A:p.G742D,	chr17	23496746	23496746	G	A	het	0	199	51
nonsynonymous SNV	Vmn2r115:NM_001104579:exon6:c.T2270A:p.L757Q,	chr17	23496791	23496791	T	A	het	0	193	53
nonsynonymous SNV	Vmn2r116:NM_001104580:exon4:c.A1440C:p.K480N,	chr17	23525866	23525866	A	C	het	0	76	24
nonsynonymous SNV	Sbpl:NM_001077421:exon4:c.T250A:p.S84T,	chr17	24090661	24090661	A	T	het	0	55	20
nonsynonymous SNV	Hn1l:NM_198937:exon3:c.C293T:p.P98L,	chr17	25085626	25085626	G	A	het	0	30	8
nonsynonymous SNV	Rab11fip3:NM_001162868:exon1:c.T406C:p.Y136H,Rab11fip3:NM_001162869:exon1:c.T406C:p.Y136H,	chr17	26205717	26205717	A	G	het	0.018289	12	3
nonsynonymous SNV	Kifc5b:NM_053173:exon6:c.C533T:p.T178M,	chr17	27060027	27060027	C	T	het	0	25	9
nonsynonymous SNV	Kifc5b:NM_053173:exon6:c.G565A:p.G189R,	chr17	27060059	27060059	G	A	het	0	32	11
nonsynonymous SNV	Kifc1:NM_001195298:exon7:c.G1310A:p.R437Q,	chr17	34020273	34020273	C	T	het	0	83	21
nonsynonymous SNV	Kifc1:NM_001195298:exon7:c.G1177T:p.A393S,	chr17	34020406	34020406	C	A	het	0	21	8
nonsynonymous SNV	Kifc1:NM_001195298:exon7:c.A1154T:p.Q385L,	chr17	34020429	34020429	T	A	het	0.000503	15	5
nonsynonymous SNV	Kifc1:NM_001195298:exon7:c.C1139T:p.P380L,	chr17	34020444	34020444	G	A	het	0.000328	15	5
nonsynonymous SNV	Kifc1:NM_001195298:exon6:c.C609A:p.D203E,	chr17	34021684	34021684	G	T	het	0	20	10
nonsynonymous SNV	H2-K1:NM_001001892:exon3:c.G527T:p.R176I,	chr17	34136299	34136299	C	A	het	0	73	21
nonsynonymous SNV	H2-K1:NM_001001892:exon2:c.G324T:p.Q108H,	chr17	34136689	34136689	C	A	het	0	47	14
nonsynonymous SNV	H2-DMb2:NM_010388:exon1:c.C40G:p.H14D,	chr17	34282400	34282400	C	G	het	0	23	10
nonsynonymous SNV	H2-DMb2:NM_010388:exon1:c.A46G:p.M16V,	chr17	34282406	34282406	A	G	het	0	18	8
nonsynonymous SNV	Btnl4:NM_030746:exon3:c.G640A:p.D214N,	chr17	34609932	34609932	C	T	het	0	100	31
nonsynonymous SNV	Btnl4:NM_030746:exon3:c.G631C:p.V211L,	chr17	34609941	34609941	C	G	het	0	81	23
nonsynonymous SNV	H2-L:NM_001267808:exon6:c.G254A:p.G85D,H2-D1:NM_010380:exon2:c.G278A:p.G93D,	chr17	35400528	35400528	G	A	het	0.018618	11	3
nonsynonymous SNV	H2-L:NM_001267808:exon6:c.C256A:p.Q86K,H2-D1:NM_010380:exon2:c.C280A:p.Q94K,	chr17	35400530	35400530	C	A	het	0.031849	11	3
nonsynonymous SNV	H2-T23:NM_010398:exon5:c.G946C:p.V316L,	chr17	36167577	36167577	C	G	het	0	500	147
nonsynonymous SNV	H2-T23:NM_010398:exon2:c.C121T:p.R41W,	chr17	36169308	36169308	G	A	het	4.9e-05	14	8
unknown	UNKNOWN	chr17	36218437	36218437	A	G	het	0	326	68
unknown	UNKNOWN	chr17	36220450	36220450	A	G	het	0.001146	11	3
nonsynonymous SNV	Gm8909:NM_001081032:exon5:c.G946A:p.V316I,	chr17	36302370	36302370	C	T	het	0	170	52
nonsynonymous SNV	Gm8909:NM_001081032:exon5:c.T935A:p.I312K,	chr17	36302381	36302381	A	T	het	0	130	34
nonsynonymous SNV	Gm8909:NM_001081032:exon5:c.T932A:p.I311N,	chr17	36302384	36302384	A	T	het	0	125	33
nonsynonymous SNV	Gm8909:NM_001081032:exon4:c.A733G:p.N245D,	chr17	36302709	36302709	T	C	het	0	45	10
nonsynonymous SNV	Gm8909:NM_001081032:exon3:c.G617A:p.R206H,	chr17	36304383	36304383	C	T	het	0	22	7
nonsynonymous SNV	H2-T3:NM_008208:exon2:c.C189A:p.N63K,	chr17	36326706	36326706	G	T	het	0	37	13
nonsynonymous SNV	H2-T3:NM_008208:exon1:c.A56C:p.Q19P,	chr17	36327018	36327018	T	G	het	0	56	15
nonsynonymous SNV	H2-M3:NM_013819:exon4:c.T850C:p.Y284H,	chr17	37409444	37409444	T	C	het	0	119	21
nonsynonymous SNV	Crisp3:NM_009639:exon2:c.G34C:p.A12P,	chr17	40376168	40376168	C	G	het	0	58	18
nonsynonymous SNV	Gpr111:NM_001033493:exon6:c.T1180C:p.C394R,	chr17	42847701	42847701	A	G	het	0	16	7
nonsynonymous SNV	Cdc5l:NM_152810:exon15:c.A2144T:p.K715M,	chr17	45530102	45530102	T	A	het	0	266	63
nonsynonymous SNV	Cdc5l:NM_152810:exon15:c.C2132A:p.A711E,	chr17	45530114	45530114	G	T	het	0	264	92
nonsynonymous SNV	Cdc5l:NM_152810:exon13:c.G1831A:p.E611K,	chr17	45544807	45544807	C	T	het	0	48	13
nonsynonymous SNV	Cdc5l:NM_152810:exon13:c.A1819G:p.T607A,	chr17	45544819	45544819	T	C	het	0	51	19
nonsynonymous SNV	Cdc5l:NM_152810:exon13:c.A1754C:p.Y585S,	chr17	45544884	45544884	T	G	het	0	23	8
nonsynonymous SNV	Ubr2:NM_146078:exon32:c.G3629C:p.C1210S,Ubr2:NM_001177374:exon32:c.G3629C:p.C1210S,	chr17	47090916	47090916	C	G	het	0.052536	15	3
nonsynonymous SNV	A530064D06Rik:NM_001113556:exon2:c.T248C:p.F83S,A530064D06Rik:NM_178796:exon2:c.T248C:p.F83S,	chr17	48303450	48303450	A	G	het	0	99	28
nonsynonymous SNV	A530064D06Rik:NM_001113556:exon2:c.C244T:p.R82C,A530064D06Rik:NM_178796:exon2:c.C244T:p.R82C,	chr17	48303454	48303454	G	A	het	0	101	27
nonsynonymous SNV	Plcl2:NM_013880:exon2:c.A992G:p.E331G,	chr17	50746281	50746281	A	G	het	6e-05	18	5
nonsynonymous SNV	Sh3gl1:NM_013664:exon10:c.C1045T:p.H349Y,	chr17	56157025	56157025	G	A	het	0	32	12
nonsynonymous SNV	Plin4:NM_020568:exon5:c.A700G:p.T234A,	chr17	56246347	56246347	T	C	het	0	27	6
nonsynonymous SNV	Rpl36:NM_018730:exon2:c.G41A:p.G14D,	chr17	56753051	56753051	G	A	het	0.015861	13	3
nonsynonymous SNV	Foxn2:NM_180974:exon2:c.A113T:p.D38V,	chr17	88862179	88862179	A	T	het	0	39	12
nonsynonymous SNV	Foxn2:NM_180974:exon2:c.C136T:p.L46F,	chr17	88862202	88862202	C	T	het	0	51	20
nonsynonymous SNV	Foxn2:NM_180974:exon2:c.C209G:p.T70R,	chr17	88862275	88862275	C	G	het	0	77	20
nonsynonymous SNV	Foxn2:NM_180974:exon2:c.T263A:p.I88K,	chr17	88862329	88862329	T	A	het	0	111	41
nonsynonymous SNV	Nrxn1:NM_177284:exon21:c.A4471G:p.K1491E,Nrxn1:NM_020252:exon23:c.A4507G:p.K1503E,	chr17	90436434	90436434	T	C	het	0.000697	14	4
nonsynonymous SNV	Vmn1r238:NM_001167539:exon1:c.G310C:p.V104L,	chr18	3123103	3123103	C	G	het	0	501	134
nonsynonymous SNV	Svil:NM_153153:exon32:c.A6134T:p.Q2045L,	chr18	5116108	5116108	A	T	het	0	28	13
nonsynonymous SNV	Svil:NM_153153:exon32:c.T6139G:p.C2047G,	chr18	5116113	5116113	T	G	het	0	32	13
nonsynonymous SNV	Lama3:NM_010680:exon34:c.G4327T:p.D1443Y,	chr18	12650035	12650035	G	T	het	0	34	9
nonsynonymous SNV	Ss18:NM_001161369:exon5:c.C520T:p.P174S,Ss18:NM_009280:exon5:c.C520T:p.P174S,	chr18	14809619	14809619	G	A	het	0	103	37
nonsynonymous SNV	Ss18:NM_001161369:exon5:c.A517G:p.M173V,Ss18:NM_009280:exon5:c.A517G:p.M173V,	chr18	14809622	14809622	T	C	het	0	103	37
nonsynonymous SNV	Ss18:NM_001161369:exon5:c.C503T:p.P168L,Ss18:NM_009280:exon5:c.C503T:p.P168L,	chr18	14809636	14809636	G	A	het	0	97	30
nonsynonymous SNV	Zfp191:NM_021559:exon2:c.A307T:p.I103F,	chr18	24176282	24176282	T	A	het	0	126	39
nonsynonymous SNV	Zfp191:NM_021559:exon2:c.G155T:p.R52L,	chr18	24176434	24176434	C	A	het	0	32	8
nonsynonymous SNV	5730494M16Rik:NM_001142698:exon5:c.A458G:p.N153S,5730494M16Rik:NM_001004361:exon5:c.A458G:p.N153S,5730494M16Rik:NM_001142697:exon5:c.A317G:p.N106S,	chr18	25300060	25300060	T	C	het	0.000152	21	6
nonsynonymous SNV	Matr3:NM_010771:exon12:c.A1871G:p.K624R,	chr18	35744261	35744261	A	G	het	0	19	8
nonsynonymous SNV	0610010O12Rik:NM_001081365:exon2:c.C23T:p.P8L,	chr18	36526210	36526210	C	T	het	0	27	12
nonsynonymous SNV	Pcdhb5:NM_053130:exon1:c.G142A:p.A48T,	chr18	37480364	37480364	G	A	het	0	93	28
nonsynonymous SNV	Pcdhb11:NM_053136:exon1:c.T1901C:p.V634A,	chr18	37583173	37583173	T	C	het	0	54	20
nonsynonymous SNV	Dtwd2:NM_026854:exon3:c.C334T:p.P112S,	chr18	49883837	49883837	G	A	het	0	73	21
nonsynonymous SNV	Ftmt:NM_026286:exon1:c.C460T:p.R154W,	chr18	52491727	52491727	C	T	het	0	31	9
nonsynonymous SNV	Cep192:NM_027556:exon24:c.A4660G:p.M1554V,	chr18	68010184	68010184	A	G	het	0	19	5
nonsynonymous SNV	Cpt1a:NM_013495:exon6:c.C629A:p.A210D,	chr19	3362158	3362158	C	A	het	0.000209	17	5
nonsynonymous SNV	Slc25a5:NM_007451:exon1:c.G93C:p.R31S,	chrX	34335818	34335818	G	C	het	0.000525	12	4
nonsynonymous SNV	Hcfc1:NM_008224:exon8:c.A1313G:p.Q438R,	chrX	71200484	71200484	T	C	het	0	49	13
nonsynonymous SNV	Dmd:NM_007868:exon7:c.G595A:p.A199T,	chrX	80735230	80735230	G	A	het	0.019253	11	3
nonsynonymous SNV	Vmn2r121:NM_001100616:exon4:c.A1410C:p.Q470H,	chrX	121244832	121244832	T	G	het	0	324	83
nonsynonymous SNV	Vmn2r121:NM_001100616:exon3:c.A1108T:p.T370S,	chrX	121245960	121245960	T	A	het	0	275	88
nonsynonymous SNV	Vmn2r121:NM_001100616:exon3:c.A968G:p.K323R,	chrX	121246100	121246100	T	C	het	0	57	16
nonsynonymous SNV	Vmn2r121:NM_001100616:exon3:c.A556C:p.T186P,	chrX	121246512	121246512	T	G	het	0	69	20
nonsynonymous SNV	Morf4l2:NM_001168227:exon4:c.G844A:p.D282N,Morf4l2:NM_001168229:exon3:c.G844A:p.D282N,Morf4l2:NM_001168225:exon4:c.G844A:p.D282N,Morf4l2:NM_001168230:exon3:c.G844A:p.D282N,Morf4l2:NM_001168228:exon4:c.G844A:p.D282N,Morf4l2:NM_001168226:exon4:c.G844A:p.D282N,Morf4l2:NM_019768:exon4:c.G844A:p.D282N,	chrX	133268173	133268173	C	T	het	0	28	7
nonsynonymous SNV	Tro:NM_001002272:exon12:c.A4330G:p.N1444D,	chrX	147082182	147082182	T	C	het	0	31	8
nonsynonymous SNV	Rragb:NM_001004154:exon7:c.A617C:p.E206A,	chrX	149592754	149592754	A	C	het	0.002016	11	4
