# Supplementary material for: PAK4 suppresses RELB to prevent senescence-like growth arrest in breast cancer
Source: Nat Commun. 2019 Aug 9;10:3589. doi: 10.1038/s41467-019-11510-4 (PMC6689091; doi:10.1038/s41467-019-11510-4)
Supplement: Supplementary file 5 — Supplementary Data 2 [file 41467_2019_11510_MOESM5_ESM.xlsx]

## Sheet: Costa_DataS2_AlignmentStats
Supplementary Data 2 | Alignment statistics in Hs 578T and BT-549 cells
	L-Input	Mapped	Mapped%	Multi-Alignments	Multi%	R-Input	Mapped	Mapped%	Multi-Alignments	Multi%	Overall-Rate	Pairs-Aligned	Multi-Alignments	Multi%	Discordant-Alignments	Discordant%	Concordant-Rate
Costa.siControl.BT549.Rep1	16638760	14535431	87.4	445492	3.1	16633623	14486789	87.1	446201	3.1	87.2	14004541	428214	3.1	199835	1.4	83
Costa.siControl.BT549.Rep2	10645426	9201124	86.4	288706	3.1	10639270	8858509	83.3	281149	3.2	84.8	8450862	264276	3.1	164719	1.9	77.9
Costa.siControl.BT549.Rep3	18432999	16289335	88.4	386882	2.4	18428192	15888901	86.2	378413	2.4	87.3	15395187	362677	2.4	157063	1	82.7
Costa.siControl.Hs578T.Rep1	28949231	25582840	88.4	585776	2.3	28947398	25232282	87.2	576309	2.3	87.8	24707751	558994	2.3	44732	0.2	85.2
Costa.siControl.Hs578T.Rep2	27240435	23986710	88.1	566225	2.4	27238689	23654765	86.8	556677	2.4	87.4	23179214	541090	2.3	37775	0.2	85
Costa.siControl.Hs578T.Rep3	30536583	26876624	88	641964	2.4	30534821	26510357	86.8	631700	2.4	87.4	25969316	613299	2.4	46253	0.2	84.9
Costa.siPAK4.BT549.Rep1	9607741	8266272	86	262567	3.2	9602739	7968967	83	255405	3.2	84.5	7593648	241638	3.2	146841	1.9	77.5
Costa.siPAK4.BT549.Rep2	18772340	16130481	85.9	475541	2.9	18764663	16065944	85.6	476413	3	85.8	15459440	455631	2.9	244762	1.6	81.1
Costa.siPAK4.BT549.Rep3	18731714	16352942	87.3	514157	3.1	18725319	16273448	86.9	513953	3.2	87.1	15818125	497761	3.1	221014	1.4	83.3
Costa.siPAK4.Hs578T.Rep1	26819785	23846747	88.9	603256	2.5	26817738	23496586	87.6	592650	2.5	88.3	23020146	576657	2.5	44713	0.2	85.7
Costa.siPAK4.Hs578T.Rep2	25715003	22741520	88.4	574863	2.5	25713122	22423443	87.2	564705	2.5	87.8	21965156	549224	2.5	40232	0.2	85.3
Costa.siPAK4.Hs578T.Rep3	33468077	29653725	88.6	770093	2.6	33465782	29231110	87.3	756697	2.6	88	28633752	735801	2.6	48055	0.2	85.4
