# Supplementary material for: PAK4 suppresses RELB to prevent senescence-like growth arrest in breast cancer
Source: Nat Commun. 2019 Aug 9;10:3589. doi: 10.1038/s41467-019-11510-4 (PMC6689091; doi:10.1038/s41467-019-11510-4)
Supplement: Supplementary file 6 — Supplementary Data 3 [file 41467_2019_11510_MOESM6_ESM.xlsx]

## Sheet: Costa_DataS3_Hs578T
Supplementary Data 3 | Differentially expressed genes in Hs 578T cells upon PAK4 knockdown
	GeneName	baseMean	log2FoldChange	lfcSE	stat	pvalue	padj	sample1	sample2	sample3	sample4	sample5	sample6	Chrom	Start	Stop	Strand	EnsembleID	GeneName	CpG	Type	Status
ENSG00000000003	TSPAN6	262.792	-0.473976	0.110996	-4.2702	1.95302e-05	7.24243e-05	308.352	286.989	323.639	208.773	200.236	260.658	X	99883667	99894988	-1	ENSG00000000003	TSPAN6	40.87	protein_coding	KNOWN
ENSG00000000005	TNMD	0	NA	NA	NA	NA	NA	NA	NA	NA	NA	NA	NA	X	99839799	99854882	1	ENSG00000000005	TNMD	40.8	protein_coding	KNOWN
ENSG00000000419	DPM1	826.597	0.132161	0.0710415	1.86034	0.0628376	0.122378	796.424	741.246	835.908	820.801	787.236	1024.79	20	49551404	49575092	-1	ENSG00000000419	DPM1	39.85	protein_coding	KNOWN
ENSG00000000457	SCYL3	101.908	0.191635	0.171501	1.1174	0.263822	0.398179	96.2362	89.5688	101.007	103.356	99.1294	129.042	1	169821804	169863408	-1	ENSG00000000457	SCYL3	40.34	protein_coding	KNOWN
ENSG00000000460	C1orf112	221.358	0.299485	0.121464	2.46564	0.013677	0.0318937	200.537	186.643	210.479	232.09	222.6	289.77	1	169631245	169823221	1	ENSG00000000460	C1orf112	39.22	protein_coding	KNOWN
ENSG00000000938	FGR	0.49748	-0.0834358	0.262585	-0.317748	0.750676	NA	0.513568	0.477987	0.539029	0.455817	0.437177	0.569097	1	27938575	27961788	-1	ENSG00000000938	FGR	52.97	protein_coding	KNOWN
ENSG00000000971	CFH	1372.2	-1.48785	0.0606727	-24.5226	8.48166e-133	1.02713e-130	2041.69	1900.24	2142.91	684.56	656.566	854.688	1	196621008	196716634	1	ENSG00000000971	CFH	35.2	protein_coding	KNOWN
ENSG00000001036	FUCA2	2409.27	0.0865953	0.0449769	1.92533	0.0541882	0.107931	2359.76	2196.27	2476.75	2356.38	2260.02	2941.99	6	143816614	143832827	-1	ENSG00000001036	FUCA2	39.9	protein_coding	KNOWN
ENSG00000001084	GCLC	1079.78	1.27204	0.0665464	19.1151	1.89128e-81	1.16335e-79	637.817	593.628	669.438	1448.53	1389.29	1808.52	6	53362139	53481768	-1	ENSG00000001084	GCLC	40.16	protein_coding	KNOWN
ENSG00000001167	NFYA	714.4	0.991668	0.0781168	12.6947	6.32885e-37	1.32e-35	482.695	449.253	506.626	902.618	865.707	1126.94	6	41040684	41067715	1	ENSG00000001167	NFYA	40	protein_coding	KNOWN
ENSG00000001460	STPG1	129.976	-0.265338	0.153437	-1.72929	0.0837574	0.156227	143.452	133.513	150.564	112.238	107.648	140.132	1	24683489	24743424	-1	ENSG00000001460	STPG1	44.09	protein_coding	KNOWN
ENSG00000001461	NIPAL3	769.109	-2.32408	0.0920007	-25.2616	8.45215e-141	1.17819e-138	1289.75	1200.4	1353.69	242.213	232.308	302.408	1	24742284	24799466	1	ENSG00000001461	NIPAL3	45	protein_coding	KNOWN
ENSG00000001497	LAS1L	465.153	0.307166	0.0859811	3.57248	0.000353614	0.00110261	420.115	391.009	440.943	488.814	468.825	610.295	X	64732462	64754655	-1	ENSG00000001497	LAS1L	50.45	protein_coding	KNOWN
ENSG00000001561	ENPP4	227.678	-1.01489	0.122928	-8.25601	1.50618e-16	1.33503e-15	306.811	285.554	322.022	142.78	136.941	178.264	6	46097730	46114436	1	ENSG00000001561	ENPP4	36.06	protein_coding	KNOWN
ENSG00000001617	SEMA3F	516.368	0.304205	0.0828885	3.67006	0.000242498	0.000776505	466.508	434.187	489.636	541.68	519.529	676.3	3	50192478	50226508	1	ENSG00000001617	SEMA3F	57.74	protein_coding	KNOWN
ENSG00000001626	CFTR	0	NA	NA	NA	NA	NA	NA	NA	NA	NA	NA	NA	7	117105838	117356025	1	ENSG00000001626	CFTR	36.59	protein_coding	KNOWN
ENSG00000001629	ANKIB1	986.017	0.282045	0.0629613	4.47965	7.47639e-06	2.91239e-05	898.278	836.043	942.811	1027.13	985.124	1282.39	7	91875548	92030698	1	ENSG00000001629	ANKIB1	36.77	protein_coding	KNOWN
ENSG00000001630	CYP51A1	241.956	1.00803	0.120174	8.38812	4.93969e-17	4.48717e-16	162.101	150.87	170.138	306.579	294.042	382.771	7	91741465	91772266	-1	ENSG00000001630	CYP51A1	39.91	protein_coding	KNOWN
ENSG00000001631	KRIT1	409.002	-0.304096	0.0920811	-3.30248	0.000958326	0.00278849	456.58	424.947	479.216	347.763	333.542	434.19	7	91828283	91875480	-1	ENSG00000001631	KRIT1	36.48	protein_coding	KNOWN
ENSG00000002016	RAD52	77.9814	-0.156121	0.195619	-0.798087	0.42482	0.568305	82.9923	77.2424	87.1068	70.0406	67.1764	87.4472	12	1021243	1099219	-1	ENSG00000002016	RAD52	45.17	protein_coding	KNOWN
ENSG00000002330	BAD	657.388	0.353334	0.0783456	4.50994	6.48466e-06	2.55161e-05	583.406	542.986	612.329	700.88	672.219	875.064	11	64037302	64052176	-1	ENSG00000002330	BAD	53.92	protein_coding	KNOWN
ENSG00000002549	LAP3	1065.84	0.23633	0.075042	3.1493	0.0016366	0.00458779	988.166	919.704	1037.16	1094.67	1049.9	1366.71	4	17578815	17609595	1	ENSG00000002549	LAP3	44.17	protein_coding	KNOWN
ENSG00000002586	CD99	4154.4	0.157796	0.0374285	4.21593	2.48751e-05	9.12496e-05	3965.78	3691.02	4162.39	4160.43	3990.3	5194.39	X	2609220	2659350	1	ENSG00000002586	CD99	47.39	protein_coding	KNOWN
ENSG00000002587	HS3ST1	18.8949	-2.15879	0.369989	-5.83474	5.38753e-09	2.89166e-08	29.4233	27.3848	30.882	6.19641	5.94302	7.73636	4	11394774	11431389	-1	ENSG00000002587	HS3ST1	43.92	protein_coding	KNOWN
ENSG00000002726	AOC1	0	NA	NA	NA	NA	NA	NA	NA	NA	NA	NA	NA	7	150521715	150558592	1	ENSG00000002726	AOC1	47.8	protein_coding	KNOWN
ENSG00000002745	WNT16	4.78598	-0.391728	0.443943	-0.882385	0.377569	0.522621	5.35528	4.98426	5.62078	3.83857	3.6816	4.79254	7	120965421	120981158	1	ENSG00000002745	WNT16	38.61	protein_coding	KNOWN
ENSG00000002746	HECW1	104.482	0.164482	0.167982	0.979161	0.3275	0.469317	99.5002	92.6066	104.433	104.869	100.581	130.931	7	43152198	43602938	1	ENSG00000002746	HECW1	42.07	protein_coding	KNOWN
ENSG00000002822	MAD1L1	773.013	0.777907	0.0700585	11.1037	1.20381e-28	1.87954e-27	574.873	535.045	603.373	926.946	889.04	1157.31	7	1855429	2272878	-1	ENSG00000002822	MAD1L1	55.65	protein_coding	KNOWN
ENSG00000002834	LASP1	3538.92	0.428938	0.0413117	10.383	2.96423e-25	4.01924e-24	3045.45	2834.46	3196.44	3855.53	3697.87	4813.71	17	37026112	37078023	1	ENSG00000002834	LASP1	53.69	protein_coding	KNOWN
ENSG00000002919	SNX11	244.14	-0.942867	0.118818	-7.93539	2.0983e-15	1.72713e-14	324.463	301.983	340.549	158.724	152.233	198.171	17	46180719	46200436	1	ENSG00000002919	SNX11	48	protein_coding	KNOWN
ENSG00000002933	TMEM176A	0	NA	NA	NA	NA	NA	NA	NA	NA	NA	NA	NA	7	150497491	150502208	1	ENSG00000002933	TMEM176A	57.57	protein_coding	KNOWN
ENSG00000003056	M6PR	1750.67	-0.081457	0.0497016	-1.63892	0.101229	0.18374	1817.33	1691.42	1907.42	1615.18	1549.13	2016.59	12	9092959	9102551	-1	ENSG00000003056	M6PR	42.71	protein_coding	KNOWN
ENSG00000003096	KLHL13	8.35033	-0.613086	0.421444	-1.45473	0.145745	0.247823	10.0164	9.32247	10.513	6.15835	5.90652	7.68884	X	117031776	117251303	-1	ENSG00000003096	KLHL13	36.56	protein_coding	KNOWN
ENSG00000003137	CYP26B1	134.681	0.938176	0.156951	5.97752	2.26554e-09	1.25456e-08	92.994	86.5512	97.6043	167.565	160.713	209.209	2	72356367	72375167	-1	ENSG00000003137	CYP26B1	59.96	protein_coding	KNOWN
ENSG00000003147	ICA1	1.19128	-0.0928118	0.36436	-0.254725	0.798935	NA	1.22412	1.13931	1.2848	1.07943	1.03528	1.34769	7	8152814	8302317	-1	ENSG00000003147	ICA1	40.3	protein_coding	KNOWN
ENSG00000003249	DBNDD1	199.89	0.186303	0.133155	1.39914	0.16177	0.269793	188.839	175.756	198.201	202.061	193.798	252.278	16	90071273	90086536	-1	ENSG00000003249	DBNDD1	59.39	protein_coding	KNOWN
ENSG00000003393	ALS2	574.174	-0.275813	0.0823576	-3.34896	0.000811153	0.00238895	635.05	591.052	666.533	493.275	473.103	615.865	2	202565277	202645912	-1	ENSG00000003393	ALS2	38.06	protein_coding	KNOWN
ENSG00000003400	CASP10	21.3244	-0.272828	0.326914	-0.834556	0.403968	0.548629	23.4575	21.8323	24.6205	18.2584	17.5117	22.796	2	202047604	202094129	1	ENSG00000003400	CASP10	42.31	protein_coding	KNOWN
ENSG00000003402	CFLAR	361.906	-0.196785	0.101094	-1.94655	0.0515886	0.103412	390.051	363.027	409.388	320.031	306.944	399.566	2	201980827	202029033	1	ENSG00000003402	CFLAR	44.68	protein_coding	KNOWN
ENSG00000003436	TFPI	1976.84	-0.80957	0.052828	-15.3246	5.23414e-53	1.6653e-51	2541.35	2365.28	2667.35	1363.55	1307.79	1702.42	2	188328957	188430487	-1	ENSG00000003436	TFPI	36.6	protein_coding	KNOWN
ENSG00000003509	NDUFAF7	301.959	0.326433	0.107	3.05077	0.00228254	0.00623698	270.422	251.687	283.829	318.873	305.834	398.12	2	37458774	37480546	1	ENSG00000003509	NDUFAF7	38.97	protein_coding	KNOWN
ENSG00000003756	RBM5	996.399	0.256598	0.0625755	4.10061	4.12056e-05	0.000146468	917.134	853.593	962.602	1030.35	988.217	1286.42	3	50126341	50156454	1	ENSG00000003756	RBM5	44.45	protein_coding	KNOWN
ENSG00000003987	MTMR7	36.5244	0.853716	0.281035	3.03776	0.00238345	0.00649912	26.1082	24.2993	27.4025	44.369	42.5546	55.3957	8	17155539	17271037	-1	ENSG00000003987	MTMR7	40.36	protein_coding	KNOWN
ENSG00000003989	SLC7A2	292.341	1.79691	0.117028	15.3545	3.30518e-53	1.05897e-51	131.57	122.454	138.092	429.921	412.341	536.766	8	17354597	17428082	1	ENSG00000003989	SLC7A2	40.13	protein_coding	KNOWN
ENSG00000004059	ARF5	852.145	0.0650349	0.0662068	0.982299	0.325953	0.467896	840.849	782.594	882.536	827.189	793.363	1032.76	7	127228399	127231759	1	ENSG00000004059	ARF5	56.5	protein_coding	KNOWN
ENSG00000004139	SARM1	779.24	-0.75997	0.0722057	-10.5251	6.62138e-26	9.29007e-25	988.611	920.118	1037.62	548.985	526.536	685.42	17	26691378	26728065	1	ENSG00000004139	SARM1	51.82	protein_coding	KNOWN
ENSG00000004142	POLDIP2	1273.6	0.0180951	0.0565893	0.319761	0.749149	0.837112	1278.77	1190.18	1342.17	1217.73	1167.93	1520.36	17	26673659	26684545	-1	ENSG00000004142	POLDIP2	49.85	protein_coding	KNOWN
ENSG00000004399	PLXND1	2696.8	0.920651	0.0484582	18.9989	1.74236e-80	1.03877e-78	1881.75	1751.38	1975.04	3349.77	3212.79	4182.26	3	129274018	129325661	-1	ENSG00000004399	PLXND1	58.39	protein_coding	KNOWN
ENSG00000004455	AK2	1895.37	0.174346	0.048833	3.57024	0.000356651	0.00111154	1798.77	1674.15	1887.94	1908.83	1830.77	2383.22	1	33473585	33546597	-1	ENSG00000004455	AK2	46.32	protein_coding	KNOWN
ENSG00000004468	CD38	0.864734	-0.281052	0.323437	-0.868954	0.384873	NA	0.914337	0.85099	0.959667	0.707637	0.6787	0.883501	4	15779898	15851069	1	ENSG00000004468	CD38	41.06	protein_coding	KNOWN
ENSG00000004478	FKBP4	1473.24	0.469838	0.0543329	8.6474	5.26838e-18	5.04848e-17	1247.26	1160.85	1309.09	1624.43	1558	2028.14	12	2904119	2914576	1	ENSG00000004478	FKBP4	51.61	protein_coding	KNOWN
ENSG00000004487	KDM1A	1622.2	0.20184	0.0529328	3.81314	0.000137212	0.000455633	1523.58	1418.03	1599.12	1647.92	1580.53	2057.46	1	23345941	23410182	1	ENSG00000004487	KDM1A	39.16	protein_coding	KNOWN
ENSG00000004534	RBM6	821.06	0.262666	0.0697631	3.76511	0.000166473	0.000545138	754.149	701.901	791.538	850.819	816.026	1062.27	3	49977440	50137478	1	ENSG00000004534	RBM6	44.14	protein_coding	KNOWN
ENSG00000004660	CAMKK1	66.244	0.819209	0.214022	3.82769	0.000129351	0.000430561	48.1225	44.7885	50.5082	79.8479	76.5827	99.6919	17	3763609	3798185	-1	ENSG00000004660	CAMKK1	57.17	protein_coding	KNOWN
ENSG00000004700	RECQL	1122.4	0.416731	0.0591329	7.04736	1.82349e-12	1.25558e-11	970.674	903.424	1018.8	1218.52	1168.69	1521.34	12	21621845	21654603	-1	ENSG00000004700	RECQL	37.57	protein_coding	KNOWN
ENSG00000004766	CCDC132	343.78	-0.114353	0.0978807	-1.16829	0.242692	0.372821	360.823	335.824	378.711	313.458	300.64	391.36	7	92861653	92988338	1	ENSG00000004766	CCDC132	34.84	protein_coding	KNOWN
ENSG00000004776	HSPB6	285.479	-0.044657	0.11017	-0.405346	0.685223	0.791096	292.389	272.132	306.885	266.58	255.678	332.83	19	36245469	36248980	-1	ENSG00000004776	HSPB6	62.56	protein_coding	KNOWN
ENSG00000004777	ARHGAP33	331.258	0.316119	0.105995	2.98239	0.00286003	0.00767747	298.226	277.564	313.011	349.153	334.875	435.925	19	36265434	36279724	1	ENSG00000004777	ARHGAP33	60.93	protein_coding	KNOWN
ENSG00000004779	NDUFAB1	455.1	0.776987	0.092879	8.36559	5.98167e-17	5.41846e-16	338.403	314.958	355.18	545.306	523.006	680.826	16	23592323	23607677	-1	ENSG00000004779	NDUFAB1	48.8	protein_coding	KNOWN
ENSG00000004799	PDK4	2.59014	-0.587291	0.431558	-1.36086	0.173557	0.285447	3.05845	2.84655	3.21007	1.91434	1.83605	2.39009	7	95212811	95225803	-1	ENSG00000004799	PDK4	36.07	protein_coding	KNOWN
ENSG00000004809	SLC22A16	0	NA	NA	NA	NA	NA	NA	NA	NA	NA	NA	NA	6	110745890	110797844	-1	ENSG00000004809	SLC22A16	41.32	protein_coding	KNOWN
ENSG00000004838	ZMYND10	26.7	0.924452	0.305922	3.02186	0.00251228	0.00681763	18.4944	17.2131	19.4113	33.0093	31.6595	41.2129	3	50378541	50384283	-1	ENSG00000004838	ZMYND10	57.81	protein_coding	KNOWN
ENSG00000004846	ABCB5	1.74675	-0.0791416	0.398356	-0.19867	0.842521	0.902315	1.83718	1.7099	1.92827	1.63545	1.56857	2.0419	7	20654830	20816658	1	ENSG00000004846	ABCB5	37.73	protein_coding	KNOWN
ENSG00000004848	ARX	0.157247	-0.0438978	0.184467	-0.23797	0.811904	NA	0.261846	0.243705	0.274828	0.238859	0.229091	0.29822	X	25021811	25034065	-1	ENSG00000004848	ARX	54.42	protein_coding	KNOWN
ENSG00000004864	SLC25A13	528.024	-0.103575	0.0816032	-1.26925	0.204353	0.325352	552.235	513.976	579.613	483.342	463.576	603.463	7	95749532	95951459	-1	ENSG00000004864	SLC25A13	39.76	protein_coding	KNOWN
ENSG00000004866	ST7	395.693	-0.328422	0.0946503	-3.46985	0.000520743	0.00158323	444.28	413.499	466.306	332.737	319.13	415.429	7	116593292	116870157	1	ENSG00000004866	ST7	39.15	protein_coding	KNOWN
ENSG00000004897	CDC27	1259.6	0.212412	0.0568718	3.73493	0.000187768	0.000610741	1178.43	1096.79	1236.85	1283.97	1231.47	1603.07	17	45195069	45266788	-1	ENSG00000004897	CDC27	38.66	protein_coding	KNOWN
ENSG00000004939	SLC4A1	0	NA	NA	NA	NA	NA	NA	NA	NA	NA	NA	NA	17	42325753	42345509	-1	ENSG00000004939	SLC4A1	55.8	protein_coding	KNOWN
ENSG00000004948	CALCR	0.157247	-0.0438978	0.184467	-0.23797	0.811904	NA	0.261846	0.243705	0.274828	0.238859	0.229091	0.29822	7	93053799	93204042	-1	ENSG00000004948	CALCR	35.2	protein_coding	KNOWN
ENSG00000004961	HCCS	661.166	0.117523	0.0761341	1.54363	0.122677	0.215352	639.908	595.574	671.632	652.837	626.14	815.081	X	11129421	11141198	1	ENSG00000004961	HCCS	42.99	protein_coding	KNOWN
ENSG00000004975	DVL2	811.32	0.377923	0.0675916	5.59127	2.25411e-08	1.14424e-07	712.354	663.001	747.67	870.505	834.907	1086.84	17	7128660	7137864	-1	ENSG00000004975	DVL2	55.14	protein_coding	KNOWN
ENSG00000005001	PRSS22	0	NA	NA	NA	NA	NA	NA	NA	NA	NA	NA	NA	16	2902728	2908171	-1	ENSG00000005001	PRSS22	59.35	protein_coding	KNOWN
ENSG00000005007	UPF1	1817.05	0.388415	0.0514585	7.54812	4.41593e-14	3.34754e-13	1589.16	1479.06	1667.95	1956.15	1876.15	2442.29	19	18942747	18979045	1	ENSG00000005007	UPF1	55.15	protein_coding	KNOWN
ENSG00000005020	SKAP2	991.089	-0.278857	0.0666858	-4.18166	2.89388e-05	0.000105082	1096.32	1020.36	1150.67	849.771	815.021	1060.96	7	26706681	27034858	-1	ENSG00000005020	SKAP2	36.94	protein_coding	KNOWN
ENSG00000005022	SLC25A5	2136.72	0.439193	0.0481749	9.11664	7.74887e-20	8.20001e-19	1831.18	1704.31	1921.96	2334.81	2239.33	2915.06	X	118602363	118605282	1	ENSG00000005022	SLC25A5	53.25	protein_coding	KNOWN
ENSG00000005059	CCDC109B	88.0642	-0.670433	0.183948	-3.64468	0.000267721	0.000850526	109.027	101.474	114.433	64.4206	61.7862	80.4305	4	110481361	110609874	1	ENSG00000005059	CCDC109B	41.02	protein_coding	KNOWN
ENSG00000005073	HOXA11	37.1409	0.0903334	0.283281	0.318883	0.749815	0.837711	36.3921	33.8708	38.1963	36.4342	34.9443	45.489	7	27221129	27224842	-1	ENSG00000005073	HOXA11	55.22	protein_coding	KNOWN
ENSG00000005075	POLR2J	432.466	0.441388	0.0907533	4.8636	1.1527e-06	4.91303e-06	370.105	344.463	388.454	472.612	453.286	590.067	7	102113565	102119354	-1	ENSG00000005075	POLR2J	55.04	protein_coding	KNOWN
ENSG00000005100	DHX33	790.751	-0.383178	0.0686093	-5.58493	2.33801e-08	1.18496e-07	903.695	841.086	948.498	651.603	624.957	813.541	17	5344232	5372380	-1	ENSG00000005100	DHX33	45.81	protein_coding	KNOWN
ENSG00000005102	MEOX1	6.00381	0.902405	0.43806	2.06	0.0393981	0.0817608	4.09492	3.81122	4.29794	7.1979	6.90356	8.98674	17	41717756	41739322	-1	ENSG00000005102	MEOX1	51.61	protein_coding	KNOWN
ENSG00000005108	THSD7A	7.3279	0.878353	0.427841	2.05299	0.0400737	0.0829649	5.0523	4.70226	5.30277	8.73391	8.37675	10.9045	7	11414247	11871824	-1	ENSG00000005108	THSD7A	35.54	protein_coding	KNOWN
ENSG00000005156	LIG3	415.588	0.422635	0.0924466	4.57167	4.83855e-06	1.93024e-05	358.248	333.428	376.009	451.564	433.098	563.788	17	33307513	33332083	1	ENSG00000005156	LIG3	47.71	protein_coding	KNOWN
ENSG00000005175	RPAP3	491.658	0.685277	0.0843976	8.11963	4.67619e-16	4.018e-15	380.67	354.297	399.542	575.635	552.095	718.693	12	48057070	48099844	-1	ENSG00000005175	RPAP3	36.73	protein_coding	KNOWN
ENSG00000005187	ACSM3	34.6425	0.0701093	0.274749	0.255175	0.798588	0.873035	34.1404	31.7751	35.833	33.7041	32.3258	42.0803	16	20621565	20808903	1	ENSG00000005187	ACSM3	41.08	protein_coding	KNOWN
ENSG00000005194	CIAPIN1	434.975	-0.318228	0.0918559	-3.46443	0.000531359	0.00161348	488.075	454.261	512.272	368.129	353.075	459.617	16	57462081	57481440	-1	ENSG00000005194	CIAPIN1	44.41	protein_coding	KNOWN
ENSG00000005238	FAM214B	276.343	-0.719586	0.114133	-6.30479	2.88585e-10	1.72103e-09	346.757	322.733	363.948	198.024	189.926	247.237	9	35104109	35116338	-1	ENSG00000005238	FAM214B	54.68	protein_coding	KNOWN
ENSG00000005243	COPZ2	410.783	-0.0764592	0.102978	-0.742478	0.457798	0.599871	425.839	396.336	446.951	379.785	364.255	474.17	17	46103533	46115392	-1	ENSG00000005243	COPZ2	52.7	protein_coding	KNOWN
ENSG00000005249	PRKAR2B	255.044	-1.40465	0.125335	-11.2072	3.75803e-29	5.97829e-28	372.49	346.683	390.957	132.307	126.896	165.188	7	106685094	106802256	1	ENSG00000005249	PRKAR2B	38.63	protein_coding	KNOWN
ENSG00000005302	MSL3	561.629	-0.109166	0.078701	-1.3871	0.16541	0.274695	588.781	547.99	617.971	513.335	492.343	640.91	X	11776278	11793870	1	ENSG00000005302	MSL3	42.85	protein_coding	KNOWN
ENSG00000005339	CREBBP	1133.24	0.410592	0.0636464	6.45114	1.11015e-10	6.81353e-10	983.079	914.97	1031.82	1228.85	1178.6	1534.24	16	3775055	3930727	-1	ENSG00000005339	CREBBP	45.01	protein_coding	KNOWN
ENSG00000005379	BZRAP1	35.3636	0.288949	0.274459	1.0528	0.292435	0.431383	32.2247	29.9921	33.8223	37.0238	35.5098	46.225	17	56378592	56406152	-1	ENSG00000005379	BZRAP1	57.85	protein_coding	KNOWN
ENSG00000005381	MPO	0.165042	-0.0438978	0.184467	-0.23797	0.811904	NA	0.261846	0.243705	0.274828	0.238859	0.229091	0.29822	17	56347217	56358296	-1	ENSG00000005381	MPO	55.13	protein_coding	KNOWN
ENSG00000005421	PON1	0	NA	NA	NA	NA	NA	NA	NA	NA	NA	NA	NA	7	94926988	95025673	-1	ENSG00000005421	PON1	39.93	protein_coding	KNOWN
ENSG00000005436	GCFC2	279.179	-0.15582	0.107082	-1.45515	0.145629	0.247688	297.122	276.537	311.853	250.806	240.55	313.137	2	75879126	75938115	-1	ENSG00000005436	GCFC2	36.39	protein_coding	KNOWN
ENSG00000005448	WDR54	155.397	0.719565	0.145853	4.93349	8.07717e-07	3.50197e-06	118.43	110.225	124.302	183.393	175.894	228.97	2	74648805	74652882	1	ENSG00000005448	WDR54	54.68	protein_coding	KNOWN
ENSG00000005469	CROT	253.567	-0.551803	0.113446	-4.86402	1.15024e-06	4.90365e-06	304.451	283.358	319.545	195.307	187.32	243.845	7	86974997	87029111	1	ENSG00000005469	CROT	37.43	protein_coding	KNOWN
ENSG00000005471	ABCB4	0.316073	0.143216	0.233597	0.613092	0.539816	NA	0.342489	0.31876	0.359468	0.355687	0.341142	0.444083	7	87031013	87109751	-1	ENSG00000005471	ABCB4	38.6	protein_coding	KNOWN
ENSG00000005483	KMT2E	1054.75	-0.80635	0.0667548	-12.0793	1.35928e-33	2.53733e-32	1355.29	1261.39	1422.48	728.797	698.994	909.919	7	104654626	104754808	1	ENSG00000005483	KMT2E	37.46	protein_coding	KNOWN
ENSG00000005486	RHBDD2	373.512	-0.312968	0.096609	-3.23953	0.00119726	0.00343219	417.431	388.51	438.125	315.995	303.073	394.527	7	75471920	75518244	1	ENSG00000005486	RHBDD2	47.79	protein_coding	KNOWN
ENSG00000005513	SOX8	0	NA	NA	NA	NA	NA	NA	NA	NA	NA	NA	NA	16	1031808	1036979	1	ENSG00000005513	SOX8	64.79	protein_coding	KNOWN
ENSG00000005700	IBTK	906.479	-0.0284005	0.0648301	-0.438077	0.661331	0.773742	924.166	860.139	969.984	852.138	817.291	1063.91	6	82879700	82957471	-1	ENSG00000005700	IBTK	36.07	protein_coding	KNOWN
ENSG00000005801	ZNF195	102.166	-0.330113	0.17758	-1.85895	0.0630338	0.122662	115.16	107.182	120.869	86.1464	82.6236	107.556	11	3360491	3400448	-1	ENSG00000005801	ZNF195	41.43	protein_coding	KNOWN
ENSG00000005810	MYCBP2	703.892	0.151699	0.0758521	1.99993	0.0455075	0.0926698	673.84	627.155	707.247	703.934	675.148	878.877	13	77618792	77901185	-1	ENSG00000005810	MYCBP2	35.72	protein_coding	KNOWN
ENSG00000005812	FBXL3	443.854	-0.308527	0.0898759	-3.4328	0.000597373	0.00179871	496.065	461.697	520.658	376.68	361.276	470.293	13	77566740	77601330	-1	ENSG00000005812	FBXL3	38.37	protein_coding	KNOWN
ENSG00000005844	ITGAL	0	NA	NA	NA	NA	NA	NA	NA	NA	NA	NA	NA	16	30483979	30534506	1	ENSG00000005844	ITGAL	50.46	protein_coding	KNOWN
ENSG00000005882	PDK2	182.03	-0.434987	0.138359	-3.1439	0.00166714	0.00466326	211.437	196.789	221.92	147.078	141.063	183.63	17	48172101	48189516	1	ENSG00000005882	PDK2	56.67	protein_coding	KNOWN
ENSG00000005884	ITGA3	2670.27	-0.93376	0.0448528	-20.8183	2.95321e-96	2.25281e-94	3539.52	3294.29	3715	1742.46	1671.21	2175.5	17	48133332	48167845	1	ENSG00000005884	ITGA3	52.65	protein_coding	KNOWN
ENSG00000005889	ZFX	708.265	0.24398	0.071672	3.40411	0.000663794	0.00198544	654.77	609.407	687.232	729.194	699.375	910.415	X	24167290	24234372	1	ENSG00000005889	ZFX	40.77	protein_coding	KNOWN
ENSG00000005893	LAMP2	3420.43	0.0826645	0.0442622	1.86761	0.0618165	0.120681	3354.76	3122.34	3521.08	3340.83	3204.22	4171.11	X	119561682	119603220	-1	ENSG00000005893	LAMP2	38.79	protein_coding	KNOWN
ENSG00000005955	GGNBP2	848.032	0.232989	0.0669295	3.4811	0.000499351	0.00152249	787.828	733.246	826.886	870.717	835.111	1087.11	17	34900737	34946278	1	ENSG00000005955	GGNBP2	42.16	protein_coding	KNOWN
ENSG00000005961	ITGA2B	2.72923	0.583018	0.430138	1.35542	0.175284	0.287652	2.14184	1.99345	2.24803	3.01719	2.89381	3.76703	17	42449548	42466873	-1	ENSG00000005961	ITGA2B	54.83	protein_coding	KNOWN
ENSG00000005981	ASB4	0	NA	NA	NA	NA	NA	NA	NA	NA	NA	NA	NA	7	95107756	95169544	1	ENSG00000005981	ASB4	38.27	protein_coding	KNOWN
ENSG00000006007	GDE1	641.414	-0.184757	0.0772765	-2.39086	0.0168089	0.0383977	688.523	640.821	722.658	569.653	546.358	711.224	16	19513015	19533467	-1	ENSG00000006007	GDE1	40.17	protein_coding	KNOWN
ENSG00000006015	C19orf60	383.113	0.06137	0.106699	0.57517	0.565177	0.694986	378.934	352.681	397.721	371.833	356.627	464.241	19	18699495	18703146	1	ENSG00000006015	C19orf60	60.24	protein_coding	KNOWN
ENSG00000006016	CRLF1	92.9959	0.712922	0.186382	3.82507	0.000130736	0.000434725	71.1654	66.235	74.6936	109.696	105.21	136.957	19	18683030	18718551	-1	ENSG00000006016	CRLF1	55.32	protein_coding	KNOWN
ENSG00000006025	OSBPL7	133.312	-0.100135	0.157385	-0.636245	0.524617	0.660539	139.34	129.687	146.248	122.248	117.249	152.629	17	45884738	45899200	-1	ENSG00000006025	OSBPL7	57.86	protein_coding	KNOWN
ENSG00000006042	TMEM98	279.957	0.464222	0.108996	4.25908	2.05269e-05	7.59607e-05	237.586	221.126	249.365	308.23	295.626	384.832	17	31254928	31272124	1	ENSG00000006042	TMEM98	48.47	protein_coding	KNOWN
ENSG00000006047	YBX2	1.00787	-0.177129	0.349263	-0.507152	0.612048	NA	1.06367	0.989976	1.1164	0.884697	0.848519	1.10456	17	7191571	7197934	-1	ENSG00000006047	YBX2	57.92	protein_coding	KNOWN
ENSG00000006059	KRT33A	0	NA	NA	NA	NA	NA	NA	NA	NA	NA	NA	NA	17	39502344	39507064	-1	ENSG00000006059	KRT33A	48.36	protein_coding	KNOWN
ENSG00000006071	ABCC8	0	NA	NA	NA	NA	NA	NA	NA	NA	NA	NA	NA	11	17414432	17498449	-1	ENSG00000006071	ABCC8	50.03	protein_coding	KNOWN
ENSG00000006074	CCL18	0	NA	NA	NA	NA	NA	NA	NA	NA	NA	NA	NA	17	34391640	34399392	1	ENSG00000006074	CCL18	44.43	protein_coding	KNOWN
ENSG00000006075	CCL3	0.140569	0.043061	0.184467	0.233434	0.815424	NA	0.254072	0.23647	0.266669	0.246167	0.2361	0.307345	17	34415602	34417515	-1	ENSG00000006075	CCL3	52.19	protein_coding	KNOWN
ENSG00000006114	SYNRG	509.296	-0.69672	0.0849445	-8.20206	2.36297e-16	2.06611e-15	635.635	591.597	667.147	368.793	353.712	460.447	17	35874900	35969544	-1	ENSG00000006114	SYNRG	40.82	protein_coding	KNOWN
ENSG00000006116	CACNG3	0	NA	NA	NA	NA	NA	NA	NA	NA	NA	NA	NA	16	24266874	24374122	1	ENSG00000006116	CACNG3	44.54	protein_coding	KNOWN
ENSG00000006118	TMEM132A	627.194	0.207217	0.0771837	2.68473	0.00725883	0.018004	587.568	546.86	616.698	637.89	611.805	796.42	11	60691935	60704631	1	ENSG00000006118	TMEM132A	58.71	protein_coding	KNOWN
ENSG00000006125	AP2B1	2618.11	-0.385307	0.0437074	-8.8156	1.19046e-18	1.18532e-17	2994.71	2787.23	3143.18	2156.13	2067.96	2691.98	17	33905065	34053436	1	ENSG00000006125	AP2B1	39.93	protein_coding	KNOWN
ENSG00000006128	TAC1	0.323556	0.145094	0.234998	0.617425	0.536955	NA	0.342266	0.318553	0.359234	0.355918	0.341364	0.444372	7	97361220	97369784	1	ENSG00000006128	TAC1	39.8	protein_coding	KNOWN
ENSG00000006194	ZNF263	423.854	-0.285336	0.0892508	-3.19701	0.00138859	0.00393754	470.241	437.662	493.554	362.857	348.018	453.035	16	3313743	3351401	1	ENSG00000006194	ZNF263	47.12	protein_coding	KNOWN
ENSG00000006210	CX3CL1	15.0152	-0.928587	0.38064	-2.43954	0.0147058	0.0340593	19.5587	18.2036	20.5283	9.6631	9.26794	12.0646	16	57406370	57418960	1	ENSG00000006210	CX3CL1	53.7	protein_coding	KNOWN
ENSG00000006282	SPATA20	1040.42	0.770243	0.0702209	10.9689	5.39467e-28	8.24998e-27	776.444	722.651	814.938	1245.33	1194.41	1554.83	17	48620419	48633213	1	ENSG00000006282	SPATA20	57.05	protein_coding	KNOWN
ENSG00000006283	CACNA1G	17.1639	0.344241	0.355078	0.969479	0.332306	0.474555	15.2443	14.1882	16.0001	18.1989	17.4547	22.7217	17	48638429	48704835	1	ENSG00000006283	CACNA1G	56.83	protein_coding	KNOWN
ENSG00000006327	TNFRSF12A	1962.3	-0.356546	0.0496255	-7.18472	6.73438e-13	4.76746e-12	2225.44	2071.26	2335.77	1634.53	1567.69	2040.75	16	3068446	3072384	1	ENSG00000006327	TNFRSF12A	60.12	protein_coding	KNOWN
ENSG00000006377	DLX6	94.541	0.90081	0.182767	4.92874	8.27621e-07	3.58186e-06	66.4561	61.8519	69.7507	116.685	111.913	145.684	7	96634860	96640351	1	ENSG00000006377	DLX6	49.51	protein_coding	KNOWN
ENSG00000006432	MAP3K9	111.881	-1.31931	0.174366	-7.56635	3.83842e-14	2.92463e-13	160.948	149.797	168.927	60.6514	58.1711	75.7246	14	71189243	71276251	-1	ENSG00000006432	MAP3K9	44.98	protein_coding	KNOWN
ENSG00000006451	RALA	1071.77	-0.336028	0.0635889	-5.28439	1.26125e-07	5.92109e-07	1207.31	1123.66	1267.16	899.44	862.659	1122.97	7	39663082	39747723	1	ENSG00000006451	RALA	39.69	protein_coding	KNOWN
ENSG00000006453	BAIAP2L1	471.258	0.0907705	0.086492	1.04947	0.293963	0.433143	460.794	428.87	483.639	461.467	442.597	576.152	7	97920963	98030380	-1	ENSG00000006453	BAIAP2L1	46.77	protein_coding	KNOWN
ENSG00000006459	JHDM1D	203.567	-0.443351	0.129218	-3.43102	0.000601318	0.00180975	236.936	220.521	248.683	163.862	157.161	204.586	7	139784546	139876835	-1	ENSG00000006459	JHDM1D	39.18	protein_coding	KNOWN
ENSG00000006468	ETV1	272.863	-0.354675	0.108939	-3.25572	0.00113105	0.00325539	309.202	287.779	324.531	227.396	218.097	283.909	7	13930853	14031050	-1	ENSG00000006468	ETV1	36.3	protein_coding	KNOWN
ENSG00000006530	AGK	443.022	-0.156039	0.0898324	-1.737	0.0823863	0.153966	471.294	438.642	494.659	397.767	381.501	496.621	7	141250989	141355044	1	ENSG00000006530	AGK	39.59	protein_coding	KNOWN
ENSG00000006534	ALDH3B1	60.9282	1.48629	0.226772	6.55412	5.59713e-11	3.49613e-10	32.0704	29.8485	33.6603	84.4953	81.04	105.494	11	67776048	67796744	1	ENSG00000006534	ALDH3B1	58.4	protein_coding	KNOWN
ENSG00000006555	TTC22	0.182987	0.043061	0.184467	0.233434	0.815424	NA	0.254072	0.23647	0.266669	0.246167	0.2361	0.307345	1	55245385	55266940	-1	ENSG00000006555	TTC22	52.26	protein_coding	KNOWN
ENSG00000006576	PHTF2	1600.28	-0.156679	0.0530675	-2.95244	0.00315268	0.00839099	1703.5	1585.48	1787.95	1437.1	1378.33	1794.25	7	77428122	77586818	1	ENSG00000006576	PHTF2	37.65	protein_coding	KNOWN
ENSG00000006606	CCL26	47.2689	-0.544814	0.24044	-2.26591	0.0234571	0.0518131	56.5581	52.6397	59.3621	36.4585	34.9676	45.5192	7	75398851	75419214	-1	ENSG00000006606	CCL26	48.09	protein_coding	KNOWN
ENSG00000006607	FARP2	112.816	0.551636	0.167337	3.29656	0.000978753	0.00284365	92.2865	85.8928	96.8618	127.206	122.004	158.819	2	242295658	242434256	1	ENSG00000006607	FARP2	45.6	protein_coding	KNOWN
ENSG00000006611	USH1C	5.59346	-0.816064	0.44172	-1.84747	0.064679	0.125473	6.97021	6.4873	7.31577	3.72302	3.57077	4.64827	11	17515442	17565963	-1	ENSG00000006611	USH1C	51.78	protein_coding	KNOWN
ENSG00000006625	GGCT	608.11	-0.110014	0.0787698	-1.39665	0.162517	0.270737	637.448	593.284	669.05	555.439	532.725	693.478	7	30536237	30591095	-1	ENSG00000006625	GGCT	42.02	protein_coding	KNOWN
ENSG00000006634	DBF4	432.484	0.605481	0.0924563	6.54883	5.79893e-11	3.61985e-10	346.538	322.529	363.718	495.824	475.549	619.048	7	87505531	87538856	1	ENSG00000006634	DBF4	36.72	protein_coding	KNOWN
ENSG00000006638	TBXA2R	77.8582	1.20278	0.200694	5.99313	2.05835e-09	1.14375e-08	47.3009	44.0238	49.6459	102.389	98.2018	127.835	19	3594504	3606838	-1	ENSG00000006638	TBXA2R	55.77	protein_coding	KNOWN
ENSG00000006652	IFRD1	1426.46	0.0416406	0.0571372	0.728782	0.466135	0.607182	1419.96	1321.59	1490.36	1374.43	1318.22	1716	7	112063023	112121072	1	ENSG00000006652	IFRD1	39.45	protein_coding	KNOWN
ENSG00000006659	LGALS14	0	NA	NA	NA	NA	NA	NA	NA	NA	NA	NA	NA	19	40194946	40200084	1	ENSG00000006659	LGALS14	45.3	protein_coding	KNOWN
ENSG00000006695	COX10	350.677	0.542525	0.100556	5.39525	6.84264e-08	3.28909e-07	288.436	268.453	302.736	395.071	378.915	493.255	17	13972813	14111994	1	ENSG00000006695	COX10	38.47	protein_coding	KNOWN
ENSG00000006704	GTF2IRD1	242.174	0.537245	0.120802	4.4473	8.69545e-06	3.36562e-05	199.149	185.351	209.022	271.777	260.664	339.32	7	73868120	74016931	1	ENSG00000006704	GTF2IRD1	52.72	protein_coding	KNOWN
ENSG00000006712	PAF1	1265.87	0.388097	0.0596968	6.50114	7.97151e-11	4.93312e-10	1107.83	1031.07	1162.75	1363.36	1307.6	1702.18	19	39876492	39881835	-1	ENSG00000006712	PAF1	52.73	protein_coding	KNOWN
ENSG00000006715	VPS41	695.404	-0.266331	0.0746775	-3.56641	0.000361903	0.00112741	766.422	713.323	804.419	599.244	574.739	748.17	7	38762563	38971994	-1	ENSG00000006715	VPS41	38.35	protein_coding	KNOWN
ENSG00000006740	ARHGAP44	403.702	-0.43528	0.0949091	-4.58628	4.51216e-06	1.80561e-05	468.49	436.032	491.716	325.82	312.496	406.793	17	12692856	12894960	1	ENSG00000006740	ARHGAP44	42.68	protein_coding	KNOWN
ENSG00000006744	ELAC2	1361.15	0.531288	0.0573619	9.26203	2.00577e-20	2.18704e-19	1123.68	1045.83	1179.39	1527.16	1464.71	1906.7	17	12895708	12921504	-1	ENSG00000006744	ELAC2	48.08	protein_coding	KNOWN
ENSG00000006747	SCIN	1.23253	-0.243154	0.35392	-0.687031	0.492063	NA	1.29569	1.20592	1.35992	1.02947	0.98737	1.28531	7	12610203	12693228	1	ENSG00000006747	SCIN	38.55	protein_coding	KNOWN
ENSG00000006756	ARSD	74.0027	0.331748	0.200403	1.6554	0.0978426	0.178465	66.0549	61.4785	69.3297	78.1772	74.9803	97.606	X	2822011	2847392	-1	ENSG00000006756	ARSD	48.88	protein_coding	KNOWN
ENSG00000006757	PNPLA4	76.6827	0.131062	0.195764	0.669489	0.503184	0.640795	73.8775	68.7591	77.5401	76.0808	72.9696	94.9886	X	7866288	7895780	-1	ENSG00000006757	PNPLA4	40.45	protein_coding	KNOWN
ENSG00000006788	MYH13	6.99893	0.535746	0.432482	1.23877	0.215431	0.339199	5.68339	5.28963	5.96515	7.74805	7.4312	9.67361	17	10201401	10276447	-1	ENSG00000006788	MYH13	45.69	protein_coding	KNOWN
ENSG00000006831	ADIPOR2	1257.75	-0.126826	0.0561416	-2.25904	0.0238808	0.052629	1325.59	1233.75	1391.3	1141.67	1094.98	1425.39	12	1797740	1897844	1	ENSG00000006831	ADIPOR2	39.4	protein_coding	KNOWN
ENSG00000006837	CDKL3	17.5271	0.139844	0.353201	0.395934	0.692154	0.796577	16.7596	15.5985	17.5905	17.3649	16.6548	21.6804	5	133541305	133706738	-1	ENSG00000006837	CDKL3	41.3	protein_coding	KNOWN
ENSG00000007001	UPP2	0.35849	0.153318	0.241004	0.636163	0.52467	NA	0.341292	0.317646	0.358212	0.356934	0.342338	0.44564	2	158733214	158992666	1	ENSG00000007001	UPP2	40.24	protein_coding	KNOWN
ENSG00000007038	PRSS21	632.451	-0.578961	0.0809643	-7.15082	8.6259e-13	6.05782e-12	765.348	712.323	803.292	481.819	462.115	601.561	16	2867164	2876305	1	ENSG00000007038	PRSS21	55.67	protein_coding	KNOWN
ENSG00000007047	MARK4	443.459	-0.697506	0.0912157	-7.64678	2.06079e-14	1.6004e-13	553.216	514.888	580.643	320.8	307.681	400.525	19	45582546	45808541	1	ENSG00000007047	MARK4	53.57	protein_coding	KNOWN
ENSG00000007062	PROM1	0.500884	0.0951406	0.27394	0.347304	0.728363	NA	0.478052	0.444932	0.501752	0.480203	0.460566	0.599543	4	15964699	16086001	-1	ENSG00000007062	PROM1	43.17	protein_coding	KNOWN
ENSG00000007080	CCDC124	1290.14	-0.184321	0.0637799	-2.88995	0.00385298	0.0101022	1386.28	1290.24	1455.01	1147.3	1100.38	1432.42	19	18043825	18054800	1	ENSG00000007080	CCDC124	55.84	protein_coding	KNOWN
ENSG00000007129	CEACAM21	0	NA	NA	NA	NA	NA	NA	NA	NA	NA	NA	NA	19	42055886	42093197	1	ENSG00000007129	CEACAM21	44.65	protein_coding	KNOWN
ENSG00000007168	PAFAH1B1	2028.25	-0.146427	0.0488357	-2.99836	0.00271435	0.00731783	2152.1	2002.99	2258.79	1828.49	1753.71	2282.91	17	2496504	2588909	1	ENSG00000007168	PAFAH1B1	42.4	protein_coding	KNOWN
ENSG00000007171	NOS2	0.281138	0.115825	0.211692	0.547139	0.584283	NA	0.345756	0.321801	0.362897	0.352326	0.337919	0.439887	17	26083792	26127525	-1	ENSG00000007171	NOS2	51.36	protein_coding	KNOWN
ENSG00000007174	DNAH9	0.177328	-0.0438978	0.184467	-0.23797	0.811904	NA	0.261846	0.243705	0.274828	0.238859	0.229091	0.29822	17	11501748	11873485	1	ENSG00000007174	DNAH9	42.63	protein_coding	KNOWN
ENSG00000007202	KIAA0100	1761.71	0.29068	0.0510022	5.69936	1.20256e-08	6.24351e-08	1599.74	1488.9	1679.05	1840.18	1764.93	2297.51	17	26941458	26972472	-1	ENSG00000007202	KIAA0100	46.75	protein_coding	KNOWN
ENSG00000007216	SLC13A2	0	NA	NA	NA	NA	NA	NA	NA	NA	NA	NA	NA	17	26800311	26824799	1	ENSG00000007216	SLC13A2	52.55	protein_coding	KNOWN
ENSG00000007237	GAS7	1.28901	-0.00941109	0.381048	-0.0246979	0.980296	NA	1.31992	1.22847	1.38536	1.23317	1.18274	1.53964	17	9813926	10101868	-1	ENSG00000007237	GAS7	47.97	protein_coding	KNOWN
ENSG00000007255	TRAPPC6A	23.5718	-0.312112	0.313091	-0.996873	0.318826	0.46036	26.3674	24.5406	27.6746	19.972	19.1553	24.9355	19	45666186	45681495	-1	ENSG00000007255	TRAPPC6A	56.86	protein_coding	KNOWN
ENSG00000007264	MATK	0	NA	NA	NA	NA	NA	NA	NA	NA	NA	NA	NA	19	3777971	3802127	-1	ENSG00000007264	MATK	54.4	protein_coding	KNOWN
ENSG00000007306	CEACAM7	0	NA	NA	NA	NA	NA	NA	NA	NA	NA	NA	NA	19	42177235	42210895	-1	ENSG00000007306	CEACAM7	47.87	protein_coding	KNOWN
ENSG00000007312	CD79B	0	NA	NA	NA	NA	NA	NA	NA	NA	NA	NA	NA	17	62006100	62009714	-1	ENSG00000007312	CD79B	60.69	protein_coding	KNOWN
ENSG00000007314	SCN4A	0.157247	-0.0438978	0.184467	-0.23797	0.811904	NA	0.261846	0.243705	0.274828	0.238859	0.229091	0.29822	17	62015914	62050278	-1	ENSG00000007314	SCN4A	56.1	protein_coding	KNOWN
ENSG00000007341	ST7L	192.324	0.168528	0.133637	1.26108	0.207279	0.329065	183.114	170.427	192.192	193.536	185.622	241.634	1	113066140	113163447	-1	ENSG00000007341	ST7L	39.05	protein_coding	KNOWN
ENSG00000007350	TKTL1	1.15209	-0.483367	0.362893	-1.33198	0.182866	NA	1.28704	1.19787	1.35085	0.86575	0.830347	1.08091	X	153524024	153558700	1	ENSG00000007350	TKTL1	48.32	protein_coding	KNOWN
ENSG00000007372	PAX6	82.8183	-0.0981525	0.196313	-0.49998	0.617089	0.737978	86.3861	80.4012	90.6689	75.8938	72.7903	94.7551	11	31806340	31839509	-1	ENSG00000007372	PAX6	49.68	protein_coding	KNOWN
ENSG00000007376	RPUSD1	170.417	-0.463254	0.142925	-3.24124	0.00119011	0.00341321	199.557	185.731	209.45	136.12	130.554	169.949	16	834974	838397	-1	ENSG00000007376	RPUSD1	67.17	protein_coding	KNOWN
ENSG00000007384	RHBDF1	477.828	0.00537782	0.0859527	0.0625672	0.950111	0.972232	482.151	448.747	506.055	455.105	436.494	568.208	16	108058	126354	-1	ENSG00000007384	RHBDF1	61.14	protein_coding	KNOWN
ENSG00000007392	LUC7L	365.763	0.541259	0.0972241	5.56713	2.58971e-08	1.30367e-07	300.744	279.908	315.654	411.568	394.738	513.852	16	238968	279462	-1	ENSG00000007392	LUC7L	47.33	protein_coding	KNOWN
ENSG00000007402	CACNA2D2	8.15418	-0.525855	0.422607	-1.24431	0.213385	0.336607	9.59712	8.93221	10.0729	6.26833	6.012	7.82615	3	50400233	50541675	-1	ENSG00000007402	CACNA2D2	56.52	protein_coding	KNOWN
ENSG00000007516	BAIAP3	178.714	0.305369	0.139202	2.19371	0.028256	0.0611719	161.653	150.454	169.667	187.853	180.171	234.539	16	1383602	1399439	1	ENSG00000007516	BAIAP3	65.72	protein_coding	KNOWN
ENSG00000007520	TSR3	561.158	0.297641	0.0834648	3.56606	0.000362382	0.0011285	508.767	473.519	533.99	588.067	564.019	734.215	16	1399241	1401912	-1	ENSG00000007520	TSR3	62.57	protein_coding	KNOWN
ENSG00000007541	PIGQ	368.517	-0.263623	0.101293	-2.60257	0.0092527	0.022469	405.793	377.679	425.911	317.875	304.876	396.873	16	616995	634136	1	ENSG00000007541	PIGQ	64.36	protein_coding	KNOWN
ENSG00000007545	CRAMP1L	163.764	0.0941188	0.137909	0.682469	0.494942	0.633463	160.112	149.02	168.05	160.719	154.147	200.661	16	1662326	1727909	1	ENSG00000007545	CRAMP1L	53.11	protein_coding	KNOWN
ENSG00000007866	TEAD3	408.018	-1.05939	0.0974936	-10.8662	1.66962e-27	2.50004e-26	556.899	518.316	584.508	251.292	241.015	313.743	6	35441374	35464853	-1	ENSG00000007866	TEAD3	56.75	protein_coding	KNOWN
ENSG00000007908	SELE	0.797433	-0.306748	0.328169	-0.934726	0.34993	NA	0.876862	0.816112	0.920334	0.666653	0.639392	0.832332	1	169691781	169703220	-1	ENSG00000007908	SELE	39.01	protein_coding	KNOWN
ENSG00000007923	DNAJC11	686.148	0.511662	0.0739862	6.91565	4.65736e-12	3.12794e-11	571.023	531.461	599.332	765.576	734.269	955.839	1	6694228	6761984	-1	ENSG00000007923	DNAJC11	46.6	protein_coding	KNOWN
ENSG00000007933	FMO3	37.4755	-1.47404	0.278189	-5.29871	1.16624e-07	5.49406e-07	54.8089	51.0116	57.5261	18.5537	17.7949	23.1647	1	171060018	171086959	1	ENSG00000007933	FMO3	36.5	protein_coding	KNOWN
ENSG00000007944	MYLIP	540.565	-0.734247	0.0863361	-8.50452	1.82346e-17	1.69536e-16	681.669	634.442	715.464	385.347	369.589	481.115	6	16129356	16148479	1	ENSG00000007944	MYLIP	40.19	protein_coding	KNOWN
ENSG00000007952	NOX1	0.360315	-0.000749414	0.242212	-0.00309404	0.997531	NA	0.36001	0.335068	0.377859	0.338375	0.324538	0.422469	X	100098313	100129334	-1	ENSG00000007952	NOX1	41.14	protein_coding	KNOWN
ENSG00000007968	E2F2	171.247	1.02038	0.140233	7.27633	3.43026e-13	2.47818e-12	113.895	106.004	119.542	217.26	208.376	271.255	1	23832922	23857712	-1	ENSG00000007968	E2F2	51.66	protein_coding	KNOWN
ENSG00000008018	PSMB1	1610.18	0.504676	0.0525238	9.60851	7.36039e-22	8.56547e-21	1344.92	1251.74	1411.59	1794.43	1721.05	2240.39	6	170844205	170862429	-1	ENSG00000008018	PSMB1	39.81	protein_coding	KNOWN
ENSG00000008056	SYN1	0.975929	-0.183312	0.345252	-0.530951	0.595453	NA	1.04419	0.971847	1.09596	0.864782	0.829418	1.0797	X	47431303	47479252	-1	ENSG00000008056	SYN1	47.76	protein_coding	KNOWN
ENSG00000008083	JARID2	750.78	0.478753	0.0696363	6.87505	6.1967e-12	4.13597e-11	633.151	589.285	664.541	829.728	795.798	1035.93	6	15246527	15522252	1	ENSG00000008083	JARID2	43.92	protein_coding	KNOWN
ENSG00000008086	CDKL5	54.2508	-0.687195	0.236732	-2.90284	0.0036979	0.00972984	67.4236	62.7524	70.7663	39.3781	37.7678	49.1645	X	18443703	18671749	1	ENSG00000008086	CDKL5	40.21	protein_coding	KNOWN
ENSG00000008118	CAMK1G	1.41772	0.0485672	0.377589	0.128625	0.897655	NA	1.43052	1.33141	1.50144	1.39131	1.33441	1.73708	1	209757062	209787283	1	ENSG00000008118	CAMK1G	47.01	protein_coding	KNOWN
ENSG00000008128	CDK11A	172.566	0.594336	0.136519	4.35351	1.33976e-05	5.06621e-05	138.874	129.253	145.759	197.171	189.108	246.172	1	1634169	1655766	-1	ENSG00000008128	CDK11A	51.99	protein_coding	KNOWN
ENSG00000008130	NADK	970.323	-0.0105635	0.0617971	-0.170939	0.864272	0.916241	983.528	915.388	1032.29	918.155	880.609	1146.34	1	1682671	1711896	-1	ENSG00000008130	NADK	53.7	protein_coding	KNOWN
ENSG00000008196	TFAP2B	4.46499	-0.904606	0.443859	-2.03805	0.0415452	0.0855997	5.61145	5.22268	5.88965	2.81884	2.70357	3.51939	6	50786436	50815326	1	ENSG00000008196	TFAP2B	44.14	protein_coding	KNOWN
ENSG00000008226	DLEC1	157.009	0.188758	0.150192	1.25677	0.208836	0.330782	148.198	137.93	155.545	158.845	152.349	198.321	3	38080696	38165516	1	ENSG00000008226	DLEC1	48.5	protein_coding	KNOWN
ENSG00000008256	CYTH3	1260.12	-0.125442	0.0569759	-2.20166	0.0276891	0.0601057	1327.62	1235.64	1393.44	1144.52	1097.71	1428.95	7	6201407	6312275	-1	ENSG00000008256	CYTH3	44.78	protein_coding	KNOWN
ENSG00000008277	ADAM22	13.2843	-0.305186	0.390443	-0.781641	0.434426	0.577209	14.8372	13.8093	15.5728	11.2925	10.8307	14.099	7	87563458	87832204	1	ENSG00000008277	ADAM22	37.29	protein_coding	KNOWN
ENSG00000008282	SYPL1	1301.64	1.1189	0.0602094	18.5835	4.36751e-77	2.40411e-75	827.913	770.554	868.958	1690.9	1621.75	2111.12	7	105730949	105753022	-1	ENSG00000008282	SYPL1	38.18	protein_coding	KNOWN
ENSG00000008283	CYB561	1185.42	0.154366	0.0586303	2.63287	0.00846671	0.0206978	1133.03	1054.54	1189.21	1185.83	1137.33	1480.53	17	61509665	61523739	-1	ENSG00000008283	CYB561	57.41	protein_coding	KNOWN
ENSG00000008294	SPAG9	1998.67	-0.0856488	0.0501079	-1.70929	0.0873975	0.161819	2078.49	1934.48	2181.53	1841.93	1766.61	2299.69	17	49039535	49198226	-1	ENSG00000008294	SPAG9	40	protein_coding	KNOWN
ENSG00000008300	CELSR3	279.416	-0.0763917	0.110037	-0.694235	0.487535	0.626747	289.514	269.456	303.868	258.216	247.657	322.388	3	48673902	48700348	-1	ENSG00000008300	CELSR3	59.89	protein_coding	KNOWN
ENSG00000008311	AASS	112.12	-1.30431	0.175925	-7.41401	1.2254e-13	9.0901e-13	160.041	148.954	167.976	60.9405	58.4484	76.0855	7	121715701	121784334	-1	ENSG00000008311	AASS	36.48	protein_coding	KNOWN
ENSG00000008323	PLEKHG6	0.165042	-0.0438978	0.184467	-0.23797	0.811904	NA	0.261846	0.243705	0.274828	0.238859	0.229091	0.29822	12	6419602	6437672	1	ENSG00000008323	PLEKHG6	55.71	protein_coding	KNOWN
ENSG00000008324	SS18L2	250.497	0.0695878	0.117088	0.594322	0.552296	0.683614	246.844	229.742	259.082	243.602	233.64	304.142	3	42623332	42636606	1	ENSG00000008324	SS18L2	47.77	protein_coding	KNOWN
ENSG00000008382	MPND	163.222	-0.58629	0.140134	-4.18379	2.86695e-05	0.000104143	197.629	183.937	207.427	123.785	118.723	154.549	19	4343524	4360083	1	ENSG00000008382	MPND	55.95	protein_coding	KNOWN
ENSG00000008394	MGST1	1712.07	0.483049	0.0531243	9.09281	9.65161e-20	1.01857e-18	1441.01	1341.18	1512.45	1894.04	1816.59	2364.75	12	16500076	16762193	1	ENSG00000008394	MGST1	36.94	protein_coding	KNOWN
ENSG00000008405	CRY1	277.447	0.302458	0.11002	2.74912	0.00597561	0.0150917	251.087	233.691	263.535	291.194	279.286	363.562	12	107385142	107487607	-1	ENSG00000008405	CRY1	37.62	protein_coding	KNOWN
ENSG00000008438	PGLYRP1	1.32929	0.183303	0.374332	0.48968	0.62436	NA	1.2451	1.15883	1.30682	1.32951	1.27514	1.65992	19	46522411	46526323	-1	ENSG00000008438	PGLYRP1	57.73	protein_coding	KNOWN
ENSG00000008441	NFIX	5236.76	0.421523	0.0458807	9.18737	4.02573e-20	4.33348e-19	4519.49	4206.37	4743.55	5692.32	5459.54	7106.98	19	13106422	13209610	1	ENSG00000008441	NFIX	55.28	protein_coding	KNOWN
ENSG00000008513	ST3GAL1	3413.76	-0.116493	0.0405506	-2.87277	0.00406889	0.0106137	3586.57	3338.09	3764.38	3111.15	2983.92	3884.34	8	134467091	134584183	-1	ENSG00000008513	ST3GAL1	49.4	protein_coding	KNOWN
ENSG00000008516	MMP25	27.3079	0.380509	0.297416	1.27938	0.200762	0.320848	23.9553	22.2957	25.143	29.3262	28.127	36.6144	16	3096682	3110727	1	ENSG00000008516	MMP25	58.2	protein_coding	KNOWN
ENSG00000008517	IL32	623.574	0.469865	0.0845889	5.55469	2.78099e-08	1.39453e-07	528.023	491.441	554.201	687.711	659.588	858.622	16	3115298	3131908	1	ENSG00000008517	IL32	53.24	protein_coding	KNOWN
ENSG00000008710	PKD1	2102.31	-0.378576	0.0511204	-7.40559	1.30572e-13	9.67482e-13	2400.13	2233.85	2519.12	1736.13	1665.13	2167.59	16	2138711	2185899	-1	ENSG00000008710	PKD1	63.1	protein_coding	KNOWN
ENSG00000008735	MAPK8IP2	38.068	0.500092	0.265116	1.88631	0.0592525	0.116355	31.85	29.6434	33.429	42.3606	40.6283	52.8881	22	51039114	51052409	1	ENSG00000008735	MAPK8IP2	63.07	protein_coding	KNOWN
ENSG00000008838	MED24	698.852	0.113718	0.072368	1.57139	0.116093	0.205764	677.745	630.79	711.345	689.617	661.417	861.002	17	38175350	38217468	-1	ENSG00000008838	MED24	50.63	protein_coding	KNOWN
ENSG00000008853	RHOBTB2	267.387	0.588747	0.120526	4.8848	1.03533e-06	4.43916e-06	215.595	200.658	226.283	304.915	292.446	380.693	8	22844930	22877712	1	ENSG00000008853	RHOBTB2	53.51	protein_coding	KNOWN
ENSG00000008869	HEATR5B	521.596	-0.179951	0.0806136	-2.23227	0.0255974	0.055979	559.565	520.797	587.306	464.503	445.508	579.943	2	37195526	37311485	-1	ENSG00000008869	HEATR5B	38.59	protein_coding	KNOWN
ENSG00000008952	SEC62	2779.54	0.106662	0.0445485	2.39429	0.0166524	0.0380851	2702.74	2515.49	2836.73	2736.66	2624.75	3416.78	3	169684423	169716161	1	ENSG00000008952	SEC62	36.6	protein_coding	KNOWN
ENSG00000008988	RPS20	8769.88	0.050044	0.0390102	1.28285	0.199546	0.319248	8704.2	8101.16	9135.72	8474.28	8127.74	10580.3	8	56979854	56987069	-1	ENSG00000008988	RPS20	41.82	protein_coding	KNOWN
ENSG00000009307	CSDE1	9652.18	-0.0665481	0.0329871	-2.0174	0.0436543	0.0893373	9971.53	9280.68	10465.9	8954.43	8588.25	11179.8	1	115259534	115301297	-1	ENSG00000009307	CSDE1	38.28	protein_coding	KNOWN
ENSG00000009335	UBE3C	2473.59	0.730163	0.0482858	15.1217	1.16506e-51	3.6061e-50	1879.43	1749.22	1972.6	2931.81	2811.92	3660.43	7	156931607	157062066	1	ENSG00000009335	UBE3C	42.12	protein_coding	KNOWN
ENSG00000009413	REV3L	793.388	-0.165192	0.0693815	-2.38092	0.0172692	0.0393657	846.896	788.222	888.882	710.25	681.206	886.763	6	111620234	111804918	-1	ENSG00000009413	REV3L	36.9	protein_coding	KNOWN
ENSG00000009694	TENM1	273.118	-0.03641	0.122111	-0.298172	0.765572	0.849097	279.871	260.481	293.746	256.629	246.135	320.407	X	123509753	124097666	-1	ENSG00000009694	TENM1	37.17	protein_coding	KNOWN
ENSG00000009709	PAX7	0	NA	NA	NA	NA	NA	NA	NA	NA	NA	NA	NA	1	18957500	19075360	1	ENSG00000009709	PAX7	52.35	protein_coding	KNOWN
ENSG00000009724	MASP2	14.719	-0.142281	0.372401	-0.382064	0.702414	0.803233	15.6505	14.5662	16.4264	13.3354	12.7901	16.6495	1	11086580	11107290	-1	ENSG00000009724	MASP2	50.21	protein_coding	KNOWN
ENSG00000009765	IYD	0.678114	-0.168114	0.288712	-0.582289	0.560372	NA	0.707253	0.658254	0.742317	0.591939	0.567733	0.739049	6	150690028	150727105	1	ENSG00000009765	IYD	41.6	protein_coding	KNOWN
ENSG00000009780	FAM76A	137.819	0.0921064	0.151	0.609975	0.541878	0.675075	134.809	125.47	141.493	135.131	129.605	168.714	1	28052490	28089633	1	ENSG00000009780	FAM76A	43.35	protein_coding	KNOWN
ENSG00000009790	TRAF3IP3	15.9637	0.0844017	0.358034	0.235736	0.813637	0.884012	15.6005	14.5196	16.3739	15.5544	14.9184	19.4201	1	209929377	209955668	1	ENSG00000009790	TRAF3IP3	45.61	protein_coding	KNOWN
ENSG00000009830	POMT2	451.05	-0.147772	0.0909661	-1.62447	0.104276	0.188422	478.822	445.649	502.561	406.443	389.822	507.453	14	77741299	77787227	-1	ENSG00000009830	POMT2	47.08	protein_coding	KNOWN
ENSG00000009844	VTA1	314.372	1.23475	0.108371	11.3938	4.49216e-30	7.34515e-29	188.997	175.903	198.367	418.275	401.171	522.226	6	142468367	142545826	1	ENSG00000009844	VTA1	35.51	protein_coding	KNOWN
ENSG00000009950	MLXIPL	1.32181	0.178518	0.371868	0.480057	0.631187	NA	1.24335	1.15721	1.30499	1.32325	1.26914	1.65211	7	73007524	73038873	-1	ENSG00000009950	MLXIPL	56.25	protein_coding	KNOWN
ENSG00000009954	BAZ1B	2830.61	-0.15492	0.042024	-3.68647	0.000227389	0.000731026	3011.5	2802.86	3160.8	2543.65	2439.63	3175.8	7	72854728	72936608	-1	ENSG00000009954	BAZ1B	43.19	protein_coding	KNOWN
ENSG00000010017	RANBP9	1437.51	-0.302557	0.0582173	-5.19702	2.02506e-07	9.31564e-07	1601.87	1490.89	1681.29	1221.4	1171.45	1524.94	6	13621730	13711796	-1	ENSG00000010017	RANBP9	36.94	protein_coding	KNOWN
ENSG00000010030	ETV7	1.61878	-0.178067	0.404879	-0.439803	0.66008	0.772932	1.74289	1.62214	1.82929	1.44869	1.38945	1.80872	6	36322419	36356164	-1	ENSG00000010030	ETV7	49.92	protein_coding	KNOWN
ENSG00000010072	SPRTN	235.675	-0.155235	0.121485	-1.27781	0.201317	0.321575	250.33	232.986	262.74	211.393	202.749	263.929	1	231472850	231490769	1	ENSG00000010072	SPRTN	41.57	protein_coding	KNOWN
ENSG00000010165	METTL13	433.831	0.612958	0.0888147	6.90154	5.14423e-12	3.44299e-11	346.305	322.313	363.474	498.067	477.699	621.847	1	171750788	171783163	1	ENSG00000010165	METTL13	43.62	protein_coding	KNOWN
ENSG00000010219	DYRK4	116.152	0.654412	0.16458	3.97627	7.00058e-05	0.000241444	90.9595	84.6577	95.469	134.634	129.128	168.094	12	4671370	4723325	1	ENSG00000010219	DYRK4	42.83	protein_coding	KNOWN
ENSG00000010244	ZNF207	1528.69	0.0763429	0.0558162	1.36776	0.171389	0.282792	1503.1	1398.96	1577.62	1490.32	1429.38	1860.7	17	30677136	30708905	1	ENSG00000010244	ZNF207	38.47	protein_coding	KNOWN
ENSG00000010256	UQCRC1	2742.37	0.0445933	0.0488954	0.912014	0.361761	0.505954	2727.52	2538.55	2862.74	2645.46	2537.27	3302.91	3	48636435	48648409	-1	ENSG00000010256	UQCRC1	53.04	protein_coding	KNOWN
ENSG00000010270	STARD3NL	1036.76	-0.371597	0.0619686	-5.99653	2.01574e-09	1.12111e-08	1181.13	1099.3	1239.69	858.509	823.402	1071.87	7	38217824	38270272	1	ENSG00000010270	STARD3NL	38.4	protein_coding	KNOWN
ENSG00000010278	CD9	958.84	-0.588332	0.0633939	-9.28057	1.68571e-20	1.84429e-19	1163.52	1082.91	1221.2	727.743	697.983	908.603	12	6308881	6347425	1	ENSG00000010278	CD9	51.04	protein_coding	KNOWN
ENSG00000010282	HHATL	0.140569	0.043061	0.184467	0.233434	0.815424	NA	0.254072	0.23647	0.266669	0.246167	0.2361	0.307345	3	42734155	42744319	-1	ENSG00000010282	HHATL	56.48	protein_coding	KNOWN
ENSG00000010292	NCAPD2	2089.12	0.668039	0.0514067	12.9952	1.3033e-38	2.88603e-37	1628.68	1515.84	1709.42	2433.57	2334.05	3038.36	12	6602522	6641121	1	ENSG00000010292	NCAPD2	46.34	protein_coding	KNOWN
ENSG00000010295	IFFO1	536.603	0.429293	0.0858226	5.00209	5.6711e-07	2.49225e-06	462.195	430.173	485.109	585.281	561.347	730.736	12	6647541	6665239	-1	ENSG00000010295	IFFO1	54.31	protein_coding	KNOWN
ENSG00000010310	GIPR	20.9415	-1.01833	0.334803	-3.04159	0.00235334	0.00642048	27.899	25.9661	29.2822	12.9524	12.4227	16.1713	19	46171502	46186982	1	ENSG00000010310	GIPR	54.94	protein_coding	KNOWN
ENSG00000010318	PHF7	232.869	0.52472	0.11972	4.3829	1.17108e-05	4.46672e-05	192.749	179.395	202.305	260.771	250.107	325.578	3	52443510	52457657	1	ENSG00000010318	PHF7	47.4	protein_coding	KNOWN
ENSG00000010319	SEMA3G	7.44017	0.37899	0.424653	0.892471	0.372141	0.516778	6.54642	6.09288	6.87098	8.00573	7.67835	9.99533	3	52467069	52479101	-1	ENSG00000010319	SEMA3G	59.63	protein_coding	KNOWN
ENSG00000010322	NISCH	904.882	-0.0712987	0.0681236	-1.04661	0.29528	0.43439	935.607	870.786	981.991	837.413	803.168	1045.53	3	52489134	52527087	1	ENSG00000010322	NISCH	53.28	protein_coding	KNOWN
ENSG00000010327	STAB1	105.704	0.0867296	0.168619	0.514353	0.607005	0.729385	103.654	96.4725	108.793	103.515	99.2818	129.241	3	52529354	52558511	1	ENSG00000010327	STAB1	60.65	protein_coding	KNOWN
ENSG00000010361	FUZ	123.575	0.521047	0.162379	3.20884	0.00133272	0.00378799	102.244	95.1607	107.313	137.975	132.332	172.264	19	50310126	50320633	-1	ENSG00000010361	FUZ	52.29	protein_coding	KNOWN
ENSG00000010379	SLC6A13	0.305611	-0.000677202	0.231222	-0.00292879	0.997663	NA	0.360002	0.33506	0.377849	0.338384	0.324546	0.42248	12	329789	372039	-1	ENSG00000010379	SLC6A13	47.19	protein_coding	KNOWN
ENSG00000010404	IDS	1788.44	-0.976923	0.0498504	-19.5971	1.63681e-85	1.08612e-83	2394.76	2228.85	2513.48	1144.16	1097.37	1428.51	X	148558521	148615470	-1	ENSG00000010404	IDS	45.94	protein_coding	KNOWN
ENSG00000010438	PRSS3	0	NA	NA	NA	NA	NA	NA	NA	NA	NA	NA	NA	9	33750515	33799230	1	ENSG00000010438	PRSS3	42.82	protein_coding	KNOWN
ENSG00000010539	ZNF200	86.7355	0.204783	0.185863	1.1018	0.270548	0.405739	81.2229	75.5956	85.2497	88.0306	84.4307	109.908	16	3272325	3286221	-1	ENSG00000010539	ZNF200	43.66	protein_coding	KNOWN
ENSG00000010610	CD4	6.11505	0.120325	0.441061	0.272809	0.785	0.863429	5.85625	5.45051	6.14658	5.98618	5.74139	7.47388	12	6896024	6929974	1	ENSG00000010610	CD4	48.56	protein_coding	KNOWN
ENSG00000010626	LRRC23	56.1231	-0.210593	0.227547	-0.925491	0.35471	0.498576	60.6684	56.4651	63.6761	49.3034	47.2872	61.5564	12	6982733	7023407	1	ENSG00000010626	LRRC23	47.35	protein_coding	KNOWN
ENSG00000010671	BTK	0.800739	-0.0973151	0.196161	-0.496099	0.619824	NA	0.824175	0.767075	0.865035	0.724492	0.694866	0.904545	X	100604435	100641183	-1	ENSG00000010671	BTK	42.94	protein_coding	KNOWN
ENSG00000010704	HFE	124.68	0.182125	0.160487	1.13482	0.256449	0.389539	118.166	109.979	124.024	126.074	120.918	157.406	6	26087509	26098571	1	ENSG00000010704	HFE	44.85	protein_coding	KNOWN
ENSG00000010803	SCMH1	510.851	-0.675582	0.0840656	-8.03637	9.25407e-16	7.81975e-15	634.07	590.141	665.505	373.315	358.049	466.093	1	41492872	41707826	-1	ENSG00000010803	SCMH1	39.5	protein_coding	KNOWN
ENSG00000010810	FYN	1207.51	-0.376179	0.0587879	-6.39893	1.56473e-10	9.48331e-10	1378.26	1282.78	1446.59	998.62	957.783	1246.8	6	111981535	112194655	-1	ENSG00000010810	FYN	42.42	protein_coding	KNOWN
ENSG00000010818	HIVEP2	996.598	0.28984	0.0628085	4.61467	3.9372e-06	1.58755e-05	905.717	842.967	950.62	1041.24	998.664	1300.02	6	143072604	143266338	-1	ENSG00000010818	HIVEP2	38.32	protein_coding	KNOWN
ENSG00000010932	FMO1	0.652472	-0.206739	0.297642	-0.694589	0.487313	NA	0.695782	0.647577	0.730277	0.566954	0.543769	0.707854	1	171217638	171255117	1	ENSG00000010932	FMO1	40.92	protein_coding	KNOWN
ENSG00000011007	TCEB3	1454.51	-0.479633	0.0563697	-8.5087	1.7589e-17	1.63613e-16	1710.61	1592.09	1795.41	1153.65	1106.48	1440.36	1	24069645	24088549	1	ENSG00000011007	TCEB3	45.7	protein_coding	KNOWN
ENSG00000011009	LYPLA2	489.176	0.73473	0.0848345	8.66075	4.68687e-18	4.51805e-17	370.769	345.082	389.151	580.214	556.487	724.41	1	24117460	24122029	1	ENSG00000011009	LYPLA2	62.39	protein_coding	KNOWN
ENSG00000011021	CLCN6	596.569	0.492109	0.0816454	6.02739	1.66628e-09	9.33118e-09	500.214	465.559	525.014	661.614	634.559	826.04	1	11866207	11903201	1	ENSG00000011021	CLCN6	47.77	protein_coding	KNOWN
ENSG00000011028	MRC2	2299.39	0.345476	0.0506228	6.82452	8.82204e-12	5.82405e-11	2044.64	1902.99	2146.01	2443.01	2343.11	3050.15	17	60704762	60770958	1	ENSG00000011028	MRC2	52.24	protein_coding	KNOWN
ENSG00000011052	NME2	21.1932	0.324528	0.327359	0.991353	0.321513	0.463033	18.8964	17.5872	19.8332	22.2526	21.3426	27.7828	17	49230951	49249105	1	ENSG00000011052	NME2	48.86	protein_coding	KNOWN
ENSG00000011083	SLC6A7	0.351007	0.132836	0.22563	0.588733	0.55604	NA	0.343723	0.319909	0.360764	0.35441	0.339917	0.442488	5	149569520	149602351	1	ENSG00000011083	SLC6A7	54.69	protein_coding	KNOWN
ENSG00000011105	TSPAN9	998.86	0.128331	0.0629193	2.0396	0.0413897	0.0853338	963.408	896.661	1011.17	990.263	949.768	1236.37	12	3186521	3395730	1	ENSG00000011105	TSPAN9	52.13	protein_coding	KNOWN
ENSG00000011114	BTBD7	463.156	-0.429587	0.0949579	-4.52397	6.0689e-06	2.39591e-05	536.608	499.431	563.211	374.669	359.347	467.782	14	93703896	93799438	-1	ENSG00000011114	BTBD7	40.08	protein_coding	KNOWN
ENSG00000011132	APBA3	157.519	-0.412898	0.141659	-2.91474	0.00355989	0.00939093	181.623	169.04	190.628	128.288	123.042	160.17	19	3750817	3761697	-1	ENSG00000011132	APBA3	56.64	protein_coding	KNOWN
ENSG00000011143	MKS1	115.828	0.274813	0.165045	1.66508	0.0958967	0.175375	105.564	98.2499	110.797	120.102	115.191	149.95	17	56282803	56296966	-1	ENSG00000011143	MKS1	47.46	protein_coding	KNOWN
ENSG00000011198	ABHD5	406.163	0.544798	0.095683	5.69378	1.24255e-08	6.44252e-08	333.737	310.615	350.283	457.84	439.118	571.624	3	43731605	43775863	1	ENSG00000011198	ABHD5	40.26	protein_coding	KNOWN
ENSG00000011201	KAL1	54.6005	-2.09923	0.254052	-8.263	1.4205e-16	1.26024e-15	87.6132	81.5432	91.9568	19.2286	18.4422	24.0073	X	8496915	8700227	-1	ENSG00000011201	KAL1	39.59	protein_coding	KNOWN
ENSG00000011243	AKAP8L	854.652	0.118682	0.0664792	1.78525	0.0742201	0.141114	827.559	770.225	868.587	844.958	810.405	1054.95	19	15490861	15529952	-1	ENSG00000011243	AKAP8L	48.86	protein_coding	KNOWN
ENSG00000011258	MBTD1	166.337	0.60641	0.138612	4.37489	1.21495e-05	4.62491e-05	133.108	123.886	139.707	190.573	182.78	237.934	17	49254786	49337524	-1	ENSG00000011258	MBTD1	39.5	protein_coding	KNOWN
ENSG00000011260	UTP18	660.167	0.163497	0.0735772	2.22211	0.026276	0.0573439	629.13	585.542	660.32	662.623	635.527	827.3	17	49337889	49375297	1	ENSG00000011260	UTP18	40.38	protein_coding	KNOWN
ENSG00000011275	RNF216	1399.76	0.0791937	0.0581791	1.3612	0.173449	0.285293	1373.77	1278.59	1441.88	1364.78	1308.97	1703.96	7	5659678	5821370	-1	ENSG00000011275	RNF216	45.52	protein_coding	KNOWN
ENSG00000011295	TTC19	416.572	1.00744	0.0937142	10.7501	5.92095e-27	8.64539e-26	279.341	259.988	293.19	528.096	506.5	659.339	17	15902694	15948329	1	ENSG00000011295	TTC19	41.07	protein_coding	KNOWN
ENSG00000011304	PTBP1	3997.54	0.225277	0.0434799	5.18117	2.205e-07	1.00907e-06	3721.2	3463.39	3905.68	4090.79	3923.5	5107.44	19	797075	812327	1	ENSG00000011304	PTBP1	61.17	protein_coding	KNOWN
ENSG00000011332	DPF1	70.4375	-0.209943	0.201262	-1.04313	0.296888	0.435927	76.4093	71.1155	80.1974	62.1236	59.5831	77.5627	19	38701646	38720354	-1	ENSG00000011332	DPF1	57.15	protein_coding	KNOWN
ENSG00000011347	SYT7	126.362	-1.33642	0.170172	-7.85332	4.05155e-15	3.28327e-14	181.996	169.387	191.019	67.775	65.0034	84.6185	11	61282785	61348620	-1	ENSG00000011347	SYT7	57.15	protein_coding	KNOWN
ENSG00000011376	LARS2	459.833	0.201035	0.0871335	2.3072	0.0210435	0.0470342	432.054	402.12	453.474	467.051	447.952	583.124	3	45429998	45590913	1	ENSG00000011376	LARS2	42.15	protein_coding	KNOWN
ENSG00000011405	PIK3C2A	688.253	0.983389	0.0745523	13.1906	9.9387e-40	2.25494e-38	466.498	434.179	489.626	867.339	831.871	1082.89	11	17099277	17229530	-1	ENSG00000011405	PIK3C2A	39.84	protein_coding	KNOWN
ENSG00000011422	PLAUR	881.611	-0.499571	0.0705181	-7.08429	1.39756e-12	9.70228e-12	1043.3	971.014	1095.02	693.954	665.576	866.417	19	44150247	44174699	-1	ENSG00000011422	PLAUR	49.94	protein_coding	KNOWN
ENSG00000011426	ANLN	4707.21	0.075523	0.0422136	1.78907	0.0736041	0.140039	4629.57	4308.82	4859.09	4587.59	4399.99	5727.7	7	36429415	36493400	1	ENSG00000011426	ANLN	37.88	protein_coding	KNOWN
ENSG00000011451	WIZ	1295.52	-0.738079	0.0589931	-12.5113	6.47852e-36	1.29946e-34	1635.89	1522.55	1716.99	922.316	884.599	1151.53	19	15530792	15560762	-1	ENSG00000011451	WIZ	58.16	protein_coding	KNOWN
ENSG00000011454	RABGAP1	537.545	-0.429399	0.0799387	-5.37161	7.8038e-08	3.73073e-07	623.099	579.93	653.99	435.115	417.322	543.251	9	125703112	125867145	1	ENSG00000011454	RABGAP1	38.49	protein_coding	KNOWN
ENSG00000011465	DCN	1973.34	-0.881857	0.0634826	-13.8913	7.15053e-44	1.8424e-42	2583.11	2404.15	2711.17	1318.22	1264.31	1645.82	12	91539025	91576900	-1	ENSG00000011465	DCN	34.59	protein_coding	KNOWN
ENSG00000011478	QPCTL	451.616	0.0937167	0.0898729	1.04277	0.297055	0.436041	440.968	410.417	462.83	442.515	424.419	552.489	19	46195741	46207247	1	ENSG00000011478	QPCTL	52.56	protein_coding	KNOWN
ENSG00000011485	PPP5C	875.006	-0.0849686	0.0665998	-1.27581	0.202023	0.322433	909.596	846.578	954.691	806.454	773.476	1006.88	19	46850251	46896238	1	ENSG00000011485	PPP5C	50.75	protein_coding	KNOWN
ENSG00000011523	CEP68	187.094	-0.226632	0.137833	-1.64425	0.100124	0.182126	203.821	189.7	213.926	163.808	157.109	204.518	2	65283500	65314138	1	ENSG00000011523	CEP68	47.81	protein_coding	KNOWN
ENSG00000011566	MAP4K3	491.924	-0.597464	0.0863431	-6.91965	4.52775e-12	3.04617e-11	597.903	556.479	627.545	371.608	356.412	463.961	2	39476407	39664453	-1	ENSG00000011566	MAP4K3	36.9	protein_coding	KNOWN
ENSG00000011590	ZBTB32	0.937444	0.368059	0.3439	1.07025	0.284508	NA	0.811523	0.7553	0.851756	0.984934	0.944656	1.22971	19	36195429	36207940	1	ENSG00000011590	ZBTB32	52.49	protein_coding	KNOWN
ENSG00000011600	TYROBP	0	NA	NA	NA	NA	NA	NA	NA	NA	NA	NA	NA	19	36395303	36399197	-1	ENSG00000011600	TYROBP	51.45	protein_coding	KNOWN
ENSG00000011638	TMEM159	190.184	-0.377276	0.129092	-2.92253	0.00347198	0.00917402	216.828	201.805	227.577	156.983	150.563	195.997	16	21169698	21191937	1	ENSG00000011638	TMEM159	43.7	protein_coding	KNOWN
ENSG00000011677	GABRA3	48.6353	0.892243	0.239893	3.71934	0.000199742	0.000647625	34.2808	31.9058	35.9804	59.8346	57.3878	74.7048	X	151334706	151620337	-1	ENSG00000011677	GABRA3	37.38	protein_coding	KNOWN
ENSG00000012048	BRCA1	335.635	1.03903	0.10453	9.94009	2.78561e-23	3.44003e-22	221.892	206.519	232.893	428.777	411.243	535.338	17	41196312	41277500	-1	ENSG00000012048	BRCA1	42.93	protein_coding	KNOWN
ENSG00000012061	ERCC1	1203.05	-0.457655	0.0595834	-7.68091	1.57968e-14	1.23619e-13	1406.32	1308.89	1476.04	962.998	923.618	1202.32	19	45910591	45982086	-1	ENSG00000012061	ERCC1	52.1	protein_coding	KNOWN
ENSG00000012124	CD22	0.674563	0.410114	0.299765	1.36812	0.171275	NA	0.539284	0.501921	0.56602	0.673881	0.646324	0.841356	19	35810164	35838258	1	ENSG00000012124	CD22	50.24	protein_coding	KNOWN
ENSG00000012174	MBTPS2	702.064	-0.43113	0.0751287	-5.73856	9.54868e-09	4.99232e-08	814.582	758.146	854.966	568.147	544.914	709.344	X	21857754	21903542	1	ENSG00000012174	MBTPS2	38.49	protein_coding	KNOWN
ENSG00000012211	PRICKLE3	744.675	-0.479287	0.0735362	-6.51769	7.13965e-11	4.42823e-10	876.706	815.966	920.17	591.403	567.219	738.38	X	49031151	49042845	-1	ENSG00000012211	PRICKLE3	55.15	protein_coding	KNOWN
ENSG00000012223	LTF	4.61613	0.53029	0.443833	1.1948	0.232167	0.360078	3.74467	3.48524	3.93032	5.08577	4.87779	6.34969	3	46477136	46526724	-1	ENSG00000012223	LTF	46.95	protein_coding	KNOWN
ENSG00000012232	EXTL3	1133.13	0.819247	0.0609718	13.4365	3.69548e-41	8.86418e-40	827.379	770.056	868.397	1372.88	1316.73	1714.07	8	28457986	28613116	1	ENSG00000012232	EXTL3	44.36	protein_coding	KNOWN
ENSG00000012504	NR1H4	0.479536	-0.261732	0.261087	-1.00247	0.316116	NA	0.530821	0.494045	0.557138	0.416359	0.399333	0.519834	12	100867486	100958191	1	ENSG00000012504	NR1H4	39.74	protein_coding	KNOWN
ENSG00000012660	ELOVL5	4413.75	0.203802	0.0376003	5.42023	5.95236e-08	2.88116e-07	4143.4	3856.34	4348.82	4487.63	4304.11	5602.9	6	53132196	53213947	-1	ENSG00000012660	ELOVL5	41.88	protein_coding	KNOWN
ENSG00000012779	ALOX5	0.140569	0.043061	0.184467	0.233434	0.815424	NA	0.254072	0.23647	0.266669	0.246167	0.2361	0.307345	10	45869661	45941561	1	ENSG00000012779	ALOX5	47.72	protein_coding	KNOWN
ENSG00000012817	KDM5D	0	NA	NA	NA	NA	NA	NA	NA	NA	NA	NA	NA	Y	21865751	21906825	-1	ENSG00000012817	KDM5D	38.66	protein_coding	KNOWN
ENSG00000012822	CALCOCO1	398.159	-0.160777	0.0989817	-1.62431	0.10431	0.188449	424.65	395.229	445.702	357.225	342.617	446.003	12	54104903	54121529	-1	ENSG00000012822	CALCOCO1	49.38	protein_coding	KNOWN
ENSG00000012963	UBR7	367.556	-0.0656353	0.0987793	-0.664464	0.506394	0.643679	379.527	353.233	398.343	341.031	327.085	425.785	14	93673401	93695561	1	ENSG00000012963	UBR7	43.3	protein_coding	KNOWN
ENSG00000012983	MAP4K5	958.616	-0.110124	0.0657526	-1.67483	0.0939673	0.172236	1004.7	935.092	1054.51	875.376	839.579	1092.93	14	50885219	51027844	-1	ENSG00000012983	MAP4K5	37.27	protein_coding	KNOWN
ENSG00000013016	EHD3	361.029	-0.545535	0.105246	-5.18341	2.17865e-07	9.97832e-07	432.902	402.91	454.364	278.918	267.512	348.235	2	31456880	31492313	1	ENSG00000013016	EHD3	50.32	protein_coding	KNOWN
ENSG00000013275	PSMC4	1876.56	0.499841	0.0554019	9.0221	1.84522e-19	1.91808e-18	1568.97	1460.27	1646.76	2086.37	2001.05	2604.88	19	40476912	40487348	1	ENSG00000013275	PSMC4	50.25	protein_coding	KNOWN
ENSG00000013288	MAN2B2	651.807	-0.299166	0.0757181	-3.95105	7.78087e-05	0.000266553	726.062	675.759	762.058	554.913	532.221	692.821	4	6576902	6625089	1	ENSG00000013288	MAN2B2	54.58	protein_coding	KNOWN
ENSG00000013293	SLC7A14	0.316073	0.143216	0.233597	0.613092	0.539816	NA	0.342489	0.31876	0.359468	0.355687	0.341142	0.444083	3	170182353	170303863	-1	ENSG00000013293	SLC7A14	42.28	protein_coding	KNOWN
ENSG00000013297	CLDN11	11.1921	0.144802	0.399396	0.362553	0.716939	0.813505	10.6815	9.94149	11.2111	11.1053	10.6512	13.8653	3	170136653	170578169	1	ENSG00000013297	CLDN11	41.54	protein_coding	KNOWN
ENSG00000013306	SLC25A39	1327.02	0.0574869	0.0564549	1.01828	0.308545	0.448961	1313.11	1222.14	1378.21	1285.04	1232.49	1604.4	17	42396993	42402238	-1	ENSG00000013306	SLC25A39	61.11	protein_coding	KNOWN
ENSG00000013364	MVP	1941.01	-0.0188112	0.0511155	-0.368013	0.712864	0.81059	1972.31	1835.66	2070.09	1830.72	1755.85	2285.69	16	29831715	29859355	1	ENSG00000013364	MVP	52.54	protein_coding	KNOWN
ENSG00000013374	NUB1	970.725	-0.482034	0.0647	-7.45029	9.31371e-14	6.94354e-13	1142.38	1063.24	1199.02	769.155	737.702	960.307	7	151038785	151075535	1	ENSG00000013374	NUB1	44.96	protein_coding	KNOWN
ENSG00000013375	PGM3	1394.15	-0.711699	0.0563115	-12.6386	1.29336e-36	2.66598e-35	1747.8	1626.71	1834.45	1003.59	962.552	1253.01	6	83870869	83903655	-1	ENSG00000013375	PGM3	38.66	protein_coding	KNOWN
ENSG00000013392	RWDD2A	94.9482	-0.90576	0.185472	-4.88353	1.04201e-06	4.46581e-06	124.683	116.044	130.864	62.5827	60.0235	78.1359	6	83903098	83908651	1	ENSG00000013392	RWDD2A	44.76	protein_coding	KNOWN
ENSG00000013441	CLK1	450.688	-0.13671	0.0914382	-1.49511	0.134885	0.233102	477.244	444.179	500.904	408.221	391.528	509.673	2	201717732	201729422	-1	ENSG00000013441	CLK1	41.72	protein_coding	KNOWN
ENSG00000013503	POLR3B	330.328	0.0143379	0.104583	0.137096	0.890955	0.93274	331.647	308.67	348.089	314.993	302.112	393.276	12	106751436	106903976	1	ENSG00000013503	POLR3B	39.75	protein_coding	KNOWN
ENSG00000013523	ANGEL1	35.6383	-0.822678	0.275208	-2.98929	0.00279624	0.00751872	45.8936	42.714	48.1689	24.4012	23.4033	30.4654	14	77253588	77292589	-1	ENSG00000013523	ANGEL1	44.37	protein_coding	KNOWN
ENSG00000013561	RNF14	1035.07	-0.250739	0.0620071	-4.04371	5.26114e-05	0.000184607	1135.61	1056.94	1191.92	897.553	860.85	1120.62	5	141337893	141369856	1	ENSG00000013561	RNF14	42.04	protein_coding	KNOWN
ENSG00000013563	DNASE1L1	620.69	-1.06763	0.0799419	-13.355	1.10741e-40	2.62312e-39	848.551	789.762	890.62	380.715	365.146	475.331	X	153629579	153640449	-1	ENSG00000013563	DNASE1L1	54.53	protein_coding	KNOWN
ENSG00000013573	DDX11	572.517	0.52362	0.0785921	6.6625	2.69199e-11	1.72202e-10	474.494	441.62	498.018	641.454	615.222	800.869	12	31226779	31257725	1	ENSG00000013573	DDX11	52.28	protein_coding	KNOWN
ENSG00000013583	HEBP1	227.953	0.537738	0.119306	4.50723	6.56803e-06	2.58138e-05	187.822	174.81	197.134	256.408	245.923	320.131	12	13127798	13153207	-1	ENSG00000013583	HEBP1	43.52	protein_coding	KNOWN
ENSG00000013588	GPRC5A	368.381	-0.902089	0.0994565	-9.07018	1.18818e-19	1.25052e-18	484.045	450.51	508.043	243.579	233.618	304.113	12	13043716	13070871	1	ENSG00000013588	GPRC5A	46.77	protein_coding	KNOWN
ENSG00000013619	MAMLD1	313.355	-1.49786	0.108287	-13.8323	1.62647e-43	4.15211e-42	466.471	434.153	489.597	155.322	148.97	193.923	X	149529689	149682448	1	ENSG00000013619	MAMLD1	44.07	protein_coding	KNOWN
ENSG00000013725	CD6	0.531984	-0.253608	0.253592	-1.00006	0.31728	NA	0.559097	0.520362	0.586815	0.441015	0.42298	0.550616	11	60739115	60787849	1	ENSG00000013725	CD6	49.93	protein_coding	KNOWN
ENSG00000013810	TACC3	721.631	0.426091	0.0748816	5.69019	1.26898e-08	6.57428e-08	621.847	578.765	652.676	785.704	753.574	980.969	4	1723227	1746898	1	ENSG00000013810	TACC3	56.08	protein_coding	KNOWN
ENSG00000014123	UFL1	322.503	-0.215205	0.104852	-2.05247	0.040124	0.08306	350.098	325.843	367.455	283.606	272.009	354.089	6	96969471	97003152	1	ENSG00000014123	UFL1	33.38	protein_coding	KNOWN
ENSG00000014138	POLA2	428.858	0.943767	0.0948169	9.95357	2.4329e-23	3.01021e-22	295.986	275.48	310.66	535.405	513.511	668.465	11	65029233	65073060	1	ENSG00000014138	POLA2	47.9	protein_coding	KNOWN
ENSG00000014164	ZC3H3	431.446	0.145081	0.0961046	1.50961	0.131143	0.227792	413.297	384.663	433.787	429.779	412.204	536.589	8	144519825	144623623	-1	ENSG00000014164	ZC3H3	58.38	protein_coding	KNOWN
ENSG00000014216	CAPN1	1710.01	-0.000507633	0.0537245	-0.00944882	0.992461	0.996782	1726.47	1606.86	1812.06	1622.99	1556.62	2026.34	11	64948037	64979477	1	ENSG00000014216	CAPN1	51.18	protein_coding	KNOWN
ENSG00000014257	ACPP	0.682603	-0.203733	0.311477	-0.654086	0.513056	NA	0.715899	0.6663	0.751391	0.584563	0.560658	0.72984	3	132036211	132087142	1	ENSG00000014257	ACPP	40.4	protein_coding	KNOWN
ENSG00000014641	MDH1	1756.69	0.531496	0.0575056	9.24251	2.40791e-20	2.61963e-19	1451.84	1351.25	1523.82	1973.44	1892.74	2463.88	2	63815743	63834331	1	ENSG00000014641	MDH1	38.05	protein_coding	KNOWN
ENSG00000014824	SLC30A9	967.089	-0.299388	0.0673232	-4.44703	8.70657e-06	3.36925e-05	1077.99	1003.31	1131.43	823.758	790.072	1028.48	4	41992489	42089551	1	ENSG00000014824	SLC30A9	36.94	protein_coding	KNOWN
ENSG00000014914	MTMR11	192.374	0.00205959	0.132959	0.0154904	0.987641	0.994614	194.564	181.084	204.21	183.228	175.735	228.764	1	149900543	149908791	-1	ENSG00000014914	MTMR11	50.02	protein_coding	KNOWN
ENSG00000014919	COX15	357.035	0.622914	0.0995301	6.25855	3.88566e-10	2.29678e-09	283.594	263.947	297.654	410.698	393.903	512.766	10	101471601	101491857	-1	ENSG00000014919	COX15	42.42	protein_coding	KNOWN
ENSG00000015133	CCDC88C	14.5461	-0.446103	0.367679	-1.2133	0.225017	0.350928	16.7937	15.6302	17.6262	11.5922	11.1181	14.4731	14	91737667	91884188	-1	ENSG00000015133	CCDC88C	51.25	protein_coding	KNOWN
ENSG00000015153	YAF2	241.036	-0.3257	0.118352	-2.75197	0.00592383	0.0149707	270.597	251.849	284.012	203.042	194.739	253.503	12	42550906	42632151	-1	ENSG00000015153	YAF2	39.02	protein_coding	KNOWN
ENSG00000015171	ZMYND11	970.207	-0.333456	0.0638786	-5.22016	1.7877e-07	8.26498e-07	1092.36	1016.68	1146.51	815.256	781.918	1017.87	10	180405	300577	1	ENSG00000015171	ZMYND11	37.8	protein_coding	KNOWN
ENSG00000015285	WAS	1.86882	0.408317	0.409124	0.998029	0.318265	0.459649	1.56245	1.4542	1.63991	1.94998	1.87024	2.4346	X	48534985	48549818	1	ENSG00000015285	WAS	50.83	protein_coding	KNOWN
ENSG00000015413	DPEP1	0.323556	0.145094	0.234998	0.617425	0.536955	NA	0.342266	0.318553	0.359234	0.355918	0.341364	0.444372	16	89679716	89704839	1	ENSG00000015413	DPEP1	59.07	protein_coding	KNOWN
ENSG00000015475	BID	359.258	0.92894	0.102661	9.04859	1.4483e-19	1.5177e-18	249.814	232.506	262.199	447.264	428.974	558.419	22	18216906	18257536	-1	ENSG00000015475	BID	52.51	protein_coding	KNOWN
ENSG00000015479	MATR3	3878.79	0.247676	0.0400218	6.18853	6.07285e-10	3.53144e-09	3581.66	3333.51	3759.23	3999	3835.47	4992.84	5	138609441	138667360	1	ENSG00000015479	MATR3	40.63	protein_coding	KNOWN
ENSG00000015520	NPC1L1	1.70458	-0.511389	0.400244	-1.27769	0.201357	0.321587	1.9135	1.78093	2.00837	1.26239	1.21077	1.57613	7	44552134	44580914	-1	ENSG00000015520	NPC1L1	51.5	protein_coding	KNOWN
ENSG00000015532	XYLT2	588.866	-0.653558	0.0795421	-8.2165	2.09532e-16	1.83872e-15	726.282	675.964	762.289	434.184	416.429	542.089	17	48423453	48440499	1	ENSG00000015532	XYLT2	56.54	protein_coding	KNOWN
ENSG00000015568	RGPD5	2.76125	-0.361682	0.435854	-0.829823	0.406639	0.55156	3.1204	2.90421	3.2751	2.28372	2.19033	2.85127	2	110550335	110615272	1	ENSG00000015568	RGPD5	39.34	protein_coding	KNOWN
ENSG00000015592	STMN4	0	NA	NA	NA	NA	NA	NA	NA	NA	NA	NA	NA	8	27092840	27115937	-1	ENSG00000015592	STMN4	48.03	protein_coding	KNOWN
ENSG00000015676	NUDCD3	928.879	0.388375	0.0676719	5.73909	9.5184e-09	4.97783e-08	811.769	755.528	852.013	999.204	958.343	1247.53	7	44421969	44530479	-1	ENSG00000015676	NUDCD3	44.22	protein_coding	KNOWN
ENSG00000016082	ISL1	0	NA	NA	NA	NA	NA	NA	NA	NA	NA	NA	NA	5	50678921	50690564	1	ENSG00000016082	ISL1	44.97	protein_coding	KNOWN
ENSG00000016391	CHDH	0.984811	-0.346103	0.339356	-1.01988	0.307785	NA	1.07344	0.999069	1.12666	0.794144	0.761669	0.991506	3	53850387	53880417	-1	ENSG00000016391	CHDH	49.73	protein_coding	KNOWN
ENSG00000016402	IL20RA	1.64568	0.338863	0.399069	0.849132	0.395808	0.540806	1.4416	1.34172	1.51307	1.7146	1.64448	2.14071	6	137321108	137366298	-1	ENSG00000016402	IL20RA	41.2	protein_coding	KNOWN
ENSG00000016490	CLCA1	0	NA	NA	NA	NA	NA	NA	NA	NA	NA	NA	NA	1	86934051	86965972	1	ENSG00000016490	CLCA1	40.09	protein_coding	KNOWN
ENSG00000016602	CLCA4	0	NA	NA	NA	NA	NA	NA	NA	NA	NA	NA	NA	1	87012761	87046437	1	ENSG00000016602	CLCA4	37.99	protein_coding	KNOWN
ENSG00000016864	GLT8D1	1126.44	-0.642417	0.0617791	-10.3986	2.51545e-25	3.42752e-24	1386.86	1290.78	1455.62	835.518	801.351	1043.16	3	52728505	52740048	-1	ENSG00000016864	GLT8D1	44.49	protein_coding	KNOWN
ENSG00000017260	ATP2C1	4444.97	-0.705083	0.0412898	-17.0764	2.22265e-65	9.50687e-64	5563.58	5178.12	5839.4	3209.31	3078.07	4006.9	3	130569439	130735556	1	ENSG00000017260	ATP2C1	37.56	protein_coding	KNOWN
ENSG00000017373	SRCIN1	20.9542	0.194396	0.324586	0.598903	0.549238	0.680916	19.7311	18.3641	20.7093	21.2314	20.3632	26.5079	17	36686251	36762183	-1	ENSG00000017373	SRCIN1	56.67	protein_coding	KNOWN
ENSG00000017427	IGF1	0.317897	-0.00069415	0.233866	-0.00296815	0.997632	NA	0.360004	0.335062	0.377851	0.338382	0.324544	0.422477	12	102789645	102874423	-1	ENSG00000017427	IGF1	39.66	protein_coding	KNOWN
ENSG00000017483	SLC38A5	1.80759	0.760931	0.403106	1.88767	0.05907	0.116067	1.24386	1.15768	1.30552	1.98218	1.90112	2.47479	X	48316920	48328644	-1	ENSG00000017483	SLC38A5	54.89	protein_coding	KNOWN
ENSG00000017621	MAGIX	14.3371	-0.252154	0.368631	-0.684028	0.493958	0.632454	15.7378	14.6474	16.518	12.4264	11.9183	15.5147	X	49019061	49024822	1	ENSG00000017621	MAGIX	58.99	protein_coding	KNOWN
ENSG00000017797	RALBP1	1236.61	0.0501106	0.0631137	0.793973	0.427211	0.5704	1226.78	1141.79	1287.6	1194.43	1145.59	1491.27	18	9475007	9538114	1	ENSG00000017797	RALBP1	41.38	protein_coding	KNOWN
ENSG00000018189	RUFY3	203.087	-0.470272	0.124909	-3.76493	0.000166596	0.000545447	238.174	221.673	249.982	161.673	155.062	201.852	4	71569921	71673032	1	ENSG00000018189	RUFY3	39.91	protein_coding	KNOWN
ENSG00000018236	CNTN1	0.175504	0.043061	0.184467	0.233434	0.815424	NA	0.254072	0.23647	0.266669	0.246167	0.2361	0.307345	12	41086244	41466220	1	ENSG00000018236	CNTN1	35.21	protein_coding	KNOWN
ENSG00000018280	SLC11A1	3.97702	0.357664	0.443507	0.806445	0.419986	0.563862	3.53178	3.28709	3.70687	4.25569	4.08166	5.31332	2	219246752	219261617	1	ENSG00000018280	SLC11A1	55.34	protein_coding	KNOWN
ENSG00000018408	WWTR1	2584.58	-0.306154	0.0444562	-6.88664	5.71274e-12	3.8169e-11	2884.78	2684.91	3027.79	2194.12	2104.39	2739.4	3	149235022	149454501	-1	ENSG00000018408	WWTR1	41.07	protein_coding	KNOWN
ENSG00000018510	AGPS	848.662	-0.548961	0.0666941	-8.23102	1.85624e-16	1.63559e-15	1017.92	947.401	1068.39	654.291	627.535	816.897	2	178257372	178408564	1	ENSG00000018510	AGPS	36.02	protein_coding	KNOWN
ENSG00000018610	CXorf56	220.613	0.917495	0.121837	7.53049	5.05503e-14	3.8141e-13	154.097	143.421	161.737	273.714	262.521	341.738	X	118672112	118699397	-1	ENSG00000018610	CXorf56	44.31	protein_coding	KNOWN
ENSG00000018625	ATP1A2	2.30225	-0.808386	0.423468	-1.90897	0.0562662	0.111371	2.76299	2.57157	2.89997	1.48368	1.42301	1.85241	1	160085549	160113381	1	ENSG00000018625	ATP1A2	50.38	protein_coding	KNOWN
ENSG00000018699	TTC27	272.397	0.188169	0.11377	1.65394	0.0981391	0.178935	257.509	239.668	270.275	275.896	264.614	344.463	2	32853099	33046118	1	ENSG00000018699	TTC27	39.46	protein_coding	KNOWN
ENSG00000018869	ZNF582	21.7634	-0.251691	0.343575	-0.732566	0.463823	0.605316	23.9508	22.2914	25.1382	18.9174	18.1438	23.6188	19	56887413	56904914	-1	ENSG00000018869	ZNF582	40.84	protein_coding	KNOWN
ENSG00000019102	VSIG2	0.780198	0.470459	0.315808	1.4897	0.136303	NA	0.620259	0.577286	0.651009	0.808173	0.775124	1.00902	11	124617368	124622134	-1	ENSG00000019102	VSIG2	53.7	protein_coding	KNOWN
ENSG00000019144	PHLDB1	1193.93	-0.0652303	0.0613937	-1.06249	0.288012	0.42619	1233.87	1148.38	1295.04	1109.03	1063.67	1384.64	11	118477155	118528741	1	ENSG00000019144	PHLDB1	54.31	protein_coding	KNOWN
ENSG00000019169	MARCO	0.182987	0.043061	0.184467	0.233434	0.815424	NA	0.254072	0.23647	0.266669	0.246167	0.2361	0.307345	2	119699742	119752236	1	ENSG00000019169	MARCO	44.33	protein_coding	KNOWN
ENSG00000019186	CYP24A1	2.99958	-0.416752	0.438548	-0.950299	0.34196	0.484892	3.39776	3.16235	3.56621	2.39357	2.29569	2.98843	20	52769988	52790512	-1	ENSG00000019186	CYP24A1	43.36	protein_coding	KNOWN
ENSG00000019485	PRDM11	145.427	-0.211196	0.146731	-1.43934	0.150055	0.253882	157.474	146.564	165.282	127.921	122.69	159.713	11	45115564	45247734	1	ENSG00000019485	PRDM11	47.73	protein_coding	KNOWN
ENSG00000019505	SYT13	6.07429	0.132625	0.437306	0.303277	0.761679	0.846329	5.86087	5.45482	6.15144	6.04221	5.79512	7.54383	11	45261852	45307870	-1	ENSG00000019505	SYT13	46.27	protein_coding	KNOWN
ENSG00000019549	SNAI2	2240.33	0.896153	0.0478481	18.7291	2.86542e-78	1.64749e-76	1580.52	1471.02	1658.88	2766.17	2653.05	3453.63	8	49830249	49834299	-1	ENSG00000019549	SNAI2	40.95	protein_coding	KNOWN
ENSG00000019582	CD74	0.517561	-0.0981489	0.276375	-0.35513	0.722493	NA	0.524496	0.488158	0.550499	0.460793	0.44195	0.57531	5	149781200	149792492	-1	ENSG00000019582	CD74	53.3	protein_coding	KNOWN
ENSG00000019991	HGF	7.83162	-0.102328	0.419295	-0.244047	0.807194	0.879008	8.23017	7.65997	8.6382	7.20966	6.91483	9.00141	7	81328322	81399754	-1	ENSG00000019991	HGF	34.42	protein_coding	KNOWN
ENSG00000019995	ZRANB1	713.16	-0.179594	0.0758619	-2.36738	0.0179146	0.040678	764.601	711.629	802.508	634.865	608.903	792.643	10	126630692	126676758	1	ENSG00000019995	ZRANB1	39.68	protein_coding	KNOWN
ENSG00000020129	NCDN	1043.31	0.0265767	0.0642648	0.413551	0.679203	0.787113	1043.58	971.28	1095.32	999.622	958.744	1248.05	1	36023074	36032875	1	ENSG00000020129	NCDN	57.71	protein_coding	KNOWN
ENSG00000020181	GPR124	1525.08	-0.790537	0.0585158	-13.5098	1.36854e-41	3.33125e-40	1951.17	1815.99	2047.9	1060.79	1017.41	1324.42	8	37641709	37702414	1	ENSG00000020181	GPR124	55.25	protein_coding	KNOWN
ENSG00000020256	ZFP64	291.545	-0.332805	0.1077	-3.0901	0.00200086	0.00551631	327.707	305.003	343.954	244.687	234.681	305.497	20	50668202	50820847	-1	ENSG00000020256	ZFP64	44.05	protein_coding	KNOWN
ENSG00000020426	MNAT1	204.703	0.201927	0.129044	1.5648	0.11763	0.208051	192.327	179.003	201.862	208.035	199.528	259.736	14	61201460	61436671	1	ENSG00000020426	MNAT1	36.62	protein_coding	KNOWN
ENSG00000020577	SAMD4A	750.813	-0.5118	0.0725213	-7.05724	1.6984e-12	1.1732e-11	890.841	829.122	935.006	587.546	563.52	733.565	14	55033815	55260033	1	ENSG00000020577	SAMD4A	43.1	protein_coding	KNOWN
ENSG00000020633	RUNX3	9.79939	0.109474	0.405347	0.270075	0.787102	0.864955	9.4968	8.83885	9.96762	9.63478	9.24078	12.0292	1	25226002	25291612	-1	ENSG00000020633	RUNX3	54.8	protein_coding	KNOWN
ENSG00000020922	MRE11A	569.579	0.279353	0.079734	3.50356	0.000459077	0.00140812	519.713	483.706	545.478	593.152	568.896	740.564	11	94152895	94227074	-1	ENSG00000020922	MRE11A	37.27	protein_coding	KNOWN
ENSG00000021300	PLEKHB1	3.11698	-0.458431	0.438542	-1.04535	0.29586	0.434946	3.58444	3.3361	3.76215	2.45318	2.35286	3.06285	11	73357223	73373864	1	ENSG00000021300	PLEKHB1	52.94	protein_coding	KNOWN
ENSG00000021355	SERPINB1	517.026	0.163043	0.0854942	1.90707	0.056512	0.111812	492.339	458.229	516.747	518.387	497.188	647.218	6	2832566	2842240	-1	ENSG00000021355	SERPINB1	43.16	protein_coding	KNOWN
ENSG00000021461	CYP3A43	0	NA	NA	NA	NA	NA	NA	NA	NA	NA	NA	NA	7	99425636	99463718	1	ENSG00000021461	CYP3A43	40.68	protein_coding	KNOWN
ENSG00000021488	SLC7A9	0.833634	0.100404	0.338661	0.296472	0.76687	NA	0.806333	0.750469	0.846309	0.812921	0.779678	1.01495	19	33321415	33360672	-1	ENSG00000021488	SLC7A9	46.62	protein_coding	KNOWN
ENSG00000021574	SPAST	407.8	-0.0525711	0.0984068	-0.534222	0.593188	0.717588	418.962	389.935	439.732	379.89	364.355	474.301	2	32288680	32382706	1	ENSG00000021574	SPAST	39.98	protein_coding	KNOWN
ENSG00000021645	NRXN3	129.711	-2.27788	0.180359	-12.6297	1.44881e-36	2.9769e-35	214.561	199.695	225.198	41.6054	39.9041	51.9453	14	78708734	80330762	1	ENSG00000021645	NRXN3	39.19	protein_coding	KNOWN
ENSG00000021762	OSBPL5	156.39	0.301812	0.140535	2.1476	0.0317459	0.0677657	141.587	131.777	148.606	164.129	157.417	204.919	11	3108346	3187969	-1	ENSG00000021762	OSBPL5	57	protein_coding	KNOWN
ENSG00000021776	AQR	539.153	-0.271132	0.082546	-3.28461	0.00102122	0.00295905	594.815	553.605	624.304	463.524	444.569	578.72	15	35147732	35262040	-1	ENSG00000021776	AQR	37.51	protein_coding	KNOWN
ENSG00000021826	CPS1	338.31	0.0866659	0.101321	0.855358	0.392353	0.537214	331.251	308.302	347.674	330.793	317.265	413.002	2	211342406	211543831	1	ENSG00000021826	CPS1	36.31	protein_coding	KNOWN
ENSG00000021852	C8B	0	NA	NA	NA	NA	NA	NA	NA	NA	NA	NA	NA	1	57394883	57431813	-1	ENSG00000021852	C8B	42.82	protein_coding	KNOWN
ENSG00000022267	FHL1	8129.63	-0.970422	0.0385652	-25.1632	1.01448e-139	1.37458e-137	10871.3	10118.1	11410.2	5217.51	5004.15	6514.17	X	135229559	135293518	1	ENSG00000022267	FHL1	41.77	protein_coding	KNOWN
ENSG00000022277	RTFDC1	1678.1	0.432488	0.0507724	8.51818	1.62075e-17	1.51125e-16	1442.92	1342.96	1514.46	1831.24	1756.35	2286.34	20	55043647	55093943	1	ENSG00000022277	RTFDC1	43.66	protein_coding	KNOWN
ENSG00000022355	GABRA1	0	NA	NA	NA	NA	NA	NA	NA	NA	NA	NA	NA	5	161274197	161326975	1	ENSG00000022355	GABRA1	34.97	protein_coding	KNOWN
ENSG00000022556	NLRP2	0.281138	0.115825	0.211692	0.547139	0.584283	NA	0.345756	0.321801	0.362897	0.352326	0.337919	0.439887	19	55464498	55512510	1	ENSG00000022556	NLRP2	49.09	protein_coding	KNOWN
ENSG00000022567	SLC45A4	322.03	-0.839751	0.103897	-8.08256	6.34201e-16	5.41811e-15	416.84	387.96	437.505	219.022	210.066	273.454	8	142217265	142318404	-1	ENSG00000022567	SLC45A4	52.64	protein_coding	KNOWN
ENSG00000022840	RNF10	1501.1	-0.385813	0.0590486	-6.53382	6.41109e-11	3.98912e-10	1718.25	1599.21	1803.44	1236.67	1186.1	1544.01	12	120971283	121015397	1	ENSG00000022840	RNF10	45.25	protein_coding	KNOWN
ENSG00000022976	ZNF839	102.701	-0.263783	0.178424	-1.47841	0.139298	0.239128	113.161	105.321	118.771	88.6336	85.0091	110.661	14	102783714	102809044	1	ENSG00000022976	ZNF839	49.03	protein_coding	KNOWN
ENSG00000023041	ZDHHC6	366.568	0.297765	0.103517	2.87647	0.00402146	0.0105098	331.736	308.753	348.183	383.476	367.794	478.778	10	114190058	114206672	-1	ENSG00000023041	ZDHHC6	37.73	protein_coding	KNOWN
ENSG00000023171	GRAMD1B	3.96296	-0.00338063	0.443732	-0.00761864	0.993921	0.997422	4.00827	3.73057	4.20699	3.76053	3.60675	4.6951	11	123396344	123498482	1	ENSG00000023171	GRAMD1B	48.01	protein_coding	KNOWN
ENSG00000023191	RNH1	1901.17	0.368685	0.0538663	6.84445	7.67684e-12	5.09296e-11	1674.9	1558.86	1757.94	2033.68	1950.52	2539.1	11	494512	507300	-1	ENSG00000023191	RNH1	60.36	protein_coding	KNOWN
ENSG00000023228	NDUFS1	1451.51	-0.198154	0.0553208	-3.5819	0.000341105	0.00106652	1565.79	1457.31	1643.41	1283.49	1231	1602.46	2	206986149	207024327	-1	ENSG00000023228	NDUFS1	40.65	protein_coding	KNOWN
ENSG00000023287	RB1CC1	1707.85	0.062667	0.0520901	1.20305	0.228957	0.35607	1687.33	1570.43	1770.99	1657.2	1589.43	2069.05	8	53535016	53658403	-1	ENSG00000023287	RB1CC1	37.73	protein_coding	KNOWN
ENSG00000023318	ERP44	683.377	-0.321736	0.0751012	-4.28403	1.83542e-05	6.83117e-05	766.347	713.253	804.34	576.611	553.031	719.911	9	102741461	102861322	-1	ENSG00000023318	ERP44	37.86	protein_coding	KNOWN
ENSG00000023330	ALAS1	1220.61	1.07489	0.0685535	15.6795	2.08856e-55	7.11213e-54	792.795	737.869	832.1	1570.52	1506.3	1960.83	3	52232102	52248343	1	ENSG00000023330	ALAS1	45.47	protein_coding	KNOWN
ENSG00000023445	BIRC3	219.214	0.941593	0.124995	7.53304	4.95742e-14	3.74567e-13	151.419	140.929	158.926	273.488	262.304	341.456	11	102188215	102210134	1	ENSG00000023445	BIRC3	37.57	protein_coding	KNOWN
ENSG00000023516	AKAP11	682.862	0.431773	0.073702	5.85836	4.67471e-09	2.52093e-08	586.592	545.951	615.673	744.083	713.655	929.004	13	42846289	42897396	1	ENSG00000023516	AKAP11	36.45	protein_coding	KNOWN
ENSG00000023572	GLRX2	249.072	0.0976922	0.115014	0.849396	0.395661	0.540644	242.785	225.964	254.821	244.309	234.318	305.025	1	193065598	193075244	-1	ENSG00000023572	GLRX2	41.92	protein_coding	KNOWN
ENSG00000023608	SNAPC1	179.664	0.0750041	0.140687	0.533127	0.593945	0.71837	176.772	164.525	185.536	175.106	167.946	218.624	14	62229075	62263146	1	ENSG00000023608	SNAPC1	39.61	protein_coding	KNOWN
ENSG00000023697	DERA	164.834	0.0597252	0.138498	0.431234	0.666298	0.777674	163.044	151.748	171.127	159.806	153.271	199.521	12	16064106	16190220	1	ENSG00000023697	DERA	39.15	protein_coding	KNOWN
ENSG00000023734	STRAP	1865.84	0.236399	0.0525087	4.5021	6.72867e-06	2.63756e-05	1729.89	1610.04	1815.66	1916.43	1838.06	2392.7	12	16035325	16056412	1	ENSG00000023734	STRAP	36.48	protein_coding	KNOWN
ENSG00000023839	ABCC2	174.817	2.93648	0.169542	17.3201	3.31969e-67	1.46855e-65	40.301	37.5089	42.299	290.13	278.266	362.234	10	101542489	101611949	1	ENSG00000023839	ABCC2	45.12	protein_coding	KNOWN
ENSG00000023892	DEF6	74.0551	0.59216	0.20596	2.87512	0.00403873	0.0105507	59.6231	55.4923	62.5791	84.5244	81.0679	105.531	6	35265595	35289548	1	ENSG00000023892	DEF6	48.5	protein_coding	KNOWN
ENSG00000023902	PLEKHO1	696.34	-0.377073	0.0720013	-5.23704	1.63176e-07	7.58199e-07	794.559	739.51	833.95	575.34	551.813	718.325	1	150121373	150136916	1	ENSG00000023902	PLEKHO1	51.61	protein_coding	KNOWN
ENSG00000023909	GCLM	1782.12	1.83668	0.0632064	29.0585	1.20202e-185	3.19045e-183	785.758	731.32	824.714	2639.34	2531.41	3295.27	1	94350761	94374966	-1	ENSG00000023909	GCLM	36.34	protein_coding	KNOWN
ENSG00000024048	UBR2	1111.79	-0.191095	0.0592221	-3.22675	0.00125204	0.00357862	1196.98	1114.05	1256.32	985.984	945.664	1231.02	6	42531800	42661242	1	ENSG00000024048	UBR2	39.1	protein_coding	KNOWN
ENSG00000024422	EHD2	6572.62	-0.306092	0.0467199	-6.55163	5.6913e-11	3.5538e-10	7337.05	6828.73	7700.8	5580.69	5352.48	6967.62	19	48216600	48246391	1	ENSG00000024422	EHD2	52.96	protein_coding	KNOWN
ENSG00000024526	DEPDC1	1264.84	-0.301412	0.0584802	-5.15409	2.54866e-07	1.16004e-06	1410.01	1312.32	1479.91	1075.96	1031.96	1343.36	1	68939835	68962904	-1	ENSG00000024526	DEPDC1	34.94	protein_coding	KNOWN
ENSG00000024862	CCDC28A	127.225	-0.396051	0.155088	-2.55373	0.0106577	0.0255415	146.051	135.933	153.292	104.374	100.106	130.313	6	139094657	139114456	1	ENSG00000024862	CCDC28A	39.16	protein_coding	KNOWN
ENSG00000025039	RRAGD	263.297	0.353584	0.111726	3.16475	0.00155214	0.00436301	233.443	217.27	245.016	280.498	269.027	350.208	6	90074355	90121989	-1	ENSG00000025039	RRAGD	42.25	protein_coding	KNOWN
ENSG00000025156	HSF2	163.497	1.07524	0.146199	7.35464	1.91443e-13	1.40614e-12	105.949	98.609	111.202	209.936	201.352	262.11	6	122720691	122754264	1	ENSG00000025156	HSF2	35.55	protein_coding	KNOWN
ENSG00000025293	PHF20	698.975	0.136389	0.0727629	1.87443	0.060871	0.119051	672.854	626.238	706.212	695.484	667.044	868.328	20	34359896	34538303	1	ENSG00000025293	PHF20	44.08	protein_coding	KNOWN
ENSG00000025423	HSD17B6	62.6517	-0.470133	0.214613	-2.19061	0.0284803	0.0616012	73.4116	68.3256	77.0512	49.8368	47.7988	62.2223	12	57145945	57181574	1	ENSG00000025423	HSD17B6	44.92	protein_coding	KNOWN
ENSG00000025434	NR1H3	83.6664	-0.797672	0.195796	-4.07399	4.62138e-05	0.000163401	106.939	99.53	112.241	57.8524	55.4867	72.23	11	47269851	47290396	1	ENSG00000025434	NR1H3	50.81	protein_coding	KNOWN
ENSG00000025708	TYMP	26.0431	0.691236	0.305316	2.264	0.0235741	0.0520477	19.974	18.5901	20.9642	30.3289	29.0887	37.8663	22	50964181	50968485	-1	ENSG00000025708	TYMP	64.53	protein_coding	KNOWN
ENSG00000025770	NCAPH2	892.874	0.740931	0.0671025	11.0418	2.40247e-28	3.7151e-27	674.669	627.926	708.117	1060.33	1016.97	1323.85	22	50946645	50961901	1	ENSG00000025770	NCAPH2	55.08	protein_coding	KNOWN
ENSG00000025772	TOMM34	1278.42	0.0233892	0.0564497	0.414336	0.678628	0.786882	1280.47	1191.76	1343.95	1223.83	1173.78	1527.97	20	43570771	43589127	-1	ENSG00000025772	TOMM34	45.11	protein_coding	KNOWN
ENSG00000025796	SEC63	1668.78	-0.0193239	0.0515401	-0.37493	0.707712	0.807385	1695.62	1578.15	1779.69	1573.34	1509	1964.34	6	108188960	108279393	-1	ENSG00000025796	SEC63	39.82	protein_coding	KNOWN
ENSG00000025800	KPNA6	1178.57	0.0868916	0.0625973	1.38811	0.165105	0.27434	1153.14	1073.25	1210.31	1151.73	1104.63	1437.96	1	32573639	32642169	1	ENSG00000025800	KPNA6	44.21	protein_coding	KNOWN
ENSG00000026025	VIM	45456.7	0.56176	0.0308987	18.1807	7.33993e-74	3.81283e-72	37075.1	34506.5	38913.2	51463.4	49358.9	64253.2	10	17270258	17279592	1	ENSG00000026025	VIM	46.25	protein_coding	KNOWN
ENSG00000026103	FAS	176.289	0.542026	0.139031	3.89859	9.67548e-05	0.000327062	144.731	134.704	151.906	198.17	190.066	247.419	10	90750414	90775542	1	ENSG00000026103	FAS	37.77	protein_coding	KNOWN
ENSG00000026297	RNASET2	100.253	0.283286	0.172294	1.6442	0.100134	0.182127	91.3959	85.0639	95.927	104.596	100.318	130.59	6	167342992	167370679	-1	ENSG00000026297	RNASET2	48.7	protein_coding	KNOWN
ENSG00000026508	CD44	17528	-0.204896	0.036175	-5.66401	1.47879e-08	7.62252e-08	18953.7	17640.5	19893.3	15464	14831.7	19307.2	11	35160417	35253949	1	ENSG00000026508	CD44	41.56	protein_coding	KNOWN
ENSG00000026559	KCNG1	295.222	-0.360763	0.115247	-3.13035	0.00174596	0.00486548	335.046	311.834	351.657	245.366	235.332	306.344	20	49620193	49639666	-1	ENSG00000026559	KCNG1	52.21	protein_coding	KNOWN
ENSG00000026652	AGPAT4	196.914	0.408569	0.129597	3.15262	0.00161813	0.00453995	170.896	159.056	179.369	213.321	204.597	266.335	6	161551011	161695093	-1	ENSG00000026652	AGPAT4	45.36	protein_coding	KNOWN
ENSG00000026751	SLAMF7	65.2767	-1.98354	0.24676	-8.03833	9.10741e-16	7.70254e-15	102.751	95.632	107.845	24.4337	23.4346	30.5061	1	160709037	160724611	1	ENSG00000026751	SLAMF7	44.04	protein_coding	KNOWN
ENSG00000026950	BTN3A1	344.637	-0.94031	0.0992819	-9.47111	2.76877e-21	3.12997e-20	457.162	425.489	479.827	224.036	214.875	279.714	6	26402465	26415444	1	ENSG00000026950	BTN3A1	44.46	protein_coding	KNOWN
ENSG00000027001	MIPEP	113.303	0.626482	0.165508	3.78521	0.000153576	0.000505983	89.973	83.7395	94.4336	130.621	125.279	163.083	13	24304328	24463558	-1	ENSG00000027001	MIPEP	39.76	protein_coding	KNOWN
ENSG00000027075	PRKCH	16.2681	-0.708679	0.360301	-1.96691	0.0491937	0.0991507	20.2689	18.8646	21.2737	11.6629	11.1859	14.5613	14	61654277	62017694	1	ENSG00000027075	PRKCH	42.48	protein_coding	KNOWN
ENSG00000027644	INSRR	0.487331	-0.265342	0.262109	-1.01233	0.311378	NA	0.535365	0.498274	0.561907	0.418874	0.401745	0.522974	1	156809855	156828810	-1	ENSG00000027644	INSRR	55.51	protein_coding	KNOWN
ENSG00000027697	IFNGR1	1550.21	0.365381	0.0563858	6.48001	9.1718e-11	5.65424e-10	1368.28	1273.48	1436.11	1657.58	1589.79	2069.52	6	137518621	137540586	-1	ENSG00000027697	IFNGR1	38.81	protein_coding	KNOWN
ENSG00000027847	B4GALT7	350.677	0.33557	0.0971644	3.45363	0.000553102	0.00167635	312.874	291.197	328.385	371.274	356.092	463.544	5	177027101	177037348	1	ENSG00000027847	B4GALT7	57.92	protein_coding	KNOWN
ENSG00000027869	SH2D2A	0.157247	-0.0438978	0.184467	-0.23797	0.811904	NA	0.261846	0.243705	0.274828	0.238859	0.229091	0.29822	1	156776035	156786654	-1	ENSG00000027869	SH2D2A	55.56	protein_coding	KNOWN
ENSG00000028116	VRK2	444.235	0.0871298	0.0897729	0.970558	0.331769	0.473997	435.291	405.134	456.872	434.828	417.047	542.893	2	58134786	58387055	1	ENSG00000028116	VRK2	35.24	protein_coding	KNOWN
ENSG00000028137	TNFRSF1B	7.51964	0.380037	0.425532	0.893087	0.371811	0.516468	6.58374	6.12761	6.91015	8.05721	7.72772	10.0596	1	12227060	12269285	1	ENSG00000028137	TNFRSF1B	55.39	protein_coding	KNOWN
ENSG00000028203	VEZT	432.582	-0.41266	0.0895664	-4.60731	4.07921e-06	1.64123e-05	498.744	464.19	523.471	352.342	337.934	439.907	12	95611522	95696566	1	ENSG00000028203	VEZT	38.6	protein_coding	KNOWN
ENSG00000028277	POU2F2	23.1719	-0.831927	0.323064	-2.57512	0.0100207	0.0241634	29.8124	27.7469	31.2904	15.7497	15.1056	19.6638	19	42590263	42700737	-1	ENSG00000028277	POU2F2	51.31	protein_coding	KNOWN
ENSG00000028310	BRD9	525.307	0.198878	0.0840229	2.36695	0.0179353	0.0407164	494.388	460.135	518.898	533.636	511.814	666.256	5	850406	892939	-1	ENSG00000028310	BRD9	55.14	protein_coding	KNOWN
ENSG00000028528	SNX1	897.663	0.218573	0.064123	3.40865	0.000652863	0.00195455	838.114	780.048	879.665	917.085	879.582	1145	15	64386322	64438289	1	ENSG00000028528	SNX1	43.68	protein_coding	KNOWN
ENSG00000028839	TBPL1	476.777	0.0487973	0.0849166	0.574649	0.565529	0.69524	473.101	440.324	496.556	460.206	441.387	574.578	6	134273308	134311570	1	ENSG00000028839	TBPL1	37.6	protein_coding	KNOWN
ENSG00000029153	ARNTL2	342.118	-0.440342	0.101055	-4.35747	1.31573e-05	4.97923e-05	397.693	370.14	417.409	275.614	264.343	344.11	12	27485787	27576241	1	ENSG00000029153	ARNTL2	39.28	protein_coding	KNOWN
ENSG00000029363	BCLAF1	2325.51	0.217014	0.0455543	4.76385	1.89936e-06	7.92975e-06	2171.35	2020.91	2279	2373.38	2276.32	2963.21	6	136578001	136610989	-1	ENSG00000029363	BCLAF1	35.61	protein_coding	KNOWN
ENSG00000029364	SLC39A9	897.895	-0.398924	0.0658442	-6.0586	1.37309e-09	7.76334e-09	1031	959.571	1082.11	735.326	705.257	918.071	14	69864732	69929105	1	ENSG00000029364	SLC39A9	40.2	protein_coding	KNOWN
ENSG00000029534	ANK1	517	-0.995295	0.0841936	-11.8215	3.02212e-32	5.35742e-31	695.348	647.173	729.821	328.018	314.604	409.538	8	41510739	41754280	-1	ENSG00000029534	ANK1	49.32	protein_coding	KNOWN
ENSG00000029559	IBSP	1.79511	0.682103	0.390547	1.74653	0.0807188	0.151364	1.27584	1.18744	1.33909	1.92503	1.84631	2.40344	4	88720733	88733074	1	ENSG00000029559	IBSP	36.21	protein_coding	KNOWN
ENSG00000029639	TFB1M	74.9722	0.824645	0.209384	3.93843	8.20173e-05	0.000280128	54.5175	50.7404	57.2203	90.8004	87.0873	113.366	6	155578643	155635627	-1	ENSG00000029639	TFB1M	38.35	protein_coding	KNOWN
ENSG00000029725	RABEP1	1222.06	0.352447	0.0595703	5.91648	3.28899e-09	1.80429e-08	1083.82	1008.73	1137.55	1301.26	1248.04	1624.65	17	5185558	5289129	1	ENSG00000029725	RABEP1	41.37	protein_coding	KNOWN
ENSG00000029993	HMGB3	618.691	0.179151	0.0797076	2.24761	0.0246011	0.0540382	586.556	545.918	615.635	624.523	598.984	779.731	X	150148982	150159248	1	ENSG00000029993	HMGB3	51.16	protein_coding	KNOWN
ENSG00000030066	NUP160	1040.81	0.661604	0.0613518	10.7838	4.10688e-27	6.03754e-26	813.999	757.604	854.354	1210.86	1161.35	1511.79	11	47799639	47870107	-1	ENSG00000030066	NUP160	41.86	protein_coding	KNOWN
ENSG00000030110	BAK1	469.756	0.931545	0.0923913	10.0826	6.59566e-24	8.38017e-23	326.513	303.892	342.701	585.643	561.694	731.188	6	33540329	33548019	-1	ENSG00000030110	BAK1	57.17	protein_coding	KNOWN
ENSG00000030304	MUSK	0.639629	0.39592	0.296192	1.3367	0.18132	NA	0.526408	0.489937	0.552505	0.651351	0.624715	0.813226	9	113431051	113563859	1	ENSG00000030304	MUSK	36.45	protein_coding	KNOWN
ENSG00000030419	IKZF2	54.0933	-1.26444	0.234967	-5.38133	7.39363e-08	3.54163e-07	76.5721	71.267	80.3683	29.9741	28.7483	37.4233	2	213864429	214017151	-1	ENSG00000030419	IKZF2	34.84	protein_coding	KNOWN
ENSG00000030582	GRN	2319.9	0.106123	0.0471428	2.25109	0.0243801	0.0536379	2256.35	2100.02	2368.21	2283.81	2190.42	2851.39	17	42422614	42430470	1	ENSG00000030582	GRN	57.76	protein_coding	KNOWN
ENSG00000031003	FAM13B	688.985	-0.201621	0.0832041	-2.4232	0.0153843	0.0354527	743.915	692.375	780.796	608.329	583.453	759.512	5	137273649	137387650	-1	ENSG00000031003	FAM13B	40.05	protein_coding	KNOWN
ENSG00000031081	ARHGAP31	1422.58	-0.170408	0.0566941	-3.00575	0.00264926	0.00715927	1520.87	1415.5	1596.27	1270.87	1218.9	1586.71	3	119013220	119139561	1	ENSG00000031081	ARHGAP31	43.44	protein_coding	KNOWN
ENSG00000031691	CENPQ	415.305	0.334772	0.0915995	3.65474	0.000257447	0.000820173	370.575	344.901	388.947	439.503	421.531	548.73	6	49431091	49460820	1	ENSG00000031691	CENPQ	37.99	protein_coding	KNOWN
ENSG00000031698	SARS	3560.77	0.171983	0.0446097	3.85528	0.000115596	0.000386839	3381.88	3147.57	3549.54	3582.93	3436.42	4473.37	1	109756540	109780791	1	ENSG00000031698	SARS	43.12	protein_coding	KNOWN
ENSG00000031823	RANBP3	1097.64	0.414615	0.0651387	6.36511	1.95155e-10	1.17542e-09	949.952	884.137	997.047	1190.75	1142.06	1486.68	19	5916150	5978153	-1	ENSG00000031823	RANBP3	52.74	protein_coding	KNOWN
ENSG00000032219	ARID4A	157.749	0.430392	0.153537	2.80317	0.00506023	0.0129709	135.723	126.32	142.452	171.998	164.965	214.744	14	58765103	58840605	1	ENSG00000032219	ARID4A	37.48	protein_coding	KNOWN
ENSG00000032389	TSSC1	215.475	0.100577	0.124148	0.810137	0.417861	0.562021	210.248	195.681	220.671	211.991	203.322	264.675	2	3192696	3381653	-1	ENSG00000032389	TSSC1	48.27	protein_coding	KNOWN
ENSG00000032444	PNPLA6	1779.9	-0.352487	0.0568387	-6.20153	5.59172e-10	3.26046e-09	2015.12	1875.51	2115.02	1484.23	1423.53	1853.09	19	7598890	7626650	1	ENSG00000032444	PNPLA6	55.88	protein_coding	KNOWN
ENSG00000032742	IFT88	115.116	-0.380709	0.174344	-2.18366	0.0289872	0.0625521	131.628	122.508	138.153	95.0717	91.1839	118.699	13	21140585	21265503	1	ENSG00000032742	IFT88	38.86	protein_coding	KNOWN
ENSG00000033011	ALG1	567.151	-0.492816	0.0791529	-6.22613	4.78098e-10	2.80122e-09	669.203	622.84	702.38	447.214	428.926	558.356	16	5083703	5137380	1	ENSG00000033011	ALG1	49.38	protein_coding	KNOWN
ENSG00000033030	ZCCHC8	245.274	-0.402265	0.116293	-3.45907	0.000542053	0.00164466	282.324	262.764	296.321	200.892	192.677	250.818	12	122957417	122985518	-1	ENSG00000033030	ZCCHC8	42.68	protein_coding	KNOWN
ENSG00000033050	ABCF2	1486.35	0.233958	0.0545509	4.28881	1.79636e-05	6.69478e-05	1379.49	1283.92	1447.89	1525.66	1463.27	1904.82	7	150904923	150924316	-1	ENSG00000033050	ABCF2	49.19	protein_coding	KNOWN
ENSG00000033100	CHPF2	2076.22	-0.539126	0.052017	-10.3644	3.59997e-25	4.86762e-24	2482.17	2310.2	2605.23	1606.38	1540.69	2005.6	7	150929575	150935908	1	ENSG00000033100	CHPF2	56.84	protein_coding	KNOWN
ENSG00000033122	LRRC7	7.71277	-1.31483	0.434515	-3.02597	0.00247835	0.006735	10.3332	9.61729	10.8455	3.90607	3.74634	4.87682	1	70034081	70617628	1	ENSG00000033122	LRRC7	35.35	protein_coding	KNOWN
ENSG00000033170	FUT8	541.371	-0.230681	0.0817446	-2.82197	0.00477302	0.0122965	589.89	549.022	619.135	472.758	453.425	590.249	14	65877310	66210839	1	ENSG00000033170	FUT8	37.41	protein_coding	KNOWN
ENSG00000033178	UBA6	692.357	0.323356	0.0751675	4.30181	1.69411e-05	6.3369e-05	621.514	578.455	652.327	731.307	701.402	913.053	4	68481479	68566897	-1	ENSG00000033178	UBA6	35.49	protein_coding	KNOWN
ENSG00000033327	GAB2	70.5894	-1.4432	0.214002	-6.74387	1.54221e-11	1.00174e-10	103.634	96.4537	108.771	35.8396	34.374	44.7465	11	77926343	78129394	-1	ENSG00000033327	GAB2	41.71	protein_coding	KNOWN
ENSG00000033627	ATP6V0A1	674.502	-0.0801419	0.0737759	-1.08629	0.277352	0.413698	699.995	651.498	734.699	622.701	597.236	777.455	17	40610862	40674629	1	ENSG00000033627	ATP6V0A1	45.47	protein_coding	KNOWN
ENSG00000033800	PIAS1	227.461	0.229883	0.11817	1.94536	0.0517321	0.103646	211.304	196.665	221.78	233.034	223.504	290.948	15	68346517	68483096	1	ENSG00000033800	PIAS1	37.51	protein_coding	KNOWN
ENSG00000033867	SLC4A7	1280.35	0.701848	0.0593733	11.8209	3.04263e-32	5.38886e-31	984.891	916.656	1033.72	1506.52	1444.91	1880.92	3	27414214	27525911	-1	ENSG00000033867	SLC4A7	36.85	protein_coding	KNOWN
ENSG00000034053	APBA2	409.163	-0.287087	0.0942748	-3.04522	0.00232514	0.00634623	454.507	423.018	477.04	350.29	335.966	437.345	15	29129629	29410518	1	ENSG00000034053	APBA2	48.6	protein_coding	KNOWN
ENSG00000034152	MAP2K3	707.193	-0.365958	0.0766095	-4.77693	1.77995e-06	7.45691e-06	803.526	747.856	843.362	586.334	562.356	732.05	17	21187984	21218552	1	ENSG00000034152	MAP2K3	56.97	protein_coding	KNOWN
ENSG00000034239	EFCAB1	4.86933	0.727737	0.443159	1.64216	0.100557	0.182811	3.56867	3.32142	3.74559	5.55758	5.33031	6.93876	8	49623348	49647870	-1	ENSG00000034239	EFCAB1	40.09	protein_coding	KNOWN
ENSG00000034510	TMSB10	13039.8	-0.262196	0.0418037	-6.27207	3.56271e-10	2.1104e-09	14362.2	13367.2	15074.2	11261.6	10801.1	14060.4	2	85132749	85133795	1	ENSG00000034510	TMSB10	63.32	protein_coding	KNOWN
ENSG00000034533	ASTE1	340.539	-0.235497	0.0990897	-2.37661	0.0174726	0.0397732	371.72	345.966	390.148	296.916	284.774	370.706	3	130732719	130746493	-1	ENSG00000034533	ASTE1	39.7	protein_coding	KNOWN
ENSG00000034677	RNF19A	1071	-0.23849	0.064276	-3.7104	0.000206931	0.000669142	1171.18	1090.04	1229.25	933.559	895.383	1165.57	8	101269288	101348446	-1	ENSG00000034677	RNF19A	38.61	protein_coding	KNOWN
ENSG00000034693	PEX3	221.721	1.87188	0.13829	13.5359	9.60308e-42	2.35233e-40	95.788	89.1517	100.537	329.695	316.212	411.631	6	143771944	143811147	1	ENSG00000034693	PEX3	35.11	protein_coding	KNOWN
ENSG00000034713	GABARAPL2	506.328	0.301994	0.0827133	3.65109	0.000261126	0.000830666	457.828	426.109	480.525	530.787	509.082	662.7	16	75600249	75611779	1	ENSG00000034713	GABARAPL2	47.18	protein_coding	KNOWN
ENSG00000034971	MYOC	0.177328	-0.0438978	0.184467	-0.23797	0.811904	NA	0.261846	0.243705	0.274828	0.238859	0.229091	0.29822	1	171604557	171621811	-1	ENSG00000034971	MYOC	45.7	protein_coding	KNOWN
ENSG00000035115	SH3YL1	132.916	-0.661942	0.158013	-4.18916	2.79989e-05	0.000101918	164.501	153.104	172.657	97.7719	93.7737	122.07	2	217730	266398	-1	ENSG00000035115	SH3YL1	40.78	protein_coding	KNOWN
ENSG00000035141	FAM136A	636.346	-0.298673	0.0774884	-3.85443	0.000116001	0.000388057	709.068	659.943	744.221	542.11	519.941	676.836	2	70523107	70529222	-1	ENSG00000035141	FAM136A	48.46	protein_coding	KNOWN
ENSG00000035403	VCL	6222.97	0.530284	0.0355928	14.8986	3.36389e-50	1.00584e-48	5141.4	4785.19	5396.29	6982.68	6697.13	8718.02	10	75757872	75879918	1	ENSG00000035403	VCL	41.27	protein_coding	KNOWN
ENSG00000035499	DEPDC1B	320.3	-0.0827894	0.102446	-0.808128	0.419017	0.562911	332.301	309.279	348.776	295.066	283	368.397	5	59892739	59996017	-1	ENSG00000035499	DEPDC1B	38.63	protein_coding	KNOWN
ENSG00000035664	DAPK2	61.9471	-0.579278	0.214348	-2.70252	0.00688162	0.0171342	74.865	69.6782	78.5766	47.1203	45.1934	58.8307	15	64199235	64364232	-1	ENSG00000035664	DAPK2	46.89	protein_coding	KNOWN
ENSG00000035681	NSMAF	1099.89	0.720963	0.0622452	11.5826	5.04716e-31	8.51861e-30	838.218	780.145	879.774	1299.27	1246.13	1622.16	8	59496063	59572403	-1	ENSG00000035681	NSMAF	38.41	protein_coding	KNOWN
ENSG00000035687	ADSS	761.107	0.295056	0.0726276	4.06258	4.85329e-05	0.000171101	690.713	642.859	724.956	796.943	764.354	995.001	1	244571796	244615436	-1	ENSG00000035687	ADSS	38.3	protein_coding	KNOWN
ENSG00000035720	STAP1	0	NA	NA	NA	NA	NA	NA	NA	NA	NA	NA	NA	4	68424446	68473055	1	ENSG00000035720	STAP1	37.8	protein_coding	KNOWN
ENSG00000035862	TIMP2	5924.87	0.686805	0.041413	16.5843	9.05596e-62	3.5592e-60	4584.58	4266.95	4811.87	6939.97	6656.17	8664.7	17	76849059	76921469	-1	ENSG00000035862	TIMP2	52.6	protein_coding	KNOWN
ENSG00000035928	RFC1	805.892	1.1205	0.0714364	15.6853	1.90737e-55	6.51804e-54	512.462	476.958	537.869	1047.79	1004.94	1308.19	4	39289076	39367995	-1	ENSG00000035928	RFC1	39.26	protein_coding	KNOWN
ENSG00000036054	TBC1D23	1509.64	-0.494159	0.0528069	-9.35784	8.13838e-21	9.03664e-20	1782.32	1658.84	1870.69	1189.98	1141.32	1485.72	3	99979844	100044095	1	ENSG00000036054	TBC1D23	36.46	protein_coding	KNOWN
ENSG00000036257	CUL3	838.655	0.416961	0.0692399	6.02197	1.72305e-09	9.63794e-09	725.513	675.248	761.482	910.903	873.653	1137.28	2	225334867	225450110	-1	ENSG00000036257	CUL3	37.23	protein_coding	KNOWN
ENSG00000036448	MYOM2	0.535818	0.108352	0.277603	0.390313	0.696305	NA	0.496282	0.461898	0.520886	0.5031	0.482527	0.628132	8	1993155	2113475	1	ENSG00000036448	MYOM2	46.58	protein_coding	KNOWN
ENSG00000036473	OTC	0.177328	-0.0438978	0.184467	-0.23797	0.811904	NA	0.261846	0.243705	0.274828	0.238859	0.229091	0.29822	X	38211798	38280703	1	ENSG00000036473	OTC	39.3	protein_coding	KNOWN
ENSG00000036530	CYP46A1	13.558	-1.09521	0.380431	-2.87887	0.00399097	0.0104414	18.2309	16.9678	19.1347	8.02462	7.69647	10.0189	14	100150641	100193638	1	ENSG00000036530	CYP46A1	47.28	protein_coding	KNOWN
ENSG00000036549	ZZZ3	785.777	0.616829	0.0686145	8.98978	2.47716e-19	2.56396e-18	626.485	583.081	657.544	903.45	866.505	1127.98	1	78028101	78149104	-1	ENSG00000036549	ZZZ3	37.17	protein_coding	KNOWN
ENSG00000036565	SLC18A1	0	NA	NA	NA	NA	NA	NA	NA	NA	NA	NA	NA	8	20002366	20040717	-1	ENSG00000036565	SLC18A1	44	protein_coding	KNOWN
ENSG00000036672	USP2	65.7598	-0.476698	0.213418	-2.23364	0.0255067	0.0558123	77.0642	71.7251	80.8848	52.0789	49.9492	65.0216	11	119225925	119252436	-1	ENSG00000036672	USP2	54.64	protein_coding	KNOWN
ENSG00000036828	CASR	0.322289	-0.146233	0.234804	-0.622788	0.533424	NA	0.378628	0.352396	0.397399	0.321737	0.30858	0.401696	3	121902530	122005342	1	ENSG00000036828	CASR	41.03	protein_coding	KNOWN
ENSG00000037042	TUBG2	207.277	0.353995	0.124049	2.85368	0.00432165	0.0112082	183.794	171.061	192.906	220.905	211.871	275.804	17	40811323	40819024	1	ENSG00000037042	TUBG2	51.9	protein_coding	KNOWN
ENSG00000037241	RPL26L1	402.201	0.713284	0.093158	7.65672	1.90743e-14	1.48487e-13	307.918	286.585	323.183	474.749	455.335	592.734	5	172385732	172396774	1	ENSG00000037241	RPL26L1	46.12	protein_coding	KNOWN
ENSG00000037280	FLT4	0.473319	0.0928827	0.270786	0.343011	0.73159	NA	0.478044	0.444924	0.501744	0.479444	0.459838	0.598596	5	180028506	180076624	-1	ENSG00000037280	FLT4	60.24	protein_coding	KNOWN
ENSG00000037474	NSUN2	1956.85	0.208365	0.0500981	4.15915	3.19437e-05	0.000115431	1833.22	1706.21	1924.11	1991.81	1910.36	2486.82	5	6599352	6633404	-1	ENSG00000037474	NSUN2	43.29	protein_coding	KNOWN
ENSG00000037637	FBXO42	437.124	-0.299192	0.0887446	-3.37138	0.00074792	0.00221891	486.825	453.097	510.96	372.063	356.848	464.529	1	16573334	16678949	-1	ENSG00000037637	FBXO42	43.85	protein_coding	KNOWN
ENSG00000037749	MFAP3	882.804	-0.592792	0.0686754	-8.63179	6.03974e-18	5.76767e-17	1071.26	997.038	1124.37	667.967	640.651	833.971	5	153418466	153600038	1	ENSG00000037749	MFAP3	43.54	protein_coding	KNOWN
ENSG00000037757	MRI1	279.732	0.248816	0.114421	2.17456	0.0296631	0.0638472	258.298	240.403	271.104	288.624	276.821	360.353	19	13875346	13885096	1	ENSG00000037757	MRI1	52.16	protein_coding	KNOWN
ENSG00000037897	METTL1	233.5	0.0147666	0.120755	0.122285	0.902673	0.940654	234.286	218.054	245.901	222.588	213.485	277.906	12	58162254	58166576	-1	ENSG00000037897	METTL1	54.22	protein_coding	KNOWN
ENSG00000037965	HOXC8	146.443	-0.522773	0.152393	-3.43043	0.000602619	0.0018131	173.814	161.772	182.431	113.769	109.116	142.043	12	54402832	54407570	1	ENSG00000037965	HOXC8	51.66	protein_coding	KNOWN
ENSG00000038002	AGA	148.674	0.0333154	0.149487	0.222865	0.823641	0.890611	148.138	137.875	155.482	142.562	136.733	177.992	4	178351924	178363657	-1	ENSG00000038002	AGA	39.89	protein_coding	KNOWN
ENSG00000038210	PI4K2B	277.64	0.485237	0.114891	4.22346	2.40584e-05	8.83876e-05	233.304	217.141	244.871	307.116	294.557	383.441	4	25162263	25280714	1	ENSG00000038210	PI4K2B	41.17	protein_coding	KNOWN
ENSG00000038219	BOD1L1	851.068	-0.150905	0.0695262	-2.17048	0.0299704	0.0644021	905.299	842.578	950.181	766.786	735.43	957.349	4	13570362	13629347	-1	ENSG00000038219	BOD1L1	38.88	protein_coding	KNOWN
ENSG00000038274	MAT2B	1128.15	0.240572	0.0590764	4.07222	4.65681e-05	0.000164564	1044.48	972.117	1096.26	1160.46	1113	1448.86	5	162930120	162946342	1	ENSG00000038274	MAT2B	38.25	protein_coding	KNOWN
ENSG00000038295	TLL1	8.43588	0.718385	0.420741	1.70743	0.0877429	0.162363	6.27585	5.84105	6.58699	9.7104	9.31331	12.1237	4	166794410	167025047	1	ENSG00000038295	TLL1	35.72	protein_coding	KNOWN
ENSG00000038358	EDC4	696.546	0.447553	0.07672	5.83359	5.42469e-09	2.90999e-08	595.136	553.904	624.641	763.225	732.014	952.903	16	67906926	67918406	1	ENSG00000038358	EDC4	57.32	protein_coding	KNOWN
ENSG00000038382	TRIO	4418.98	-0.022537	0.0380258	-0.592676	0.553398	0.68456	4497.78	4186.17	4720.77	4164.12	3993.84	5199	5	14143811	14532235	1	ENSG00000038382	TRIO	43.35	protein_coding	KNOWN
ENSG00000038427	VCAN	8783.83	-1.49504	0.0454091	-32.9238	1.00509e-237	4.74993e-235	13088.4	12181.6	13737.3	4366.62	4188.05	5451.82	5	82767284	82878122	1	ENSG00000038427	VCAN	37.22	protein_coding	KNOWN
ENSG00000038532	CLEC16A	350.494	-0.807982	0.104738	-7.71434	1.21612e-14	9.56697e-14	449.699	418.543	471.993	241.548	231.671	301.578	16	11038345	11276046	1	ENSG00000038532	CLEC16A	48.06	protein_coding	KNOWN
ENSG00000038945	MSR1	8.80102	0.252524	0.416073	0.606924	0.543901	0.676589	8.07436	7.51495	8.47466	9.04554	8.67564	11.2936	8	15965387	16424999	-1	ENSG00000038945	MSR1	35.52	protein_coding	KNOWN
ENSG00000039068	CDH1	9.64308	-0.207666	0.416238	-0.498911	0.617842	0.738423	10.3282	9.61267	10.8403	8.41049	8.06656	10.5007	16	68771128	68869451	1	ENSG00000039068	CDH1	46.89	protein_coding	KNOWN
ENSG00000039123	SKIV2L2	1495.6	0.252736	0.0561217	4.50336	6.6886e-06	2.62504e-05	1377.83	1282.37	1446.14	1543.78	1480.65	1927.44	5	54603588	54721409	1	ENSG00000039123	SKIV2L2	36.85	protein_coding	KNOWN
ENSG00000039139	DNAH5	32.7777	0.318767	0.280093	1.13808	0.255088	0.38791	29.3379	27.3053	30.7923	34.4109	33.0037	42.9628	5	13690440	13944652	-1	ENSG00000039139	DNAH5	38.97	protein_coding	KNOWN
ENSG00000039319	ZFYVE16	529.695	-0.158048	0.0913906	-1.72937	0.083743	0.156215	563.673	524.62	591.618	475.071	455.644	593.137	5	79703832	79775169	1	ENSG00000039319	ZFYVE16	37.65	protein_coding	KNOWN
ENSG00000039523	FAM65A	869.488	0.490561	0.0699387	7.01416	2.3134e-12	1.58278e-11	729.484	678.944	765.649	963.825	924.412	1203.36	16	67552321	67580691	1	ENSG00000039523	FAM65A	57.05	protein_coding	KNOWN
ENSG00000039537	C6	1.00938	-0.353683	0.340966	-1.03729	0.299599	NA	1.09112	1.01553	1.14521	0.802995	0.770158	1.00256	5	41142336	41261540	-1	ENSG00000039537	C6	36.68	protein_coding	KNOWN
ENSG00000039560	RAI14	1092.98	-0.0663831	0.0627495	-1.05791	0.290098	0.428622	1129.31	1051.07	1185.3	1014.23	972.759	1266.29	5	34656342	34832732	1	ENSG00000039560	RAI14	42.13	protein_coding	KNOWN
ENSG00000039600	SOX30	1.31082	-0.365292	0.378609	-0.964827	0.334632	NA	1.45567	1.35481	1.52783	1.06269	1.01923	1.32679	5	157052687	157098488	-1	ENSG00000039600	SOX30	40.71	protein_coding	KNOWN
ENSG00000039650	PNKP	472.409	-0.24952	0.0868548	-2.87285	0.00406791	0.0106126	518.084	482.19	543.769	409.823	393.064	511.673	19	50364461	50371166	-1	ENSG00000039650	PNKP	59.9	protein_coding	KNOWN
ENSG00000039987	BEST2	0.177328	-0.0438978	0.184467	-0.23797	0.811904	NA	0.261846	0.243705	0.274828	0.238859	0.229091	0.29822	19	12862516	12869272	1	ENSG00000039987	BEST2	57.95	protein_coding	KNOWN
ENSG00000040199	PHLPP2	280.399	-0.22885	0.111851	-2.04602	0.0407546	0.0841766	305.345	284.19	320.483	245.024	235.005	305.918	16	71671738	71758604	-1	ENSG00000040199	PHLPP2	41.82	protein_coding	KNOWN
ENSG00000040275	SPDL1	2153.45	0.485882	0.0465569	10.4363	1.69267e-25	2.32604e-24	1812.21	1686.66	1902.05	2386.62	2289.02	2979.74	5	169010638	169031782	1	ENSG00000040275	SPDL1	37.28	protein_coding	KNOWN
ENSG00000040341	STAU2	518.979	0.371389	0.0830361	4.47262	7.72662e-06	3.00625e-05	457.285	425.604	479.956	556.283	533.534	694.531	8	74332604	74659943	-1	ENSG00000040341	STAU2	38.25	protein_coding	KNOWN
ENSG00000040487	PQLC2	297.701	0.305896	0.108203	2.82707	0.00469762	0.0121184	268.816	250.192	282.143	312.499	299.72	390.162	1	19638820	19655794	1	ENSG00000040487	PQLC2	54.93	protein_coding	KNOWN
ENSG00000040531	CTNS	175.123	-0.0218671	0.138776	-0.157571	0.874795	0.922734	178.347	165.991	187.189	165.193	158.438	206.247	17	3539762	3564836	1	ENSG00000040531	CTNS	54.27	protein_coding	KNOWN
ENSG00000040608	RTN4R	74.0987	-0.0485734	0.198745	-0.2444	0.806921	0.878859	75.9684	70.7052	79.7347	69.0749	66.2502	86.2416	22	20228938	20270769	-1	ENSG00000040608	RTN4R	60.45	protein_coding	KNOWN
ENSG00000040633	PHF23	808.818	0.293519	0.0675201	4.34713	1.37929e-05	5.2106e-05	733.972	683.121	770.36	845.954	811.36	1056.19	17	7138347	7143041	-1	ENSG00000040633	PHF23	59.51	protein_coding	KNOWN
ENSG00000040731	CDH10	19.3018	-1.7904	0.36273	-4.9359	7.9782e-07	3.46216e-06	28.9167	26.9133	30.3503	7.86129	7.53982	9.815	5	24487209	24645087	-1	ENSG00000040731	CDH10	34	protein_coding	KNOWN
ENSG00000040933	INPP4A	289.746	0.217419	0.106023	2.05067	0.0402992	0.0833248	270.677	251.924	284.096	295.944	283.842	369.493	2	99061317	99207496	1	ENSG00000040933	INPP4A	47.3	protein_coding	KNOWN
ENSG00000041353	RAB27B	333.124	-0.520614	0.101515	-5.12846	2.92116e-07	1.32244e-06	396.437	368.971	416.091	259.874	249.247	324.458	18	52385091	52562747	1	ENSG00000041353	RAB27B	37.74	protein_coding	KNOWN
ENSG00000041357	PSMA4	1887.2	0.706293	0.0547911	12.8907	5.08091e-38	1.11115e-36	1449.08	1348.68	1520.92	2223.39	2132.47	2775.95	15	78832747	78841604	1	ENSG00000041357	PSMA4	42.14	protein_coding	KNOWN
ENSG00000041515	MYO16	0.305611	-0.000677202	0.231222	-0.00292879	0.997663	NA	0.360002	0.33506	0.377849	0.338384	0.324546	0.42248	13	109248500	109860355	1	ENSG00000041515	MYO16	38.48	protein_coding	KNOWN
ENSG00000041802	LSG1	1660.11	0.168303	0.0522303	3.22232	0.00127156	0.0036296	1578.67	1469.29	1656.93	1668.26	1600.04	2082.86	3	194361517	194393206	-1	ENSG00000041802	LSG1	41.69	protein_coding	KNOWN
ENSG00000041880	PARP3	488.172	0.386266	0.0864377	4.46873	7.86859e-06	3.05903e-05	427.031	397.446	448.202	524.864	503.401	655.304	3	51976361	51982883	1	ENSG00000041880	PARP3	59.19	protein_coding	KNOWN
ENSG00000041982	TNC	2063.32	-0.717797	0.102236	-7.021	2.20284e-12	1.51034e-11	2589.25	2409.87	2717.62	1480.49	1419.95	1848.42	9	117782806	117880536	-1	ENSG00000041982	TNC	41.86	protein_coding	KNOWN
ENSG00000041988	THAP3	412.836	0.337473	0.0922377	3.65873	0.000253464	0.000809215	368.091	342.589	386.34	437.375	419.49	546.073	1	6684926	6695646	1	ENSG00000041988	THAP3	56.77	protein_coding	KNOWN
ENSG00000042062	FAM65C	1.02315	-0.187969	0.357451	-0.525858	0.598987	NA	1.07578	1.00125	1.12911	0.88807	0.851754	1.10878	20	49202645	49308065	-1	ENSG00000042062	FAM65C	51.6	protein_coding	KNOWN
ENSG00000042088	TDP1	157.079	0.188196	0.145114	1.29688	0.194673	0.313261	148.181	137.915	155.527	158.765	152.272	198.221	14	90421283	90511106	1	ENSG00000042088	TDP1	42.14	protein_coding	KNOWN
ENSG00000042286	AIFM2	588.021	0.574993	0.0781215	7.36024	1.83586e-13	1.34997e-12	476.801	443.768	500.44	667.939	640.625	833.937	10	71857979	71892690	-1	ENSG00000042286	AIFM2	50.25	protein_coding	KNOWN
ENSG00000042304	C2orf83	0.157247	-0.0438978	0.184467	-0.23797	0.811904	NA	0.261846	0.243705	0.274828	0.238859	0.229091	0.29822	2	228474806	228498036	-1	ENSG00000042304	C2orf83	43.18	protein_coding	KNOWN
ENSG00000042317	SPATA7	70.8913	-0.000457644	0.201048	-0.0022763	0.998184	0.999318	71.5076	66.5534	75.0527	67.2239	64.4749	83.9305	14	88851268	88936694	1	ENSG00000042317	SPATA7	37.9	protein_coding	KNOWN
ENSG00000042429	MED17	594.179	0.468623	0.0770008	6.08595	1.15802e-09	6.59159e-09	503.082	468.228	528.023	654.663	627.891	817.361	11	93517393	93547861	1	ENSG00000042429	MED17	39.81	protein_coding	KNOWN
ENSG00000042445	RETSAT	885.541	-0.443002	0.0658705	-6.72535	1.75174e-11	1.13253e-10	1030.05	958.689	1081.12	712.545	683.406	889.628	2	85569211	85581743	-1	ENSG00000042445	RETSAT	51.7	protein_coding	KNOWN
ENSG00000042493	CAPG	4226.4	-0.30179	0.0373363	-8.08301	6.31884e-16	5.4007e-15	4713.45	4386.89	4947.12	3595.84	3448.79	4489.48	2	85621871	85645555	-1	ENSG00000042493	CAPG	51.32	protein_coding	KNOWN
ENSG00000042753	AP2S1	2552.92	0.65068	0.0439688	14.7987	1.49432e-49	4.4272e-48	2006.56	1867.54	2106.03	2962.34	2841.2	3698.54	19	47341393	47354249	-1	ENSG00000042753	AP2S1	52.87	protein_coding	KNOWN
ENSG00000042781	USH2A	1.21969	0.267188	0.364661	0.732702	0.46374	NA	1.07408	0.99967	1.12733	1.21557	1.16586	1.51766	1	215796236	216596738	-1	ENSG00000042781	USH2A	36.36	protein_coding	KNOWN
ENSG00000042813	ZPBP	0	NA	NA	NA	NA	NA	NA	NA	NA	NA	NA	NA	7	49890017	50160925	-1	ENSG00000042813	ZPBP	36.38	protein_coding	KNOWN
ENSG00000042832	TG	8.78149	1.05488	0.417842	2.52458	0.0115836	0.0275257	5.5624	5.17703	5.83817	10.8673	10.4229	13.568	8	133879203	134147147	1	ENSG00000042832	TG	45.9	protein_coding	KNOWN
ENSG00000042980	ADAM28	3.64865	-0.64515	0.443084	-1.45604	0.14538	0.247378	4.35644	4.05462	4.57242	2.61958	2.51246	3.2706	8	24151553	24216531	1	ENSG00000042980	ADAM28	35.71	protein_coding	KNOWN
ENSG00000043039	BARX2	0.360315	-0.000749414	0.242212	-0.00309404	0.997531	NA	0.36001	0.335068	0.377859	0.338375	0.324538	0.422469	11	129245835	129322171	1	ENSG00000043039	BARX2	42.73	protein_coding	KNOWN
ENSG00000043093	DCUN1D1	848.715	0.800677	0.0783382	10.2208	1.60063e-24	2.08988e-23	624.299	581.046	655.25	1022.66	980.836	1276.81	3	182655862	182703741	-1	ENSG00000043093	DCUN1D1	39.56	protein_coding	KNOWN
ENSG00000043143	PHF15	417.049	0.993261	0.0946461	10.4945	9.15872e-26	1.27394e-24	281.597	262.087	295.558	527.155	505.598	658.165	5	133860003	133918918	1	ENSG00000043143	PHF15	53.79	protein_coding	KNOWN
ENSG00000043355	ZIC2	312.572	-0.0473496	0.106978	-0.442612	0.658046	0.77153	321.041	298.798	336.957	292.157	280.209	364.764	13	100634026	100639018	1	ENSG00000043355	ZIC2	56.66	protein_coding	KNOWN
ENSG00000043462	LCP2	6.264	-0.610578	0.441577	-1.38272	0.166751	0.276363	7.47959	6.96139	7.85041	4.60665	4.41827	5.7515	5	169673241	169725231	-1	ENSG00000043462	LCP2	44.64	protein_coding	KNOWN
ENSG00000043514	TRIT1	327.999	-0.0323243	0.103925	-0.311036	0.755773	0.841739	334.368	311.203	350.945	307.471	294.897	383.884	1	40306723	40349183	-1	ENSG00000043514	TRIT1	42.46	protein_coding	KNOWN
ENSG00000043591	ADRB1	0.462858	-0.0991717	0.269491	-0.367996	0.712876	NA	0.509857	0.474533	0.535134	0.447614	0.42931	0.558856	10	115803806	115806667	1	ENSG00000043591	ADRB1	57.51	protein_coding	KNOWN
ENSG00000044012	GUCA2B	0	NA	NA	NA	NA	NA	NA	NA	NA	NA	NA	NA	1	42619092	42621495	1	ENSG00000044012	GUCA2B	59.94	protein_coding	KNOWN
ENSG00000044090	CUL7	995.414	0.705571	0.0640852	11.0099	3.42417e-28	5.26979e-27	764.259	711.31	802.149	1172.05	1124.13	1463.34	6	43005355	43021683	-1	ENSG00000044090	CUL7	54.7	protein_coding	KNOWN
ENSG00000044115	CTNNA1	5809.51	0.000806271	0.0348738	0.0231197	0.981555	0.99231	5864.9	5458.57	6155.66	5518.39	5292.73	6889.84	5	137946656	138270723	1	ENSG00000044115	CTNNA1	44.15	protein_coding	KNOWN
ENSG00000044446	PHKA2	217.466	-0.300395	0.125779	-2.38828	0.0169272	0.0386316	242.641	225.831	254.671	185.287	177.71	231.336	X	18910418	19002716	-1	ENSG00000044446	PHKA2	45.75	protein_coding	KNOWN
ENSG00000044459	CNTLN	183.516	0.317594	0.14003	2.26805	0.0233264	0.0515361	165.225	153.778	173.417	193.638	185.72	241.762	9	17134980	17503921	1	ENSG00000044459	CNTLN	36.43	protein_coding	KNOWN
ENSG00000044524	EPHA3	38.9828	-0.901424	0.265399	-3.39649	0.00068256	0.00203905	50.9349	47.406	53.4601	25.643	24.5944	32.0159	3	89156674	89531284	1	ENSG00000044524	EPHA3	34.6	protein_coding	KNOWN
ENSG00000044574	HSPA5	23674.2	-0.911361	0.0326021	-27.9541	5.88461e-172	1.28112e-169	31212.7	29050.2	32760.1	15606	14967.9	19484.5	9	127997132	128003609	-1	ENSG00000044574	HSPA5	43.98	protein_coding	KNOWN
ENSG00000046604	DSG2	1267.09	-1.10557	0.0645143	-17.1368	7.88936e-66	3.40455e-64	1746.74	1625.72	1833.34	763.358	732.142	953.069	18	29078006	29128971	1	ENSG00000046604	DSG2	39.27	protein_coding	KNOWN
ENSG00000046647	GEMIN8	118.891	-0.0757687	0.165993	-0.456457	0.648061	0.764309	123.085	114.557	129.187	109.826	105.335	137.12	X	14026398	14048012	-1	ENSG00000046647	GEMIN8	40.79	protein_coding	KNOWN
ENSG00000046651	OFD1	318.096	-0.20462	0.107854	-1.89719	0.0578026	0.113819	344.382	320.522	361.455	281.03	269.538	350.872	X	13752832	13787480	1	ENSG00000046651	OFD1	39.8	protein_coding	KNOWN
ENSG00000046653	GPM6B	12.2845	-0.395314	0.385057	-1.02664	0.304591	0.444643	14.0986	13.1218	14.7976	10.0805	9.66831	12.5858	X	13789150	13956757	-1	ENSG00000046653	GPM6B	41.5	protein_coding	KNOWN
ENSG00000046774	MAGEC2	286.672	-0.0429975	0.106737	-0.402836	0.687069	0.792467	293.891	273.529	308.461	268.257	257.287	334.925	X	141290131	141293076	-1	ENSG00000046774	MAGEC2	51.77	protein_coding	KNOWN
ENSG00000046889	PREX2	0.165042	-0.0438978	0.184467	-0.23797	0.811904	NA	0.261846	0.243705	0.274828	0.238859	0.229091	0.29822	8	68864353	69149265	1	ENSG00000046889	PREX2	37.16	protein_coding	KNOWN
ENSG00000047056	WDR37	158.507	0.523506	0.143298	3.65327	0.00025892	0.000824188	131.314	122.216	137.824	177.505	170.246	221.619	10	1095478	1178237	1	ENSG00000047056	WDR37	45.5	protein_coding	KNOWN
ENSG00000047188	YTHDC2	642.412	0.0491429	0.0742995	0.661416	0.508346	0.645628	637.871	593.679	669.495	620.634	595.255	774.876	5	112849380	112930982	1	ENSG00000047188	YTHDC2	34.67	protein_coding	KNOWN
ENSG00000047230	CTPS2	246.668	-0.0793489	0.120482	-0.658593	0.510157	0.647236	256.208	238.457	268.91	228.042	218.717	284.716	X	16606126	16731059	-1	ENSG00000047230	CTPS2	43.51	protein_coding	KNOWN
ENSG00000047249	ATP6V1H	890.341	0.76948	0.0657231	11.7079	1.16115e-31	2.02142e-30	664.807	618.748	697.766	1065.72	1022.13	1330.57	8	54628117	54756118	-1	ENSG00000047249	ATP6V1H	39.2	protein_coding	KNOWN
ENSG00000047315	POLR2B	2808.38	0.0115036	0.0430939	0.266944	0.789512	0.866768	2824.51	2628.82	2964.54	2677.41	2567.92	3342.8	4	57843888	57897334	1	ENSG00000047315	POLR2B	40.19	protein_coding	KNOWN
ENSG00000047346	FAM214A	201.765	-0.259862	0.134697	-1.92922	0.0537031	0.107097	221.821	206.453	232.818	174.215	167.091	217.512	15	52873514	53002014	-1	ENSG00000047346	FAM214A	37.21	protein_coding	KNOWN
ENSG00000047365	ARAP2	21.8919	-2.31522	0.363909	-6.36209	1.99024e-10	1.19835e-09	34.6698	32.2678	36.3886	6.55102	6.28313	8.1791	4	35949843	36246131	-1	ENSG00000047365	ARAP2	35.53	protein_coding	KNOWN
ENSG00000047410	TPR	1758.73	0.090763	0.0512658	1.77044	0.0766541	0.144986	1719.91	1600.75	1805.18	1722.42	1651.98	2150.47	1	186282954	186344825	-1	ENSG00000047410	TPR	34.22	protein_coding	KNOWN
ENSG00000047457	CP	209.518	-0.109599	0.128819	-0.850798	0.394881	0.539782	219.321	204.126	230.194	191.16	183.342	238.667	3	148880197	148939842	-1	ENSG00000047457	CP	37.35	protein_coding	KNOWN
ENSG00000047578	KIAA0556	159.06	-0.114174	0.138908	-0.821944	0.411109	0.555428	167.12	155.541	175.405	145.2	139.262	181.286	16	27561454	27791690	1	ENSG00000047578	KIAA0556	47.84	protein_coding	KNOWN
ENSG00000047579	DTNBP1	351.079	-0.00653707	0.10379	-0.0629835	0.94978	0.972106	354.698	330.124	372.283	332.048	318.469	414.569	6	15523032	15663289	-1	ENSG00000047579	DTNBP1	39.93	protein_coding	KNOWN
ENSG00000047597	XK	9.97612	-1.54884	0.41652	-3.71853	0.000200389	0.000649614	14.1948	13.2113	14.8985	4.56237	4.3758	5.69622	X	37545012	37591383	1	ENSG00000047597	XK	39.54	protein_coding	KNOWN
ENSG00000047617	ANO2	3.21673	0.199028	0.43974	0.452604	0.650834	0.766692	2.98248	2.77585	3.13035	3.21959	3.08793	4.01973	12	5641035	6055398	-1	ENSG00000047617	ANO2	44.4	protein_coding	KNOWN
ENSG00000047621	C12orf4	340.59	0.439386	0.100066	4.39095	1.12858e-05	4.31394e-05	292.238	271.992	306.727	372.662	357.422	465.276	12	4596894	4647674	-1	ENSG00000047621	C12orf4	36.55	protein_coding	KNOWN
ENSG00000047634	SCML1	517.588	0.0666335	0.081782	0.81477	0.415204	0.559379	510.796	475.407	536.12	503.055	482.483	628.075	X	17755588	17773105	1	ENSG00000047634	SCML1	38.87	protein_coding	KNOWN
ENSG00000047644	WWC3	620.795	-0.146692	0.076775	-1.91067	0.0560472	0.111017	658.478	612.857	691.123	559.36	536.486	698.374	X	9983602	10112518	1	ENSG00000047644	WWC3	46.21	protein_coding	KNOWN
ENSG00000047648	ARHGAP6	28.6314	-0.147877	0.298119	-0.496035	0.61987	0.740389	30.3643	28.2606	31.8696	25.7725	24.7186	32.1775	X	11136239	11683821	-1	ENSG00000047648	ARHGAP6	39.22	protein_coding	KNOWN
ENSG00000047662	FAM184B	27.5546	-0.285339	0.300423	-0.949791	0.342219	0.485171	30.6385	28.5158	32.1574	23.6418	22.675	29.5173	4	17630929	17783135	-1	ENSG00000047662	FAM184B	44.05	protein_coding	KNOWN
ENSG00000047849	MAP4	4562.51	0.99926	0.0391156	25.5463	6.03431e-144	8.79104e-142	3071.36	2858.57	3223.63	5773.61	5537.51	7208.48	3	47892182	48130769	-1	ENSG00000047849	MAP4	43.44	protein_coding	KNOWN
ENSG00000047932	GOPC	919.504	-0.101481	0.0644046	-1.57568	0.1151	0.204416	961.48	894.867	1009.15	842.753	808.291	1052.2	6	117639374	117923691	-1	ENSG00000047932	GOPC	38.21	protein_coding	KNOWN
ENSG00000047936	ROS1	8.1639	1.28973	0.430795	2.99385	0.00275484	0.0074177	4.51249	4.19986	4.7362	10.3747	9.9504	12.953	6	117609463	117747018	-1	ENSG00000047936	ROS1	37.24	protein_coding	KNOWN
ENSG00000048028	USP28	227.411	-0.00829784	0.123288	-0.0673046	0.946339	0.970173	230.601	214.625	242.034	215.612	206.795	269.197	11	113668596	113746292	-1	ENSG00000048028	USP28	41.45	protein_coding	KNOWN
ENSG00000048052	HDAC9	279.45	0.116303	0.111061	1.04719	0.295011	0.434114	270.62	251.871	284.036	275.854	264.573	344.41	7	18126572	19036993	1	ENSG00000048052	HDAC9	36.14	protein_coding	KNOWN
ENSG00000048140	TSPAN17	940.498	-1.1258	0.0653614	-17.2242	1.7478e-66	7.66187e-65	1302.6	1212.35	1367.18	561.332	538.378	700.836	5	176074388	176086058	1	ENSG00000048140	TSPAN17	58.7	protein_coding	KNOWN
ENSG00000048162	NOP16	837.443	0.437253	0.0723432	6.04416	1.50195e-09	8.44507e-09	718.671	668.88	754.3	915.094	877.673	1142.52	5	175810949	175815976	-1	ENSG00000048162	NOP16	49.32	protein_coding	KNOWN
ENSG00000048342	CC2D2A	292.21	-0.041955	0.108331	-0.387286	0.698545	0.800604	299.473	278.725	314.32	273.55	262.364	341.533	4	15471489	15603180	1	ENSG00000048342	CC2D2A	40.21	protein_coding	KNOWN
ENSG00000048392	RRM2B	1054.84	-0.00806307	0.0641677	-0.125656	0.900004	0.938745	1067.58	993.613	1120.5	998.346	957.521	1246.46	8	103216730	103251346	-1	ENSG00000048392	RRM2B	37.99	protein_coding	KNOWN
ENSG00000048405	ZNF800	290.032	0.000927819	0.107563	0.00862578	0.993118	0.99708	292.518	272.252	307.021	275.259	264.003	343.667	7	126986844	127071978	-1	ENSG00000048405	ZNF800	37.8	protein_coding	KNOWN
ENSG00000048462	TNFRSF17	0	NA	NA	NA	NA	NA	NA	NA	NA	NA	NA	NA	16	12058964	12061925	1	ENSG00000048462	TNFRSF17	40.48	protein_coding	KNOWN
ENSG00000048471	SNX29	239.388	-0.492659	0.118529	-4.15645	3.23237e-05	0.000116717	282.11	262.564	296.096	188.548	180.838	235.406	16	12070594	12668146	1	ENSG00000048471	SNX29	47.13	protein_coding	KNOWN
ENSG00000048540	LMO3	7.09572	-0.945615	0.430466	-2.19673	0.0280401	0.0607791	9.1331	8.50035	9.58589	4.45932	4.27697	5.56756	12	16701307	16763528	-1	ENSG00000048540	LMO3	35.63	protein_coding	KNOWN
ENSG00000048544	MRPS10	926.613	0.0537443	0.0656422	0.818746	0.412931	0.557145	918.581	854.94	964.121	896.613	859.948	1119.44	6	42174539	42185603	-1	ENSG00000048544	MRPS10	41.04	protein_coding	KNOWN
ENSG00000048545	GUCA1A	0	NA	NA	NA	NA	NA	NA	NA	NA	NA	NA	NA	6	42123144	42147794	1	ENSG00000048545	GUCA1A	51.23	protein_coding	KNOWN
ENSG00000048649	RSF1	849.074	0.068875	0.0691022	0.996712	0.318904	0.460439	836.363	778.419	877.828	824.969	791.233	1029.99	11	77371041	77532063	-1	ENSG00000048649	RSF1	39.04	protein_coding	KNOWN
ENSG00000048707	VPS13D	761.493	-0.273239	0.073372	-3.72402	0.000196077	0.000636381	842.437	784.071	884.202	655.531	628.725	818.446	1	12290124	12572099	1	ENSG00000048707	VPS13D	42.33	protein_coding	KNOWN
ENSG00000048740	CELF2	107.589	-1.45001	0.177549	-8.16678	3.16739e-16	2.74469e-15	158.178	147.219	166.02	54.4453	52.2189	67.9762	10	11047259	11378666	1	ENSG00000048740	CELF2	42.7	protein_coding	KNOWN
ENSG00000048828	FAM120A	2107.52	-0.110412	0.0478262	-2.3086	0.0209657	0.0468927	2209.12	2056.06	2318.64	1924.38	1845.68	2402.63	9	96214004	96328397	1	ENSG00000048828	FAM120A	42.4	protein_coding	KNOWN
ENSG00000048991	R3HDM1	650.506	-0.639057	0.0738891	-8.64887	5.20125e-18	4.98908e-17	800.066	744.636	839.731	483.125	463.369	603.193	2	136289025	136482840	1	ENSG00000048991	R3HDM1	37.98	protein_coding	KNOWN
ENSG00000049089	COL9A2	8.25065	0.046291	0.423432	0.109323	0.912946	0.948281	8.19903	7.63098	8.60551	7.96171	7.63613	9.94037	1	40766159	40783488	-1	ENSG00000049089	COL9A2	57.43	protein_coding	KNOWN
ENSG00000049130	KITLG	129.587	0.36084	0.153852	2.34537	0.0190084	0.0429361	114.587	106.649	120.268	138.379	132.72	172.769	12	88886570	88974628	-1	ENSG00000049130	KITLG	36.84	protein_coding	KNOWN
ENSG00000049167	ERCC8	112.231	0.0247334	0.168095	0.147139	0.883022	0.927944	112.573	104.773	118.154	107.693	103.289	134.457	5	60169658	60240900	-1	ENSG00000049167	ERCC8	37.16	protein_coding	KNOWN
ENSG00000049192	ADAMTS6	240.506	-0.242796	0.114915	-2.11283	0.0346157	0.0729036	263.192	244.958	276.241	209.167	200.614	261.15	5	64444563	64777747	-1	ENSG00000049192	ADAMTS6	35.91	protein_coding	KNOWN
ENSG00000049239	H6PD	279.43	0.229891	0.112386	2.04554	0.0408013	0.0842462	259.288	241.324	272.143	285.954	274.26	357.019	1	9294834	9331396	1	ENSG00000049239	H6PD	52.29	protein_coding	KNOWN
ENSG00000049245	VAMP3	2047.15	-0.114797	0.0478495	-2.39912	0.0164343	0.0376441	2149.51	2000.59	2256.07	1866.77	1790.43	2330.7	1	7831329	7841492	1	ENSG00000049245	VAMP3	42.77	protein_coding	KNOWN
ENSG00000049246	PER3	511.892	0.232854	0.0838374	2.77745	0.00547881	0.0139375	474.911	442.008	498.455	524.828	503.366	655.26	1	7844380	7905237	1	ENSG00000049246	PER3	40.53	protein_coding	KNOWN
ENSG00000049247	UTS2	63.8832	0.401107	0.216575	1.85205	0.0640186	0.124291	55.4297	51.5894	58.1777	68.833	66.0182	85.9395	1	7903143	7913572	-1	ENSG00000049247	UTS2	40.81	protein_coding	KNOWN
ENSG00000049249	TNFRSF9	33.2288	0.219411	0.277532	0.790582	0.429188	0.572408	31.1021	28.9473	32.644	34.0524	32.6599	42.5152	1	7979907	8000926	-1	ENSG00000049249	TNFRSF9	43.31	protein_coding	KNOWN
ENSG00000049283	EPN3	3.63365	-0.14926	0.443342	-0.33667	0.736366	0.828032	3.8527	3.58578	4.0437	3.26695	3.13335	4.07886	17	48609904	48621111	1	ENSG00000049283	EPN3	58.71	protein_coding	KNOWN
ENSG00000049323	LTBP1	7668.14	-0.895811	0.0344252	-26.022	2.79333e-149	4.40028e-147	10071.4	9373.63	10570.7	5090.18	4882.02	6355.2	2	33172039	33624576	1	ENSG00000049323	LTBP1	40.25	protein_coding	KNOWN
ENSG00000049449	RCN1	7569.27	-0.44689	0.0373852	-11.9537	6.21202e-33	1.13018e-31	8819.37	8208.35	9256.61	6084.43	5835.61	7596.54	11	31833939	32127301	1	ENSG00000049449	RCN1	43.38	protein_coding	KNOWN
ENSG00000049540	ELN	0.464125	0.251851	0.259139	0.971874	0.331113	NA	0.433937	0.403873	0.45545	0.485904	0.466034	0.606662	7	73442119	73484237	1	ENSG00000049540	ELN	54.95	protein_coding	KNOWN
ENSG00000049541	RFC2	521.121	0.549735	0.0830955	6.6157	3.69796e-11	2.33621e-10	427.424	397.811	448.614	588.376	564.315	734.6	7	73645829	73668774	-1	ENSG00000049541	RFC2	48.95	protein_coding	KNOWN
ENSG00000049618	ARID1B	832.509	-0.26219	0.071404	-3.67192	0.000240739	0.000771385	915.996	852.534	961.408	718.25	688.878	896.751	6	157099063	157531913	1	ENSG00000049618	ARID1B	40.83	protein_coding	KNOWN
ENSG00000049656	CLPTM1L	2756.04	-0.192931	0.0430545	-4.4811	7.42604e-06	2.89511e-05	2968.88	2763.19	3116.07	2442.44	2342.56	3049.44	5	1317859	1345214	-1	ENSG00000049656	CLPTM1L	56.17	protein_coding	KNOWN
ENSG00000049759	NEDD4L	1084.75	0.0386382	0.0627839	0.615416	0.53828	0.672203	1080.79	1005.91	1134.37	1043.96	1001.27	1303.4	18	55711599	56068772	1	ENSG00000049759	NEDD4L	43.36	protein_coding	KNOWN
ENSG00000049768	FOXP3	8.0742	0.735564	0.428156	1.71798	0.0858004	0.159317	5.95281	5.54039	6.24793	9.3209	8.93974	11.6373	X	49106897	49121288	-1	ENSG00000049768	FOXP3	53.48	protein_coding	KNOWN
ENSG00000049769	PPP1R3F	45.0738	0.177484	0.2502	0.709367	0.478097	0.618344	42.7143	39.755	44.832	45.4267	43.569	56.7162	X	49126306	49157929	1	ENSG00000049769	PPP1R3F	47.82	protein_coding	KNOWN
ENSG00000049860	HEXB	2342.86	-0.178639	0.0488288	-3.65848	0.000253714	0.000809613	2512.76	2338.67	2637.33	2087.78	2002.4	2606.64	5	73935848	74018472	1	ENSG00000049860	HEXB	42.11	protein_coding	KNOWN
ENSG00000049883	PTCD2	110.781	-0.412069	0.173371	-2.37681	0.0174632	0.0397564	127.443	118.613	133.761	90.0697	86.3864	112.454	5	71616194	71656052	1	ENSG00000049883	PTCD2	40.04	protein_coding	KNOWN
ENSG00000050030	KIAA2022	0	NA	NA	NA	NA	NA	NA	NA	NA	NA	NA	NA	X	73952684	74145320	-1	ENSG00000050030	KIAA2022	39.49	protein_coding	KNOWN
ENSG00000050130	JKAMP	668.929	-0.00830362	0.0741535	-0.111979	0.91084	0.946754	677.28	630.357	710.858	633.254	607.358	790.632	14	59951161	59972128	1	ENSG00000050130	JKAMP	36.78	protein_coding	KNOWN
ENSG00000050165	DKK3	1508.54	0.138216	0.0527762	2.61891	0.00882111	0.0214991	1450.54	1350.04	1522.45	1501.22	1439.83	1874.31	11	11984653	12031316	-1	ENSG00000050165	DKK3	49.18	protein_coding	KNOWN
ENSG00000050327	ARHGEF5	10.6839	-0.157319	0.406209	-0.387286	0.698544	0.800604	11.4573	10.6635	12.0253	9.66125	9.26617	12.0623	7	144052381	144077725	1	ENSG00000050327	ARHGEF5	48.06	protein_coding	KNOWN
ENSG00000050344	NFE2L3	398.02	-0.136125	0.0934237	-1.45707	0.145096	0.246959	421.377	392.183	442.267	360.58	345.835	450.192	7	26191860	26226745	1	ENSG00000050344	NFE2L3	44.64	protein_coding	KNOWN
ENSG00000050393	MCUR1	920.741	-0.330805	0.0647095	-5.11216	3.18499e-07	1.43484e-06	1035.29	963.559	1086.61	774.082	742.427	966.458	6	13786789	13814800	-1	ENSG00000050393	MCUR1	41.24	protein_coding	KNOWN
ENSG00000050405	LIMA1	4048.16	0.541326	0.0399167	13.5614	6.78391e-42	1.67233e-40	3330	3099.29	3495.09	4557.31	4370.94	5689.9	12	50569571	50677329	-1	ENSG00000050405	LIMA1	42.32	protein_coding	KNOWN
ENSG00000050426	LETMD1	371.662	-0.0791076	0.0974904	-0.81144	0.417113	0.561288	385.638	358.92	404.757	343.301	329.263	428.619	12	51441745	51454207	1	ENSG00000050426	LETMD1	45.34	protein_coding	KNOWN
ENSG00000050438	SLC4A8	109.82	0.386367	0.166756	2.31696	0.0205058	0.0459382	95.9531	89.3053	100.71	117.944	113.121	147.256	12	51785101	51902980	1	ENSG00000050438	SLC4A8	42.58	protein_coding	KNOWN
ENSG00000050555	LAMC3	1.13584	-0.0839941	0.366866	-0.22895	0.818907	NA	1.18751	1.10524	1.24638	1.05356	1.01048	1.3154	9	133884469	133969860	1	ENSG00000050555	LAMC3	53.69	protein_coding	KNOWN
ENSG00000050628	PTGER3	29.9506	-0.965658	0.296936	-3.25208	0.00114564	0.00329394	39.7406	36.9873	41.7108	19.136	18.3535	23.8917	1	71318036	71513491	-1	ENSG00000050628	PTGER3	38.05	protein_coding	KNOWN
ENSG00000050730	TNIP3	103.471	2.79438	0.213988	13.0586	5.67892e-39	1.27208e-37	25.859	24.0675	27.141	168.699	161.8	210.624	4	122052563	122148621	-1	ENSG00000050730	TNIP3	37.14	protein_coding	KNOWN
ENSG00000050748	MAPK9	461.269	-0.0874914	0.0968123	-0.903722	0.366143	0.510682	480.183	446.915	503.989	424.99	407.611	530.609	5	179660143	179719099	-1	ENSG00000050748	MAPK9	43.58	protein_coding	KNOWN
ENSG00000050767	COL23A1	0.140569	0.043061	0.184467	0.233434	0.815424	NA	0.254072	0.23647	0.266669	0.246167	0.2361	0.307345	5	177664619	178017556	-1	ENSG00000050767	COL23A1	50.62	protein_coding	KNOWN
ENSG00000050820	BCAR1	1254.19	0.107268	0.066165	1.62122	0.10497	0.189447	1218.86	1134.41	1279.29	1234.68	1184.19	1541.52	16	75262928	75301951	-1	ENSG00000050820	BCAR1	59.64	protein_coding	KNOWN
ENSG00000051009	FAM160A2	204.413	-0.407942	0.124912	-3.26585	0.00109138	0.00314821	235.21	218.914	246.871	166.71	159.893	208.142	11	6232565	6255941	-1	ENSG00000051009	FAM160A2	44.55	protein_coding	KNOWN
ENSG00000051108	HERPUD1	1760.43	-0.324285	0.0517205	-6.26994	3.61176e-10	2.13814e-09	1977	1840.03	2075.02	1484.9	1424.18	1853.93	16	56965960	56977798	1	ENSG00000051108	HERPUD1	43.09	protein_coding	KNOWN
ENSG00000051128	HOMER3	1499.44	0.321591	0.061534	5.22624	1.72995e-07	8.01712e-07	1345.77	1252.53	1412.49	1581.57	1516.89	1974.62	19	19040010	19052070	-1	ENSG00000051128	HOMER3	56.77	protein_coding	KNOWN
ENSG00000051180	RAD51	242.69	0.595892	0.117408	5.0754	3.86673e-07	1.72631e-06	195.027	181.515	204.695	277.194	265.859	346.083	15	40986972	41024354	1	ENSG00000051180	RAD51	43.5	protein_coding	KNOWN
ENSG00000051341	POLQ	400.269	0.526815	0.0924963	5.69553	1.22993e-08	6.38048e-08	331.042	308.107	347.454	448.518	430.176	559.984	3	121150278	121264853	-1	ENSG00000051341	POLQ	39.03	protein_coding	KNOWN
ENSG00000051382	PIK3CB	567.892	1.8203	0.0921187	19.7603	6.53747e-87	4.36793e-85	252.214	234.74	264.718	837.61	803.358	1045.78	3	138372860	138553780	-1	ENSG00000051382	PIK3CB	40.59	protein_coding	KNOWN
ENSG00000051523	CYBA	1.16638	0.0963484	0.370201	0.26026	0.794663	NA	1.13198	1.05355	1.1881	1.13802	1.09148	1.42084	16	88709691	88717560	-1	ENSG00000051523	CYBA	61.89	protein_coding	KNOWN
ENSG00000051596	THOC3	253.439	-0.0587688	0.114351	-0.513936	0.607297	0.729538	261.438	243.325	274.399	236.041	226.388	294.702	5	175344876	175461683	-1	ENSG00000051596	THOC3	43.01	protein_coding	KNOWN
ENSG00000051620	HEBP2	546.864	-0.490537	0.0831588	-5.89879	3.66167e-09	1.99743e-08	645.819	601.075	677.837	432.269	414.592	539.697	6	138724668	138743334	1	ENSG00000051620	HEBP2	47.12	protein_coding	KNOWN
ENSG00000051825	MPHOSPH9	334.775	0.431898	0.102734	4.20405	2.62185e-05	9.5887e-05	287.55	267.628	301.805	364.784	349.867	455.441	12	123636867	123728561	-1	ENSG00000051825	MPHOSPH9	42.99	protein_coding	KNOWN
ENSG00000052126	PLEKHA5	544.28	-0.0544008	0.0874581	-0.622022	0.533928	0.668695	560.025	521.225	587.789	507.155	486.415	633.194	12	19282648	19529334	1	ENSG00000052126	PLEKHA5	38.1	protein_coding	KNOWN
ENSG00000052344	PRSS8	0.157247	-0.0438978	0.184467	-0.23797	0.811904	NA	0.261846	0.243705	0.274828	0.238859	0.229091	0.29822	16	31142756	31147083	-1	ENSG00000052344	PRSS8	59.08	protein_coding	KNOWN
ENSG00000052723	SIKE1	571.551	0.480063	0.0794791	6.04011	1.54007e-09	8.64941e-09	481.812	448.431	505.699	631.975	606.132	789.035	1	115312100	115323306	-1	ENSG00000052723	SIKE1	36.9	protein_coding	KNOWN
ENSG00000052749	RRP12	440.626	-0.130161	0.0884343	-1.47184	0.141063	0.241509	465.118	432.894	488.177	399.659	383.316	498.984	10	99116115	99161127	-1	ENSG00000052749	RRP12	51.62	protein_coding	KNOWN
ENSG00000052795	FNIP2	377.451	-0.97885	0.0954927	-10.2505	1.17709e-24	1.54416e-23	505.222	470.219	530.269	241.062	231.204	300.971	4	159690290	159829201	1	ENSG00000052795	FNIP2	40.56	protein_coding	KNOWN
ENSG00000052802	MSMO1	3041.4	0.0274132	0.043064	0.636569	0.524406	0.660441	3041.26	2830.55	3192.03	2914.84	2795.64	3639.24	4	166248775	166264312	1	ENSG00000052802	MSMO1	37.1	protein_coding	KNOWN
ENSG00000052841	TTC17	1462.43	-0.430458	0.0564647	-7.62349	2.46902e-14	1.91053e-13	1695.32	1577.86	1779.37	1182.99	1134.61	1476.98	11	43380482	43516483	1	ENSG00000052841	TTC17	37.89	protein_coding	KNOWN
ENSG00000052850	ALX4	70.0657	-0.907258	0.211495	-4.28975	1.78878e-05	6.67039e-05	91.8416	85.4787	96.3949	46.0508	44.1676	57.4954	11	44281994	44331716	-1	ENSG00000052850	ALX4	52.84	protein_coding	KNOWN
ENSG00000053108	FSTL4	1.89803	-0.21561	0.401888	-0.536492	0.591619	0.716585	2.00949	1.87027	2.10911	1.62738	1.56083	2.03182	5	132532147	132948255	-1	ENSG00000053108	FSTL4	46.69	protein_coding	KNOWN
ENSG00000053254	FOXN3	747.359	-0.671883	0.0774568	-8.67429	4.16145e-18	4.03161e-17	927.243	863.002	973.212	547.326	524.944	683.348	14	89591215	90085493	-1	ENSG00000053254	FOXN3	44.31	protein_coding	KNOWN
ENSG00000053328	METTL24	0.182987	0.043061	0.184467	0.233434	0.815424	NA	0.254072	0.23647	0.266669	0.246167	0.2361	0.307345	6	110567131	110679475	-1	ENSG00000053328	METTL24	40.64	protein_coding	KNOWN
ENSG00000053371	AKR7A2	587.048	0.177197	0.0786087	2.25416	0.0241859	0.0532651	556.691	518.122	584.29	591.922	567.717	739.028	1	19630459	19638640	-1	ENSG00000053371	AKR7A2	52.87	protein_coding	KNOWN
ENSG00000053372	MRTO4	788.157	1.15651	0.0725839	15.9334	3.71614e-57	1.31634e-55	492.868	458.721	517.303	1033.2	990.948	1289.97	1	19578033	19586622	1	ENSG00000053372	MRTO4	53.49	protein_coding	KNOWN
ENSG00000053438	NNAT	6.64209	-0.419239	0.432399	-0.969566	0.332263	0.474529	7.68357	7.15124	8.0645	5.40342	5.18246	6.74629	20	36149617	36152092	1	ENSG00000053438	NNAT	54.08	protein_coding	KNOWN
ENSG00000053501	USE1	300.64	-0.282978	0.109882	-2.57529	0.0100156	0.0241551	333.272	310.182	349.794	257.587	247.053	321.602	19	17326155	17330638	1	ENSG00000053501	USE1	55.26	protein_coding	KNOWN
ENSG00000053524	MCF2L2	133.053	-1.18431	0.160308	-7.38767	1.49427e-13	1.10423e-12	186.415	173.5	195.657	77.1397	73.9852	96.3106	3	182895831	183146566	-1	ENSG00000053524	MCF2L2	42.39	protein_coding	KNOWN
ENSG00000053702	NRIP2	4.96791	0.221354	0.442418	0.500327	0.616845	0.737777	4.67066	4.34707	4.90221	5.12061	4.91121	6.39319	12	2934514	2944710	-1	ENSG00000053702	NRIP2	51.39	protein_coding	KNOWN
ENSG00000053747	LAMA3	27.0329	-1.18497	0.313726	-3.77709	0.000158674	0.000521185	37.2353	34.6556	39.0814	15.4011	14.7713	19.2287	18	21269407	21535030	1	ENSG00000053747	LAMA3	42.46	protein_coding	KNOWN
ENSG00000053770	AP5M1	311.688	-0.131225	0.10303	-1.27366	0.202785	0.323388	328.992	306.199	345.303	282.483	270.931	352.686	14	57735627	57756797	1	ENSG00000053770	AP5M1	35.8	protein_coding	KNOWN
ENSG00000053900	ANAPC4	263.837	0.148646	0.114724	1.29568	0.195086	0.313718	252.98	235.453	265.522	263.72	252.935	329.26	4	25378835	25420120	1	ENSG00000053900	ANAPC4	37.97	protein_coding	KNOWN
ENSG00000053918	KCNQ1	0.360315	-0.000749414	0.242212	-0.00309404	0.997531	NA	0.36001	0.335068	0.377859	0.338375	0.324538	0.422469	11	2465914	2870339	1	ENSG00000053918	KCNQ1	51.55	protein_coding	KNOWN
ENSG00000054116	TRAPPC3	860.871	0.0228139	0.0650883	0.350507	0.725958	0.819946	862.453	802.7	905.21	823.971	790.277	1028.75	1	36602173	36615098	-1	ENSG00000054116	TRAPPC3	47.19	protein_coding	KNOWN
ENSG00000054118	THRAP3	1387.14	0.28406	0.0549024	5.1739	2.29258e-07	1.04717e-06	1262.63	1175.15	1325.22	1445.75	1386.63	1805.05	1	36690017	36770958	1	ENSG00000054118	THRAP3	43.72	protein_coding	KNOWN
ENSG00000054148	PHPT1	589.528	0.335072	0.0830387	4.03513	5.45712e-05	0.000191213	526.677	490.188	552.788	624.77	599.221	780.039	9	139743176	139745488	1	ENSG00000054148	PHPT1	66.23	protein_coding	KNOWN
ENSG00000054179	ENTPD2	0.177328	-0.0438978	0.184467	-0.23797	0.811904	NA	0.261846	0.243705	0.274828	0.238859	0.229091	0.29822	9	139942550	139948497	-1	ENSG00000054179	ENTPD2	65.74	protein_coding	KNOWN
ENSG00000054219	LY75	1.32546	-0.177051	0.38077	-0.464983	0.641944	NA	1.40939	1.31175	1.47926	1.17231	1.12437	1.46366	2	160628362	160761260	-1	ENSG00000054219	LY75	38.38	protein_coding	KNOWN
ENSG00000054267	ARID4B	459.413	0.281197	0.0864141	3.25406	0.00113767	0.00327298	418.9	389.878	439.667	478.705	459.129	597.674	1	235294949	235491534	-1	ENSG00000054267	ARID4B	39.95	protein_coding	KNOWN
ENSG00000054277	OPN3	125.924	-1.67993	0.170226	-9.86883	5.68244e-23	6.91167e-22	192.461	179.127	202.003	56.4864	54.1765	70.5245	1	241753404	241840678	-1	ENSG00000054277	OPN3	39.62	protein_coding	KNOWN
ENSG00000054282	SDCCAG8	119.178	0.0997729	0.15899	0.627542	0.530304	0.665663	116.134	108.088	121.891	117.032	112.246	146.116	1	243419320	243663394	1	ENSG00000054282	SDCCAG8	39.81	protein_coding	KNOWN
ENSG00000054356	PTPRN	1.67562	-0.358978	0.406669	-0.882727	0.377384	0.522485	1.85463	1.72614	1.94658	1.35989	1.30428	1.69785	2	220154345	220174370	-1	ENSG00000054356	PTPRN	53.59	protein_coding	KNOWN
ENSG00000054392	HHAT	49.3942	0.353372	0.24364	1.45039	0.14695	0.249611	43.7043	40.6763	45.871	52.506	50.3588	65.5548	1	210501596	210849638	1	ENSG00000054392	HHAT	42.26	protein_coding	KNOWN
ENSG00000054523	KIF1B	1189.94	-0.201089	0.0591038	-3.40231	0.000668191	0.00199766	1285.31	1196.26	1349.04	1051.44	1008.44	1312.75	1	10270863	10441661	1	ENSG00000054523	KIF1B	41.99	protein_coding	KNOWN
ENSG00000054598	FOXC1	357.536	-0.872989	0.098925	-8.82475	1.09707e-18	1.09402e-17	466.622	434.294	489.756	239.596	229.798	299.14	6	1610681	1614127	1	ENSG00000054598	FOXC1	53.35	protein_coding	KNOWN
ENSG00000054611	TBC1D22A	315.557	0.604169	0.102246	5.90896	3.44276e-09	1.88491e-08	252.792	235.278	265.325	361.365	346.587	451.172	22	47158518	47571336	1	ENSG00000054611	TBC1D22A	49.4	protein_coding	KNOWN
ENSG00000054654	SYNE2	201.754	-0.223113	0.130865	-1.70491	0.0882105	0.163011	219.772	204.546	230.668	177.059	169.819	221.062	14	64319683	64693165	1	ENSG00000054654	SYNE2	40.76	protein_coding	KNOWN
ENSG00000054690	PLEKHH1	40.4929	-0.415797	0.258995	-1.60543	0.1084	0.194604	46.8498	43.604	49.1725	33.0255	31.675	41.2331	14	68000018	68056329	1	ENSG00000054690	PLEKHH1	48.02	protein_coding	KNOWN
ENSG00000054793	ATP9A	870.561	0.695589	0.065344	10.645	1.83911e-26	2.63569e-25	671.057	624.565	704.326	1022.03	980.231	1276.02	20	50213053	50385173	-1	ENSG00000054793	ATP9A	46.69	protein_coding	KNOWN
ENSG00000054796	SPO11	0	NA	NA	NA	NA	NA	NA	NA	NA	NA	NA	NA	20	55904815	55919050	1	ENSG00000054796	SPO11	36.78	protein_coding	KNOWN
ENSG00000054803	CBLN4	0	NA	NA	NA	NA	NA	NA	NA	NA	NA	NA	NA	20	54572496	54580528	-1	ENSG00000054803	CBLN4	44.01	protein_coding	KNOWN
ENSG00000054938	CHRDL2	0.157247	-0.0438978	0.184467	-0.23797	0.811904	NA	0.261846	0.243705	0.274828	0.238859	0.229091	0.29822	11	74407474	74442430	-1	ENSG00000054938	CHRDL2	51.57	protein_coding	KNOWN
ENSG00000054965	FAM168A	1053.02	0.0786736	0.0608179	1.29359	0.195806	0.314667	1034.3	962.646	1085.58	1027.17	985.162	1282.44	11	73111532	73309234	-1	ENSG00000054965	FAM168A	41.55	protein_coding	KNOWN
ENSG00000054967	RELT	215.467	0.42496	0.126886	3.34915	0.000810611	0.00238808	186.129	173.233	195.356	234.989	225.38	293.389	11	73087309	73108519	1	ENSG00000054967	RELT	59.84	protein_coding	KNOWN
ENSG00000054983	GALC	272.269	-0.762472	0.111558	-6.83475	8.21507e-12	5.43631e-11	345.767	321.811	362.909	191.675	183.837	239.31	14	88304164	88460009	-1	ENSG00000054983	GALC	39.12	protein_coding	KNOWN
ENSG00000055044	NOP58	1167.03	0.597361	0.0616367	9.69164	3.27218e-22	3.88016e-21	938.182	873.183	984.694	1334.81	1280.23	1666.54	2	203130439	203168389	1	ENSG00000055044	NOP58	41.15	protein_coding	KNOWN
ENSG00000055070	SZRD1	1975.91	-0.168955	0.0485001	-3.48359	0.000494729	0.00151006	2111.95	1965.63	2216.65	1766.57	1694.33	2205.61	1	16679070	16724640	1	ENSG00000055070	SZRD1	48.1	protein_coding	KNOWN
ENSG00000055118	KCNH2	0.480802	0.0934627	0.271533	0.344203	0.730693	NA	0.477973	0.444858	0.50167	0.479565	0.459954	0.598748	7	150642049	150675403	-1	ENSG00000055118	KCNH2	59.57	protein_coding	KNOWN
ENSG00000055130	CUL1	1345.84	-0.168992	0.0585363	-2.88697	0.00388977	0.0101904	1438.9	1339.21	1510.23	1203.56	1154.34	1502.67	7	148395006	148498128	1	ENSG00000055130	CUL1	41.22	protein_coding	KNOWN
ENSG00000055147	FAM114A2	334.738	0.0161226	0.101141	0.159408	0.873348	0.921576	336.371	313.066	353.047	319.875	306.795	399.371	5	153369688	153418496	-1	ENSG00000055147	FAM114A2	37.35	protein_coding	KNOWN
ENSG00000055163	CYFIP2	24.9741	0.278249	0.309501	0.899024	0.36864	0.513204	22.8707	21.2862	24.0045	26.0825	25.0159	32.5646	5	156693089	156822606	1	ENSG00000055163	CYFIP2	44.29	protein_coding	KNOWN
ENSG00000055208	TAB2	1097.19	-0.304992	0.064377	-4.7376	2.16264e-06	8.96904e-06	1224.04	1139.24	1284.73	931.739	893.637	1163.3	6	149539777	149732749	1	ENSG00000055208	TAB2	38.87	protein_coding	KNOWN
ENSG00000055211	GINM1	784.132	-0.591698	0.0707712	-8.36071	6.23409e-17	5.6392e-16	951.755	885.815	998.94	593.903	569.616	741.501	6	149887430	149912884	1	ENSG00000055211	GINM1	42.05	protein_coding	KNOWN
ENSG00000055332	EIF2AK2	2008.97	-0.0515225	0.13027	-0.395506	0.692469	0.796727	2064.83	1921.78	2167.2	1873.63	1797.01	2339.27	2	37326353	37384208	-1	ENSG00000055332	EIF2AK2	41.14	protein_coding	KNOWN
ENSG00000055483	USP36	770.187	0.0522689	0.0714313	0.731737	0.464329	0.605848	764.051	711.116	801.93	745.017	714.55	930.17	17	76783463	76837523	-1	ENSG00000055483	USP36	50.03	protein_coding	KNOWN
ENSG00000055609	KMT2C	759.691	-0.193633	0.0698483	-2.77219	0.00556802	0.0141379	818.586	761.873	859.168	673.107	645.581	840.389	7	151832010	152133090	-1	ENSG00000055609	KMT2C	38.65	protein_coding	KNOWN
ENSG00000055732	MCOLN3	224.582	-1.05131	0.129366	-8.1266	4.41491e-16	3.79686e-15	305.93	284.735	321.098	138.822	133.145	173.322	1	85483765	85514182	-1	ENSG00000055732	MCOLN3	40.77	protein_coding	KNOWN
ENSG00000055813	CCDC85A	42.633	-0.652883	0.26009	-2.51022	0.0120654	0.0285237	52.3795	48.7505	54.9763	31.328	30.0469	39.1137	2	56411258	56613308	1	ENSG00000055813	CCDC85A	38.49	protein_coding	KNOWN
ENSG00000055917	PUM2	1237.82	0.482844	0.05884	8.20606	2.28574e-16	2.00129e-15	1042.75	970.502	1094.44	1370.37	1314.33	1710.94	2	20448452	20551995	-1	ENSG00000055917	PUM2	37.42	protein_coding	KNOWN
ENSG00000055950	MRPL43	592.866	0.493125	0.0803419	6.13784	8.36528e-10	4.81395e-09	496.833	462.411	521.464	657.605	630.713	821.034	10	102729215	102747272	-1	ENSG00000055950	MRPL43	53.18	protein_coding	KNOWN
ENSG00000055955	ITIH4	1.94135	0.270644	0.409803	0.660423	0.508982	0.646074	1.76676	1.64436	1.85435	2.00428	1.92232	2.50239	3	52846991	52865495	-1	ENSG00000055955	ITIH4	55.65	protein_coding	KNOWN
ENSG00000055957	ITIH1	0	NA	NA	NA	NA	NA	NA	NA	NA	NA	NA	NA	3	52811603	52826078	1	ENSG00000055957	ITIH1	54.92	protein_coding	KNOWN
ENSG00000056050	C4orf27	263.99	0.380772	0.11337	3.35867	0.00078319	0.00231575	231.841	215.779	243.335	283.873	272.264	354.421	4	170650616	170679104	-1	ENSG00000056050	C4orf27	38.6	protein_coding	KNOWN
ENSG00000056097	ZFR	1726.46	0.421019	0.0582909	7.22271	5.09614e-13	3.64634e-12	1490.96	1387.66	1564.88	1877.22	1800.45	2343.75	5	32354456	32444867	-1	ENSG00000056097	ZFR	38.33	protein_coding	KNOWN
ENSG00000056277	ZNF280C	46.335	0.790077	0.245475	3.21857	0.00128834	0.00367316	34.1239	31.7597	35.8157	55.4888	53.2196	69.2789	X	129336685	129402873	-1	ENSG00000056277	ZNF280C	38.02	protein_coding	KNOWN
ENSG00000056291	NPFFR2	0.157247	-0.0438978	0.184467	-0.23797	0.811904	NA	0.261846	0.243705	0.274828	0.238859	0.229091	0.29822	4	72897521	73013784	1	ENSG00000056291	NPFFR2	36.77	protein_coding	KNOWN
ENSG00000056487	PHF21B	75.7337	-0.501391	0.204226	-2.45507	0.0140856	0.0327677	89.7843	83.5639	94.2355	59.6453	57.2062	74.4684	22	45277042	45405880	-1	ENSG00000056487	PHF21B	52.73	protein_coding	KNOWN
ENSG00000056558	TRAF1	40.6164	-0.615068	0.262388	-2.34412	0.019072	0.0430598	49.4501	46.0241	51.9016	30.3614	29.1198	37.9069	9	123664671	123691451	-1	ENSG00000056558	TRAF1	49.95	protein_coding	KNOWN
ENSG00000056586	RC3H2	943.936	-0.244968	0.0704408	-3.47764	0.00050585	0.00154109	1033	961.429	1084.21	819.72	786.199	1023.44	9	125606835	125667620	-1	ENSG00000056586	RC3H2	40.5	protein_coding	KNOWN
ENSG00000056661	PCGF2	297.838	-0.966293	0.107878	-8.95724	3.32894e-19	3.42365e-18	397.18	369.663	416.871	191.167	183.35	238.677	17	36890150	36906070	-1	ENSG00000056661	PCGF2	57.06	protein_coding	KNOWN
ENSG00000056736	IL17RB	32.6317	-0.530051	0.282027	-1.87943	0.0601858	0.117901	38.7186	36.0361	40.6381	25.2155	24.1843	31.4821	3	53880607	53899827	1	ENSG00000056736	IL17RB	45.37	protein_coding	KNOWN
ENSG00000056972	TRAF3IP2	223.409	0.429889	0.128024	3.35786	0.00078547	0.00232178	192.372	179.044	201.909	243.702	233.736	304.268	6	111877657	111927481	-1	ENSG00000056972	TRAF3IP2	44.45	protein_coding	KNOWN
ENSG00000056998	GYG2	0.955946	-0.0106833	0.345355	-0.0309341	0.975322	NA	0.982614	0.914537	1.03133	0.917225	0.879717	1.14518	X	2746829	2800859	1	ENSG00000056998	GYG2	43.67	protein_coding	KNOWN
ENSG00000057019	DCBLD2	5963.99	-0.349625	0.044923	-7.78277	7.09555e-15	5.66942e-14	6747.08	6279.63	7081.58	4979.4	4775.78	6216.89	3	98514785	98620533	-1	ENSG00000057019	DCBLD2	38.58	protein_coding	KNOWN
ENSG00000057149	SERPINB3	0	NA	NA	NA	NA	NA	NA	NA	NA	NA	NA	NA	18	61322431	61329197	-1	ENSG00000057149	SERPINB3	38.05	protein_coding	KNOWN
ENSG00000057252	SOAT1	836.192	-0.143857	0.0675094	-2.13092	0.033096	0.0701682	886.604	825.178	930.559	754.629	723.77	942.171	1	179262925	179327815	1	ENSG00000057252	SOAT1	39.59	protein_coding	KNOWN
ENSG00000057294	PKP2	3.1691	-0.335979	0.439734	-0.764049	0.444838	0.587257	3.52251	3.27847	3.69715	2.62435	2.51703	3.27656	12	32943679	33049774	-1	ENSG00000057294	PKP2	40.8	protein_coding	KNOWN
ENSG00000057468	MSH4	1.78636	0.408	0.410007	0.995106	0.319685	0.461085	1.52231	1.41685	1.59779	1.89948	1.8218	2.37154	1	76262567	76378923	1	ENSG00000057468	MSH4	37.01	protein_coding	KNOWN
ENSG00000057593	F7	0	NA	NA	NA	NA	NA	NA	NA	NA	NA	NA	NA	13	113760105	113774995	1	ENSG00000057593	F7	61.36	protein_coding	KNOWN
ENSG00000057608	GDI2	2849.85	-0.112842	0.0447212	-2.52323	0.0116281	0.0276043	2990.05	2782.9	3138.29	2600.28	2493.94	3246.5	10	5807186	5884095	-1	ENSG00000057608	GDI2	43.74	protein_coding	KNOWN
ENSG00000057657	PRDM1	187.815	-0.556909	0.141641	-3.93182	8.43046e-05	0.000287586	226.224	210.551	237.439	144.611	138.697	180.55	6	106534195	106557814	1	ENSG00000057657	PRDM1	41.29	protein_coding	KNOWN
ENSG00000057663	ATG5	412.17	0.0626297	0.0908727	0.689202	0.490696	0.629434	407.343	379.122	427.538	400.058	383.698	499.481	6	106632351	106773666	-1	ENSG00000057663	ATG5	36.83	protein_coding	KNOWN
ENSG00000057704	TMCC3	0	NA	NA	NA	NA	NA	NA	NA	NA	NA	NA	NA	12	94960900	95044338	-1	ENSG00000057704	TMCC3	43.11	protein_coding	KNOWN
ENSG00000057757	PITHD1	467.71	0.175191	0.0891309	1.96554	0.0493513	0.0994209	443.992	413.232	466.004	471.436	452.157	588.598	1	24104895	24114722	1	ENSG00000057757	PITHD1	44.59	protein_coding	KNOWN
ENSG00000057935	MTA3	279.863	0.222135	0.110022	2.019	0.0434874	0.0890616	261.062	242.975	274.005	286.366	274.656	357.535	2	42721709	42984087	1	ENSG00000057935	MTA3	43.08	protein_coding	KNOWN
ENSG00000058056	USP13	553.294	0.11918	0.080218	1.4857	0.137357	0.236488	535.478	498.379	562.025	546.925	524.559	682.848	3	179370543	179507189	1	ENSG00000058056	USP13	42.73	protein_coding	KNOWN
ENSG00000058063	ATP11B	1546.28	-0.592438	0.0524961	-11.2854	1.5498e-29	2.50033e-28	1877.02	1746.98	1970.08	1170.68	1122.8	1461.62	3	182511288	182639423	1	ENSG00000058063	ATP11B	36.02	protein_coding	KNOWN
ENSG00000058085	LAMC2	421.668	0.626716	0.0900066	6.963	3.33098e-12	2.25589e-11	334.563	311.383	351.149	485.788	465.923	606.517	1	183155373	183214035	1	ENSG00000058085	LAMC2	43.28	protein_coding	KNOWN
ENSG00000058091	CDK14	566.882	-0.972682	0.0820311	-11.8575	1.96796e-32	3.50793e-31	757.88	705.372	795.453	363.164	348.313	453.418	7	90095738	90839905	1	ENSG00000058091	CDK14	37.97	protein_coding	KNOWN
ENSG00000058262	SEC61A1	19775.2	-0.236855	0.031336	-7.55858	4.07489e-14	3.09437e-13	21604.8	20108	22675.9	17240.8	16535.8	21525.6	3	127770484	127790526	1	ENSG00000058262	SEC61A1	47.3	protein_coding	KNOWN
ENSG00000058272	PPP1R12A	1416.95	0.53509	0.0542481	9.86375	5.97756e-23	7.26152e-22	1168.34	1087.39	1226.26	1592.05	1526.94	1987.71	12	80167343	80329240	-1	ENSG00000058272	PPP1R12A	36.07	protein_coding	KNOWN
ENSG00000058335	RASGRF1	3.20269	0.751761	0.437798	1.71714	0.085953	0.159569	2.27279	2.11532	2.38546	3.59891	3.45174	4.49332	15	79252289	79383115	-1	ENSG00000058335	RASGRF1	49.95	protein_coding	KNOWN
ENSG00000058404	CAMK2B	1.39702	0.162741	0.374526	0.434527	0.663906	NA	1.29452	1.20483	1.35869	1.36272	1.30699	1.70139	7	44256749	44374176	-1	ENSG00000058404	CAMK2B	55.17	protein_coding	KNOWN
ENSG00000058453	CROCC	188.745	0.466636	0.132794	3.51397	0.000441465	0.00135818	160.139	149.045	168.079	208.103	199.593	259.822	1	17066768	17299474	1	ENSG00000058453	CROCC	49.14	protein_coding	KNOWN
ENSG00000058600	POLR3E	503.269	0.112325	0.0828383	1.35596	0.175113	0.28742	488.664	454.809	512.891	496.744	476.431	620.196	16	22308730	22346424	1	ENSG00000058600	POLR3E	51.65	protein_coding	KNOWN
ENSG00000058668	ATP2B4	3214.51	0.247036	0.0440771	5.60464	2.08683e-08	1.06378e-07	2969.03	2763.33	3116.22	3313.51	3178.01	4136.99	1	203595689	203713209	1	ENSG00000058668	ATP2B4	46.5	protein_coding	KNOWN
ENSG00000058673	ZC3H11A	1208.84	-0.0560961	0.0619912	-0.904904	0.365516	0.50998	1244.45	1158.23	1306.14	1125.64	1079.61	1405.39	1	203764782	203823252	1	ENSG00000058673	ZC3H11A	40.85	protein_coding	KNOWN
ENSG00000058729	RIOK2	569.874	0.083804	0.0812986	1.03082	0.302627	0.442342	559.222	520.478	586.947	557.341	534.55	695.853	5	96496571	96518964	-1	ENSG00000058729	RIOK2	36.71	protein_coding	KNOWN
ENSG00000058799	YIPF1	235.164	0.0731801	0.117732	0.621583	0.534216	0.668896	231.636	215.587	243.119	229.163	219.791	286.115	1	54317392	54356407	-1	ENSG00000058799	YIPF1	43.57	protein_coding	KNOWN
ENSG00000058804	NDC1	1082.21	0.151122	0.060781	2.48634	0.0129064	0.0303156	1035.15	963.429	1086.46	1080.94	1036.74	1349.58	1	54231133	54304533	-1	ENSG00000058804	NDC1	40.26	protein_coding	KNOWN
ENSG00000058866	DGKG	158.186	-0.496496	0.144588	-3.43386	0.00059506	0.00179342	187.028	174.071	196.301	124.668	119.57	155.651	3	185823457	186080026	-1	ENSG00000058866	DGKG	44.7	protein_coding	KNOWN
ENSG00000059122	FLYWCH1	545.695	0.0293726	0.0791264	0.37121	0.710481	0.808592	545.41	507.623	572.45	523.449	502.044	653.538	16	2961938	3001209	1	ENSG00000059122	FLYWCH1	52.33	protein_coding	KNOWN
ENSG00000059145	UNKL	206.222	0.915462	0.125929	7.26967	3.60378e-13	2.59966e-12	144.128	134.142	151.273	255.646	245.192	319.179	16	1413206	1464752	-1	ENSG00000059145	UNKL	57.82	protein_coding	KNOWN
ENSG00000059377	TBXAS1	40.4176	-0.136027	0.25748	-0.528302	0.59729	0.721334	42.8281	39.8609	44.9514	36.6513	35.1525	45.76	7	139476850	139720125	1	ENSG00000059377	TBXAS1	44.8	protein_coding	KNOWN
ENSG00000059378	PARP12	466.578	-0.354017	0.0981768	-3.60591	0.000311057	0.000978894	528.21	491.615	554.397	388.639	372.746	485.224	7	139723544	139763521	-1	ENSG00000059378	PARP12	45.81	protein_coding	KNOWN
ENSG00000059573	ALDH18A1	825.731	0.298803	0.0672602	4.4425	8.89206e-06	3.43692e-05	747.699	695.897	784.767	864.937	829.567	1079.89	10	97365696	97416463	-1	ENSG00000059573	ALDH18A1	43.15	protein_coding	KNOWN
ENSG00000059588	TARBP1	403.991	0.15861	0.092049	1.72311	0.0848692	0.157936	385.525	358.815	404.638	404.677	388.128	505.248	1	234527059	234614849	-1	ENSG00000059588	TARBP1	40.27	protein_coding	KNOWN
ENSG00000059691	PET112	231.85	0.248914	0.122104	2.03854	0.0414964	0.0855082	214.26	199.416	224.882	239.431	229.64	298.935	4	152591656	152682175	-1	ENSG00000059691	PET112	43.81	protein_coding	KNOWN
ENSG00000059728	MXD1	178.558	-0.325934	0.137361	-2.37283	0.0176524	0.0401259	200.356	186.475	210.289	150.313	144.166	187.669	2	70124820	70170077	1	ENSG00000059728	MXD1	40.74	protein_coding	KNOWN
ENSG00000059758	CDK17	376.705	-0.547422	0.0987424	-5.54395	2.95731e-08	1.4795e-07	451.754	420.455	474.15	290.684	278.797	362.925	12	96672039	96794338	-1	ENSG00000059758	CDK17	37.82	protein_coding	KNOWN
ENSG00000059769	DNAJC25	274.414	-0.938753	0.111334	-8.43187	3.40181e-17	3.11206e-16	363.752	338.551	381.786	178.452	171.155	222.802	9	114393632	114432508	1	ENSG00000059769	DNAJC25	43.46	protein_coding	KNOWN
ENSG00000059804	SLC2A3	17.6603	-1.5885	0.366397	-4.33545	1.45462e-05	5.48554e-05	25.7339	23.951	27.0097	8.0469	7.71784	10.0467	12	8071826	8088871	-1	ENSG00000059804	SLC2A3	44.63	protein_coding	KNOWN
ENSG00000059915	PSD	30.1462	0.195075	0.284402	0.685913	0.492768	0.631306	28.4037	26.4358	29.8119	30.5779	29.3275	38.1772	10	104162376	104181296	-1	ENSG00000059915	PSD	59.67	protein_coding	KNOWN
ENSG00000060069	CTDP1	252.37	0.538466	0.117323	4.58959	4.44121e-06	1.77795e-05	207.443	193.071	217.727	283.336	271.75	353.751	18	77439801	77514510	1	ENSG00000060069	CTDP1	53.38	protein_coding	KNOWN
ENSG00000060138	YBX3	957.236	-1.01018	0.0648603	-15.5748	1.08051e-54	3.61588e-53	1290.85	1201.42	1354.84	602.682	578.036	752.462	12	10851683	10875911	-1	ENSG00000060138	YBX3	39.09	protein_coding	KNOWN
ENSG00000060140	STYK1	1.64357	-0.334943	0.399119	-0.839207	0.401353	0.545996	1.8213	1.69511	1.91159	1.35788	1.30235	1.69534	12	10771538	10826917	-1	ENSG00000060140	STYK1	39.44	protein_coding	KNOWN
ENSG00000060237	WNK1	2193.22	0.0578962	0.047193	1.2268	0.219899	0.344646	2170.78	2020.38	2278.4	2124.97	2038.07	2653.07	12	861759	1020618	1	ENSG00000060237	WNK1	38.72	protein_coding	KNOWN
ENSG00000060339	CCAR1	1188.42	0.00405266	0.0591916	0.0684667	0.945414	0.969909	1197.7	1114.72	1257.08	1129.48	1083.29	1410.18	10	70480769	70552134	1	ENSG00000060339	CCAR1	41.75	protein_coding	KNOWN
ENSG00000060491	OGFR	1012.26	0.333221	0.0761111	4.37809	1.19725e-05	4.56112e-05	904.955	842.258	949.82	1072.13	1028.28	1338.57	20	61436187	61445352	1	ENSG00000060491	OGFR	63.45	protein_coding	KNOWN
ENSG00000060558	GNA15	1.1575	0.275224	0.370705	0.742433	0.457825	NA	1.03825	0.966318	1.08972	1.18158	1.13326	1.47522	19	3136191	3163767	1	ENSG00000060558	GNA15	52.55	protein_coding	KNOWN
ENSG00000060566	CREB3L3	2.24834	0.73509	0.415099	1.77088	0.0765811	0.144892	1.59703	1.48639	1.67621	2.49981	2.39759	3.12107	19	4153598	4173051	1	ENSG00000060566	CREB3L3	52.71	protein_coding	KNOWN
ENSG00000060642	PIGV	109.436	0.467399	0.171279	2.72888	0.00635506	0.0159585	92.592	86.1771	97.1824	120.388	115.465	150.307	1	27113963	27124889	1	ENSG00000060642	PIGV	48.34	protein_coding	KNOWN
ENSG00000060656	PTPRU	286.941	0.265268	0.107322	2.47171	0.0134469	0.0314216	263.034	244.811	276.075	297.286	285.129	371.169	1	29563028	29653325	1	ENSG00000060656	PTPRU	51.58	protein_coding	KNOWN
ENSG00000060688	SNRNP40	524.481	0.219703	0.0810191	2.71174	0.00669306	0.0167292	489.567	455.649	513.838	536.116	514.192	669.352	1	31732417	31769662	-1	ENSG00000060688	SNRNP40	42.04	protein_coding	KNOWN
ENSG00000060709	RIMBP2	0	NA	NA	NA	NA	NA	NA	NA	NA	NA	NA	NA	12	130880682	131200826	-1	ENSG00000060709	RIMBP2	48.94	protein_coding	KNOWN
ENSG00000060718	COL11A1	0.665926	-0.0077974	0.309123	-0.0252243	0.979876	NA	0.671624	0.625092	0.70492	0.628185	0.602497	0.784303	1	103342023	103574052	-1	ENSG00000060718	COL11A1	33.13	protein_coding	KNOWN
ENSG00000060749	QSER1	632.121	0.0688098	0.0758498	0.907184	0.364309	0.50871	622.677	579.537	653.548	614.166	589.051	766.8	11	32914724	33014862	1	ENSG00000060749	QSER1	38.54	protein_coding	KNOWN
ENSG00000060762	MPC1	278.921	-1.22324	0.116975	-10.4573	1.35718e-25	1.86899e-24	393.705	366.429	413.224	158.58	152.095	197.991	6	166778407	166796486	-1	ENSG00000060762	MPC1	38.9	protein_coding	KNOWN
ENSG00000060971	ACAA1	542.777	0.205303	0.0811277	2.53062	0.0113862	0.0271097	508.722	473.476	533.942	551.559	529.004	688.633	3	38144620	38178733	-1	ENSG00000060971	ACAA1	51.46	protein_coding	KNOWN
ENSG00000060982	BCAT1	957.466	-0.140639	0.0640801	-2.19474	0.028182	0.0610321	1013.96	943.708	1064.23	864.952	829.582	1079.91	12	24964295	25102393	-1	ENSG00000060982	BCAT1	40.09	protein_coding	KNOWN
ENSG00000061273	HDAC7	1100.53	0.110855	0.062552	1.77221	0.0763598	0.144544	1068.9	994.847	1121.9	1085.47	1041.08	1355.23	12	48176505	48226915	-1	ENSG00000061273	HDAC7	54.88	protein_coding	KNOWN
ENSG00000061337	LZTS1	551.888	0.376748	0.0809835	4.65216	3.28469e-06	1.33538e-05	484.842	451.251	508.879	592	567.791	739.125	8	20103676	20161474	-1	ENSG00000061337	LZTS1	50.43	protein_coding	KNOWN
ENSG00000061455	PRDM6	18.8873	0.0220944	0.350493	0.0630381	0.949736	0.972106	18.9668	17.6527	19.9071	18.1115	17.3709	22.6126	5	122424816	122523745	1	ENSG00000061455	PRDM6	40.41	protein_coding	KNOWN
ENSG00000061492	WNT8A	0	NA	NA	NA	NA	NA	NA	NA	NA	NA	NA	NA	5	137419581	137428054	1	ENSG00000061492	WNT8A	47.97	protein_coding	KNOWN
ENSG00000061656	SPAG4	29.2027	-0.0396358	0.292945	-0.135301	0.892374	0.933569	29.8344	27.7674	31.3135	27.2957	26.1795	34.0793	20	34203814	34208971	1	ENSG00000061656	SPAG4	59.4	protein_coding	KNOWN
ENSG00000061676	NCKAP1	4111.38	-0.0929032	0.0423327	-2.1946	0.0281925	0.061048	4284.33	3987.51	4496.74	3777.69	3623.21	4716.53	2	183789605	183903586	-1	ENSG00000061676	NCKAP1	35.43	protein_coding	KNOWN
ENSG00000061794	MRPS35	702.403	-0.0284356	0.0788156	-0.360786	0.718259	0.814166	715.409	665.844	750.876	659.635	632.66	823.568	12	27863706	27909228	1	ENSG00000061794	MRPS35	38.64	protein_coding	KNOWN
ENSG00000061918	GUCY1B3	138.994	-1.0768	0.153085	-7.03398	2.00726e-12	1.37966e-11	189.803	176.653	199.213	84.6181	81.1578	105.648	4	156680144	156728743	1	ENSG00000061918	GUCY1B3	36.52	protein_coding	KNOWN
ENSG00000061936	SFSWAP	548.96	0.475116	0.0814144	5.83578	5.35393e-09	2.87522e-08	463.772	431.641	486.764	606.23	581.44	756.892	12	132195626	132284282	1	ENSG00000061936	SFSWAP	46.45	protein_coding	KNOWN
ENSG00000061938	TNK2	706.6	0.0769639	0.0757141	1.01651	0.309388	0.449783	694.074	645.987	728.484	688.467	660.314	859.567	3	195590235	195638816	-1	ENSG00000061938	TNK2	58.27	protein_coding	KNOWN
ENSG00000061987	MON2	784.073	-0.507295	0.0694641	-7.30298	2.81461e-13	2.04331e-12	929.867	865.444	975.967	615.204	590.046	768.096	12	62860597	62991363	1	ENSG00000061987	MON2	36.26	protein_coding	KNOWN
ENSG00000062038	CDH3	32.974	-0.560984	0.294732	-1.90337	0.0569924	0.112579	39.6707	36.9222	41.6374	25.2875	24.2534	31.572	16	68670092	68756519	1	ENSG00000062038	CDH3	49.26	protein_coding	KNOWN
ENSG00000062096	ARSF	0.177328	-0.0438978	0.184467	-0.23797	0.811904	NA	0.261846	0.243705	0.274828	0.238859	0.229091	0.29822	X	2959512	3030767	1	ENSG00000062096	ARSF	40.73	protein_coding	KNOWN
ENSG00000062194	GPBP1	961.611	0.0331945	0.0655596	0.506325	0.612628	0.734003	960.331	893.798	1007.94	924.108	886.318	1153.77	5	56469775	56560506	1	ENSG00000062194	GPBP1	40.02	protein_coding	KNOWN
ENSG00000062282	DGAT2	63.2022	0.410887	0.214435	1.91614	0.0553474	0.109842	54.69	50.901	57.4014	68.3765	65.5803	85.3695	11	75470557	75512579	1	ENSG00000062282	DGAT2	52.02	protein_coding	KNOWN
ENSG00000062370	ZNF112	92.4578	0.260858	0.18617	1.40118	0.161159	0.268962	84.9702	79.0833	89.1827	95.7419	91.8267	119.536	19	44830708	44871377	-1	ENSG00000062370	ZNF112	38.32	protein_coding	KNOWN
ENSG00000062485	CS	1636.2	-0.261479	0.050258	-5.20274	1.9637e-07	9.04196e-07	1801.54	1676.72	1890.85	1413.32	1355.52	1764.56	12	56665483	56694176	-1	ENSG00000062485	CS	46.16	protein_coding	KNOWN
ENSG00000062524	LTK	0.165042	-0.0438978	0.184467	-0.23797	0.811904	NA	0.261846	0.243705	0.274828	0.238859	0.229091	0.29822	15	41795836	41806085	-1	ENSG00000062524	LTK	57.9	protein_coding	KNOWN
ENSG00000062582	MRPS24	231.906	-0.78102	0.122701	-6.36524	1.94981e-10	1.17474e-09	295.943	275.44	310.615	161.96	155.337	202.211	7	43906157	43909492	-1	ENSG00000062582	MRPS24	50.93	protein_coding	KNOWN
ENSG00000062598	ELMO2	444.935	-0.195678	0.096612	-2.0254	0.0428262	0.0878561	479.192	445.993	502.949	393.472	377.382	491.259	20	44994688	45061704	-1	ENSG00000062598	ELMO2	44.15	protein_coding	KNOWN
ENSG00000062650	WAPAL	913.556	-0.0434144	0.0670938	-0.64707	0.517587	0.65456	936.83	871.925	983.275	854.872	819.913	1067.33	10	88195013	88281572	-1	ENSG00000062650	WAPAL	39.87	protein_coding	KNOWN
ENSG00000062716	VMP1	2786.95	-0.887733	0.0448582	-19.7898	3.64647e-87	2.45327e-85	3654.24	3401.07	3835.4	1857.26	1781.31	2318.83	17	57784553	57919616	1	ENSG00000062716	VMP1	39.75	protein_coding	KNOWN
ENSG00000062725	APPBP2	468.652	-0.139647	0.0887478	-1.57353	0.115596	0.205109	495.565	461.232	520.134	423.031	405.732	528.163	17	58520520	58603580	-1	ENSG00000062725	APPBP2	39.7	protein_coding	KNOWN
ENSG00000062822	POLD1	506.982	1.17308	0.0868843	13.5017	1.52857e-41	3.71613e-40	314.178	292.411	329.754	666.22	638.977	831.791	19	50887461	50921273	1	ENSG00000062822	POLD1	55.06	protein_coding	KNOWN
ENSG00000063015	SEZ6	0.317897	-0.00069415	0.233866	-0.00296815	0.997632	NA	0.360004	0.335062	0.377851	0.338382	0.324544	0.422477	17	27281919	27333458	-1	ENSG00000063015	SEZ6	54.21	protein_coding	KNOWN
ENSG00000063046	EIF4B	2920.58	0.84646	0.0490915	17.2425	1.27448e-66	5.5996e-65	2106.55	1960.61	2210.99	3561.98	3416.32	4447.21	12	53399942	53435993	1	ENSG00000063046	EIF4B	42.8	protein_coding	KNOWN
ENSG00000063127	SLC6A16	1.31475	0.18036	0.387659	0.465253	0.64175	NA	1.23946	1.15359	1.30091	1.3208	1.26679	1.64905	19	49792895	49828482	-1	ENSG00000063127	SLC6A16	43.07	protein_coding	KNOWN
ENSG00000063169	GLTSCR1	253.901	-0.243959	0.119319	-2.04461	0.0408938	0.0844191	278.003	258.742	291.785	220.759	211.732	275.623	19	48111453	48206533	1	ENSG00000063169	GLTSCR1	51.89	protein_coding	KNOWN
ENSG00000063176	SPHK2	262.354	0.444542	0.115531	3.84783	0.000119171	0.00039818	224.05	208.527	235.158	286.731	275.006	357.99	19	49122548	49133974	1	ENSG00000063176	SPHK2	56.78	protein_coding	KNOWN
ENSG00000063177	RPL18	5280.74	0.308907	0.0404751	7.63201	2.31124e-14	1.79202e-13	4763.34	4433.33	4999.49	5548.95	5322.04	6927.99	19	49118585	49122793	-1	ENSG00000063177	RPL18	56.83	protein_coding	KNOWN
ENSG00000063180	CA11	90.6111	-2.00297	0.205065	-9.76751	1.55225e-22	1.85543e-21	144.574	134.557	151.741	33.9191	32.532	42.3487	19	49141199	49149569	-1	ENSG00000063180	CA11	53.83	protein_coding	KNOWN
ENSG00000063241	ISOC2	494.231	-0.71643	0.0869447	-8.24006	1.72118e-16	1.52073e-15	619.736	576.8	650.461	354.69	340.186	442.839	19	55964352	55973710	-1	ENSG00000063241	ISOC2	56.69	protein_coding	KNOWN
ENSG00000063244	U2AF2	3029.06	0.601764	0.0453163	13.2792	3.05673e-40	7.09307e-39	2429.42	2261.11	2549.87	3467.06	3325.28	4328.7	19	56165512	56186081	1	ENSG00000063244	U2AF2	56.03	protein_coding	KNOWN
ENSG00000063245	EPN1	2678.19	-0.201089	0.0468227	-4.29469	1.7494e-05	6.53236e-05	2891.86	2691.51	3035.23	2365.66	2268.92	2953.58	19	56186592	56221224	1	ENSG00000063245	EPN1	54.85	protein_coding	KNOWN
ENSG00000063322	MED29	728.236	-0.248501	0.071594	-3.47097	0.000518576	0.00157763	798.246	742.942	837.82	631.888	606.048	788.926	19	39881943	39891277	1	ENSG00000063322	MED29	52.36	protein_coding	KNOWN
ENSG00000063438	AHRR	1311.62	0.298699	0.0562254	5.31253	1.08113e-07	5.10426e-07	1187.54	1105.26	1246.41	1373.64	1317.47	1715.02	5	304291	438406	1	ENSG00000063438	AHRR	52.27	protein_coding	KNOWN
ENSG00000063515	GSC2	0	NA	NA	NA	NA	NA	NA	NA	NA	NA	NA	NA	22	19136089	19137796	-1	ENSG00000063515	GSC2	70.67	protein_coding	KNOWN
ENSG00000063587	ZNF275	352.215	-0.830421	0.104333	-7.9593	1.73021e-15	1.43574e-14	454.419	422.936	476.948	240.317	230.489	300.041	X	152599613	152618384	1	ENSG00000063587	ZNF275	48.52	protein_coding	KNOWN
ENSG00000063601	MTMR1	231.343	-0.103778	0.117706	-0.881666	0.377958	0.522981	242.183	225.404	254.19	211.94	203.273	264.612	X	149861435	149933576	1	ENSG00000063601	MTMR1	42.48	protein_coding	KNOWN
ENSG00000063660	GPC1	1981.06	0.45659	0.0509921	8.95414	3.42406e-19	3.51587e-18	1686.16	1569.34	1769.76	2175.98	2087	2716.76	2	241375088	241407493	1	ENSG00000063660	GPC1	64.63	protein_coding	KNOWN
ENSG00000063761	ADCK1	63.4878	-0.516456	0.213889	-2.4146	0.0157526	0.036229	75.4505	70.2231	79.1911	49.6024	47.574	61.9297	14	78266426	78401355	1	ENSG00000063761	ADCK1	47.63	protein_coding	KNOWN
ENSG00000063854	HAGH	303.373	-0.187518	0.104615	-1.79245	0.0730601	0.139185	326.491	303.871	342.677	269.607	258.582	336.611	16	1845621	1877195	-1	ENSG00000063854	HAGH	53.33	protein_coding	KNOWN
ENSG00000063978	RNF4	934.805	0.31697	0.0638194	4.96666	6.81146e-07	2.96915e-06	840.615	782.376	882.29	984.745	944.476	1229.48	4	2463947	2627047	1	ENSG00000063978	RNF4	47.38	protein_coding	KNOWN
ENSG00000064012	CASP8	273.995	-0.171494	0.108763	-1.57677	0.114849	0.204045	293.058	272.755	307.587	244.703	234.696	305.517	2	202098166	202152434	1	ENSG00000064012	CASP8	43.9	protein_coding	KNOWN
ENSG00000064042	LIMCH1	164.268	-0.0185204	0.137585	-0.13461	0.89292	0.933952	167.039	155.466	175.32	155.078	148.737	193.619	4	41361624	41702061	1	ENSG00000064042	LIMCH1	40.5	protein_coding	KNOWN
ENSG00000064102	ASUN	688.411	0.373388	0.0733685	5.08921	3.5956e-07	1.61083e-06	606.023	564.036	636.067	738.242	708.053	921.712	12	27058114	27091259	-1	ENSG00000064102	ASUN	36.38	protein_coding	KNOWN
ENSG00000064115	TM7SF3	710.419	0.644156	0.0768586	8.38105	5.24568e-17	4.7629e-16	559.684	520.908	587.431	822.549	788.913	1026.97	12	27126128	27167367	-1	ENSG00000064115	TM7SF3	40.51	protein_coding	KNOWN
ENSG00000064195	DLX3	7.75336	-1.48338	0.431082	-3.44106	0.000579448	0.00174936	10.7507	10.0059	11.2837	3.61581	3.46795	4.51442	17	48067369	48072588	-1	ENSG00000064195	DLX3	57.41	protein_coding	KNOWN
ENSG00000064199	SPA17	111.059	-0.208629	0.168735	-1.23643	0.2163	0.340346	120.572	112.218	126.549	98.1184	94.1061	122.503	11	124543694	124567414	1	ENSG00000064199	SPA17	37.97	protein_coding	KNOWN
ENSG00000064201	TSPAN32	5.84601	-0.728149	0.440475	-1.6531	0.0983106	0.179214	7.12934	6.63541	7.48279	4.04729	3.88178	5.05313	11	2323227	2339430	1	ENSG00000064201	TSPAN32	63.03	protein_coding	KNOWN
ENSG00000064205	WISP2	3.48305	-0.192541	0.443071	-0.434561	0.663881	0.775743	3.7344	3.47568	3.91954	3.07305	2.94738	3.83677	20	43343485	43357150	1	ENSG00000064205	WISP2	51.46	protein_coding	KNOWN
ENSG00000064218	DMRT3	0	NA	NA	NA	NA	NA	NA	NA	NA	NA	NA	NA	9	976964	991731	1	ENSG00000064218	DMRT3	43.73	protein_coding	KNOWN
ENSG00000064225	ST3GAL6	354.919	-0.658608	0.0992036	-6.63895	3.15933e-11	2.01035e-10	438.394	408.021	460.128	261.164	250.484	326.069	3	98451080	98540045	1	ENSG00000064225	ST3GAL6	38.88	protein_coding	KNOWN
ENSG00000064270	ATP2C2	3.9251	-0.706657	0.442521	-1.59689	0.11029	0.197449	4.74611	4.41729	4.98141	2.73478	2.62295	3.41443	16	84402133	84497793	1	ENSG00000064270	ATP2C2	48.83	protein_coding	KNOWN
ENSG00000064300	NGFR	5.72041	-0.145713	0.439392	-0.331624	0.740173	0.831004	6.08857	5.66674	6.39042	5.1756	4.96395	6.46185	17	47572655	47592379	1	ENSG00000064300	NGFR	56.74	protein_coding	KNOWN
ENSG00000064309	CDON	312.594	-0.73076	0.105781	-6.90826	4.90646e-12	3.29181e-11	393.297	366.049	412.795	222.869	213.755	278.257	11	125825691	125933230	-1	ENSG00000064309	CDON	39.95	protein_coding	KNOWN
ENSG00000064313	TAF2	1283.38	0.110196	0.0579528	1.90148	0.0572389	0.11295	1246.28	1159.94	1308.07	1265.02	1213.29	1579.41	8	120743015	120845103	-1	ENSG00000064313	TAF2	37.5	protein_coding	KNOWN
ENSG00000064393	HIPK2	1128.62	0.0333053	0.0696622	0.478097	0.632582	0.751324	1125.68	1047.69	1181.49	1083.3	1039.01	1352.53	7	139246316	139477577	-1	ENSG00000064393	HIPK2	45.52	protein_coding	KNOWN
ENSG00000064419	TNPO3	1476.63	0.297927	0.0559941	5.32068	1.03382e-07	4.8857e-07	1337.39	1244.73	1403.69	1546.15	1482.92	1930.4	7	128594948	128695198	-1	ENSG00000064419	TNPO3	39.78	protein_coding	KNOWN
ENSG00000064489	MEF2BNB-MEF2B	0.157247	-0.0438978	0.184467	-0.23797	0.811904	NA	0.261846	0.243705	0.274828	0.238859	0.229091	0.29822	19	19256376	19302967	-1	ENSG00000064489	MEF2BNB-MEF2B	54.55	protein_coding	KNOWN
ENSG00000064490	RFXANK	488.729	0.0677025	0.0839896	0.806082	0.420195	0.563908	482.261	448.849	506.17	475.304	455.867	593.428	19	19303008	19312678	1	ENSG00000064490	RFXANK	54.72	protein_coding	KNOWN
ENSG00000064545	TMEM161A	292.469	0.119125	0.11287	1.05543	0.291231	0.430098	282.748	263.159	296.766	288.781	276.972	360.55	19	19229978	19249322	-1	ENSG00000064545	TMEM161A	51.6	protein_coding	KNOWN
ENSG00000064547	LPAR2	6.02264	-0.535058	0.439733	-1.21678	0.223688	0.349334	7.13503	6.6407	7.48876	4.63059	4.44123	5.78139	19	19734477	19739739	-1	ENSG00000064547	LPAR2	58.96	protein_coding	KNOWN
ENSG00000064601	CTSA	4154.38	-0.0149674	0.0376262	-0.397793	0.690783	0.795614	4216.52	3924.39	4425.56	3924.26	3763.78	4899.52	20	44518783	44527459	1	ENSG00000064601	CTSA	56.04	protein_coding	KNOWN
ENSG00000064607	SUGP2	1879.38	0.277342	0.0491462	5.64319	1.66924e-08	8.56091e-08	1715.61	1596.75	1800.67	1955.31	1875.35	2441.25	19	19101697	19144832	-1	ENSG00000064607	SUGP2	50	protein_coding	KNOWN
ENSG00000064651	SLC12A2	451.688	-0.00617257	0.0986862	-0.0625475	0.950127	0.972232	456.564	424.933	479.199	427.516	410.034	533.764	5	127419458	127525380	1	ENSG00000064651	SLC12A2	35.24	protein_coding	KNOWN
ENSG00000064652	SNX24	387.56	-0.271304	0.0963374	-2.81618	0.00485983	0.0124969	428.419	398.738	449.659	333.816	320.166	416.777	5	122179134	122365049	1	ENSG00000064652	SNX24	40.32	protein_coding	KNOWN
ENSG00000064655	EYA2	1.32601	-0.729069	0.367061	-1.98623	0.0470078	NA	1.48496	1.38208	1.55858	0.842468	0.808017	1.05184	20	45523263	45817492	1	ENSG00000064655	EYA2	45.44	protein_coding	KNOWN
ENSG00000064666	CNN2	5063.97	0.0477822	0.0502437	0.951009	0.3416	0.484543	5027.47	4679.16	5276.72	4887	4687.16	6101.53	19	1026298	1039068	1	ENSG00000064666	CNN2	60.01	protein_coding	KNOWN
ENSG00000064687	ABCA7	162.509	0.750245	0.146961	5.10505	3.30711e-07	1.4864e-06	122.263	113.793	128.325	193.398	185.489	241.461	19	1040102	1065571	1	ENSG00000064687	ABCA7	60.48	protein_coding	KNOWN
ENSG00000064692	SNCAIP	1.49885	-0.828322	0.381718	-2.16998	0.030008	NA	1.70657	1.58833	1.79117	0.903822	0.866862	1.12844	5	121647049	121799914	1	ENSG00000064692	SNCAIP	39.26	protein_coding	KNOWN
ENSG00000064703	DDX20	533.782	0.419586	0.087241	4.80951	1.51303e-06	6.38285e-06	461.466	429.495	484.344	580.44	556.704	724.692	1	112297867	112310638	1	ENSG00000064703	DDX20	40.24	protein_coding	KNOWN
ENSG00000064726	BTBD1	789.144	0.730984	0.070184	10.4152	2.11243e-25	2.88852e-24	599.215	557.7	628.922	935.276	897.029	1167.71	15	83685174	83736106	-1	ENSG00000064726	BTBD1	39.53	protein_coding	KNOWN
ENSG00000064763	FAR2	407.367	0.209782	0.0922174	2.27486	0.0229141	0.0507351	381.528	355.095	400.443	414.941	397.973	518.063	12	29302036	29493913	1	ENSG00000064763	FAR2	38.9	protein_coding	KNOWN
ENSG00000064787	BCAS1	1.60873	-0.191251	0.39834	-0.48012	0.631142	0.749996	1.7407	1.6201	1.82699	1.43371	1.37508	1.79001	20	52553316	52687304	-1	ENSG00000064787	BCAS1	40.75	protein_coding	KNOWN
ENSG00000064835	POU1F1	0	NA	NA	NA	NA	NA	NA	NA	NA	NA	NA	NA	3	87308554	87325737	-1	ENSG00000064835	POU1F1	32.4	protein_coding	KNOWN
ENSG00000064886	CHI3L2	13.6023	1.35435	0.387897	3.49152	0.000480289	0.00147062	7.49042	6.97147	7.86178	18.0101	17.2736	22.486	1	111743393	111786062	1	ENSG00000064886	CHI3L2	44.63	protein_coding	KNOWN
ENSG00000064932	SBNO2	1200.22	0.497061	0.0642273	7.73908	1.00136e-14	7.94202e-14	1004.82	935.202	1054.63	1333.6	1279.07	1665.03	19	1107636	1174282	-1	ENSG00000064932	SBNO2	63.17	protein_coding	KNOWN
ENSG00000064933	PMS1	194.238	0.758996	0.13329	5.69432	1.23866e-08	6.42406e-08	145.676	135.584	152.899	231.835	222.355	289.451	2	190649107	190742355	1	ENSG00000064933	PMS1	36.7	protein_coding	KNOWN
ENSG00000064961	HMG20B	1086.95	0.498627	0.0677999	7.35439	1.91804e-13	1.40826e-12	910.108	847.055	955.229	1209.22	1159.77	1509.73	19	3572775	3579086	1	ENSG00000064961	HMG20B	65.34	protein_coding	KNOWN
ENSG00000064989	CALCRL	60.0935	2.03914	0.24062	8.47454	2.36018e-17	2.17766e-16	23.3529	21.735	24.5107	90.2596	86.5686	112.691	2	188207856	188313187	-1	ENSG00000064989	CALCRL	33.09	protein_coding	KNOWN
ENSG00000064995	TAF11	318.062	0.549956	0.103314	5.32316	1.01978e-07	4.82286e-07	260.715	242.652	273.641	358.946	344.267	448.152	6	34845555	34855866	-1	ENSG00000064995	TAF11	41.49	protein_coding	KNOWN
ENSG00000064999	ANKS1A	437.14	-0.979148	0.0932484	-10.5004	8.59931e-26	1.20043e-24	584.93	544.405	613.929	279.036	267.625	348.382	6	34857042	35059179	1	ENSG00000064999	ANKS1A	44.93	protein_coding	KNOWN
ENSG00000065000	AP3D1	2866.26	0.65655	0.0466099	14.0861	4.62682e-45	1.22976e-43	2246.04	2090.43	2357.4	3329.42	3193.27	4156.86	19	2100988	2164464	-1	ENSG00000065000	AP3D1	56.41	protein_coding	KNOWN
ENSG00000065029	ZNF76	363.132	0.083227	0.0987364	0.842921	0.399273	0.543929	355.972	331.31	373.62	354.633	340.131	442.767	6	35226686	35263762	1	ENSG00000065029	ZNF76	48.23	protein_coding	KNOWN
ENSG00000065054	SLC9A3R2	1344.34	-0.0960619	0.0635232	-1.51223	0.130475	0.226878	1402.02	1304.88	1471.53	1233.52	1183.08	1540.07	16	2075357	2089027	1	ENSG00000065054	SLC9A3R2	64.6	protein_coding	KNOWN
ENSG00000065057	NTHL1	244.648	0.407764	0.118697	3.43535	0.000591796	0.00178414	212.556	197.83	223.094	265.175	254.331	331.076	16	2089816	2097867	-1	ENSG00000065057	NTHL1	61.44	protein_coding	KNOWN
ENSG00000065060	UHRF1BP1	1244.59	-0.787517	0.0632232	-12.4562	1.29466e-35	2.57285e-34	1590.92	1480.7	1669.79	866.745	831.301	1082.15	6	34759857	34850915	1	ENSG00000065060	UHRF1BP1	42.62	protein_coding	KNOWN
ENSG00000065135	GNAI3	1815.79	0.653453	0.0525135	12.4435	1.5166e-35	2.99854e-34	1425.25	1326.51	1495.91	2108.19	2021.98	2632.12	1	110091233	110136975	1	ENSG00000065135	GNAI3	38.75	protein_coding	KNOWN
ENSG00000065150	IPO5	2212.11	0.115272	0.0486404	2.36987	0.0177943	0.0404247	2144.27	1995.71	2250.58	2184.19	2094.87	2727	13	98605912	98676551	1	ENSG00000065150	IPO5	40.27	protein_coding	KNOWN
ENSG00000065154	OAT	1942.68	0.35917	0.0505719	7.10215	1.2283e-12	8.55792e-12	1719.08	1599.98	1804.31	2073.61	1988.81	2588.94	10	126085872	126107545	-1	ENSG00000065154	OAT	42.49	protein_coding	KNOWN
ENSG00000065183	WDR3	861.047	0.184552	0.067844	2.72025	0.0065233	0.0163407	814.48	758.051	854.859	870.453	834.857	1086.78	1	118472343	118503049	1	ENSG00000065183	WDR3	36.75	protein_coding	KNOWN
ENSG00000065243	PKN2	698.639	-0.312634	0.0721885	-4.3308	1.48568e-05	5.5896e-05	781.916	727.743	820.681	592.048	567.837	739.185	1	89149905	89301938	1	ENSG00000065243	PKN2	36.25	protein_coding	KNOWN
ENSG00000065268	WDR18	596.728	0.567884	0.0833168	6.81595	9.36404e-12	6.16506e-11	484.73	451.147	508.762	675.709	648.077	843.637	19	983174	994569	1	ENSG00000065268	WDR18	62.14	protein_coding	KNOWN
ENSG00000065308	TRAM2	8624.31	-0.293529	0.0347417	-8.4489	2.94058e-17	2.69776e-16	9591.47	8926.96	10067	7359.24	7058.3	9188.18	6	52362200	52441713	-1	ENSG00000065308	TRAM2	46.6	protein_coding	KNOWN
ENSG00000065320	NTN1	63.0722	-1.16894	0.221168	-5.28532	1.25487e-07	5.89389e-07	87.6001	81.531	91.943	36.6376	35.1394	45.7429	17	8924859	9147317	1	ENSG00000065320	NTN1	49.77	protein_coding	KNOWN
ENSG00000065325	GLP2R	2.87161	-0.498088	0.436169	-1.14196	0.25347	0.386042	3.28622	3.05855	3.44914	2.1881	2.09862	2.73189	17	9725523	9795419	1	ENSG00000065325	GLP2R	44.97	protein_coding	KNOWN
ENSG00000065328	MCM10	237.91	1.0618	0.121522	8.73757	2.38184e-18	2.33792e-17	155.22	144.466	162.916	304.714	292.253	380.442	10	13203554	13253104	1	ENSG00000065328	MCM10	43.59	protein_coding	KNOWN
ENSG00000065357	DGKA	223.04	-0.555698	0.133184	-4.1724	3.01404e-05	0.000109261	267.578	249.04	280.844	171.19	164.189	213.734	12	56321103	56347811	1	ENSG00000065357	DGKA	48.71	protein_coding	KNOWN
ENSG00000065361	ERBB3	21.4113	0.442616	0.325912	1.35809	0.174436	0.2866	18.3002	17.0323	19.2074	23.3886	22.4322	29.2012	12	56473641	56497289	1	ENSG00000065361	ERBB3	49.92	protein_coding	KNOWN
ENSG00000065371	ROPN1	0.182987	0.043061	0.184467	0.233434	0.815424	NA	0.254072	0.23647	0.266669	0.246167	0.2361	0.307345	3	123687368	123711025	-1	ENSG00000065371	ROPN1	42.25	protein_coding	KNOWN
ENSG00000065413	ANKRD44	213.725	0.739467	0.125056	5.91309	3.35753e-09	1.84085e-08	161.576	150.382	169.587	253.682	243.308	316.727	2	197831741	198175897	-1	ENSG00000065413	ANKRD44	40.24	protein_coding	KNOWN
ENSG00000065427	KARS	1690.81	0.102852	0.0525882	1.95581	0.0504876	0.101436	1647.09	1532.98	1728.75	1663.37	1595.35	2076.75	16	75661622	75682541	-1	ENSG00000065427	KARS	45.68	protein_coding	KNOWN
ENSG00000065457	ADAT1	210.677	0.384663	0.122057	3.15151	0.00162427	0.00455652	184.466	171.686	193.612	226.476	217.214	282.76	16	75630879	75657198	-1	ENSG00000065457	ADAT1	44.65	protein_coding	KNOWN
ENSG00000065485	PDIA5	2000.1	-1.56847	0.0633066	-24.7757	1.6388e-135	2.03547e-133	3018.18	2809.08	3167.81	956.972	917.839	1194.8	3	122785909	122944074	1	ENSG00000065485	PDIA5	45.21	protein_coding	KNOWN
ENSG00000065491	TBC1D22B	372.075	-1.141	0.0988991	-11.537	8.58797e-31	1.43325e-29	516.592	480.802	542.203	220.284	211.276	275.029	6	37225548	37300746	1	ENSG00000065491	TBC1D22B	43.34	protein_coding	KNOWN
ENSG00000065518	NDUFB4	1483.06	0.25475	0.0541888	4.70115	2.58701e-06	1.06424e-05	1365.64	1271.03	1433.35	1532.26	1469.6	1913.06	3	120315156	120321347	1	ENSG00000065518	NDUFB4	39.39	protein_coding	KNOWN
ENSG00000065526	SPEN	1933.01	-0.414513	0.0507537	-8.16716	3.15734e-16	2.73721e-15	2230.4	2075.88	2340.98	1573.66	1509.31	1964.75	1	16174359	16266955	1	ENSG00000065526	SPEN	42.99	protein_coding	KNOWN
ENSG00000065534	MYLK	3242.15	1.19433	0.0466558	25.5988	1.57457e-144	2.31128e-142	1990.07	1852.19	2088.73	4282.59	4107.47	5346.91	3	123328896	123603178	-1	ENSG00000065534	MYLK	45.34	protein_coding	KNOWN
ENSG00000065548	ZC3H15	1040.55	0.651068	0.0609198	10.6873	1.16716e-26	1.69021e-25	817.5	760.862	858.029	1207.22	1157.86	1507.25	2	187350883	187374090	1	ENSG00000065548	ZC3H15	37.22	protein_coding	KNOWN
ENSG00000065559	MAP2K4	781.254	-0.689848	0.0722884	-9.54301	1.3875e-21	1.58796e-20	973.151	905.73	1021.4	567.315	544.116	708.306	17	11924141	12047147	1	ENSG00000065559	MAP2K4	37.09	protein_coding	KNOWN
ENSG00000065600	TMEM206	154.129	-0.310253	0.150879	-2.05631	0.0397526	0.0823969	172.028	160.109	180.556	130.47	125.135	162.895	1	212537273	212588243	-1	ENSG00000065600	TMEM206	44.57	protein_coding	KNOWN
ENSG00000065609	SNAP91	0	NA	NA	NA	NA	NA	NA	NA	NA	NA	NA	NA	6	84262599	84419410	-1	ENSG00000065609	SNAP91	36.62	protein_coding	KNOWN
ENSG00000065613	SLK	1298.64	-0.0195282	0.0610434	-0.319907	0.749039	0.837085	1320	1228.55	1385.44	1224.63	1174.55	1528.98	10	105726959	105788991	1	ENSG00000065613	SLK	36.55	protein_coding	KNOWN
ENSG00000065615	CYB5R4	206.7	2.20269	0.143723	15.3259	5.12994e-53	1.63483e-51	74.0368	68.9074	77.7073	320.503	307.396	400.155	6	84569362	84673238	1	ENSG00000065615	CYB5R4	37.31	protein_coding	KNOWN
ENSG00000065618	COL17A1	40.4646	1.64571	0.279149	5.89543	3.73703e-09	2.03567e-08	19.4772	18.1278	20.4428	57.3116	54.968	71.5548	10	105791044	105845760	-1	ENSG00000065618	COL17A1	48.31	protein_coding	KNOWN
ENSG00000065621	GSTO2	3.14934	-0.483379	0.440703	-1.09684	0.272712	0.408289	3.63418	3.38239	3.81435	2.44458	2.34461	3.05211	10	106028631	106059616	1	ENSG00000065621	GSTO2	43.13	protein_coding	KNOWN
ENSG00000065665	SEC61A2	266.261	-0.0764593	0.11216	-0.6817	0.495429	0.634002	276.001	256.88	289.685	246.152	236.086	307.327	10	12171636	12211960	1	ENSG00000065665	SEC61A2	43.14	protein_coding	KNOWN
ENSG00000065675	PRKCQ	0	NA	NA	NA	NA	NA	NA	NA	NA	NA	NA	NA	10	6469105	6622263	-1	ENSG00000065675	PRKCQ	43.1	protein_coding	KNOWN
ENSG00000065717	TLE2	54.7612	0.12807	0.223274	0.573599	0.566239	0.695805	52.8602	49.1979	55.4808	54.3239	52.1024	67.8246	19	2997636	3047633	-1	ENSG00000065717	TLE2	54.67	protein_coding	KNOWN
ENSG00000065802	ASB1	715.698	-0.117174	0.0761291	-1.53915	0.123767	0.216989	752.858	700.699	790.182	652.754	626.061	814.978	2	239335383	239360891	1	ENSG00000065802	ASB1	47.31	protein_coding	KNOWN
ENSG00000065809	FAM107B	1076.15	-0.750523	0.0616066	-12.1825	3.85187e-34	7.31703e-33	1363.74	1269.26	1431.35	762.275	731.103	951.717	10	14560556	14816896	-1	ENSG00000065809	FAM107B	43.19	protein_coding	KNOWN
ENSG00000065833	ME1	954.87	0.170179	0.063483	2.6807	0.00734673	0.0181987	907.006	844.167	951.972	959.729	920.482	1198.24	6	83920108	84140797	-1	ENSG00000065833	ME1	36.91	protein_coding	KNOWN
ENSG00000065882	TBC1D1	538.258	-0.853526	0.0827284	-10.3172	5.89156e-25	7.89999e-24	699.426	650.969	734.102	364.011	349.125	454.476	4	37892708	38140796	1	ENSG00000065882	TBC1D1	42.84	protein_coding	KNOWN
ENSG00000065883	CDK13	617.856	-0.25085	0.0766658	-3.272	0.0010679	0.003086	678.529	631.519	712.168	536.246	514.317	669.515	7	39989636	40136733	1	ENSG00000065883	CDK13	38.87	protein_coding	KNOWN
ENSG00000065911	MTHFD2	1092.7	0.896887	0.0650695	13.7835	3.20256e-43	8.14342e-42	771.129	717.704	809.359	1350.29	1295.07	1685.86	2	74425689	74444692	1	ENSG00000065911	MTHFD2	43.3	protein_coding	KNOWN
ENSG00000065923	SLC9A7	204.926	-0.181852	0.124605	-1.45943	0.144447	0.246027	220.143	204.891	231.057	182.503	175.04	227.859	X	46464753	46618490	-1	ENSG00000065923	SLC9A7	41.02	protein_coding	KNOWN
ENSG00000065970	FOXJ2	299.084	-0.751226	0.106311	-7.06632	1.59101e-12	1.10216e-11	378.6	352.37	397.37	211.518	202.869	264.085	12	8185299	8208099	1	ENSG00000065970	FOXJ2	47.57	protein_coding	KNOWN
ENSG00000065978	YBX1	11492.3	-0.131562	0.033851	-3.8865	0.000101701	0.000342945	12134	11293.3	12735.6	10416.2	9990.25	13004.9	1	43148098	43168020	1	ENSG00000065978	YBX1	40.41	protein_coding	KNOWN
ENSG00000065989	PDE4A	575.053	0.483436	0.0788515	6.13097	8.73423e-10	5.02031e-09	483.994	450.462	507.989	636.323	610.302	794.464	19	10527449	10580305	1	ENSG00000065989	PDE4A	54.53	protein_coding	KNOWN
ENSG00000066027	PPP2R5A	291.924	-0.418556	0.106858	-3.91695	8.96764e-05	0.00030473	337.491	314.109	354.223	237.451	227.741	296.463	1	212458879	212535200	1	ENSG00000066027	PPP2R5A	39.28	protein_coding	KNOWN
ENSG00000066032	CTNNA2	0	NA	NA	NA	NA	NA	NA	NA	NA	NA	NA	NA	2	79412357	80875905	1	ENSG00000066032	CTNNA2	38.65	protein_coding	KNOWN
ENSG00000066044	ELAVL1	1235.44	0.377691	0.0641969	5.88332	4.02129e-09	2.17887e-08	1084.02	1008.92	1137.76	1324.47	1270.31	1653.63	19	8023463	8070543	-1	ENSG00000066044	ELAVL1	52.21	protein_coding	KNOWN
ENSG00000066056	TIE1	4.0125	0.503905	0.44372	1.13564	0.256108	0.389174	3.32442	3.0941	3.48923	4.43318	4.25189	5.53493	1	43766664	43788779	1	ENSG00000066056	TIE1	54.59	protein_coding	KNOWN
ENSG00000066084	DIP2B	558.395	-0.0225973	0.0794822	-0.284307	0.776175	0.857226	567.845	528.504	595.997	525.698	504.201	656.346	12	50898768	51142450	1	ENSG00000066084	DIP2B	41.84	protein_coding	KNOWN
ENSG00000066117	SMARCD1	450.483	-0.0761938	0.0880404	-0.865441	0.386797	0.531983	466.563	434.238	489.693	416.181	399.162	519.611	12	50478755	50494495	1	ENSG00000066117	SMARCD1	48.68	protein_coding	KNOWN
ENSG00000066135	KDM4A	849.94	0.447684	0.0687282	6.51383	7.32575e-11	4.5422e-10	725.962	675.667	761.953	931.086	893.011	1162.48	1	44115829	44171186	1	ENSG00000066135	KDM4A	46.75	protein_coding	KNOWN
ENSG00000066136	NFYC	289.389	0.148646	0.1055	1.40896	0.158846	0.265717	277.311	258.098	291.059	289.083	277.261	360.926	1	41157320	41237275	1	ENSG00000066136	NFYC	42.65	protein_coding	KNOWN
ENSG00000066185	ZMYND12	2.437	0.359024	0.431081	0.832845	0.404932	0.549668	2.13936	1.99114	2.24542	2.5803	2.47478	3.22156	1	42896000	42921938	-1	ENSG00000066185	ZMYND12	42.83	protein_coding	KNOWN
ENSG00000066230	SLC9A3	121.59	0.495576	0.164437	3.01377	0.00258024	0.00699324	102	94.933	107.057	135.236	129.706	168.845	5	473425	524447	-1	ENSG00000066230	SLC9A3	61.34	protein_coding	KNOWN
ENSG00000066248	NGEF	1.94982	-0.00506278	0.413163	-0.0122537	0.990223	0.995678	1.98494	1.84742	2.08334	1.86008	1.78402	2.32235	2	233743396	233877982	-1	ENSG00000066248	NGEF	48.38	protein_coding	KNOWN
ENSG00000066279	ASPM	1283.07	0.191404	0.0603875	3.16959	0.00152653	0.00429851	1210.1	1126.27	1270.1	1299.42	1246.28	1622.36	1	197053258	197115824	-1	ENSG00000066279	ASPM	34.66	protein_coding	KNOWN
ENSG00000066294	CD84	0.517874	-0.100583	0.276441	-0.363851	0.715969	NA	0.530324	0.493582	0.556615	0.465127	0.446106	0.580721	1	160510885	160549306	-1	ENSG00000066294	CD84	41.6	protein_coding	KNOWN
ENSG00000066322	ELOVL1	2039.88	-0.591674	0.0475423	-12.4452	1.4849e-35	2.93886e-34	2476.09	2304.55	2598.85	1545.13	1481.94	1929.13	1	43829068	43833696	-1	ENSG00000066322	ELOVL1	58.52	protein_coding	KNOWN
ENSG00000066336	SPI1	0.821035	0.0972179	0.320286	0.303535	0.761482	NA	0.799722	0.744316	0.83937	0.804477	0.77158	1.00441	11	47376411	47400127	-1	ENSG00000066336	SPI1	52.62	protein_coding	KNOWN
ENSG00000066379	ZNRD1	219.818	-0.10102	0.123419	-0.818511	0.413065	0.557234	229.697	213.783	241.084	201.397	193.162	251.449	6	30026676	30032686	1	ENSG00000066379	ZNRD1	41.39	protein_coding	KNOWN
ENSG00000066382	MPPED2	4.20054	0.617596	0.442723	1.39499	0.163018	0.271406	3.22203	2.9988	3.38177	4.64893	4.45882	5.8043	11	30406040	30608419	-1	ENSG00000066382	MPPED2	40.01	protein_coding	KNOWN
ENSG00000066405	CLDN18	11.6825	-0.514397	0.396755	-1.29651	0.1948	0.313362	13.6454	12.7	14.3219	8.98352	8.61615	11.2161	3	137717577	137752494	1	ENSG00000066405	CLDN18	42.94	protein_coding	KNOWN
ENSG00000066422	ZBTB11	695.029	-0.217784	0.0753898	-2.88877	0.00386757	0.0101364	754.862	702.564	792.286	610.404	585.443	762.103	3	101367733	101396339	-1	ENSG00000066422	ZBTB11	40.45	protein_coding	KNOWN
ENSG00000066427	ATXN3	165.104	0.0375588	0.14148	0.265471	0.790647	0.867424	164.874	153.451	173.048	159.135	152.628	198.684	14	92524896	92572965	-1	ENSG00000066427	ATXN3	41.5	protein_coding	KNOWN
ENSG00000066455	GOLGA5	517.13	-0.0200399	0.0844729	-0.237235	0.812474	0.88312	525.521	489.112	551.574	487.379	467.448	608.503	14	93260576	93306308	1	ENSG00000066455	GOLGA5	39.61	protein_coding	KNOWN
ENSG00000066468	FGFR2	0.817416	-0.437975	0.306407	-1.42939	0.152892	NA	0.877152	0.816381	0.920638	0.608892	0.583993	0.760215	10	123237848	123357972	-1	ENSG00000066468	FGFR2	45.41	protein_coding	KNOWN
ENSG00000066557	LRRC40	469.925	0.141781	0.0850218	1.66758	0.0953985	0.174595	451.501	420.22	473.885	468.434	449.278	584.85	1	70610488	70671303	-1	ENSG00000066557	LRRC40	35.14	protein_coding	KNOWN
ENSG00000066583	ISOC1	146.83	-0.636877	0.146807	-4.3382	1.43654e-05	5.42053e-05	180.354	167.859	189.296	109.073	104.612	136.18	5	128430444	128449721	1	ENSG00000066583	ISOC1	38.93	protein_coding	KNOWN
ENSG00000066629	EML1	784.64	0.549425	0.068567	8.01297	1.11973e-15	9.40844e-15	643.038	598.487	674.918	884.992	848.802	1104.93	14	100204030	100408397	1	ENSG00000066629	EML1	45.19	protein_coding	KNOWN
ENSG00000066651	TRMT11	164.246	0.151203	0.146169	1.03444	0.300932	0.440298	156.936	146.064	164.717	163.889	157.187	204.619	6	126307576	126360937	1	ENSG00000066651	TRMT11	36.04	protein_coding	KNOWN
ENSG00000066654	THUMPD1	470.454	0.30606	0.0854448	3.58197	0.000341018	0.00106642	424.809	395.378	445.87	493.897	473.7	616.641	16	20744986	20753406	-1	ENSG00000066654	THUMPD1	41.76	protein_coding	KNOWN
ENSG00000066697	MSANTD3	757.511	-0.00619553	0.0748589	-0.0827628	0.93404	0.96189	767.23	714.075	805.267	718.406	689.028	896.945	9	103189438	103213511	1	ENSG00000066697	MSANTD3	43.88	protein_coding	KNOWN
ENSG00000066735	KIF26A	0.177328	-0.0438978	0.184467	-0.23797	0.811904	NA	0.261846	0.243705	0.274828	0.238859	0.229091	0.29822	14	104605060	104647231	1	ENSG00000066735	KIF26A	63.77	protein_coding	KNOWN
ENSG00000066739	ATG2B	406.927	0.573732	0.0912381	6.28829	3.20976e-10	1.90599e-09	330.198	307.321	346.568	462.162	443.262	577.019	14	96747595	96830207	-1	ENSG00000066739	ATG2B	37.1	protein_coding	KNOWN
ENSG00000066777	ARFGEF1	1772.83	-0.15955	0.0498402	-3.20124	0.00136838	0.00388308	1889.32	1758.43	1982.99	1590.69	1525.64	1986.01	8	68085747	68255912	-1	ENSG00000066777	ARFGEF1	38.36	protein_coding	KNOWN
ENSG00000066813	ACSM2B	0	NA	NA	NA	NA	NA	NA	NA	NA	NA	NA	NA	16	20547548	20587749	-1	ENSG00000066813	ACSM2B	39.17	protein_coding	KNOWN
ENSG00000066827	ZFAT	131.783	0.0664411	0.151979	0.437174	0.661985	0.774172	130.066	121.055	136.515	128.078	122.841	159.908	8	135490031	135725292	-1	ENSG00000066827	ZFAT	44.79	protein_coding	KNOWN
ENSG00000066855	MTFR1	817.673	-0.182565	0.0738228	-2.47302	0.0133976	0.0313102	877.87	817.05	921.392	727.414	697.668	908.193	8	66556969	66683496	1	ENSG00000066855	MTFR1	40.22	protein_coding	KNOWN
ENSG00000066923	STAG3	62.3381	0.414484	0.229126	1.80898	0.0704543	0.13484	53.7314	50.0088	56.3952	67.3457	64.5917	84.0825	7	99775186	99819111	1	ENSG00000066923	STAG3	47.11	protein_coding	KNOWN
ENSG00000066926	FECH	312.15	0.439575	0.102836	4.27452	1.9155e-05	7.11011e-05	267.55	249.013	280.814	341.223	327.27	426.025	18	55215515	55254004	-1	ENSG00000066926	FECH	42.66	protein_coding	KNOWN
ENSG00000066933	MYO9A	473.637	0.151244	0.0886691	1.70571	0.0880624	0.162799	452.775	421.406	475.222	472.847	453.511	590.36	15	72114632	72410918	-1	ENSG00000066933	MYO9A	37.93	protein_coding	KNOWN
ENSG00000067048	DDX3Y	0	NA	NA	NA	NA	NA	NA	NA	NA	NA	NA	NA	Y	15016019	15032390	1	ENSG00000067048	DDX3Y	37.69	protein_coding	KNOWN
ENSG00000067057	PFKP	4143.99	0.0354959	0.0403818	0.879007	0.379398	0.524375	4131.98	3845.71	4336.83	3982.48	3819.62	4972.21	10	3109712	3179904	1	ENSG00000067057	PFKP	51.07	protein_coding	KNOWN
ENSG00000067064	IDI1	1544.22	0.339493	0.0551992	6.15032	7.73263e-10	4.4658e-09	1377.18	1281.76	1445.45	1638.69	1571.68	2045.94	10	1085848	1095110	-1	ENSG00000067064	IDI1	43.32	protein_coding	KNOWN
ENSG00000067066	SP100	1051.85	0.250191	0.0709491	3.52634	0.000421345	0.00130062	970.228	903.009	1018.33	1085.17	1040.79	1354.86	2	231280657	231408805	1	ENSG00000067066	SP100	39.2	protein_coding	KNOWN
ENSG00000067082	KLF6	2410.8	0.343609	0.0455601	7.54188	4.6324e-14	3.50889e-13	2146.29	1997.59	2252.7	2561.15	2456.42	3197.65	10	3818188	3827473	-1	ENSG00000067082	KLF6	48.08	protein_coding	KNOWN
ENSG00000067113	PPAP2A	372.064	-0.204939	0.0949132	-2.15923	0.0308327	0.066071	402.133	374.273	422.07	328.085	314.669	409.622	5	54720682	54830878	-1	ENSG00000067113	PPAP2A	39.62	protein_coding	KNOWN
ENSG00000067141	NEO1	487.941	-0.288402	0.0866259	-3.32929	0.000870689	0.00255111	541.43	503.919	568.272	416.902	399.853	520.511	15	73344051	73597547	1	ENSG00000067141	NEO1	38.73	protein_coding	KNOWN
ENSG00000067167	TRAM1	6549.8	0.373589	0.0391972	9.531	1.55769e-21	1.78063e-20	5761.85	5362.65	6047.5	7019.92	6732.85	8764.53	8	71485677	71520622	-1	ENSG00000067167	TRAM1	38.27	protein_coding	KNOWN
ENSG00000067177	PHKA1	162.545	-1.9372	0.159885	-12.1162	8.66745e-34	1.62891e-32	258.478	240.57	271.292	63.471	60.8755	79.2449	X	71798664	71934167	-1	ENSG00000067177	PHKA1	37.87	protein_coding	KNOWN
ENSG00000067182	TNFRSF1A	1859.82	0.6007	0.0517675	11.6038	3.94231e-31	6.71823e-30	1491.92	1388.56	1565.89	2127.57	2040.57	2656.32	12	6437923	6451280	-1	ENSG00000067182	TNFRSF1A	54.07	protein_coding	KNOWN
ENSG00000067191	CACNB1	115.194	-0.0463265	0.163868	-0.282707	0.777402	0.858091	118.027	109.85	123.878	107.484	103.089	134.196	17	37329709	37353956	-1	ENSG00000067191	CACNB1	54.39	protein_coding	KNOWN
ENSG00000067208	EVI5	393.69	-0.597537	0.0937068	-6.37666	1.80989e-10	1.09213e-09	478.415	445.269	502.133	297.329	285.17	371.222	1	92974253	93257961	-1	ENSG00000067208	EVI5	38.19	protein_coding	KNOWN
ENSG00000067221	STOML1	228.216	-0.0923931	0.118514	-0.779599	0.435627	0.578329	237.576	221.116	249.354	209.555	200.986	261.634	15	74275547	74286963	-1	ENSG00000067221	STOML1	55.06	protein_coding	KNOWN
ENSG00000067225	PKM	33160.1	-0.0859149	0.0319453	-2.68943	0.00715734	0.0177705	34482.4	32093.4	36191.9	30552.3	29302.9	38145.2	15	72491370	72524164	-1	ENSG00000067225	PKM	48.38	protein_coding	KNOWN
ENSG00000067248	DHX29	895.083	0.287026	0.0658602	4.35811	1.31192e-05	4.96675e-05	814.509	758.079	854.89	934.563	896.346	1166.82	5	54552073	54603550	-1	ENSG00000067248	DHX29	37.08	protein_coding	KNOWN
ENSG00000067334	DNTTIP2	880.746	0.792886	0.0679218	11.6735	1.74067e-31	3.00331e-30	651.014	605.911	683.289	1060.67	1017.3	1324.28	1	94333373	94345474	-1	ENSG00000067334	DNTTIP2	38.94	protein_coding	KNOWN
ENSG00000067365	METTL22	132.052	-0.256271	0.152656	-1.67875	0.0932007	0.171025	145.354	135.284	152.561	114.444	109.764	142.886	16	8715540	8740081	1	ENSG00000067365	METTL22	49.53	protein_coding	KNOWN
ENSG00000067369	TP53BP1	1038.54	0.515985	0.0607618	8.49194	2.03219e-17	1.88311e-16	863.373	803.557	906.177	1161.01	1113.53	1449.54	15	43699407	43802926	-1	ENSG00000067369	TP53BP1	41.71	protein_coding	KNOWN
ENSG00000067445	TRO	30.7911	-0.278145	0.289037	-0.962317	0.33589	0.478018	34.0311	31.6734	35.7183	26.391	25.3117	32.9497	X	54946895	54957864	1	ENSG00000067445	TRO	51.41	protein_coding	KNOWN
ENSG00000067533	RRP15	520.882	0.0493715	0.0819246	0.602645	0.546745	0.678824	517.448	481.599	543.102	503.545	482.954	628.687	1	218458629	218511325	1	ENSG00000067533	RRP15	37.64	protein_coding	KNOWN
ENSG00000067560	RHOA	6129.85	1.05581	0.0475679	22.196	3.75691e-109	3.35456e-107	4018.69	3740.27	4217.93	7856.44	7535.17	9808.94	3	49396578	49450431	-1	ENSG00000067560	RHOA	46.57	protein_coding	KNOWN
ENSG00000067596	DHX8	656.685	0.13599	0.0808582	1.68183	0.092601	0.170005	631.324	587.585	662.623	652.377	625.699	814.507	17	41561233	41621831	1	ENSG00000067596	DHX8	46.36	protein_coding	KNOWN
ENSG00000067606	PRKCZ	46.4935	-0.177775	0.242412	-0.733358	0.46334	0.605005	49.7236	46.2787	52.1888	41.3387	39.6482	51.6122	1	1981909	2116834	1	ENSG00000067606	PRKCZ	56.44	protein_coding	KNOWN
ENSG00000067646	ZFY	0.685582	0.00524676	0.301349	0.0174109	0.986109	NA	0.681791	0.634555	0.715592	0.643487	0.617173	0.803408	Y	2803112	2850547	1	ENSG00000067646	ZFY	37.41	protein_coding	KNOWN
ENSG00000067704	IARS2	1774.57	-0.107868	0.0511059	-2.11068	0.0347995	0.0732509	1858.35	1729.6	1950.48	1621.68	1555.36	2024.7	1	220267444	220321380	1	ENSG00000067704	IARS2	39.21	protein_coding	KNOWN
ENSG00000067715	SYT1	293.622	-0.277726	0.110168	-2.52094	0.0117043	0.0277647	324.723	302.225	340.821	251.894	241.593	314.495	12	79257773	79845788	1	ENSG00000067715	SYT1	35.61	protein_coding	KNOWN
ENSG00000067798	NAV3	280.582	-0.119027	0.109272	-1.08927	0.276034	0.412021	295.116	274.67	309.747	255.548	245.097	319.057	12	78224685	78606790	1	ENSG00000067798	NAV3	34.97	protein_coding	KNOWN
ENSG00000067829	IDH3G	499.188	0.437851	0.0858464	5.10041	3.38922e-07	1.52224e-06	427.582	397.958	448.78	544.672	522.398	680.035	X	153051221	153059978	-1	ENSG00000067829	IDH3G	58.77	protein_coding	KNOWN
ENSG00000067836	ROGDI	136.096	-0.286147	0.149371	-1.91568	0.0554053	0.109926	150.94	140.483	158.423	116.406	111.646	145.335	16	4846969	4852951	-1	ENSG00000067836	ROGDI	63.26	protein_coding	KNOWN
ENSG00000067840	PDZD4	152.248	0.574389	0.145317	3.95267	7.72833e-05	0.000264893	123.664	115.096	129.795	173.165	166.084	216.201	X	153067621	153096020	-1	ENSG00000067840	PDZD4	56.35	protein_coding	KNOWN
ENSG00000067842	ATP2B3	0.165042	-0.0438978	0.184467	-0.23797	0.811904	NA	0.261846	0.243705	0.274828	0.238859	0.229091	0.29822	X	152783134	152848397	1	ENSG00000067842	ATP2B3	58.21	protein_coding	KNOWN
ENSG00000067900	ROCK1	1525.66	0.247965	0.0567307	4.37092	1.23723e-05	4.70236e-05	1407.81	1310.27	1477.6	1572.17	1507.87	1962.88	18	18529701	18691812	-1	ENSG00000067900	ROCK1	36.87	protein_coding	KNOWN
ENSG00000067955	CBFB	867.303	-0.274174	0.075007	-3.65532	0.000256864	0.000818586	958.06	891.684	1005.56	745.019	714.553	930.173	16	67063019	67134961	1	ENSG00000067955	CBFB	40.45	protein_coding	KNOWN
ENSG00000067992	PDK3	103.683	0.119937	0.172091	0.696943	0.485838	0.625508	100.217	93.2736	105.185	102.413	98.2248	127.865	X	24483338	24557954	1	ENSG00000067992	PDK3	40.95	protein_coding	KNOWN
ENSG00000068001	HYAL2	550.856	-0.171005	0.0794684	-2.15187	0.031408	0.0671479	588.874	548.076	618.068	491.874	471.76	614.115	3	50355221	50360337	-1	ENSG00000068001	HYAL2	61.05	protein_coding	KNOWN
ENSG00000068024	HDAC4	201.86	0.15296	0.132459	1.15477	0.248184	0.379723	192.658	179.311	202.21	201.438	193.201	251.5	2	239969864	240323348	-1	ENSG00000068024	HDAC4	51.33	protein_coding	KNOWN
ENSG00000068028	RASSF1	568.515	0.122183	0.0851283	1.43528	0.151207	0.255409	550.544	512.402	577.839	563.485	540.442	703.523	3	50367219	50378411	-1	ENSG00000068028	RASSF1	54.56	protein_coding	KNOWN
ENSG00000068078	FGFR3	94.8192	-0.914992	0.182722	-5.00757	5.51219e-07	2.42538e-06	124.991	116.331	131.187	62.3372	59.788	77.8294	4	1795034	1810599	1	ENSG00000068078	FGFR3	65.82	protein_coding	KNOWN
ENSG00000068079	IFI35	561.604	-0.0627658	0.0854234	-0.734761	0.462485	0.604337	579.34	539.202	608.062	521.613	500.282	651.245	17	41158742	41166473	1	ENSG00000068079	IFI35	50.97	protein_coding	KNOWN
ENSG00000068097	HEATR6	259.216	-0.239435	0.112106	-2.13579	0.0326962	0.0694195	283.27	263.645	297.314	225.649	216.421	281.727	17	58120555	58156292	-1	ENSG00000068097	HEATR6	40.4	protein_coding	KNOWN
ENSG00000068120	COASY	628.758	0.50717	0.0782703	6.47972	9.18936e-11	5.66326e-10	523.956	487.655	549.932	700.289	671.652	874.326	17	40713485	40718295	1	ENSG00000068120	COASY	57.56	protein_coding	KNOWN
ENSG00000068137	PLEKHH3	318.721	0.365029	0.108871	3.35286	0.000799815	0.0023595	280.858	261.399	294.782	340.158	326.248	424.694	17	40819932	40829048	-1	ENSG00000068137	PLEKHH3	62.07	protein_coding	KNOWN
ENSG00000068305	MEF2A	993.719	-0.914715	0.0648673	-14.1013	3.7271e-45	9.93347e-44	1310.23	1219.46	1375.19	653.585	626.857	816.015	15	100017370	100256671	1	ENSG00000068305	MEF2A	39.28	protein_coding	KNOWN
ENSG00000068308	OTUD5	531.084	-0.235002	0.0832436	-2.82307	0.00475663	0.0122592	579.892	539.716	608.641	463.354	444.406	578.508	X	48779305	48815648	-1	ENSG00000068308	OTUD5	49.97	protein_coding	KNOWN
ENSG00000068323	TFE3	890.301	0.801708	0.0661751	12.115	8.80103e-34	1.65081e-32	655.26	609.862	687.746	1074.14	1030.22	1341.09	X	48886242	48901012	-1	ENSG00000068323	TFE3	52.52	protein_coding	KNOWN
ENSG00000068354	TBC1D25	242.625	-0.637101	0.118799	-5.36287	8.19106e-08	3.90815e-07	298.282	277.617	313.07	180.364	172.988	225.189	X	48397845	48420997	1	ENSG00000068354	TBC1D25	48.17	protein_coding	KNOWN
ENSG00000068366	ACSL4	1569.15	-0.0183708	0.0537837	-0.341569	0.732675	0.825176	1594.31	1483.85	1673.35	1480.3	1419.77	1848.19	X	108872579	108976632	-1	ENSG00000068366	ACSL4	38.69	protein_coding	KNOWN
ENSG00000068383	INPP5A	474.172	-0.871978	0.0884472	-9.85874	6.28323e-23	7.62329e-22	619.313	576.406	650.017	318.22	305.207	397.305	10	134351324	134596979	1	ENSG00000068383	INPP5A	54.13	protein_coding	KNOWN
ENSG00000068394	GPKOW	336.519	0.59277	0.099328	5.9678	2.40472e-09	1.33037e-08	270.879	252.112	284.308	384.172	368.462	479.647	X	48970334	48980151	-1	ENSG00000068394	GPKOW	51.16	protein_coding	KNOWN
ENSG00000068400	GRIPAP1	305.278	0.320685	0.105846	3.02973	0.00244772	0.0066611	274.4	255.389	288.003	322.277	309.098	402.369	X	48830134	48858675	-1	ENSG00000068400	GRIPAP1	50.23	protein_coding	KNOWN
ENSG00000068438	FTSJ1	719.891	-0.0711055	0.0729074	-0.975285	0.329419	0.47144	745.123	693.5	782.064	667.01	639.734	832.777	X	48334541	48344752	1	ENSG00000068438	FTSJ1	50.5	protein_coding	KNOWN
ENSG00000068489	PRR11	671.758	-0.563735	0.0750643	-7.51003	5.91137e-14	4.4412e-13	809.249	753.183	849.369	514.861	493.807	642.815	17	57232860	57282066	1	ENSG00000068489	PRR11	44.47	protein_coding	KNOWN
ENSG00000068615	REEP1	102.961	-0.71526	0.176811	-4.04535	5.22459e-05	0.000183358	129.335	120.374	135.747	74.0815	71.0521	92.4924	2	86441116	86565206	-1	ENSG00000068615	REEP1	46.05	protein_coding	KNOWN
ENSG00000068650	ATP11A	40.183	-1.34458	0.276295	-4.86646	1.13615e-06	4.84626e-06	57.429	53.4502	60.2762	21.2658	20.3962	26.5509	13	113344643	113541482	1	ENSG00000068650	ATP11A	50.33	protein_coding	KNOWN
ENSG00000068654	POLR1A	979.93	0.359791	0.0660071	5.45079	5.0146e-08	2.44681e-07	866.153	806.144	909.094	1045.23	1002.49	1304.99	2	86247339	86333278	-1	ENSG00000068654	POLR1A	46.69	protein_coding	KNOWN
ENSG00000068697	LAPTM4A	7287.36	-0.543392	0.0343471	-15.8206	2.24363e-56	7.80479e-55	8728.6	8123.87	9161.34	5632.18	5401.86	7031.9	2	20232411	20251789	-1	ENSG00000068697	LAPTM4A	41.61	protein_coding	KNOWN
ENSG00000068724	TTC7A	411.255	-0.411085	0.0925258	-4.44292	8.87459e-06	3.43085e-05	474.089	441.243	497.593	335.29	321.579	418.616	2	47143296	47303276	1	ENSG00000068724	TTC7A	50.88	protein_coding	KNOWN
ENSG00000068745	IP6K2	773.044	-0.159474	0.0728418	-2.18931	0.028574	0.0617605	823.225	766.191	864.038	693.141	664.796	865.402	3	48725436	48777786	-1	ENSG00000068745	IP6K2	47.61	protein_coding	KNOWN
ENSG00000068781	STON1-GTF2A1L	2.01248	0.472069	0.405649	1.16374	0.24453	0.37511	1.67462	1.5586	1.75764	2.1844	2.09507	2.72727	2	48757064	49003654	1	ENSG00000068781	STON1-GTF2A1L	40.98	protein_coding	KNOWN
ENSG00000068784	SRBD1	228.918	0.637791	0.121962	5.22944	1.70027e-07	7.88146e-07	180.705	168.186	189.664	264.407	253.595	330.119	2	45615819	45839304	-1	ENSG00000068784	SRBD1	36.55	protein_coding	KNOWN
ENSG00000068793	CYFIP1	1121.54	0.00104518	0.0591907	0.0176578	0.985912	0.994121	1132.46	1054	1188.61	1065.73	1022.15	1330.59	15	22892005	23006016	1	ENSG00000068793	CYFIP1	48.83	protein_coding	KNOWN
ENSG00000068796	KIF2A	700.88	-0.140864	0.0812217	-1.73432	0.0828615	0.154779	741.331	689.97	778.084	632.291	606.434	789.429	5	61601989	61833076	1	ENSG00000068796	KIF2A	38.86	protein_coding	KNOWN
ENSG00000068831	RASGRP2	2.37439	0.138689	0.415033	0.334165	0.738255	0.829213	2.30491	2.14522	2.41918	2.38623	2.28865	2.97926	11	64494383	64512928	-1	ENSG00000068831	RASGRP2	55.63	protein_coding	KNOWN
ENSG00000068878	PSME4	1674.29	-0.524471	0.0501067	-10.4671	1.22338e-25	1.69075e-24	1994.76	1856.56	2093.65	1304.12	1250.79	1628.23	2	54091204	54197977	-1	ENSG00000068878	PSME4	37.98	protein_coding	KNOWN
ENSG00000068885	IFT80	375.107	-0.217155	0.0935939	-2.32019	0.0203307	0.0456041	407.052	378.851	427.232	329.298	315.832	411.135	3	159974774	160117668	-1	ENSG00000068885	IFT80	36.52	protein_coding	KNOWN
ENSG00000068903	SIRT2	690.597	0.0135425	0.0725486	0.186668	0.851921	0.908416	693.987	645.906	728.392	658.775	631.836	822.495	19	39369197	39390502	-1	ENSG00000068903	SIRT2	53.54	protein_coding	KNOWN
ENSG00000068912	ERLEC1	2207.44	-0.912987	0.0474953	-19.2227	2.39138e-82	1.50439e-80	2912.01	2710.26	3056.38	1454.34	1394.87	1815.77	2	54014181	54045956	1	ENSG00000068912	ERLEC1	38.1	protein_coding	KNOWN
ENSG00000068971	PPP2R5B	650.857	-0.097054	0.0767774	-1.26409	0.206196	0.327641	679.316	632.252	712.995	597.262	572.838	745.695	11	64685025	64701945	1	ENSG00000068971	PPP2R5B	54.42	protein_coding	KNOWN
ENSG00000068976	PYGM	2.21277	0.41852	0.420358	0.995628	0.319431	0.460821	1.89866	1.76711	1.99279	2.3864	2.28881	2.97947	11	64513861	64527769	-1	ENSG00000068976	PYGM	56.99	protein_coding	KNOWN
ENSG00000068985	PAGE1	4.96115	-0.368372	0.443721	-0.830188	0.406433	0.551358	5.5234	5.14073	5.79724	4.02369	3.85915	5.02367	X	49452053	49460596	-1	ENSG00000068985	PAGE1	40.44	protein_coding	KNOWN
ENSG00000069011	PITX1	632.274	0.165986	0.0788218	2.10584	0.0352187	0.0740689	602.08	560.367	631.93	635.229	609.253	793.097	5	134363425	134370503	-1	ENSG00000069011	PITX1	59.4	protein_coding	KNOWN
ENSG00000069018	TRPC7	0.323556	0.145094	0.234998	0.617425	0.536955	NA	0.342266	0.318553	0.359234	0.355918	0.341364	0.444372	5	135548999	135732730	-1	ENSG00000069018	TRPC7	41.83	protein_coding	KNOWN
ENSG00000069020	MAST4	100.265	-1.45918	0.182289	-8.0048	1.19666e-15	1.00201e-14	147.523	137.302	154.837	50.4557	48.3924	62.9951	5	65892176	66465423	1	ENSG00000069020	MAST4	39.2	protein_coding	KNOWN
ENSG00000069122	GPR116	2.80528	-0.823004	0.433181	-1.89991	0.0574452	0.1133	3.40295	3.16719	3.57166	1.80891	1.73493	2.25846	6	46820249	46922680	-1	ENSG00000069122	GPR116	41.65	protein_coding	KNOWN
ENSG00000069188	SDK2	5.351	-0.816132	0.442379	-1.84487	0.0650566	0.126104	6.60718	6.14942	6.93474	3.52895	3.38464	4.40597	17	71330523	71640228	-1	ENSG00000069188	SDK2	52.3	protein_coding	KNOWN
ENSG00000069206	ADAM7	0	NA	NA	NA	NA	NA	NA	NA	NA	NA	NA	NA	8	24298443	24384483	1	ENSG00000069206	ADAM7	36.76	protein_coding	KNOWN
ENSG00000069248	NUP133	598.618	0.0878823	0.0822476	1.06851	0.285291	0.423067	586.168	545.558	615.229	585.851	561.893	731.447	1	229577045	229644103	-1	ENSG00000069248	NUP133	40.19	protein_coding	KNOWN
ENSG00000069275	NUCKS1	4676.91	-0.325074	0.0384338	-8.45803	2.71926e-17	2.49945e-16	5251.88	4888.02	5512.26	3942.46	3781.24	4922.25	1	205681947	205719404	-1	ENSG00000069275	NUCKS1	39.57	protein_coding	KNOWN
ENSG00000069329	VPS35	1592.56	0.272846	0.0521558	5.23137	1.68256e-07	7.81058e-07	1455.96	1355.09	1528.14	1654.22	1586.57	2065.33	16	46690054	46723430	-1	ENSG00000069329	VPS35	38.85	protein_coding	KNOWN
ENSG00000069345	DNAJA2	956.418	0.450123	0.0640062	7.03249	2.02877e-12	1.39346e-11	816.292	759.738	856.761	1048.71	1005.82	1309.34	16	46989299	47007699	-1	ENSG00000069345	DNAJA2	42.74	protein_coding	KNOWN
ENSG00000069399	BCL3	643.232	-0.0898805	0.0878022	-1.02367	0.305991	0.446305	668.882	622.541	702.043	591.02	566.851	737.901	19	45250962	45263301	1	ENSG00000069399	BCL3	58.73	protein_coding	KNOWN
ENSG00000069424	KCNAB2	114.246	0.453949	0.163303	2.7798	0.0054393	0.0138473	97.4102	90.6614	102.239	125.477	120.346	156.661	1	6051526	6161253	1	ENSG00000069424	KCNAB2	56.05	protein_coding	KNOWN
ENSG00000069431	ABCC9	31.9542	-0.0127481	0.284106	-0.044871	0.96421	0.981741	32.3086	30.0702	33.9103	30.1155	28.8839	37.5998	12	21950335	22094336	-1	ENSG00000069431	ABCC9	35.98	protein_coding	KNOWN
ENSG00000069482	GAL	0.165042	-0.0438978	0.184467	-0.23797	0.811904	NA	0.261846	0.243705	0.274828	0.238859	0.229091	0.29822	11	68451247	68458643	1	ENSG00000069482	GAL	57.14	protein_coding	KNOWN
ENSG00000069493	CLEC2D	8.94199	0.429995	0.411033	1.04613	0.2955	0.434573	7.63697	7.10786	8.01558	9.67546	9.2798	12.08	12	9809270	9848413	1	ENSG00000069493	CLEC2D	37.95	protein_coding	KNOWN
ENSG00000069509	FUNDC1	119.868	0.777273	0.168664	4.60841	4.05754e-06	1.63381e-05	88.9055	82.746	93.3131	143.291	137.432	178.903	X	44382885	44402247	-1	ENSG00000069509	FUNDC1	41.18	protein_coding	KNOWN
ENSG00000069535	MAOB	0.644578	-0.365411	0.286471	-1.27556	0.202112	NA	0.691884	0.643949	0.726186	0.50506	0.484406	0.630579	X	43625858	43741693	-1	ENSG00000069535	MAOB	39.31	protein_coding	KNOWN
ENSG00000069667	RORA	66.6486	-0.434571	0.216465	-2.00758	0.0446877	0.0912017	77.0489	71.7108	80.8687	53.6113	51.419	66.9349	15	60780483	61521518	-1	ENSG00000069667	RORA	41.64	protein_coding	KNOWN
ENSG00000069696	DRD4	1.91532	0.261354	0.407153	0.641906	0.520935	0.657565	1.70638	1.58816	1.79098	1.92336	1.84471	2.40136	11	637293	640706	1	ENSG00000069696	DRD4	67.02	protein_coding	KNOWN
ENSG00000069702	TGFBR3	335.475	-1.26777	0.116751	-10.8588	1.81051e-27	2.70474e-26	477.843	444.737	501.532	186.619	178.988	232.998	1	92145902	92371892	-1	ENSG00000069702	TGFBR3	42.29	protein_coding	KNOWN
ENSG00000069712	KIAA1107	15.2901	0.184618	0.361443	0.510779	0.609506	0.731301	14.4027	13.4049	15.1167	15.3932	14.7637	19.2187	1	92632542	92650280	1	ENSG00000069712	KIAA1107	34.59	protein_coding	KNOWN
ENSG00000069764	PLA2G10	0	NA	NA	NA	NA	NA	NA	NA	NA	NA	NA	NA	16	14766405	14788526	-1	ENSG00000069764	PLA2G10	47.91	protein_coding	KNOWN
ENSG00000069812	HES2	0.972936	-0.200784	0.354705	-0.566058	0.571354	NA	1.0489	0.976232	1.1009	0.858227	0.823131	1.07152	1	6472478	6484730	-1	ENSG00000069812	HES2	57.51	protein_coding	KNOWN
ENSG00000069849	ATP1B3	4249.64	-0.614218	0.0439054	-13.9896	1.80479e-44	4.72561e-43	5190.18	4830.6	5447.49	3188.55	3058.16	3980.98	3	141594966	141645356	1	ENSG00000069849	ATP1B3	40.61	protein_coding	KNOWN
ENSG00000069869	NEDD4	540.824	0.253532	0.0808412	3.13617	0.00171168	0.00478096	498.189	463.674	522.888	558.502	535.663	697.302	15	56119120	56285944	-1	ENSG00000069869	NEDD4	38.51	protein_coding	KNOWN
ENSG00000069943	PIGB	203.011	-0.06975	0.127014	-0.549153	0.5829	0.709039	210.01	195.46	220.421	188.17	180.476	234.935	15	55611158	55647846	1	ENSG00000069943	PIGB	39.99	protein_coding	KNOWN
ENSG00000069956	MAPK6	1780.81	-0.484176	0.0535403	-9.04322	1.52124e-19	1.59241e-18	2096.55	1951.3	2200.49	1409.5	1351.86	1759.79	15	52244303	52358462	1	ENSG00000069956	MAPK6	43.19	protein_coding	KNOWN
ENSG00000069966	GNB5	288.067	-0.509029	0.10805	-4.71106	2.4643e-06	1.0157e-05	341.465	317.808	358.394	225.643	216.416	281.721	15	52413117	52483566	-1	ENSG00000069966	GNB5	45.18	protein_coding	KNOWN
ENSG00000069974	RAB27A	254.419	0.132554	0.116428	1.1385	0.25491	0.387734	245.105	228.124	257.257	252.676	242.343	315.472	15	55495164	55611311	-1	ENSG00000069974	RAB27A	41.6	protein_coding	KNOWN
ENSG00000069998	CECR5	513.934	0.00576972	0.0823353	0.0700759	0.944133	0.969245	517.862	481.984	543.536	488.946	468.951	610.459	22	17618401	17646177	-1	ENSG00000069998	CECR5	50.12	protein_coding	KNOWN
ENSG00000070010	UFD1L	1661.97	0.335841	0.056433	5.95114	2.66275e-09	1.46864e-08	1484.87	1381.99	1558.48	1762.36	1690.29	2200.35	22	19437464	19466738	-1	ENSG00000070010	UFD1L	46.97	protein_coding	KNOWN
ENSG00000070018	LRP6	776.211	-0.111727	0.0705434	-1.5838	0.113239	0.201665	813.493	757.133	853.824	707.995	679.042	883.947	12	12268959	12419946	-1	ENSG00000070018	LRP6	38.54	protein_coding	KNOWN
ENSG00000070019	GUCY2C	0	NA	NA	NA	NA	NA	NA	NA	NA	NA	NA	NA	12	14765576	14849519	-1	ENSG00000070019	GUCY2C	39.57	protein_coding	KNOWN
ENSG00000070031	SCT	0	NA	NA	NA	NA	NA	NA	NA	NA	NA	NA	NA	11	626431	627143	-1	ENSG00000070031	SCT	73.35	protein_coding	KNOWN
ENSG00000070047	PHRF1	643.603	0.510658	0.0775194	6.58749	4.47324e-11	2.8086e-10	535.663	498.551	562.219	717.669	688.321	896.026	11	576486	612222	1	ENSG00000070047	PHRF1	56.31	protein_coding	KNOWN
ENSG00000070061	IKBKAP	725.904	-0.483331	0.0715619	-6.75403	1.43795e-11	9.3653e-11	854.831	795.607	897.211	575.032	551.518	717.941	9	111629797	111696396	-1	ENSG00000070061	IKBKAP	39.91	protein_coding	KNOWN
ENSG00000070081	NUCB2	2255.45	-0.73819	0.0468429	-15.7588	5.97151e-56	2.06614e-54	2848.44	2651.09	2989.66	1605.83	1540.16	2004.91	11	17229700	17371521	1	ENSG00000070081	NUCB2	41.44	protein_coding	KNOWN
ENSG00000070087	PFN2	3633.83	-0.818011	0.0409387	-19.9814	7.99922e-89	5.4962e-87	4682.94	4358.5	4915.11	2497.94	2395.79	3118.73	3	149682691	149768575	-1	ENSG00000070087	PFN2	39.59	protein_coding	KNOWN
ENSG00000070159	PTPN3	47.2379	0.442195	0.243045	1.8194	0.0688508	0.132251	40.271	37.4809	42.2675	51.4536	49.3495	64.2409	9	112137746	112260590	-1	ENSG00000070159	PTPN3	45.34	protein_coding	KNOWN
ENSG00000070182	SPTB	23.3441	-0.753035	0.317423	-2.37234	0.0176759	0.0401747	29.3953	27.3588	30.8527	16.4022	15.7314	20.4785	14	65213002	65346601	-1	ENSG00000070182	SPTB	48.21	protein_coding	KNOWN
ENSG00000070190	DAPP1	3.52477	0.0980316	0.442878	0.221351	0.824819	0.891289	3.47817	3.2372	3.65061	3.50083	3.35767	4.37086	4	100737990	100791311	1	ENSG00000070190	DAPP1	38.71	protein_coding	KNOWN
ENSG00000070193	FGF10	0.499617	-0.298455	0.275398	-1.08372	0.278488	NA	0.546626	0.508754	0.573726	0.41798	0.400887	0.521857	5	44303646	44389808	-1	ENSG00000070193	FGF10	35.67	protein_coding	KNOWN
ENSG00000070214	SLC44A1	1072.98	0.2329	0.0629729	3.69842	0.000216946	0.00069989	995.528	926.557	1044.88	1100.2	1055.21	1373.63	9	108006903	108201452	1	ENSG00000070214	SLC44A1	38.86	protein_coding	KNOWN
ENSG00000070269	TMEM260	186.105	-0.155458	0.131949	-1.17817	0.23873	0.368313	197.786	184.083	207.591	166.996	160.167	208.498	14	56955072	57117324	1	ENSG00000070269	TMEM260	39.13	protein_coding	KNOWN
ENSG00000070366	SMG6	690.794	0.152881	0.0762086	2.00609	0.0448467	0.0914973	660.054	614.324	692.777	690.097	661.877	861.602	17	1963133	2207065	-1	ENSG00000070366	SMG6	45.75	protein_coding	KNOWN
ENSG00000070367	EXOC5	997.433	0.337901	0.0615533	5.48958	4.02901e-08	1.98137e-07	889.592	827.96	933.696	1057.35	1014.11	1320.12	14	57670518	57735726	-1	ENSG00000070367	EXOC5	36	protein_coding	KNOWN
ENSG00000070371	CLTCL1	270.494	0.389116	0.109622	3.54961	0.000385798	0.00119718	236.424	220.044	248.145	291.163	279.256	363.523	22	19166986	19279239	-1	ENSG00000070371	CLTCL1	46.42	protein_coding	KNOWN
ENSG00000070388	FGF22	4.39005	0.105645	0.443937	0.237973	0.811902	0.882647	4.22918	3.93618	4.43885	4.27925	4.10426	5.34274	19	639879	643703	1	ENSG00000070388	FGF22	68.05	protein_coding	KNOWN
ENSG00000070404	FSTL3	1020.4	-1.10177	0.0645663	-17.0642	2.73976e-65	1.16672e-63	1404.34	1307.05	1473.96	615.339	590.176	768.265	19	676392	683385	1	ENSG00000070404	FSTL3	64.96	protein_coding	KNOWN
ENSG00000070413	DGCR2	1691.66	-0.0351615	0.0547379	-0.642362	0.520638	0.657314	1728.15	1608.42	1813.82	1586.01	1521.15	1980.17	22	19023795	19109967	-1	ENSG00000070413	DGCR2	48.63	protein_coding	KNOWN
ENSG00000070423	RNF126	690.369	0.0446056	0.0729954	0.611075	0.54115	0.674644	686.042	638.511	720.053	665.407	638.196	830.775	19	647526	663277	-1	ENSG00000070423	RNF126	63.55	protein_coding	KNOWN
ENSG00000070444	MNT	386.052	0.0355111	0.0967636	0.366988	0.713628	0.811078	384.877	358.212	403.958	370.955	355.785	463.145	17	2287354	2304412	-1	ENSG00000070444	MNT	61.67	protein_coding	KNOWN
ENSG00000070476	ZXDC	329.838	0.0190914	0.101375	0.188325	0.850622	0.90743	330.524	307.625	346.91	314.963	302.083	393.238	3	126156444	126194762	-1	ENSG00000070476	ZXDC	48.68	protein_coding	KNOWN
ENSG00000070495	JMJD6	488.87	0.38493	0.0871738	4.41566	1.00703e-05	3.87841e-05	428.129	398.468	449.354	525.726	504.227	656.38	17	74708919	74722866	-1	ENSG00000070495	JMJD6	48.79	protein_coding	KNOWN
ENSG00000070501	POLB	247.968	0.201644	0.115233	1.74988	0.0801385	0.150374	233.07	216.923	244.625	252.056	241.749	314.697	8	42195972	42229326	1	ENSG00000070501	POLB	40.44	protein_coding	KNOWN
ENSG00000070526	ST6GALNAC1	0	NA	NA	NA	NA	NA	NA	NA	NA	NA	NA	NA	17	74620843	74639920	-1	ENSG00000070526	ST6GALNAC1	48.62	protein_coding	KNOWN
ENSG00000070540	WIPI1	585.507	-1.04987	0.0813684	-12.9026	4.35049e-38	9.53565e-37	796.302	741.133	835.78	361.698	346.907	451.588	17	66417089	66453654	-1	ENSG00000070540	WIPI1	46.58	protein_coding	KNOWN
ENSG00000070601	FRMPD1	1.77463	-0.092208	0.406968	-0.226573	0.820756	0.888682	1.86467	1.73548	1.95711	1.64495	1.57769	2.05376	9	37650997	37746901	1	ENSG00000070601	FRMPD1	44.15	protein_coding	KNOWN
ENSG00000070610	GBA2	708.317	-0.369467	0.0722416	-5.11433	3.14859e-07	1.42042e-06	805.987	750.147	845.946	586.701	562.709	732.509	9	35736863	35749983	-1	ENSG00000070610	GBA2	51.55	protein_coding	KNOWN
ENSG00000070614	NDST1	4636.66	-0.418868	0.0416868	-10.048	9.37639e-24	1.17819e-22	5356.66	4985.54	5622.22	3768	3613.92	4704.43	5	149865381	149937773	1	ENSG00000070614	NDST1	52.04	protein_coding	KNOWN
ENSG00000070669	ASNS	1370.22	-0.332626	0.059658	-5.57554	2.46757e-08	1.24574e-07	1542.7	1435.82	1619.19	1152.02	1104.91	1438.33	7	97481430	97501854	-1	ENSG00000070669	ASNS	38.42	protein_coding	KNOWN
ENSG00000070718	AP3M2	541.407	-0.993861	0.0858786	-11.5729	5.65665e-31	9.52243e-30	727.394	676.999	763.456	343.476	329.43	428.838	8	42010464	42029191	1	ENSG00000070718	AP3M2	41.4	protein_coding	KNOWN
ENSG00000070729	CNGB1	1.12099	-0.103508	0.368215	-0.281107	0.778628	NA	1.18527	1.10315	1.24403	1.03745	0.995025	1.29528	16	57917503	58005020	-1	ENSG00000070729	CNGB1	50.36	protein_coding	KNOWN
ENSG00000070731	ST6GALNAC2	233.889	-0.00130866	0.146073	-0.00895897	0.992852	0.996989	235.761	219.427	247.449	221.507	212.449	276.556	17	74559792	74583038	-1	ENSG00000070731	ST6GALNAC2	53.34	protein_coding	KNOWN
ENSG00000070748	CHAT	0	NA	NA	NA	NA	NA	NA	NA	NA	NA	NA	NA	10	50817141	50901925	1	ENSG00000070748	CHAT	47.82	protein_coding	KNOWN
ENSG00000070756	PABPC1	22987.7	-0.682397	0.0290072	-23.5251	2.25991e-122	2.36692e-120	28602.6	26620.9	30020.6	16760.7	16075.3	20926.1	8	101698044	101735037	-1	ENSG00000070756	PABPC1	40.75	protein_coding	KNOWN
ENSG00000070759	TESK2	61.2389	-0.535199	0.217489	-2.46081	0.0138623	0.0322871	73.1496	68.0817	76.7761	47.469	45.5279	59.2661	1	45809555	45956872	-1	ENSG00000070759	TESK2	42.23	protein_coding	KNOWN
ENSG00000070761	C16orf80	400.658	0.162683	0.0954188	1.70494	0.0882064	0.163011	381.204	354.794	400.103	401.272	384.863	500.998	16	58147496	58163354	-1	ENSG00000070761	C16orf80	44.93	protein_coding	KNOWN
ENSG00000070770	CSNK2A2	624.342	-0.527141	0.0751376	-7.01567	2.28846e-12	1.56627e-11	744.485	692.906	781.394	485.825	465.958	606.563	16	58191811	58231824	-1	ENSG00000070770	CSNK2A2	41.31	protein_coding	KNOWN
ENSG00000070778	PTPN21	335.329	0.0663107	0.103666	0.639656	0.522396	0.658681	331.086	308.148	347.5	325.996	312.665	407.013	14	88932122	89021077	-1	ENSG00000070778	PTPN21	41.28	protein_coding	KNOWN
ENSG00000070785	EIF2B3	577.418	0.246474	0.0830382	2.9682	0.00299548	0.00801996	534.181	497.172	560.664	595.928	571.558	744.029	1	45316450	45452282	-1	ENSG00000070785	EIF2B3	42.52	protein_coding	KNOWN
ENSG00000070808	CAMK2A	2.96171	0.53565	0.435135	1.231	0.218324	0.34278	2.37454	2.21003	2.49227	3.23695	3.10458	4.0414	5	149599054	149669854	-1	ENSG00000070808	CAMK2A	52.11	protein_coding	KNOWN
ENSG00000070814	TCOF1	1295.06	-0.136583	0.0563215	-2.42507	0.0153056	0.0353133	1369.13	1274.27	1437	1171.22	1123.32	1462.29	5	149737202	149779871	1	ENSG00000070814	TCOF1	52.45	protein_coding	KNOWN
ENSG00000070831	CDC42	3651.94	0.0957299	0.0429263	2.2301	0.0257411	0.056268	3566.56	3319.46	3743.38	3584.07	3437.5	4474.79	1	22379120	22419437	1	ENSG00000070831	CDC42	41.82	protein_coding	KNOWN
ENSG00000070882	OSBPL3	464.693	-0.107499	0.0903103	-1.19033	0.233916	0.362227	487.317	453.555	511.477	425.364	407.969	531.076	7	24836158	25021253	-1	ENSG00000070882	OSBPL3	40.72	protein_coding	KNOWN
ENSG00000070886	EPHA8	0	NA	NA	NA	NA	NA	NA	NA	NA	NA	NA	NA	1	22890057	22930087	1	ENSG00000070886	EPHA8	56.79	protein_coding	KNOWN
ENSG00000070915	SLC12A3	0.140569	0.043061	0.184467	0.233434	0.815424	NA	0.254072	0.23647	0.266669	0.246167	0.2361	0.307345	16	56899119	56949762	1	ENSG00000070915	SLC12A3	52.83	protein_coding	KNOWN
ENSG00000070950	RAD18	483.942	0.998973	0.0887934	11.2505	2.30174e-29	3.69193e-28	325.805	303.232	341.957	612.333	587.292	764.511	3	8817088	9005457	-1	ENSG00000070950	RAD18	40.44	protein_coding	KNOWN
ENSG00000070961	ATP2B1	2411.95	0.0620506	0.0501641	1.23695	0.216105	0.340136	2382.9	2217.81	2501.04	2339.35	2243.68	2920.73	12	89981828	90103077	-1	ENSG00000070961	ATP2B1	36.37	protein_coding	KNOWN
ENSG00000070985	TRPM5	0.297816	-0.000666217	0.229486	-0.00290308	0.997684	NA	0.36	0.335059	0.377848	0.338385	0.324548	0.422481	11	2425745	2444275	-1	ENSG00000070985	TRPM5	63.7	protein_coding	KNOWN
ENSG00000071051	NCK2	368.966	-0.719616	0.0994399	-7.2367	4.59737e-13	3.29799e-12	463.235	431.141	486.201	264.536	253.718	330.279	2	106361354	106510730	1	ENSG00000071051	NCK2	44.54	protein_coding	KNOWN
ENSG00000071054	MAP4K4	3589.43	0.213614	0.0460037	4.64341	3.42701e-06	1.39119e-05	3355.75	3123.26	3522.12	3659.34	3509.7	4568.77	2	102313312	102511149	1	ENSG00000071054	MAP4K4	41.04	protein_coding	KNOWN
ENSG00000071073	MGAT4A	2.49824	0.0670145	0.433339	0.154647	0.8771	0.924026	2.45313	2.28318	2.57475	2.41659	2.31777	3.01717	2	99235569	99347589	-1	ENSG00000071073	MGAT4A	40.01	protein_coding	KNOWN
ENSG00000071082	RPL31	4039.69	0.286879	0.048822	5.87601	4.20267e-09	2.2746e-08	3676.65	3421.92	3858.92	4218.13	4045.64	5266.43	2	101618177	101640494	1	ENSG00000071082	RPL31	42.84	protein_coding	KNOWN
ENSG00000071127	WDR1	7032.26	0.482817	0.033314	14.4929	1.34281e-47	3.77077e-46	5923.39	5513	6217.05	7784.34	7466.01	9718.92	4	10075963	10118573	-1	ENSG00000071127	WDR1	54.98	protein_coding	KNOWN
ENSG00000071189	SNX13	758.71	-0.285036	0.0689394	-4.1346	3.55581e-05	0.000127517	841.527	783.225	883.248	649.491	622.931	810.904	7	17830385	17980124	-1	ENSG00000071189	SNX13	35.09	protein_coding	KNOWN
ENSG00000071203	MS4A12	0	NA	NA	NA	NA	NA	NA	NA	NA	NA	NA	NA	11	60260251	60274903	1	ENSG00000071203	MS4A12	39.32	protein_coding	KNOWN
ENSG00000071205	ARHGAP10	259.704	0.130412	0.117625	1.1087	0.267558	0.402469	250.613	233.25	263.038	257.971	247.422	322.082	4	148653214	148993931	1	ENSG00000071205	ARHGAP10	40.94	protein_coding	KNOWN
ENSG00000071242	RPS6KA2	1709.51	-0.481197	0.0542593	-8.86846	7.4164e-19	7.49218e-18	2011.33	1871.98	2111.05	1355	1299.59	1691.74	6	166822852	167319939	-1	ENSG00000071242	RPS6KA2	46.48	protein_coding	KNOWN
ENSG00000071243	ING3	216.797	0.122698	0.125022	0.981414	0.326388	0.468348	209.419	194.91	219.801	214.418	205.65	267.705	7	120590803	120617270	1	ENSG00000071243	ING3	35.55	protein_coding	KNOWN
ENSG00000071246	VASH1	21.4778	0.429734	0.333499	1.28856	0.19755	0.316708	18.4235	17.1471	19.3369	23.337	22.3826	29.1367	14	77228532	77249354	1	ENSG00000071246	VASH1	54.83	protein_coding	KNOWN
ENSG00000071282	LMCD1	137.671	-0.7989	0.152296	-5.24571	1.55685e-07	7.25134e-07	176.203	163.996	184.939	95.2424	91.3476	118.912	3	8543393	8609805	1	ENSG00000071282	LMCD1	44.05	protein_coding	KNOWN
ENSG00000071462	WBSCR22	1156.58	0.115707	0.0592853	1.9517	0.0509738	0.102275	1121.67	1043.96	1177.28	1142.9	1096.16	1426.93	7	73097355	73119491	1	ENSG00000071462	WBSCR22	54.07	protein_coding	KNOWN
ENSG00000071537	SEL1L	1853.03	-1.0575	0.0513778	-20.5829	3.90544e-94	2.8993e-92	2527.27	2352.18	2652.57	1141.88	1095.19	1425.66	14	81937893	82000205	-1	ENSG00000071537	SEL1L	38.48	protein_coding	KNOWN
ENSG00000071539	TRIP13	715.804	1.28213	0.0753008	17.0267	5.20371e-65	2.20628e-63	420.811	391.657	441.674	962.398	923.042	1201.58	5	892758	919472	1	ENSG00000071539	TRIP13	50.49	protein_coding	KNOWN
ENSG00000071553	ATP6AP1	2482.51	-0.0393481	0.0468013	-0.840747	0.40049	0.545242	2539.85	2363.88	2665.76	2324.19	2229.15	2901.8	X	153656978	153664862	1	ENSG00000071553	ATP6AP1	56.77	protein_coding	KNOWN
ENSG00000071564	TCF3	1383.96	0.318192	0.0568358	5.59845	2.16279e-08	1.10077e-07	1244.01	1157.83	1305.69	1458.54	1398.9	1821.02	19	1609291	1652604	-1	ENSG00000071564	TCF3	59.57	protein_coding	KNOWN
ENSG00000071575	TRIB2	1166.79	0.471798	0.0587001	8.03744	9.17368e-16	7.7552e-15	986.76	918.396	1035.68	1286.9	1234.28	1606.73	2	12857015	12882860	1	ENSG00000071575	TRIB2	47.68	protein_coding	KNOWN
ENSG00000071626	DAZAP1	1356.01	0.638778	0.0572086	11.1658	5.99692e-29	9.46996e-28	1070.85	996.663	1123.94	1567.94	1503.83	1957.61	19	1407568	1435719	1	ENSG00000071626	DAZAP1	58.73	protein_coding	KNOWN
ENSG00000071655	MBD3	876.575	0.524902	0.066914	7.84443	4.34925e-15	3.51715e-14	725.673	675.397	761.649	981.887	941.734	1225.91	19	1576639	1592882	-1	ENSG00000071655	MBD3	58.18	protein_coding	KNOWN
ENSG00000071677	PRLH	0	NA	NA	NA	NA	NA	NA	NA	NA	NA	NA	NA	2	238475217	238475818	1	ENSG00000071677	PRLH	65.28	protein_coding	KNOWN
ENSG00000071794	HLTF	1281.1	0.160006	0.0582373	2.74749	0.00600532	0.015155	1221.23	1136.62	1281.78	1283.14	1230.67	1602.03	3	148747914	148804341	-1	ENSG00000071794	HLTF	35.95	protein_coding	KNOWN
ENSG00000071859	FAM50A	1231.77	0.244802	0.0570141	4.29371	1.7571e-05	6.55731e-05	1138.6	1059.72	1195.05	1268.74	1216.86	1584.06	X	153672473	153679002	1	ENSG00000071859	FAM50A	60.49	protein_coding	KNOWN
ENSG00000071889	FAM3A	292.499	-0.105555	0.113394	-0.930867	0.351923	0.495592	305.52	284.353	320.667	267.039	256.119	333.404	X	153733350	153744566	-1	ENSG00000071889	FAM3A	55.15	protein_coding	KNOWN
ENSG00000071894	CPSF1	2207.08	0.331576	0.0480016	6.90761	4.92887e-12	3.3057e-11	1973.13	1836.42	2070.95	2334.96	2239.47	2915.24	8	145618444	145634753	-1	ENSG00000071894	CPSF1	60.12	protein_coding	KNOWN
ENSG00000071909	MYO3B	0.621371	0.182326	0.294504	0.619096	0.535853	NA	0.591666	0.550674	0.620999	0.631352	0.605534	0.788256	2	171034655	171511681	1	ENSG00000071909	MYO3B	40.21	protein_coding	KNOWN
ENSG00000071967	CYBRD1	549.189	0.392507	0.0795504	4.93407	8.0535e-07	3.49249e-06	479.598	446.37	503.375	592.029	567.819	739.161	2	172378757	172414643	1	ENSG00000071967	CYBRD1	41.28	protein_coding	KNOWN
ENSG00000071991	CDH19	0.140569	0.043061	0.184467	0.233434	0.815424	NA	0.254072	0.23647	0.266669	0.246167	0.2361	0.307345	18	64168320	64271375	-1	ENSG00000071991	CDH19	32.3	protein_coding	KNOWN
ENSG00000071994	PDCD2	559.496	-0.234881	0.0805084	-2.91748	0.00352875	0.00931513	610.559	568.259	640.829	487.9	467.948	609.154	6	170884383	170893780	-1	ENSG00000071994	PDCD2	41.64	protein_coding	KNOWN
ENSG00000072041	SLC6A15	0	NA	NA	NA	NA	NA	NA	NA	NA	NA	NA	NA	12	85253492	85307394	-1	ENSG00000072041	SLC6A15	34.55	protein_coding	KNOWN
ENSG00000072042	RDH11	1090.48	-0.294421	0.0630021	-4.6732	2.96542e-06	1.21194e-05	1212.31	1128.32	1272.41	929.595	891.581	1160.62	14	68143518	68162531	-1	ENSG00000072042	RDH11	42.66	protein_coding	KNOWN
ENSG00000072062	PRKACA	1280.77	0.110163	0.0557349	1.97656	0.0480919	0.0971979	1243.81	1157.64	1305.48	1262.49	1210.86	1576.24	19	14202500	14228896	-1	ENSG00000072062	PRKACA	53.35	protein_coding	KNOWN
ENSG00000072071	LPHN1	500.279	-0.449093	0.0885039	-5.07428	3.88975e-07	1.73579e-06	582.341	541.995	611.211	401.14	384.736	500.832	19	14260750	14316999	-1	ENSG00000072071	LPHN1	56.38	protein_coding	KNOWN
ENSG00000072080	SPP2	0.351007	0.132836	0.22563	0.588733	0.55604	NA	0.343723	0.319909	0.360764	0.35441	0.339917	0.442488	2	234959323	234985778	1	ENSG00000072080	SPP2	41.71	protein_coding	KNOWN
ENSG00000072110	ACTN1	9638.79	-0.186487	0.0337157	-5.53115	3.1813e-08	1.5846e-07	10360.6	9642.78	10874.2	8561.6	8211.49	10689.4	14	69340860	69446157	-1	ENSG00000072110	ACTN1	50.81	protein_coding	KNOWN
ENSG00000072121	ZFYVE26	470.485	0.177629	0.0971181	1.829	0.067399	0.129946	445.549	414.68	467.638	473.888	454.51	591.66	14	68194091	68283307	-1	ENSG00000072121	ZFYVE26	43	protein_coding	KNOWN
ENSG00000072133	RPS6KA6	0.34237	-0.151128	0.238374	-0.633995	0.526084	NA	0.379271	0.352994	0.398074	0.321192	0.308057	0.401015	X	83318984	83442933	-1	ENSG00000072133	RPS6KA6	35.29	protein_coding	KNOWN
ENSG00000072134	EPN2	524.834	-1.37887	0.0850483	-16.2127	4.09989e-59	1.51602e-57	764.397	711.439	802.294	276.407	265.104	345.1	17	19118928	19240028	1	ENSG00000072134	EPN2	48.72	protein_coding	KNOWN
ENSG00000072135	PTPN18	538.855	-0.220161	0.0805739	-2.73241	0.00628737	0.0158028	585.403	544.846	614.426	472.595	453.269	590.046	2	131113580	131132982	1	ENSG00000072135	PTPN18	47.65	protein_coding	KNOWN
ENSG00000072163	LIMS2	727.045	-0.915269	0.0735677	-12.4412	1.56184e-35	3.07855e-34	959.155	892.703	1006.71	478.271	458.713	597.132	2	128395956	128439360	-1	ENSG00000072163	LIMS2	56.36	protein_coding	KNOWN
ENSG00000072182	ASIC4	0.348029	-0.000733865	0.239905	-0.00305898	0.997559	NA	0.360009	0.335067	0.377857	0.338377	0.32454	0.422471	2	220378892	220403494	1	ENSG00000072182	ASIC4	56.96	protein_coding	KNOWN
ENSG00000072195	SPEG	1000.52	0.344973	0.0701074	4.92063	8.62657e-07	3.72185e-06	890.532	828.835	934.682	1063.67	1020.17	1328.01	2	220299568	220363009	1	ENSG00000072195	SPEG	57.68	protein_coding	KNOWN
ENSG00000072201	LNX1	118.884	-0.54888	0.162233	-3.38328	0.000716247	0.00213278	142.497	132.624	149.561	91.5976	87.8519	114.362	4	54325468	54567572	-1	ENSG00000072201	LNX1	41.42	protein_coding	KNOWN
ENSG00000072210	ALDH3A2	926.186	0.488052	0.0680316	7.17391	7.28877e-13	5.14302e-12	778.971	725.003	817.59	1027.42	985.408	1282.76	17	19551449	19580911	1	ENSG00000072210	ALDH3A2	44.22	protein_coding	KNOWN
ENSG00000072274	TFRC	9943.51	0.756171	0.0396193	19.0859	3.30634e-81	2.01458e-79	7467.86	6950.47	7838.09	11861.4	11376.3	14809.2	3	195754054	195809060	-1	ENSG00000072274	TFRC	42.47	protein_coding	KNOWN
ENSG00000072310	SREBF1	859.632	0.766217	0.0826458	9.2711	1.84241e-20	2.01005e-19	642.626	598.104	674.485	1027.83	985.799	1283.27	17	17713713	17740325	-1	ENSG00000072310	SREBF1	58.04	protein_coding	KNOWN
ENSG00000072315	TRPC5	0.157247	-0.0438978	0.184467	-0.23797	0.811904	NA	0.261846	0.243705	0.274828	0.238859	0.229091	0.29822	X	111017543	111326004	-1	ENSG00000072315	TRPC5	40.24	protein_coding	KNOWN
ENSG00000072364	AFF4	2129.71	0.196611	0.048638	4.04233	5.29238e-05	0.000185636	2003.78	1864.96	2103.12	2159.46	2071.16	2696.14	5	132211071	132299326	-1	ENSG00000072364	AFF4	40.42	protein_coding	KNOWN
ENSG00000072401	UBE2D1	133.686	0.80343	0.155681	5.16076	2.45951e-07	1.12025e-06	98.3362	91.5233	103.211	161.391	154.791	201.5	10	60094735	60130513	1	ENSG00000072401	UBE2D1	36.05	protein_coding	KNOWN
ENSG00000072415	MPP5	590.092	-0.0626646	0.0789668	-0.793556	0.427454	0.570685	608.914	566.727	639.102	548.278	525.857	684.538	14	67707826	67802536	1	ENSG00000072415	MPP5	37.63	protein_coding	KNOWN
ENSG00000072422	RHOBTB1	156.407	-1.05034	0.144301	-7.27884	3.36693e-13	2.43424e-12	212.395	197.68	222.925	96.4426	92.4988	120.411	10	62629196	62761198	-1	ENSG00000072422	RHOBTB1	38.94	protein_coding	KNOWN
ENSG00000072444	ASAH2C	0	NA	NA	NA	NA	NA	NA	NA	NA	NA	NA	NA	10	48001603	48055018	-1	ENSG00000072444	ASAH2C	36.61	protein_coding	KNOWN
ENSG00000072501	SMC1A	1425.22	0.0994453	0.0546554	1.8195	0.0688358	0.132239	1389.7	1293.42	1458.6	1400.13	1342.87	1748.09	X	53401070	53449677	-1	ENSG00000072501	SMC1A	45.52	protein_coding	KNOWN
ENSG00000072506	HSD17B10	865.658	-0.0821227	0.0653209	-1.25722	0.208674	0.330629	899.271	836.968	943.854	798.874	766.205	997.412	X	53458206	53461320	-1	ENSG00000072506	HSD17B10	52.04	protein_coding	KNOWN
ENSG00000072518	MARK2	542.79	-0.150197	0.0860394	-1.74567	0.0808678	0.151607	576.406	536.471	604.982	488.454	468.48	609.846	11	63606400	63678491	1	ENSG00000072518	MARK2	49.65	protein_coding	KNOWN
ENSG00000072571	HMMR	372.963	0.0711849	0.0967609	0.735679	0.461926	0.60381	367.388	341.934	385.602	362.963	348.12	453.168	5	162887175	162918947	1	ENSG00000072571	HMMR	36.99	protein_coding	KNOWN
ENSG00000072609	CHFR	311.711	-0.571884	0.103643	-5.51781	3.43252e-08	1.70447e-07	376.11	350.052	394.756	237.941	228.211	297.075	12	133398773	133532890	-1	ENSG00000072609	CHFR	48.69	protein_coding	KNOWN
ENSG00000072657	TRHDE	0.157247	-0.0438978	0.184467	-0.23797	0.811904	NA	0.261846	0.243705	0.274828	0.238859	0.229091	0.29822	12	72481046	73059422	1	ENSG00000072657	TRHDE	36.2	protein_coding	KNOWN
ENSG00000072682	P4HA2	3198.27	-0.484144	0.0469385	-10.3144	6.06394e-25	8.12551e-24	3766.36	3505.42	3953.08	2532.15	2428.6	3161.44	5	131527531	131631008	-1	ENSG00000072682	P4HA2	49.39	protein_coding	KNOWN
ENSG00000072694	FCGR2B	0	NA	NA	NA	NA	NA	NA	NA	NA	NA	NA	NA	1	161551101	161648444	1	ENSG00000072694	FCGR2B	44.75	protein_coding	KNOWN
ENSG00000072736	NFATC3	328.164	-0.546825	0.10319	-5.2992	1.16313e-07	5.48075e-07	393.756	366.476	413.277	253.47	243.104	316.462	16	68118654	68263162	1	ENSG00000072736	NFATC3	41.53	protein_coding	KNOWN
ENSG00000072756	TRNT1	330.548	-0.588799	0.102156	-5.76371	8.22844e-09	4.33128e-08	400.875	373.101	420.749	250.652	240.402	312.945	3	3168600	3192563	1	ENSG00000072756	TRNT1	38.89	protein_coding	KNOWN
ENSG00000072778	ACADVL	2916.46	-0.00338641	0.0478589	-0.0707583	0.94359	0.968893	2949.08	2744.76	3095.28	2766.79	2653.64	3454.39	17	7120444	7128592	1	ENSG00000072778	ACADVL	58.5	protein_coding	KNOWN
ENSG00000072786	STK10	933.092	0.0716805	0.0634495	1.12973	0.258592	0.392148	918.508	854.873	964.045	907.758	870.637	1133.36	5	171469077	171615390	-1	ENSG00000072786	STK10	49.03	protein_coding	KNOWN
ENSG00000072803	FBXW11	1028.2	-0.418347	0.0691115	-6.05321	1.41983e-09	8.01594e-09	1186.68	1104.46	1245.51	835.039	800.892	1042.56	5	171288553	171433877	-1	ENSG00000072803	FBXW11	39.72	protein_coding	KNOWN
ENSG00000072818	ACAP1	33.0592	0.110747	0.276229	0.400926	0.688475	0.79371	32.0819	29.8592	33.6724	32.5767	31.2445	40.6727	17	7239848	7254797	1	ENSG00000072818	ACAP1	54.56	protein_coding	KNOWN
ENSG00000072832	CRMP1	113.826	-0.411282	0.166928	-2.46383	0.0137462	0.0320399	131.178	122.09	137.681	92.7602	88.967	115.813	4	5749811	5894785	-1	ENSG00000072832	CRMP1	48.98	protein_coding	KNOWN
ENSG00000072840	EVC	645.409	0.0366847	0.0758347	0.483745	0.628567	0.747887	643.551	598.964	675.456	620.776	595.391	775.053	4	5712924	5830772	1	ENSG00000072840	EVC	47.77	protein_coding	KNOWN
ENSG00000072849	DERL2	621.636	0.180681	0.0754682	2.39414	0.0166594	0.0380966	588.426	547.659	617.599	627.18	601.532	783.048	17	5374571	5390131	-1	ENSG00000072849	DERL2	41.38	protein_coding	KNOWN
ENSG00000072858	SIDT1	1.9463	-0.340525	0.414031	-0.822461	0.410814	0.555277	2.17896	2.028	2.28698	1.61827	1.55209	2.02044	3	113251143	113348425	1	ENSG00000072858	SIDT1	40.79	protein_coding	KNOWN
ENSG00000072864	NDE1	520.591	-0.0505454	0.085534	-0.590939	0.554561	0.685514	534.211	497.2	560.695	485.072	465.236	605.623	16	15737124	15820210	1	ENSG00000072864	NDE1	48.54	protein_coding	KNOWN
ENSG00000072952	MRVI1	550.156	-1.56171	0.0856633	-18.2308	2.93902e-74	1.53494e-72	828.929	771.5	870.025	264.061	253.263	329.686	11	10594638	10715535	-1	ENSG00000072952	MRVI1	45.65	protein_coding	KNOWN
ENSG00000072954	TMEM38A	30.567	-1.07542	0.307822	-3.49363	0.000476502	0.00145971	41.2959	38.4349	43.3432	18.4282	17.6747	23.0081	19	16771938	16800840	1	ENSG00000072954	TMEM38A	49.93	protein_coding	KNOWN
ENSG00000072958	AP1M1	1397.1	0.175537	0.0545951	3.21526	0.00130328	0.00371195	1325.12	1233.31	1390.81	1407.36	1349.81	1757.12	19	16308389	16346160	1	ENSG00000072958	AP1M1	53.07	protein_coding	KNOWN
ENSG00000073008	PVR	3489.69	-1.13353	0.0409852	-27.657	2.30058e-168	4.70468e-166	4841.07	4505.67	5081.08	2075.03	1990.18	2590.73	19	45147098	45166850	1	ENSG00000073008	PVR	50.38	protein_coding	KNOWN
ENSG00000073009	IKBKG	528.791	0.292256	0.0853673	3.42351	0.000618179	0.00185645	479.779	446.539	503.565	552.495	529.902	689.802	X	153769414	153796782	1	ENSG00000073009	IKBKG	55.97	protein_coding	KNOWN
ENSG00000073050	XRCC1	720.27	0.487598	0.0739003	6.59805	4.16596e-11	2.62247e-10	605.086	563.165	635.084	797.826	765.2	996.103	19	44047192	44084625	-1	ENSG00000073050	XRCC1	50.94	protein_coding	KNOWN
ENSG00000073060	SCARB1	514.822	0.0966881	0.0861485	1.12234	0.261717	0.39571	502.464	467.652	527.374	505.266	484.604	630.835	12	125261402	125367214	-1	ENSG00000073060	SCARB1	51.45	protein_coding	KNOWN
ENSG00000073067	CYP2W1	0.165042	-0.0438978	0.184467	-0.23797	0.811904	NA	0.261846	0.243705	0.274828	0.238859	0.229091	0.29822	7	1022835	1029276	1	ENSG00000073067	CYP2W1	66.81	protein_coding	KNOWN
ENSG00000073111	MCM2	1319.75	1.79823	0.062625	28.7143	2.53176e-181	6.20953e-179	594.261	553.09	623.723	1943.61	1864.13	2426.64	3	127317066	127341276	1	ENSG00000073111	MCM2	50.74	protein_coding	KNOWN
ENSG00000073146	MOV10L1	2.33814	-0.467362	0.428288	-1.09123	0.27517	0.411141	2.66315	2.47864	2.79518	1.8114	1.73733	2.26158	22	50528308	50600119	1	ENSG00000073146	MOV10L1	47.64	protein_coding	KNOWN
ENSG00000073150	PANX2	134.805	0.0858174	0.152066	0.564343	0.572521	0.700721	132.179	123.021	138.732	131.918	126.524	164.703	22	50609160	50618723	1	ENSG00000073150	PANX2	64.18	protein_coding	KNOWN
ENSG00000073169	RP3-402G11.5	405.984	0.180233	0.0968937	1.86011	0.0628702	0.122417	384.596	357.95	403.663	409.797	393.039	511.641	22	50639408	50656045	1	ENSG00000073169	RP3-402G11.5	55.78	protein_coding	KNOWN
ENSG00000073282	TP63	28.5173	-0.544843	0.300871	-1.81089	0.0701585	0.134367	33.932	31.5811	35.6142	21.8728	20.9783	27.3087	3	189349205	189615068	1	ENSG00000073282	TP63	37.13	protein_coding	KNOWN
ENSG00000073331	ALPK1	76.4329	-0.252222	0.195292	-1.29151	0.196527	0.315432	83.9244	78.11	88.0851	66.263	63.5533	82.7308	4	113206665	113363776	1	ENSG00000073331	ALPK1	40.45	protein_coding	KNOWN
ENSG00000073350	LLGL2	4.65852	-0.459333	0.44306	-1.03673	0.299863	0.439164	5.36681	4.99499	5.63288	3.67073	3.52062	4.58299	17	73521161	73571289	1	ENSG00000073350	LLGL2	56.06	protein_coding	KNOWN
ENSG00000073417	PDE8A	505.554	-0.263728	0.0837732	-3.14812	0.00164324	0.00460373	557.132	518.533	584.753	436.393	418.547	544.846	15	85523671	85682376	1	ENSG00000073417	PDE8A	41.8	protein_coding	KNOWN
ENSG00000073464	CLCN4	404.785	-0.141545	0.0920794	-1.5372	0.124244	0.217663	429.029	399.305	450.298	365.752	350.795	456.649	X	10125024	10205700	1	ENSG00000073464	CLCN4	45.22	protein_coding	KNOWN
ENSG00000073536	NLE1	226.121	-0.093734	0.120295	-0.779198	0.435863	0.578541	235.412	219.102	247.083	207.453	198.97	259.01	17	33455772	33469334	-1	ENSG00000073536	NLE1	52.13	protein_coding	KNOWN
ENSG00000073578	SDHA	1980.68	0.0775916	0.0522953	1.48372	0.137883	0.237288	1945.85	1811.04	2042.32	1930.97	1852.01	2410.86	5	218356	256815	1	ENSG00000073578	SDHA	46.07	protein_coding	KNOWN
ENSG00000073584	SMARCE1	445.819	-0.615933	0.0880795	-6.99293	2.69211e-12	1.83476e-11	544.875	507.125	571.888	334.342	320.67	417.434	17	38781214	38804760	-1	ENSG00000073584	SMARCE1	37.72	protein_coding	KNOWN
ENSG00000073598	FNDC8	4.87852	0.611927	0.443172	1.38079	0.167344	0.277133	3.78549	3.52323	3.97316	5.44051	5.21803	6.7926	17	33448598	33457751	1	ENSG00000073598	FNDC8	48.35	protein_coding	KNOWN
ENSG00000073605	GSDMB	28.9252	0.417655	0.304837	1.37009	0.170657	0.281802	25.0871	23.349	26.3308	31.5127	30.2241	39.3443	17	38060848	38076107	-1	ENSG00000073605	GSDMB	48.85	protein_coding	KNOWN
ENSG00000073614	KDM5A	789.85	0.468766	0.0703394	6.66434	2.65854e-11	1.70175e-10	668.742	622.41	701.896	870.323	834.733	1086.62	12	389295	498620	-1	ENSG00000073614	KDM5A	39.46	protein_coding	KNOWN
ENSG00000073670	ADAM11	21.5624	0.747014	0.329985	2.26378	0.0235877	0.0520719	16.0597	14.947	16.8559	25.3466	24.3101	31.6458	17	42836399	42859214	1	ENSG00000073670	ADAM11	59.28	protein_coding	KNOWN
ENSG00000073711	PPP2R3A	464.907	-0.943041	0.0895589	-10.5299	6.29344e-26	8.84276e-25	616.58	573.862	647.148	301.589	289.256	376.54	3	135684515	135866733	1	ENSG00000073711	PPP2R3A	39.07	protein_coding	KNOWN
ENSG00000073712	FERMT2	2867.24	-0.48367	0.045017	-10.7442	6.31394e-27	9.21227e-26	3376.9	3142.94	3544.31	2271.06	2178.19	2835.46	14	53323986	53419153	-1	ENSG00000073712	FERMT2	39.3	protein_coding	KNOWN
ENSG00000073734	ABCB11	1.1712	-0.0917319	0.370433	-0.247634	0.804418	NA	1.2111	1.12719	1.27114	1.06874	1.02504	1.33435	2	169779448	169887832	-1	ENSG00000073734	ABCB11	36.93	protein_coding	KNOWN
ENSG00000073737	DHRS9	7.72817	-0.36357	0.422942	-0.859622	0.389998	0.535025	8.75729	8.15057	9.19145	6.40079	6.13904	7.99153	2	169921299	169952677	1	ENSG00000073737	DHRS9	39.63	protein_coding	KNOWN
ENSG00000073754	CD5L	0	NA	NA	NA	NA	NA	NA	NA	NA	NA	NA	NA	1	157800704	157868046	-1	ENSG00000073754	CD5L	39.69	protein_coding	KNOWN
ENSG00000073756	PTGS2	136.149	-0.87693	0.154709	-5.66826	1.44254e-08	7.4436e-08	177.646	165.338	186.453	90.9666	87.2467	113.574	1	186640923	186649559	-1	ENSG00000073756	PTGS2	34.87	protein_coding	KNOWN
ENSG00000073792	IGF2BP2	1516.63	-0.171212	0.0546763	-3.13136	0.00173996	0.00485016	1622.03	1509.65	1702.44	1354.65	1299.25	1691.31	3	185361527	185542844	-1	ENSG00000073792	IGF2BP2	42.54	protein_coding	KNOWN
ENSG00000073803	MAP3K13	592.45	-0.42981	0.0774874	-5.54684	2.90884e-08	1.45562e-07	686.956	639.362	721.013	479.57	459.959	598.754	3	185000729	185206885	1	ENSG00000073803	MAP3K13	40.07	protein_coding	KNOWN
ENSG00000073849	ST6GAL1	20.2922	-1.13057	0.34122	-3.31331	0.00092198	0.0026904	27.5986	25.6866	28.9669	11.8539	11.3692	14.7999	3	186648274	186796341	1	ENSG00000073849	ST6GAL1	44.38	protein_coding	KNOWN
ENSG00000073861	TBX21	0	NA	NA	NA	NA	NA	NA	NA	NA	NA	NA	NA	17	45810610	45823485	1	ENSG00000073861	TBX21	53.22	protein_coding	KNOWN
ENSG00000073910	FRY	80.6433	-0.352983	0.192231	-1.83624	0.0663218	0.128261	91.3056	84.9798	95.8322	67.2277	64.4785	83.9352	13	32605437	32870794	1	ENSG00000073910	FRY	38.87	protein_coding	KNOWN
ENSG00000073921	PICALM	3708.92	-0.0208479	0.0392721	-0.530857	0.595518	0.719732	3772.75	3511.37	3959.79	3496.97	3353.97	4366.04	11	85668727	85780924	-1	ENSG00000073921	PICALM	37.33	protein_coding	KNOWN
ENSG00000073969	NSF	578.069	0.0374304	0.0776603	0.481976	0.629823	0.748908	575.937	536.035	604.49	555.842	533.112	693.982	17	44668035	44834830	1	ENSG00000073969	NSF	38.62	protein_coding	KNOWN
ENSG00000074047	GLI2	195.893	0.282238	0.132936	2.12312	0.0337441	0.0713471	178.478	166.113	187.327	204.106	195.76	254.831	2	121493199	121750229	1	ENSG00000074047	GLI2	52.42	protein_coding	KNOWN
ENSG00000074054	CLASP1	715.393	-0.0597972	0.0747145	-0.800343	0.423512	0.566906	737.215	686.139	773.764	665.124	637.925	830.422	2	122095352	122407163	-1	ENSG00000074054	CLASP1	41.05	protein_coding	KNOWN
ENSG00000074071	MRPS34	721.359	0.598026	0.0720702	8.29783	1.06035e-16	9.46787e-16	579.066	538.947	607.774	824.254	790.548	1029.1	16	1821891	1823156	-1	ENSG00000074071	MRPS34	65.4	protein_coding	KNOWN
ENSG00000074181	NOTCH3	921.982	-0.188616	0.13908	-1.35617	0.175044	0.287364	991.339	922.657	1040.49	817.998	784.548	1021.29	19	15270444	15311792	-1	ENSG00000074181	NOTCH3	55.04	protein_coding	KNOWN
ENSG00000074201	CLNS1A	687.442	0.556279	0.073864	7.53112	5.03055e-14	3.79712e-13	562.041	523.102	589.905	777.202	745.42	970.354	11	77225981	77348850	-1	ENSG00000074201	CLNS1A	41.76	protein_coding	KNOWN
ENSG00000074211	PPP2R2C	0.852449	-0.301665	0.333373	-0.904887	0.365525	NA	0.911549	0.848395	0.956741	0.695471	0.667031	0.868311	4	6322305	6565327	-1	ENSG00000074211	PPP2R2C	51.48	protein_coding	KNOWN
ENSG00000074219	TEAD2	442.242	-0.0197744	0.0906436	-0.218155	0.827308	0.893082	449.407	418.271	471.687	416.866	399.819	520.466	19	49843852	49865714	-1	ENSG00000074219	TEAD2	53.57	protein_coding	KNOWN
ENSG00000074266	EED	371.806	0.463573	0.10331	4.48722	7.21588e-06	2.81658e-05	316.263	294.352	331.943	410.117	393.346	512.04	11	85955586	85989855	1	ENSG00000074266	EED	37.1	protein_coding	KNOWN
ENSG00000074276	CDHR2	14.3923	-0.0344164	0.36575	-0.0940981	0.925031	0.956221	14.6962	13.678	15.4248	13.4944	12.9426	16.8481	5	175969512	176022975	1	ENSG00000074276	CDHR2	53.78	protein_coding	KNOWN
ENSG00000074317	SNCB	0	NA	NA	NA	NA	NA	NA	NA	NA	NA	NA	NA	5	176047085	176057530	-1	ENSG00000074317	SNCB	56.89	protein_coding	KNOWN
ENSG00000074319	TSG101	535.04	0.124886	0.0805627	1.55017	0.1211	0.213118	516.635	480.841	542.248	529.77	508.106	661.429	11	18489883	18548779	-1	ENSG00000074319	TSG101	39.7	protein_coding	KNOWN
ENSG00000074356	C17orf85	495.1	-0.337846	0.0846423	-3.99146	6.56667e-05	0.000227451	557.76	519.117	585.412	415.006	398.035	518.144	17	3714460	3749545	-1	ENSG00000074356	C17orf85	43.79	protein_coding	KNOWN
ENSG00000074370	ATP2A3	63.7145	0.235094	0.21927	1.07217	0.283645	0.421077	59.0864	54.9928	62.0158	65.3984	62.7241	81.6514	17	3827169	3867736	-1	ENSG00000074370	ATP2A3	56.88	protein_coding	KNOWN
ENSG00000074410	CA12	2615.12	0.056391	0.0473111	1.19192	0.233293	0.36148	2588.61	2409.27	2716.94	2531.34	2427.83	3160.44	15	63613577	63674360	-1	ENSG00000074410	CA12	48.45	protein_coding	KNOWN
ENSG00000074416	MGLL	3383.78	-0.124375	0.0447683	-2.77819	0.00546621	0.0139103	3563.63	3316.74	3740.3	3074.41	2948.68	3838.46	3	127407909	127542051	-1	ENSG00000074416	MGLL	49.31	protein_coding	KNOWN
ENSG00000074527	NTN4	6587.3	-1.80971	0.0430998	-41.9888	0	0	10344.8	9628.09	10857.7	2774.95	2661.47	3464.58	12	96051583	96184930	-1	ENSG00000074527	NTN4	40.1	protein_coding	KNOWN
ENSG00000074582	BCS1L	332.394	-0.145388	0.104375	-1.39294	0.163637	0.272284	353.048	328.588	370.551	300.176	287.901	374.777	2	219523487	219528166	1	ENSG00000074582	BCS1L	54.42	protein_coding	KNOWN
ENSG00000074590	NUAK1	609.554	-0.454077	0.079169	-5.73554	9.72e-09	5.07778e-08	711.132	661.864	746.388	488.167	468.205	609.488	12	106457118	106533811	-1	ENSG00000074590	NUAK1	45.97	protein_coding	KNOWN
ENSG00000074603	DPP8	452.545	0.154113	0.0875594	1.7601	0.0783906	0.147767	432.801	402.816	454.258	452.887	434.367	565.44	15	65734801	65810042	-1	ENSG00000074603	DPP8	40.97	protein_coding	KNOWN
ENSG00000074621	SLC24A1	59.2645	-0.0399457	0.216524	-0.184487	0.853632	0.909339	60.6158	56.4162	63.6209	55.446	53.1786	69.2255	15	65903704	65953333	1	ENSG00000074621	SLC24A1	44.73	protein_coding	KNOWN
ENSG00000074657	ZNF532	1661.33	-0.533333	0.0540331	-9.87049	5.58917e-23	6.80249e-22	1983.86	1846.41	2082.21	1289.05	1236.34	1609.41	18	56529832	56653712	1	ENSG00000074657	ZNF532	43.34	protein_coding	KNOWN
ENSG00000074660	SCARF1	1.08903	0.0660716	0.357199	0.184971	0.853251	NA	1.09817	1.02209	1.15262	1.08111	1.0369	1.34979	17	1537152	1549041	-1	ENSG00000074660	SCARF1	58.07	protein_coding	KNOWN
ENSG00000074695	LMAN1	5088.73	0.689015	0.0391406	17.6036	2.31269e-69	1.07203e-67	3933.73	3661.19	4128.75	5963.87	5719.98	7446.02	18	56995055	57027194	-1	ENSG00000074695	LMAN1	37.33	protein_coding	KNOWN
ENSG00000074696	PTPLAD1	1222.4	0.0519923	0.0590207	0.880916	0.378363	0.52342	1211.86	1127.9	1271.94	1181.45	1133.13	1475.06	15	65822756	65870687	1	ENSG00000074696	PTPLAD1	42.55	protein_coding	KNOWN
ENSG00000074706	IPCEF1	2.12886	-0.241338	0.424169	-0.568966	0.569379	0.698074	2.32256	2.16165	2.4377	1.84767	1.77212	2.30686	6	154475631	154677926	-1	ENSG00000074706	IPCEF1	40.14	protein_coding	KNOWN
ENSG00000074755	ZZEF1	799.579	0.103905	0.0703467	1.47705	0.139663	0.239628	778.573	724.632	817.172	786.841	754.665	982.389	17	3907739	4046314	-1	ENSG00000074755	ZZEF1	44.49	protein_coding	KNOWN
ENSG00000074771	NOX3	0	NA	NA	NA	NA	NA	NA	NA	NA	NA	NA	NA	6	155716504	155777037	-1	ENSG00000074771	NOX3	40.79	protein_coding	KNOWN
ENSG00000074800	ENO1	31354.9	0.145265	0.0309671	4.69097	2.71918e-06	1.11436e-05	30069.7	27986.4	31560.4	31272.8	29994	39044.8	1	8921061	8939308	-1	ENSG00000074800	ENO1	50.23	protein_coding	KNOWN
ENSG00000074803	SLC12A1	0	NA	NA	NA	NA	NA	NA	NA	NA	NA	NA	NA	15	48483861	48596275	1	ENSG00000074803	SLC12A1	38.11	protein_coding	KNOWN
ENSG00000074842	C19orf10	4393.51	-0.28069	0.0383729	-7.3148	2.57773e-13	1.87767e-12	4867.52	4530.29	5108.84	3768.09	3614	4704.54	19	4641386	4670382	-1	ENSG00000074842	C19orf10	54.74	protein_coding	KNOWN
ENSG00000074855	ANO8	330.56	0.360272	0.102331	3.52067	0.000430458	0.00132621	292.699	272.421	307.211	353.333	338.884	441.144	19	17434032	17445638	-1	ENSG00000074855	ANO8	62.67	protein_coding	KNOWN
ENSG00000074935	TUBE1	212.278	-0.570711	0.124071	-4.59986	4.22774e-06	1.69635e-05	256.201	238.451	268.903	162.215	155.581	202.528	6	112391980	112408732	-1	ENSG00000074935	TUBE1	34.64	protein_coding	KNOWN
ENSG00000074964	ARHGEF10L	389.384	-0.527052	0.0957156	-5.50644	3.66171e-08	1.80901e-07	464.2	432.04	487.214	302.94	290.552	378.227	1	17866330	18024369	1	ENSG00000074964	ARHGEF10L	54.36	protein_coding	KNOWN
ENSG00000074966	TXK	3.26993	-0.280786	0.442081	-0.635146	0.525333	0.661136	3.61758	3.36694	3.79692	2.80028	2.68577	3.49621	4	48068410	48136273	-1	ENSG00000074966	TXK	39.46	protein_coding	KNOWN
ENSG00000075035	WSCD2	0	NA	NA	NA	NA	NA	NA	NA	NA	NA	NA	NA	12	108523248	108644314	1	ENSG00000075035	WSCD2	46.99	protein_coding	KNOWN
ENSG00000075043	KCNQ2	0	NA	NA	NA	NA	NA	NA	NA	NA	NA	NA	NA	20	62037542	62103993	-1	ENSG00000075043	KCNQ2	62.2	protein_coding	KNOWN
ENSG00000075073	TACR2	2.10682	0.384811	0.42025	0.915671	0.359839	0.504176	1.82394	1.69758	1.91437	2.23955	2.14796	2.79612	10	71163659	71176623	-1	ENSG00000075073	TACR2	51.99	protein_coding	KNOWN
ENSG00000075089	ACTR6	275.99	0.335741	0.109142	3.07618	0.00209673	0.0057634	246.193	229.137	258.399	292.182	280.234	364.796	12	100592900	100635643	1	ENSG00000075089	ACTR6	41	protein_coding	KNOWN
ENSG00000075131	TIPIN	127.949	0.900428	0.156859	5.74036	9.4477e-09	4.94352e-08	89.9444	83.7129	94.4036	157.884	151.428	197.122	15	66628544	66679084	-1	ENSG00000075131	TIPIN	44.05	protein_coding	KNOWN
ENSG00000075142	SRI	735.242	0.427824	0.0725176	5.89958	3.64421e-09	1.98951e-08	632.839	588.995	664.213	800.553	767.816	999.508	7	87834433	87856308	-1	ENSG00000075142	SRI	39.53	protein_coding	KNOWN
ENSG00000075151	EIF4G3	1534.2	0.118513	0.0534029	2.21923	0.0264711	0.0576902	1485.29	1382.38	1558.92	1516.34	1454.33	1893.18	1	21132963	21503377	-1	ENSG00000075151	EIF4G3	39.36	protein_coding	KNOWN
ENSG00000075188	NUP37	240.092	0.989466	0.119137	8.30527	9.95903e-17	8.90887e-16	162.338	151.091	170.387	303.102	290.707	378.43	12	102467967	102513902	-1	ENSG00000075188	NUP37	36.53	protein_coding	KNOWN
ENSG00000075213	SEMA3A	113.749	-1.06451	0.173277	-6.1434	8.0773e-10	4.65791e-09	154.626	143.914	162.292	69.5253	66.6822	86.8039	7	83587659	84122040	-1	ENSG00000075213	SEMA3A	34.35	protein_coding	KNOWN
ENSG00000075218	GTSE1	1181.12	0.368323	0.0683316	5.39024	7.03637e-08	3.37718e-07	1041.24	969.103	1092.86	1263.97	1212.28	1578.1	22	46692638	46726707	1	ENSG00000075218	GTSE1	50.13	protein_coding	KNOWN
ENSG00000075223	SEMA3C	2295.06	0.119681	0.0498456	2.40103	0.0163489	0.0374883	2221.82	2067.89	2331.97	2270.1	2177.27	2834.27	7	80371854	80551675	-1	ENSG00000075223	SEMA3C	35.82	protein_coding	KNOWN
ENSG00000075234	TTC38	275.375	0.085726	0.108879	0.787349	0.431078	0.574175	270.143	251.427	283.536	269.594	258.569	336.594	22	46663858	46689905	1	ENSG00000075234	TTC38	54.16	protein_coding	KNOWN
ENSG00000075239	ACAT1	1345.11	0.128995	0.0588802	2.1908	0.0284663	0.061579	1298.47	1208.51	1362.84	1335.28	1280.67	1667.12	11	107992243	108018503	1	ENSG00000075239	ACAT1	42.49	protein_coding	KNOWN
ENSG00000075240	GRAMD4	306.465	-0.440444	0.105633	-4.16956	3.05191e-05	0.00011051	356.351	331.662	374.018	246.945	236.847	308.316	22	46971909	47075688	1	ENSG00000075240	GRAMD4	57.68	protein_coding	KNOWN
ENSG00000075275	CELSR1	75.3294	0.136656	0.198972	0.686809	0.492203	0.630833	72.6301	67.5981	76.2308	75.0867	72.0162	93.7474	22	46756731	46933067	-1	ENSG00000075275	CELSR1	53.93	protein_coding	KNOWN
ENSG00000075290	WNT8B	0	NA	NA	NA	NA	NA	NA	NA	NA	NA	NA	NA	10	102222798	102243501	1	ENSG00000075290	WNT8B	42.74	protein_coding	KNOWN
ENSG00000075292	ZNF638	832.056	0.417856	0.0665766	6.27631	3.46697e-10	2.05557e-09	719.414	669.571	755.08	903.805	866.846	1128.42	2	71503691	71662199	1	ENSG00000075292	ZNF638	38.16	protein_coding	KNOWN
ENSG00000075303	SLC25A40	209.845	0.214131	0.128537	1.66591	0.0957312	0.175122	195.83	182.262	205.538	213.623	204.887	266.713	7	87462883	87505672	-1	ENSG00000075303	SLC25A40	35.47	protein_coding	KNOWN
ENSG00000075336	TIMM21	579.284	0.517462	0.0798764	6.47828	9.27747e-11	5.71575e-10	481.085	447.755	504.936	647.594	621.111	808.535	18	71815746	71826197	1	ENSG00000075336	TIMM21	42.43	protein_coding	KNOWN
ENSG00000075340	ADD2	5.0643	-0.067511	0.441589	-0.152882	0.878491	0.925015	5.25669	4.8925	5.5173	4.71736	4.52445	5.88973	2	70834750	70995357	-1	ENSG00000075340	ADD2	44.81	protein_coding	KNOWN
ENSG00000075388	FGF4	0	NA	NA	NA	NA	NA	NA	NA	NA	NA	NA	NA	11	69587797	69590171	-1	ENSG00000075388	FGF4	66.44	protein_coding	KNOWN
ENSG00000075391	RASAL2	470.494	-0.0010794	0.0866748	-0.0124534	0.990064	0.995678	475.536	442.59	499.112	446.856	428.583	557.91	1	178062864	178448644	1	ENSG00000075391	RASAL2	36.99	protein_coding	KNOWN
ENSG00000075399	VPS9D1	212.51	0.480905	0.125633	3.82786	0.00012926	0.000430407	178.915	166.52	187.785	234.814	225.211	293.17	16	89773542	89787394	-1	ENSG00000075399	VPS9D1	59.54	protein_coding	KNOWN
ENSG00000075407	ZNF37A	424.097	-0.151719	0.0987518	-1.53637	0.124448	0.217942	450.528	419.315	472.864	381.381	365.785	476.162	10	38383264	38412276	1	ENSG00000075407	ZNF37A	39.25	protein_coding	KNOWN
ENSG00000075413	MARK3	797.903	-0.194843	0.0676775	-2.87899	0.00398948	0.0104389	859.943	800.365	902.577	706.522	677.63	882.108	14	103851729	103970168	1	ENSG00000075413	MARK3	42.15	protein_coding	KNOWN
ENSG00000075415	SLC25A3	3691.16	0.141754	0.04014	3.5315	0.000413214	0.00127613	3543.46	3297.97	3719.14	3676.29	3525.95	4589.93	12	98987369	98995946	1	ENSG00000075415	SLC25A3	41.8	protein_coding	KNOWN
ENSG00000075420	FNDC3B	5149.36	-0.323821	0.0393204	-8.23545	1.78878e-16	1.57922e-15	5779.36	5378.96	6065.89	4342.2	4164.63	5421.33	3	171757418	172119455	1	ENSG00000075420	FNDC3B	39.76	protein_coding	KNOWN
ENSG00000075426	FOSL2	3206.03	0.596051	0.0415075	14.3601	9.2113e-47	2.53881e-45	2577.38	2398.81	2705.16	3663.68	3513.86	4574.18	2	28615315	28640179	1	ENSG00000075426	FOSL2	51.8	protein_coding	KNOWN
ENSG00000075429	CACNG5	0	NA	NA	NA	NA	NA	NA	NA	NA	NA	NA	NA	17	64831235	64881603	1	ENSG00000075429	CACNG5	47.17	protein_coding	KNOWN
ENSG00000075461	CACNG4	0.177328	-0.0438978	0.184467	-0.23797	0.811904	NA	0.261846	0.243705	0.274828	0.238859	0.229091	0.29822	17	64961026	65029514	1	ENSG00000075461	CACNG4	52.37	protein_coding	KNOWN
ENSG00000075539	FRYL	715.185	-0.3754	0.0735878	-5.10138	3.37183e-07	1.51513e-06	815.239	758.757	855.656	591	566.832	737.876	4	48499378	48782339	-1	ENSG00000075539	FRYL	36.94	protein_coding	KNOWN
ENSG00000075568	TMEM131	1312.22	0.358959	0.0569229	6.30605	2.8624e-10	1.70757e-09	1160.46	1080.06	1217.99	1399.57	1342.34	1747.4	2	98372799	98612388	-1	ENSG00000075568	TMEM131	39.29	protein_coding	KNOWN
ENSG00000075618	FSCN1	2864.65	-0.503465	0.0560289	-8.98581	2.56825e-19	2.65683e-18	3391	3156.06	3559.11	2249.46	2157.47	2808.5	7	5632439	5646286	1	ENSG00000075618	FSCN1	59.62	protein_coding	KNOWN
ENSG00000075624	ACTB	81748.7	0.498886	0.0793492	6.28722	3.2321e-10	1.91807e-09	68403.2	63664.1	71794.4	90900.2	87183	113491	7	5566782	5603415	-1	ENSG00000075624	ACTB	56.7	protein_coding	KNOWN
ENSG00000075643	MOCOS	28.8483	0.24934	0.290637	0.857908	0.390943	0.535974	26.5549	24.7152	27.8715	29.6834	28.4695	37.0604	18	33767482	33852120	1	ENSG00000075643	MOCOS	42.76	protein_coding	KNOWN
ENSG00000075651	PLD1	113.564	-0.0561527	0.170178	-0.329964	0.741427	0.831937	116.926	108.825	122.723	105.759	101.434	132.043	3	171318195	171528740	-1	ENSG00000075651	PLD1	38.86	protein_coding	KNOWN
ENSG00000075673	ATP12A	0	NA	NA	NA	NA	NA	NA	NA	NA	NA	NA	NA	13	25254549	25285921	1	ENSG00000075673	ATP12A	49.33	protein_coding	KNOWN
ENSG00000075702	WDR62	731.411	0.637501	0.0750952	8.48923	2.08002e-17	1.92466e-16	577.432	537.426	606.059	844.728	810.184	1054.66	19	36545783	36596008	1	ENSG00000075702	WDR62	51.45	protein_coding	KNOWN
ENSG00000075711	DLG1	2753.83	-0.170086	0.0424125	-4.01029	6.0645e-05	0.000211	2944.44	2740.45	3090.42	2461	2360.36	3072.61	3	196769431	197026171	-1	ENSG00000075711	DLG1	36.59	protein_coding	KNOWN
ENSG00000075785	RAB7A	5275.5	0.274108	0.0363866	7.53321	4.95061e-14	3.7426e-13	4823.29	4489.13	5062.42	5484.89	5260.59	6848	3	128444965	128533639	1	ENSG00000075785	RAB7A	44.06	protein_coding	KNOWN
ENSG00000075790	BCAP29	1264.51	-0.216854	0.0618878	-3.50398	0.000458362	0.00140637	1372.35	1277.27	1440.38	1110.44	1065.03	1386.4	7	107220422	107269615	1	ENSG00000075790	BCAP29	37.42	protein_coding	KNOWN
ENSG00000075826	SEC31B	57.3331	-0.128384	0.225412	-0.569554	0.56898	0.697888	60.5977	56.3994	63.6019	52.1336	50.0017	65.09	10	102246399	102289628	-1	ENSG00000075826	SEC31B	46.47	protein_coding	KNOWN
ENSG00000075856	SART3	649.765	0.683776	0.0796312	8.58678	8.94392e-18	8.44941e-17	503.014	468.164	527.952	759.847	728.774	948.685	12	108916357	108955176	-1	ENSG00000075856	SART3	42.65	protein_coding	KNOWN
ENSG00000075884	ARHGAP15	0.322289	-0.146233	0.234804	-0.622788	0.533424	NA	0.378628	0.352396	0.397399	0.321737	0.30858	0.401696	2	143848931	144525921	1	ENSG00000075884	ARHGAP15	36.48	protein_coding	KNOWN
ENSG00000075886	TUBA3D	1.39575	-0.170557	0.383066	-0.445241	0.656145	NA	1.45065	1.35015	1.52257	1.21208	1.16251	1.51331	2	132233666	132240507	1	ENSG00000075886	TUBA3D	52.09	protein_coding	KNOWN
ENSG00000075891	PAX2	0	NA	NA	NA	NA	NA	NA	NA	NA	NA	NA	NA	10	102495360	102589698	1	ENSG00000075891	PAX2	51.23	protein_coding	KNOWN
ENSG00000075914	EXOSC7	324.983	0.381815	0.106857	3.57314	0.000352723	0.00110001	285.273	265.509	299.416	349.549	335.255	436.42	3	45016733	45077558	1	ENSG00000075914	EXOSC7	46.87	protein_coding	KNOWN
ENSG00000075945	KIFAP3	319.724	0.873682	0.108775	8.03205	9.58608e-16	8.08972e-15	227.884	212.095	239.181	392.669	376.612	490.256	1	169890467	170054349	-1	ENSG00000075945	KIFAP3	34.27	protein_coding	KNOWN
ENSG00000075975	MKRN2	493.899	0.701042	0.0861976	8.13296	4.18923e-16	3.60597e-15	379.53	353.235	398.346	580.216	556.489	724.413	3	12598513	12625212	1	ENSG00000075975	MKRN2	45.18	protein_coding	KNOWN
ENSG00000076003	MCM6	634.872	0.488956	0.0764285	6.39756	1.5788e-10	9.56397e-10	533.631	496.66	560.087	704.273	675.473	879.3	2	136597196	136633996	-1	ENSG00000076003	MCM6	40.28	protein_coding	KNOWN
ENSG00000076043	REXO2	1511.92	-0.0648725	0.0526765	-1.23153	0.218126	0.342607	1561.21	1453.05	1638.61	1403.6	1346.2	1752.42	11	114310108	114321001	1	ENSG00000076043	REXO2	39.61	protein_coding	KNOWN
ENSG00000076053	RBM7	403.617	0.190734	0.0936789	2.03604	0.0417459	0.0859676	380.343	353.993	399.2	408.227	391.533	509.681	11	114270752	114284925	1	ENSG00000076053	RBM7	38.27	protein_coding	KNOWN
ENSG00000076067	RBMS2	225.472	-0.000963483	0.119508	-0.00806208	0.993567	0.997248	228.073	212.272	239.38	214.335	205.57	267.602	12	56915713	56984745	1	ENSG00000076067	RBMS2	43.87	protein_coding	KNOWN
ENSG00000076108	BAZ2A	1075.71	-0.153793	0.0608147	-2.52889	0.0114425	0.0272271	1143.78	1064.53	1200.48	966.84	927.302	1207.12	12	56989380	57030600	-1	ENSG00000076108	BAZ2A	48.64	protein_coding	KNOWN
ENSG00000076201	PTPN23	1278.56	0.166513	0.0587722	2.83319	0.00460856	0.0119029	1216.67	1132.38	1276.99	1284.13	1231.62	1603.26	3	47422501	47454931	1	ENSG00000076201	PTPN23	51.53	protein_coding	KNOWN
ENSG00000076242	MLH1	879.572	0.211959	0.0681568	3.10988	0.00187165	0.00518518	823.693	766.626	864.529	897.182	860.493	1120.15	3	37034823	37107380	1	ENSG00000076242	MLH1	42.01	protein_coding	KNOWN
ENSG00000076248	UNG	368.578	0.659164	0.0977519	6.74323	1.54905e-11	1.00551e-10	288.219	268.251	302.508	428.016	410.513	534.387	12	109535379	109548797	1	ENSG00000076248	UNG	47.32	protein_coding	KNOWN
ENSG00000076258	FMO4	18.7342	0.186523	0.338732	0.55065	0.581873	0.708412	17.7185	16.4909	18.5969	18.962	18.1866	23.6745	1	171283347	171311223	1	ENSG00000076258	FMO4	40.13	protein_coding	KNOWN
ENSG00000076321	KLHL20	336.788	-0.0871754	0.101341	-0.860216	0.38967	0.534758	350.162	325.902	367.522	309.981	297.305	387.019	1	173684080	173755840	1	ENSG00000076321	KLHL20	38.32	protein_coding	KNOWN
ENSG00000076344	RGS11	0.957985	-0.356035	0.333257	-1.06835	0.285363	NA	1.05437	0.981325	1.10665	0.774688	0.743008	0.967215	16	318300	325980	-1	ENSG00000076344	RGS11	64.56	protein_coding	KNOWN
ENSG00000076351	SLC46A1	640.286	-0.797177	0.0773197	-10.3101	6.34035e-25	8.47245e-24	819.677	762.888	860.314	443.586	425.446	553.827	17	26721661	26734215	-1	ENSG00000076351	SLC46A1	52.4	protein_coding	KNOWN
ENSG00000076356	PLXNA2	850.311	-0.593985	0.0685923	-8.65964	4.73239e-18	4.55966e-17	1032.89	961.328	1084.1	643.51	617.194	803.436	1	208195587	208417665	-1	ENSG00000076356	PLXNA2	47.98	protein_coding	KNOWN
ENSG00000076382	SPAG5	446.066	0.329051	0.0907978	3.624	0.000290086	0.000916769	399.501	371.823	419.307	471.934	452.635	589.22	17	26904592	26926297	-1	ENSG00000076382	SPAG5	46.5	protein_coding	KNOWN
ENSG00000076513	ANKRD13A	702.552	0.098336	0.0783046	1.25581	0.209183	0.33123	685.786	638.273	719.785	690.398	662.166	861.977	12	110436991	110477568	1	ENSG00000076513	ANKRD13A	44	protein_coding	KNOWN
ENSG00000076554	TPD52	533.445	-1.6434	0.0860068	-19.1077	2.17725e-81	1.33501e-79	815.085	758.615	855.494	245.358	235.325	306.335	8	80870571	81143467	-1	ENSG00000076554	TPD52	40.35	protein_coding	KNOWN
ENSG00000076555	ACACB	80.5838	-0.12347	0.198643	-0.621568	0.534226	0.668896	84.6582	78.7929	88.8553	73.0819	70.0933	91.2444	12	109554400	109706031	1	ENSG00000076555	ACACB	46.78	protein_coding	KNOWN
ENSG00000076604	TRAF4	350.629	-0.080319	0.100485	-0.799315	0.424108	0.567547	363.554	338.367	381.578	323.37	310.147	403.735	17	27071002	27077974	1	ENSG00000076604	TRAF4	59.64	protein_coding	KNOWN
ENSG00000076641	PAG1	1040.23	-0.948502	0.0638649	-14.8517	6.78432e-50	2.02235e-48	1383.24	1287.41	1451.82	674.032	646.469	841.544	8	81880045	82024303	-1	ENSG00000076641	PAG1	40.56	protein_coding	KNOWN
ENSG00000076650	GPATCH1	217.208	0.528729	0.123278	4.2889	1.7956e-05	6.69324e-05	179.462	167.029	188.359	243.47	233.514	303.978	19	33571786	33621448	1	ENSG00000076650	GPATCH1	45.71	protein_coding	KNOWN
ENSG00000076662	ICAM3	211.315	-0.0394821	0.129286	-0.305386	0.760072	0.845368	216.281	201.297	227.004	197.898	189.806	247.081	19	10444452	10450499	-1	ENSG00000076662	ICAM3	56.15	protein_coding	KNOWN
ENSG00000076685	NT5C2	665.76	-0.394699	0.0740538	-5.32989	9.82699e-08	4.65544e-07	763.332	710.447	801.176	546.017	523.689	681.715	10	104845940	104953056	-1	ENSG00000076685	NT5C2	40.04	protein_coding	KNOWN
ENSG00000076706	MCAM	1163.16	-0.345927	0.0628068	-5.5078	3.63353e-08	1.79692e-07	1314.9	1223.8	1380.08	972.895	933.11	1214.68	11	119179241	119192231	-1	ENSG00000076706	MCAM	59.59	protein_coding	KNOWN
ENSG00000076716	GPC4	875.546	-1.22023	0.0687021	-17.7611	1.4144e-70	6.73352e-69	1235.88	1150.26	1297.16	498.842	478.442	622.815	X	132434131	132549518	-1	ENSG00000076716	GPC4	41.25	protein_coding	KNOWN
ENSG00000076770	MBNL3	1.79172	-0.103713	0.411343	-0.252133	0.800938	0.874801	1.8826	1.75217	1.97594	1.64758	1.58021	2.05704	X	131503345	131623996	-1	ENSG00000076770	MBNL3	36.96	protein_coding	KNOWN
ENSG00000076826	CAMSAP3	0.140569	0.043061	0.184467	0.233434	0.815424	NA	0.254072	0.23647	0.266669	0.246167	0.2361	0.307345	19	7660788	7683190	1	ENSG00000076826	CAMSAP3	58.66	protein_coding	KNOWN
ENSG00000076864	RAP1GAP	118.669	1.2204	0.166305	7.33837	2.16213e-13	1.58328e-12	71.7564	66.785	75.3139	157.235	150.805	196.311	1	21922708	21995801	-1	ENSG00000076864	RAP1GAP	56.62	protein_coding	KNOWN
ENSG00000076924	XAB2	636.946	0.478965	0.0746535	6.41583	1.40055e-10	8.52296e-10	537.165	499.95	563.796	704.044	675.253	879.015	19	7684411	7694451	-1	ENSG00000076924	XAB2	60.82	protein_coding	KNOWN
ENSG00000076928	ARHGEF1	854.495	0.646051	0.0678523	9.52143	1.70812e-21	1.94571e-20	672.363	625.781	705.697	989.451	948.989	1235.35	19	42387228	42434302	1	ENSG00000076928	ARHGEF1	58.26	protein_coding	KNOWN
ENSG00000076944	STXBP2	2.35145	0.299059	0.428384	0.69811	0.485108	0.624853	2.09112	1.94624	2.19479	2.41943	2.32049	3.02071	19	7701767	7712759	1	ENSG00000076944	STXBP2	61.17	protein_coding	KNOWN
ENSG00000076984	MAP2K7	621.502	0.27836	0.0851886	3.26757	0.00108474	0.00313059	567.159	527.866	595.277	646.858	620.406	807.617	19	7968728	7979363	1	ENSG00000076984	MAP2K7	63.14	protein_coding	KNOWN
ENSG00000077009	NMRK2	0	NA	NA	NA	NA	NA	NA	NA	NA	NA	NA	NA	19	3933101	3942414	1	ENSG00000077009	NMRK2	57.79	protein_coding	KNOWN
ENSG00000077044	DGKD	954.052	0.879841	0.0689564	12.7594	2.76369e-37	5.84599e-36	677.766	630.809	711.367	1172.86	1124.9	1464.35	2	234263153	234380750	1	ENSG00000077044	DGKD	47.76	protein_coding	KNOWN
ENSG00000077063	CTTNBP2	6.66674	0.331988	0.435565	0.762201	0.44594	0.588271	5.85582	5.45012	6.14613	6.93163	6.64817	8.65429	7	117350705	117514193	-1	ENSG00000077063	CTTNBP2	38.77	protein_coding	KNOWN
ENSG00000077080	ACTL6B	0	NA	NA	NA	NA	NA	NA	NA	NA	NA	NA	NA	7	100240720	100254084	-1	ENSG00000077080	ACTL6B	53.08	protein_coding	KNOWN
ENSG00000077092	RARB	444.962	0.755669	0.0962061	7.85469	4.00765e-15	3.24905e-14	334.25	311.093	350.821	530.713	509.01	662.607	3	25215823	25639423	1	ENSG00000077092	RARB	40.14	protein_coding	KNOWN
ENSG00000077097	TOP2B	2238.46	0.87784	0.0483436	18.1584	1.10284e-73	5.69828e-72	1592.88	1482.52	1671.85	2752.64	2640.07	3436.73	3	25639475	25706398	-1	ENSG00000077097	TOP2B	35.14	protein_coding	KNOWN
ENSG00000077147	TM9SF3	3666.8	-0.04583	0.0420038	-1.09109	0.275232	0.411141	3760.24	3499.72	3946.66	3425.54	3285.46	4276.86	10	98277866	98347209	-1	ENSG00000077147	TM9SF3	37.03	protein_coding	KNOWN
ENSG00000077150	NFKB2	512.469	1.78712	0.0902105	19.8105	2.41656e-87	1.63147e-85	231.948	215.878	243.447	752.792	722.008	939.877	10	104153867	104162281	1	ENSG00000077150	NFKB2	61.37	protein_coding	KNOWN
ENSG00000077152	UBE2T	375.279	0.341469	0.0946579	3.6074	0.000309283	0.000973784	334.436	311.266	351.017	398.488	382.192	497.521	1	202300785	202311108	-1	ENSG00000077152	UBE2T	40.71	protein_coding	KNOWN
ENSG00000077157	PPP1R12B	213.803	-0.274273	0.12838	-2.13641	0.0326463	0.0693287	236.414	220.034	248.134	183.83	176.313	229.516	1	202317827	202557697	1	ENSG00000077157	PPP1R12B	39.4	protein_coding	KNOWN
ENSG00000077232	DNAJC10	2939.64	-0.177815	0.0422588	-4.20777	2.57906e-05	9.45005e-05	3151.49	2933.15	3307.73	2619.97	2512.84	3271.1	2	183580999	183644334	1	ENSG00000077232	DNAJC10	36.08	protein_coding	KNOWN
ENSG00000077235	GTF3C1	1024.37	0.271496	0.0622548	4.36105	1.29442e-05	4.90817e-05	936.762	871.862	983.204	1063.33	1019.84	1327.59	16	27470876	27561234	-1	ENSG00000077235	GTF3C1	49.42	protein_coding	KNOWN
ENSG00000077238	IL4R	928.473	-0.816491	0.0658326	-12.4025	2.53216e-35	4.9659e-34	1195.34	1112.52	1254.6	638.28	612.179	796.907	16	27324989	27376099	1	ENSG00000077238	IL4R	49.92	protein_coding	KNOWN
ENSG00000077254	USP33	1339.86	-0.0345358	0.0546478	-0.631971	0.527406	0.663013	1368.78	1273.95	1436.64	1256.75	1205.35	1569.07	1	78161672	78225537	-1	ENSG00000077254	USP33	38.35	protein_coding	KNOWN
ENSG00000077264	PAK3	0.354656	-0.135018	0.226327	-0.59656	0.550801	NA	0.377159	0.351029	0.395858	0.32299	0.309782	0.403261	X	110187513	110464173	1	ENSG00000077264	PAK3	39.26	protein_coding	KNOWN
ENSG00000077274	CAPN6	0	NA	NA	NA	NA	NA	NA	NA	NA	NA	NA	NA	X	110488331	110513751	-1	ENSG00000077274	CAPN6	41.36	protein_coding	KNOWN
ENSG00000077279	DCX	0.175504	0.043061	0.184467	0.233434	0.815424	NA	0.254072	0.23647	0.266669	0.246167	0.2361	0.307345	X	110537007	110655603	-1	ENSG00000077279	DCX	39.48	protein_coding	KNOWN
ENSG00000077312	SNRPA	872.053	0.358275	0.0649622	5.51513	3.48518e-08	1.72796e-07	771.572	718.116	809.824	930.117	892.081	1161.27	19	41256542	41271294	1	ENSG00000077312	SNRPA	50.77	protein_coding	KNOWN
ENSG00000077327	SPAG6	0.510078	-0.0974353	0.275525	-0.353634	0.723613	NA	0.524416	0.488084	0.550415	0.46095	0.442101	0.575507	10	22634399	22743153	1	ENSG00000077327	SPAG6	38.38	protein_coding	KNOWN
ENSG00000077348	EXOSC5	245.071	0.292722	0.119668	2.44611	0.0144406	0.0335212	222.08	206.694	233.09	255.821	245.36	319.399	19	41892279	41903384	-1	ENSG00000077348	EXOSC5	52.53	protein_coding	KNOWN
ENSG00000077380	DYNC1I2	1968.8	0.0104642	0.052517	0.199254	0.842064	0.902075	1981.52	1844.23	2079.76	1876.97	1800.21	2343.44	2	172543919	172604930	1	ENSG00000077380	DYNC1I2	36.49	protein_coding	KNOWN
ENSG00000077420	APBB1IP	27.4114	0.200216	0.298625	0.670459	0.502565	0.640343	25.751	23.9669	27.0276	27.8211	26.6834	34.7352	10	26727132	26856732	1	ENSG00000077420	APBB1IP	41.55	protein_coding	KNOWN
ENSG00000077454	LRCH4	495.166	-0.0960942	0.0903299	-1.06381	0.287413	0.42553	516.552	480.765	542.161	454.461	435.876	567.404	7	100169855	100183776	-1	ENSG00000077454	LRCH4	61.42	protein_coding	KNOWN
ENSG00000077458	FAM76B	205.255	0.429804	0.127513	3.37068	0.000749839	0.0022229	176.45	164.225	185.198	223.519	214.378	279.068	11	95502106	95523573	-1	ENSG00000077458	FAM76B	34.6	protein_coding	KNOWN
ENSG00000077463	SIRT6	308.757	0.639233	0.109856	5.81882	5.92649e-09	3.16166e-08	243.324	226.467	255.388	356.388	341.814	444.959	19	4174106	4182601	-1	ENSG00000077463	SIRT6	57.91	protein_coding	KNOWN
ENSG00000077498	TYR	0	NA	NA	NA	NA	NA	NA	NA	NA	NA	NA	NA	11	88910620	89028927	1	ENSG00000077498	TYR	35.29	protein_coding	KNOWN
ENSG00000077514	POLD3	310.415	0.16932	0.105215	1.60928	0.107554	0.193372	294.709	274.291	309.32	311.655	298.91	389.108	11	74204896	74380162	1	ENSG00000077514	POLD3	41.72	protein_coding	KNOWN
ENSG00000077522	ACTN2	0.983398	-0.00114832	0.347079	-0.00330852	0.99736	NA	0.996837	0.927774	1.04626	0.936672	0.898369	1.16946	1	236849754	236927931	1	ENSG00000077522	ACTN2	43.06	protein_coding	KNOWN
ENSG00000077549	CAPZB	4832.17	0.22226	0.0365491	6.08112	1.19344e-09	6.77927e-09	4503.9	4191.86	4727.19	4940.88	4738.84	6168.8	1	19665267	19812066	-1	ENSG00000077549	CAPZB	49.22	protein_coding	KNOWN
ENSG00000077585	GPR137B	1.98559	0.11305	0.403469	0.280195	0.779328	0.859738	1.91798	1.7851	2.01307	1.95067	1.8709	2.43546	1	236305832	236385165	1	ENSG00000077585	GPR137B	43.62	protein_coding	KNOWN
ENSG00000077616	NAALAD2	0.780198	0.470459	0.315808	1.4897	0.136303	NA	0.620259	0.577286	0.651009	0.808173	0.775124	1.00902	11	89864683	89926062	1	ENSG00000077616	NAALAD2	34.98	protein_coding	KNOWN
ENSG00000077684	PHF17	517.293	-0.537626	0.0875417	-6.14137	8.18129e-10	4.71507e-09	617.525	574.742	648.14	400.057	383.698	499.48	4	129730779	129796379	1	ENSG00000077684	PHF17	44.21	protein_coding	KNOWN
ENSG00000077713	SLC25A43	302.728	-0.642578	0.107418	-5.98202	2.20388e-09	1.22216e-08	372.824	346.994	391.308	224.584	215.4	280.398	X	118533023	118588441	1	ENSG00000077713	SLC25A43	45.34	protein_coding	KNOWN
ENSG00000077721	UBE2A	878.521	-0.0419241	0.0716272	-0.585309	0.55834	0.688675	899.078	836.788	943.651	821.27	787.686	1025.37	X	118708501	118718381	1	ENSG00000077721	UBE2A	39.63	protein_coding	KNOWN
ENSG00000077782	FGFR1	2548.71	-0.920747	0.0439446	-20.9524	1.78276e-97	1.37621e-95	3367.73	3134.41	3534.69	1672.92	1604.5	2088.67	8	38268656	38326352	-1	ENSG00000077782	FGFR1	50.55	protein_coding	KNOWN
ENSG00000077800	FKBP6	0.340233	-0.000723873	0.238406	-0.00303631	0.997577	NA	0.360007	0.335065	0.377855	0.338378	0.324541	0.422473	7	72742167	72772634	1	ENSG00000077800	FKBP6	47.78	protein_coding	KNOWN
ENSG00000077809	GTF2I	2016.28	0.21432	0.0474947	4.51251	6.40652e-06	2.522e-05	1884.72	1754.15	1978.16	2056.24	1972.15	2567.26	7	74071994	74175026	1	ENSG00000077809	GTF2I	42.77	protein_coding	KNOWN
ENSG00000077935	SMC1B	7.25721	0.734048	0.433289	1.69413	0.0902404	0.16622	5.33243	4.96299	5.5968	8.34075	7.99967	10.4136	22	45739944	45809500	-1	ENSG00000077935	SMC1B	39.89	protein_coding	KNOWN
ENSG00000077942	FBLN1	5726.62	-0.355783	0.0365255	-9.74066	2.02244e-22	2.4115e-21	6491.38	6041.64	6813.2	4770.29	4575.22	5955.81	22	45898118	45997015	1	ENSG00000077942	FBLN1	53.12	protein_coding	KNOWN
ENSG00000077943	ITGA8	785.769	-1.83165	0.0789611	-23.1969	4.89901e-119	4.81844e-117	1238.16	1152.37	1299.54	327.117	313.74	408.413	10	15555948	15762124	-1	ENSG00000077943	ITGA8	40.02	protein_coding	KNOWN
ENSG00000077984	CST7	78.2454	1.00881	0.19985	5.04782	4.46869e-07	1.98226e-06	52.2672	48.646	54.8584	98.9054	94.8608	123.486	20	24929866	24940564	1	ENSG00000077984	CST7	56.46	protein_coding	KNOWN
ENSG00000078018	MAP2	116.987	-0.729509	0.163819	-4.45314	8.46249e-06	3.27873e-05	147.281	137.077	154.582	83.5315	80.1157	104.291	2	210288782	210598842	1	ENSG00000078018	MAP2	35.9	protein_coding	KNOWN
ENSG00000078043	PIAS2	360.16	0.0631591	0.0959287	0.658396	0.510283	0.647326	355.92	331.261	373.566	349.683	335.383	436.587	18	44388353	44500123	-1	ENSG00000078043	PIAS2	38.51	protein_coding	KNOWN
ENSG00000078053	AMPH	192.022	-0.835803	0.130441	-6.40753	1.479e-10	8.98062e-10	248.028	230.844	260.324	130.679	125.336	163.156	7	38423305	38671167	-1	ENSG00000078053	AMPH	39.15	protein_coding	KNOWN
ENSG00000078061	ARAF	458.73	0.24822	0.0873317	2.84227	0.00447939	0.0115909	423.224	393.902	444.206	472.716	453.386	590.197	X	47420516	47431307	1	ENSG00000078061	ARAF	51.23	protein_coding	KNOWN
ENSG00000078070	MCCC1	1001.78	-0.967461	0.066674	-14.5103	1.04233e-47	2.93124e-46	1338.53	1245.79	1404.89	643.726	617.402	803.707	3	182733006	182833863	-1	ENSG00000078070	MCCC1	41.62	protein_coding	KNOWN
ENSG00000078081	LAMP3	7.68588	-1.95918	0.437229	-4.4809	7.43295e-06	2.89722e-05	10.9295	10.1723	11.4714	2.64326	2.53517	3.30016	3	182840001	182881627	-1	ENSG00000078081	LAMP3	44.17	protein_coding	KNOWN
ENSG00000078098	FAP	580.883	0.778992	0.0813299	9.57818	9.87707e-22	1.14187e-20	431.582	401.681	452.978	696.422	667.943	869.498	2	163027194	163101661	-1	ENSG00000078098	FAP	36.7	protein_coding	KNOWN
ENSG00000078114	NEBL	8.30847	-0.879987	0.421706	-2.08673	0.0369126	0.0771875	10.5719	9.83947	11.096	5.40207	5.18116	6.74461	10	21068902	21463116	-1	ENSG00000078114	NEBL	39.04	protein_coding	KNOWN
ENSG00000078124	ACER3	760.943	-0.892213	0.0699134	-12.7617	2.68271e-37	5.68711e-36	998.069	928.921	1047.55	505.693	485.013	631.369	11	76571911	76737841	1	ENSG00000078124	ACER3	38.74	protein_coding	KNOWN
ENSG00000078140	UBE2K	893.329	1.68485	0.0723572	23.2851	6.27408e-120	6.23418e-118	427.518	397.898	448.713	1292.57	1239.71	1613.8	4	39699664	39784412	1	ENSG00000078140	UBE2K	42.02	protein_coding	KNOWN
ENSG00000078142	PIK3C3	537.356	-0.416645	0.0873314	-4.77085	1.83446e-06	7.67699e-06	619.867	576.921	650.598	436.702	418.844	545.232	18	39535171	39667794	1	ENSG00000078142	PIK3C3	35.33	protein_coding	KNOWN
ENSG00000078177	N4BP2	136.893	-0.144197	0.153218	-0.941125	0.346641	0.48997	144.808	134.775	151.987	123.224	118.185	153.847	4	40058446	40159872	1	ENSG00000078177	N4BP2	40.52	protein_coding	KNOWN
ENSG00000078237	C12orf5	189.367	-0.19969	0.132426	-1.50793	0.131572	0.228423	204.487	190.32	214.625	167.441	160.594	209.054	12	4430371	4462338	1	ENSG00000078237	C12orf5	40.43	protein_coding	KNOWN
ENSG00000078246	TULP3	584.602	0.100802	0.0819244	1.23043	0.218537	0.342934	569.204	529.769	597.424	574.013	550.54	716.668	12	2986389	3050306	1	ENSG00000078246	TULP3	45	protein_coding	KNOWN
ENSG00000078269	SYNJ2	1754.27	-0.266749	0.0528417	-5.04808	4.46278e-07	1.98009e-06	1933.82	1799.84	2029.69	1511.56	1449.75	1887.22	6	158402888	158520208	1	ENSG00000078269	SYNJ2	49.67	protein_coding	KNOWN
ENSG00000078295	ADCY2	0.978282	0.00989226	0.335404	0.0294936	0.976471	NA	0.989004	0.920484	1.03804	0.936451	0.898157	1.16918	5	7396321	7830194	1	ENSG00000078295	ADCY2	40.92	protein_coding	KNOWN
ENSG00000078304	PPP2R5C	1073.76	0.226094	0.0617041	3.66417	0.000248138	0.000793256	999.647	930.39	1049.21	1099.56	1054.59	1372.82	14	102228135	102394326	1	ENSG00000078304	PPP2R5C	44.63	protein_coding	KNOWN
ENSG00000078328	RBFOX1	0.157247	-0.0438978	0.184467	-0.23797	0.811904	NA	0.261846	0.243705	0.274828	0.238859	0.229091	0.29822	16	6069095	7763340	1	ENSG00000078328	RBFOX1	41.37	protein_coding	KNOWN
ENSG00000078369	GNB1	4784.48	0.798989	0.0381215	20.959	1.5525e-97	1.20325e-95	3525.95	3281.66	3700.75	5769.06	5533.14	7202.79	1	1716729	1822495	-1	ENSG00000078369	GNB1	46.68	protein_coding	KNOWN
ENSG00000078399	HOXA9	186.885	-0.151231	0.132027	-1.14546	0.252018	0.384464	198.92	185.138	208.782	168.447	161.558	210.309	7	27202054	27210117	-1	ENSG00000078399	HOXA9	54.79	protein_coding	KNOWN
ENSG00000078401	EDN1	1145.65	-1.46726	0.0675532	-21.7201	1.32379e-104	1.12007e-102	1697.76	1580.14	1781.93	577.424	553.812	720.927	6	12290596	12297427	1	ENSG00000078401	EDN1	42.83	protein_coding	KNOWN
ENSG00000078403	MLLT10	407.602	0.181451	0.0915612	1.98175	0.0475077	0.0961568	386.011	359.267	405.148	411.653	394.819	513.958	10	21823094	22032559	1	ENSG00000078403	MLLT10	39.66	protein_coding	KNOWN
ENSG00000078487	ZCWPW1	33.4358	0.759477	0.288708	2.6306	0.00852332	0.0208231	24.9732	23.243	26.2113	39.7565	38.1308	49.6369	7	99998449	100026615	-1	ENSG00000078487	ZCWPW1	44.82	protein_coding	KNOWN
ENSG00000078549	ADCYAP1R1	0.76847	-0.105046	0.315841	-0.332592	0.739442	NA	0.823593	0.766533	0.864424	0.720112	0.690664	0.899075	7	31092076	31151089	1	ENSG00000078549	ADCYAP1R1	51.88	protein_coding	KNOWN
ENSG00000078579	FGF20	0	NA	NA	NA	NA	NA	NA	NA	NA	NA	NA	NA	8	16849678	16859690	-1	ENSG00000078579	FGF20	39.24	protein_coding	KNOWN
ENSG00000078589	P2RY10	0.177328	-0.0438978	0.184467	-0.23797	0.811904	NA	0.261846	0.243705	0.274828	0.238859	0.229091	0.29822	X	78200829	78217451	1	ENSG00000078589	P2RY10	38.45	protein_coding	KNOWN
ENSG00000078596	ITM2A	0.682603	-0.203733	0.311477	-0.654086	0.513056	NA	0.715899	0.6663	0.751391	0.584563	0.560658	0.72984	X	78615881	78623164	-1	ENSG00000078596	ITM2A	36.96	protein_coding	KNOWN
ENSG00000078618	NRD1	2566.66	0.620725	0.0436563	14.2185	7.03865e-46	1.89418e-44	2042.72	1901.2	2143.99	2953.76	2832.97	3687.83	1	52254863	52344477	-1	ENSG00000078618	NRD1	39.33	protein_coding	KNOWN
ENSG00000078668	VDAC3	2337.78	0.295104	0.0464569	6.35222	2.12226e-10	1.27665e-09	2120.71	1973.78	2225.85	2446.95	2346.89	3055.08	8	42249142	42263415	1	ENSG00000078668	VDAC3	40.42	protein_coding	KNOWN
ENSG00000078674	PCM1	2009.99	0.00770847	0.0503867	0.152986	0.878409	0.925015	2023.12	1882.96	2123.42	1912.72	1834.51	2388.08	8	17780349	17885478	1	ENSG00000078674	PCM1	36.57	protein_coding	KNOWN
ENSG00000078687	TNRC6C	153.93	-0.527226	0.143183	-3.68217	0.000231254	0.000742712	183.695	170.968	192.802	119.866	114.964	149.655	17	76000249	76104916	1	ENSG00000078687	TNRC6C	42.91	protein_coding	KNOWN
ENSG00000078699	CBFA2T2	373.825	-0.224763	0.095664	-2.34951	0.0187982	0.0424861	406.789	378.606	426.956	327.354	313.967	408.709	20	32077881	32237842	1	ENSG00000078699	CBFA2T2	42.36	protein_coding	KNOWN
ENSG00000078725	DBC1	4.37796	-0.0946149	0.443786	-0.213199	0.831172	0.895805	4.59803	4.27947	4.82599	4.04948	3.88388	5.05587	9	121915736	122131745	-1	ENSG00000078725	DBC1	40.76	protein_coding	KNOWN
ENSG00000078747	ITCH	1084.85	-0.0322729	0.0613754	-0.525828	0.599008	0.722823	1107.44	1030.71	1162.34	1018.39	976.744	1271.48	20	32951041	33099198	1	ENSG00000078747	ITCH	40.53	protein_coding	KNOWN
ENSG00000078795	PKD2L2	96.0721	-0.221782	0.180341	-1.22979	0.218775	0.343238	104.261	97.0372	109.429	84.0749	80.6368	104.969	5	137223657	137278436	1	ENSG00000078795	PKD2L2	39.33	protein_coding	KNOWN
ENSG00000078804	TP53INP2	608.693	-1.18997	0.0805717	-14.7691	2.31876e-49	6.84882e-48	854.478	795.278	896.84	352.203	337.801	439.734	20	33292094	33301243	1	ENSG00000078804	TP53INP2	55.18	protein_coding	KNOWN
ENSG00000078808	SDF4	4905.68	-0.322234	0.0373521	-8.62693	6.30227e-18	6.00949e-17	5504.92	5123.53	5777.84	4140.55	3971.23	5169.57	1	1152288	1167411	-1	ENSG00000078808	SDF4	61.35	protein_coding	KNOWN
ENSG00000078814	MYH7B	12.2507	-0.0118764	0.387018	-0.030687	0.975519	0.988632	12.4747	11.6104	13.0932	11.635	11.1592	14.5265	20	33563206	33590240	1	ENSG00000078814	MYH7B	57.85	protein_coding	KNOWN
ENSG00000078898	BPIFB2	0	NA	NA	NA	NA	NA	NA	NA	NA	NA	NA	NA	20	31595406	31611515	1	ENSG00000078898	BPIFB2	55	protein_coding	KNOWN
ENSG00000078900	TP73	1.64975	-0.0235828	0.393341	-0.0599553	0.952191	0.973597	1.67907	1.56274	1.76231	1.55338	1.48986	1.93943	1	3569084	3652765	1	ENSG00000078900	TP73	59.52	protein_coding	KNOWN
ENSG00000078902	TOLLIP	582.903	0.195408	0.0788742	2.47746	0.013232	0.0309812	548.48	510.48	575.672	590.6	566.449	737.377	11	1295601	1330884	-1	ENSG00000078902	TOLLIP	57.48	protein_coding	KNOWN
ENSG00000078967	UBE2D4	287.822	-0.443036	0.109333	-4.05219	5.07412e-05	0.000178465	335.231	312.005	351.85	231.892	222.409	289.522	7	43966037	43993166	1	ENSG00000078967	UBE2D4	45.83	protein_coding	KNOWN
ENSG00000079101	CLUL1	2.52427	0.256811	0.429735	0.597602	0.550106	0.681686	2.34607	2.18353	2.46238	2.63607	2.52828	3.2912	18	596988	650334	1	ENSG00000079101	CLUL1	41.52	protein_coding	KNOWN
ENSG00000079102	RUNX1T1	49.3847	-1.28752	0.251527	-5.11883	3.07437e-07	1.38823e-06	70.2486	65.3816	73.7313	27.0622	25.9556	33.7878	8	92967203	93115514	-1	ENSG00000079102	RUNX1T1	38.11	protein_coding	KNOWN
ENSG00000079112	CDH17	0.689529	0.376451	0.289162	1.30187	0.192962	NA	0.554249	0.51585	0.581727	0.676608	0.648939	0.84476	8	95139399	95229531	-1	ENSG00000079112	CDH17	40.61	protein_coding	KNOWN
ENSG00000079134	THOC1	390.453	-0.0691364	0.091973	-0.751703	0.45223	0.594303	403.795	375.82	423.814	361.958	347.156	451.913	18	214520	268050	-1	ENSG00000079134	THOC1	37.31	protein_coding	KNOWN
ENSG00000079150	FKBP7	353.13	-1.19052	0.0996928	-11.9419	7.15843e-33	1.29628e-31	495.218	460.908	519.769	204.044	195.7	254.753	2	179328391	179343327	-1	ENSG00000079150	FKBP7	37.58	protein_coding	KNOWN
ENSG00000079156	OSBPL6	197.74	-0.715261	0.145057	-4.93089	8.18553e-07	3.5442e-06	248.02	230.837	260.316	142.063	136.253	177.369	2	179059208	179264160	1	ENSG00000079156	OSBPL6	39.35	protein_coding	KNOWN
ENSG00000079215	SLC1A3	85.2431	-1.68041	0.1989	-8.44853	2.94998e-17	2.70383e-16	130.031	121.022	136.477	38.1505	36.5904	47.6317	5	36606457	36688436	1	ENSG00000079215	SLC1A3	40.36	protein_coding	KNOWN
ENSG00000079246	XRCC5	3455.38	0.541174	0.0442818	12.2211	2.3973e-34	4.58992e-33	2842.71	2645.77	2983.65	3890.02	3730.95	4856.78	2	216972187	217071026	1	ENSG00000079246	XRCC5	39.46	protein_coding	KNOWN
ENSG00000079257	LXN	59.9943	2.41843	0.253967	9.52262	1.6887e-21	1.92585e-20	18.6109	17.3215	19.5336	93.5615	89.7354	116.814	3	158363611	158390482	-1	ENSG00000079257	LXN	36.96	protein_coding	KNOWN
ENSG00000079263	SP140	6.69888	1.76977	0.440741	4.01544	5.93358e-05	0.000206816	2.71536	2.52723	2.84998	8.70741	8.35134	10.8714	2	231067826	231223762	1	ENSG00000079263	SP140	41.09	protein_coding	KNOWN
ENSG00000079277	MKNK1	222.635	0.103262	0.119652	0.863016	0.388129	0.533247	216.933	201.903	227.687	219.139	210.177	273.599	1	47023090	47082515	-1	ENSG00000079277	MKNK1	48.24	protein_coding	KNOWN
ENSG00000079308	TNS1	1159.24	-0.811733	0.0646897	-12.5481	4.07194e-36	8.23569e-35	1489.77	1386.56	1563.63	798.13	765.491	996.482	2	218664512	218867718	-1	ENSG00000079308	TNS1	52.38	protein_coding	KNOWN
ENSG00000079313	REXO1	516.334	-0.273324	0.0908892	-3.00722	0.00263645	0.00712766	570.373	530.856	598.65	443.802	425.653	554.096	19	1815248	1848452	-1	ENSG00000079313	REXO1	60.93	protein_coding	KNOWN
ENSG00000079332	SAR1A	1618.87	-0.156928	0.05292	-2.96538	0.00302305	0.00808705	1722.76	1603.4	1808.17	1453.09	1393.67	1814.22	10	71909960	71930279	-1	ENSG00000079332	SAR1A	39.91	protein_coding	KNOWN
ENSG00000079335	CDC14A	62.1182	0.566414	0.222904	2.54107	0.0110513	0.0263772	50.3499	46.8616	52.8461	70.1157	67.2485	87.541	1	100810584	100985833	1	ENSG00000079335	CDC14A	38.39	protein_coding	KNOWN
ENSG00000079337	RAPGEF3	110.401	0.644585	0.166157	3.87938	0.000104723	0.000352826	86.9776	80.9516	91.2897	127.866	122.637	159.644	12	48128455	48164823	-1	ENSG00000079337	RAPGEF3	54.44	protein_coding	KNOWN
ENSG00000079385	CEACAM1	3.77884	-0.431819	0.44232	-0.97626	0.328936	0.470887	4.32748	4.02767	4.54203	3.01685	2.89348	3.76661	19	43011456	43065386	-1	ENSG00000079385	CEACAM1	47.52	protein_coding	KNOWN
ENSG00000079387	SENP1	352.314	-0.224471	0.0964832	-2.32653	0.0199905	0.0449241	383.351	356.792	402.357	308.556	295.938	385.239	12	48436681	48500091	-1	ENSG00000079387	SENP1	38.62	protein_coding	KNOWN
ENSG00000079393	DUSP13	0	NA	NA	NA	NA	NA	NA	NA	NA	NA	NA	NA	10	76854192	76868979	-1	ENSG00000079393	DUSP13	54.86	protein_coding	KNOWN
ENSG00000079432	CIC	1153.85	-0.102267	0.0613755	-1.66626	0.0956626	0.175029	1206.47	1122.88	1266.28	1056.91	1013.69	1319.58	19	42772689	42799949	1	ENSG00000079432	CIC	61.52	protein_coding	KNOWN
ENSG00000079435	LIPE	63.7963	0.102765	0.210281	0.488705	0.62505	0.74497	62.1045	57.8018	65.1834	62.7145	60.1499	78.3004	19	42905659	42931578	-1	ENSG00000079435	LIPE	54.96	protein_coding	KNOWN
ENSG00000079459	FDFT1	5243.34	0.653923	0.0374826	17.446	3.68905e-68	1.66618e-66	4114.77	3829.69	4318.77	6088.43	5839.45	7601.54	8	11653082	11696818	1	ENSG00000079459	FDFT1	44.36	protein_coding	KNOWN
ENSG00000079462	PAFAH1B3	499.032	0.686412	0.0906867	7.56905	3.75974e-14	2.86919e-13	385.978	359.237	405.114	584.121	560.234	729.287	19	42801185	42807698	-1	ENSG00000079462	PAFAH1B3	53.73	protein_coding	KNOWN
ENSG00000079482	OPHN1	128.323	-0.861928	0.156986	-5.49049	4.00819e-08	1.97264e-07	167.061	155.486	175.343	86.4405	82.9057	107.923	X	67262186	67653755	-1	ENSG00000079482	OPHN1	39.75	protein_coding	KNOWN
ENSG00000079557	AFM	0	NA	NA	NA	NA	NA	NA	NA	NA	NA	NA	NA	4	74347400	74369691	1	ENSG00000079557	AFM	36.24	protein_coding	KNOWN
ENSG00000079616	KIF22	918.651	0.387917	0.0704979	5.50253	3.74382e-08	1.84769e-07	804.111	748.401	843.976	989.463	949.001	1235.37	16	29802040	29816706	1	ENSG00000079616	KIF22	50.19	protein_coding	KNOWN
ENSG00000079689	SCGN	0.182987	0.043061	0.184467	0.233434	0.815424	NA	0.254072	0.23647	0.266669	0.246167	0.2361	0.307345	6	25652464	25702011	1	ENSG00000079689	SCGN	39.56	protein_coding	KNOWN
ENSG00000079691	LRRC16A	626.902	-0.783357	0.0775969	-10.0952	5.80044e-24	7.39891e-23	800.7	745.226	840.396	437.487	419.597	546.212	6	25279306	25620758	1	ENSG00000079691	LRRC16A	39.54	protein_coding	KNOWN
ENSG00000079739	PGM1	998.534	-0.248439	0.0669573	-3.71041	0.000206923	0.000669142	1094.16	1018.35	1148.41	866.169	830.748	1081.43	1	64058947	64125916	1	ENSG00000079739	PGM1	42.42	protein_coding	KNOWN
ENSG00000079785	DDX1	1984.4	0.246398	0.047817	5.15293	2.56451e-07	1.16643e-06	1833.12	1706.12	1924	2044.91	1961.28	2553.11	2	15731302	15771235	1	ENSG00000079785	DDX1	39.49	protein_coding	KNOWN
ENSG00000079805	DNM2	2517.42	-0.1618	0.0459398	-3.52199	0.000428314	0.00132045	2684.54	2498.55	2817.63	2256.69	2164.41	2817.53	19	10828755	10944164	1	ENSG00000079805	DNM2	53.07	protein_coding	KNOWN
ENSG00000079819	EPB41L2	793.091	0.43343	0.0697089	6.21772	5.04441e-10	2.9511e-09	680.893	633.72	714.65	864.697	829.337	1079.59	6	131160487	131384462	-1	ENSG00000079819	EPB41L2	38.6	protein_coding	KNOWN
ENSG00000079841	RIMS1	8.81181	-0.64944	0.41465	-1.56624	0.117293	0.207588	10.6994	9.95813	11.2298	6.41457	6.15226	8.00874	6	72596406	73112845	1	ENSG00000079841	RIMS1	35.57	protein_coding	KNOWN
ENSG00000079931	MOXD1	90.8575	-2.10212	0.20905	-10.0556	8.68062e-24	1.09645e-22	146.652	136.492	153.922	32.1216	30.808	40.1045	6	132617194	132722684	-1	ENSG00000079931	MOXD1	37.08	protein_coding	KNOWN
ENSG00000079950	STX7	321.909	-0.645541	0.103495	-6.23742	4.44845e-10	2.61746e-09	396.725	369.239	416.393	238.491	228.738	297.761	6	132767006	132834337	-1	ENSG00000079950	STX7	37.41	protein_coding	KNOWN
ENSG00000079974	RABL2B	104.849	0.0392142	0.176947	0.221616	0.824613	0.891165	104.805	97.5438	110.001	101.273	97.132	126.442	22	51205929	51222091	-1	ENSG00000079974	RABL2B	50.05	protein_coding	KNOWN
ENSG00000079999	KEAP1	1116.98	0.346664	0.0630282	5.50014	3.79482e-08	1.87191e-07	993.068	924.267	1042.3	1187.53	1138.97	1482.66	19	10596796	10614417	-1	ENSG00000079999	KEAP1	54.01	protein_coding	KNOWN
ENSG00000080007	DDX43	0	NA	NA	NA	NA	NA	NA	NA	NA	NA	NA	NA	6	74104471	74127292	1	ENSG00000080007	DDX43	40.88	protein_coding	KNOWN
ENSG00000080031	PTPRH	48.0271	-0.144353	0.239948	-0.601602	0.547439	0.679512	50.8658	47.3417	53.3875	43.2793	41.5095	54.0352	19	55692616	55720874	-1	ENSG00000080031	PTPRH	52.63	protein_coding	KNOWN
ENSG00000080166	DCT	0.177328	-0.0438978	0.184467	-0.23797	0.811904	NA	0.261846	0.243705	0.274828	0.238859	0.229091	0.29822	13	95089558	95131936	-1	ENSG00000080166	DCT	39.91	protein_coding	KNOWN
ENSG00000080189	SLC35C2	807.174	0.189052	0.069066	2.73727	0.00619515	0.0155933	761.486	708.729	799.238	816.36	782.976	1019.24	20	44978167	44993043	-1	ENSG00000080189	SLC35C2	54.08	protein_coding	KNOWN
ENSG00000080200	CRYBG3	376.826	-0.721873	0.0953054	-7.57432	3.61016e-14	2.76266e-13	473.617	440.804	497.098	270.042	258.999	337.153	3	97595819	97663810	1	ENSG00000080200	CRYBG3	36.83	protein_coding	KNOWN
ENSG00000080224	EPHA6	0.497793	-0.0944362	0.274214	-0.344388	0.730555	NA	0.519608	0.483608	0.545368	0.457674	0.438959	0.571417	3	96533425	97471304	1	ENSG00000080224	EPHA6	35.41	protein_coding	KNOWN
ENSG00000080293	SCTR	0.175504	0.043061	0.184467	0.233434	0.815424	NA	0.254072	0.23647	0.266669	0.246167	0.2361	0.307345	2	120197419	120282070	-1	ENSG00000080293	SCTR	46.76	protein_coding	KNOWN
ENSG00000080298	RFX3	49.4935	0.430707	0.235761	1.82688	0.0677184	0.130455	42.4795	39.5365	44.5855	53.8449	51.643	67.2265	9	3218297	3526004	-1	ENSG00000080298	RFX3	35	protein_coding	KNOWN
ENSG00000080345	RIF1	1088.77	0.411445	0.0641084	6.41795	1.38117e-10	8.41296e-10	942.862	877.539	989.606	1179.27	1131.05	1472.35	2	152266397	152364527	1	ENSG00000080345	RIF1	38.04	protein_coding	KNOWN
ENSG00000080371	RAB21	650.23	-0.633516	0.0764029	-8.29178	1.11562e-16	9.94769e-16	797.656	742.393	837.201	483.523	463.75	603.689	12	72148654	72184699	1	ENSG00000080371	RAB21	37.14	protein_coding	KNOWN
ENSG00000080493	SLC4A4	58.3257	-0.898803	0.230869	-3.89314	9.89558e-05	0.000334094	76.602	71.2949	80.3997	38.6351	37.0552	48.2368	4	72053003	72437804	1	ENSG00000080493	SLC4A4	37.49	protein_coding	KNOWN
ENSG00000080503	SMARCA2	477.207	0.197717	0.0867178	2.28	0.0226075	0.0501365	448.811	417.717	471.062	484.052	464.257	604.349	9	2015342	2193624	1	ENSG00000080503	SMARCA2	40.56	protein_coding	KNOWN
ENSG00000080511	RDH8	1.48344	-0.279802	0.391909	-0.713947	0.47526	NA	1.62172	1.50936	1.70212	1.25619	1.20482	1.56838	19	10123925	10132955	1	ENSG00000080511	RDH8	50.99	protein_coding	KNOWN
ENSG00000080546	SESN1	81.8291	5.02873e-05	0.189906	0.000264801	0.999789	0.999982	82.5274	76.8098	86.6189	77.6109	74.4371	96.8989	6	109307640	109416022	-1	ENSG00000080546	SESN1	37.66	protein_coding	KNOWN
ENSG00000080561	MID2	0	NA	NA	NA	NA	NA	NA	NA	NA	NA	NA	NA	X	107068985	107170423	1	ENSG00000080561	MID2	40.11	protein_coding	KNOWN
ENSG00000080572	PIH1D3	0	NA	NA	NA	NA	NA	NA	NA	NA	NA	NA	NA	X	106449862	106487473	1	ENSG00000080572	PIH1D3	36.94	protein_coding	KNOWN
ENSG00000080573	COL5A3	3841.99	-1.56493	0.114299	-13.6915	1.14057e-42	2.8479e-41	5773.41	5373.42	6059.64	1835.06	1760.02	2291.11	19	10070237	10121147	-1	ENSG00000080573	COL5A3	52.34	protein_coding	KNOWN
ENSG00000080603	SRCAP	1123.46	-0.377696	0.0624307	-6.04984	1.44986e-09	8.16643e-09	1283.15	1194.25	1346.76	928.728	890.749	1159.54	16	30709530	30755602	1	ENSG00000080603	SRCAP	49.66	protein_coding	KNOWN
ENSG00000080608	KIAA0020	524.769	0.104586	0.0868609	1.20406	0.228566	0.355604	511.194	475.777	536.537	516.866	495.73	645.319	9	2720469	2844241	-1	ENSG00000080608	KIAA0020	39.61	protein_coding	KNOWN
ENSG00000080618	CPB2	0.511902	-0.276786	0.265389	-1.04294	0.296974	NA	0.550182	0.512064	0.577458	0.427065	0.409601	0.533201	13	46627321	46679211	-1	ENSG00000080618	CPB2	39	protein_coding	KNOWN
ENSG00000080644	CHRNA3	14.3011	-0.437848	0.36865	-1.18771	0.234949	0.363357	16.5145	15.3703	17.3332	11.4648	10.996	14.3141	15	78885394	78913637	-1	ENSG00000080644	CHRNA3	47.02	protein_coding	KNOWN
ENSG00000080709	KCNN2	5.84149	-0.534608	0.437961	-1.22067	0.22221	0.347501	6.85535	6.3804	7.19522	4.45047	4.26848	5.55651	5	113696642	113832337	1	ENSG00000080709	KCNN2	38.35	protein_coding	KNOWN
ENSG00000080802	CNOT4	430.991	-0.156974	0.0938984	-1.67174	0.0945748	0.173219	458.266	426.516	480.985	386.521	370.715	482.58	7	135046547	135194875	-1	ENSG00000080802	CNOT4	37.19	protein_coding	KNOWN
ENSG00000080815	PSEN1	570.402	-0.421063	0.082657	-5.0941	3.5041e-07	1.57202e-06	658.853	613.206	691.516	462.748	443.825	577.752	14	73603126	73690399	1	ENSG00000080815	PSEN1	42.73	protein_coding	KNOWN
ENSG00000080819	CPOX	636.688	2.00397	0.083929	23.877	5.3156e-126	5.91926e-124	256.061	238.32	268.755	965.845	926.349	1205.88	3	98239976	98312567	-1	ENSG00000080819	CPOX	38.07	protein_coding	KNOWN
ENSG00000080822	CLDND1	1499.15	-1.37031	0.0544371	-25.1724	8.03248e-140	1.09604e-137	2182.74	2031.52	2290.96	793.974	761.506	991.294	3	98216756	98241910	-1	ENSG00000080822	CLDND1	38.91	protein_coding	KNOWN
ENSG00000080823	MOK	721.206	1.15103	0.0742152	15.5094	2.9965e-54	9.891e-53	452.076	420.756	474.489	944.096	905.489	1178.72	14	102690837	102771537	-1	ENSG00000080823	MOK	46.51	protein_coding	KNOWN
ENSG00000080824	HSP90AA1	10764.7	1.03548	0.0323857	31.9733	2.56287e-224	1.12859e-221	7128.22	6634.37	7481.62	13740.4	13178.5	17155.2	14	102547075	102606036	-1	ENSG00000080824	HSP90AA1	47.25	protein_coding	KNOWN
ENSG00000080839	RBL1	291.426	0.436418	0.106405	4.10149	4.10504e-05	0.00014597	249.944	232.627	262.335	318.073	305.066	397.121	20	35624752	35724398	-1	ENSG00000080839	RBL1	43.07	protein_coding	KNOWN
ENSG00000080845	DLGAP4	1683.01	-0.37275	0.0525734	-7.09009	1.34025e-12	9.32114e-12	1917.31	1784.47	2012.36	1392.49	1335.55	1738.56	20	34894258	35157040	1	ENSG00000080845	DLGAP4	50.94	protein_coding	KNOWN
ENSG00000080854	IGSF9B	146.774	-1.31515	0.165361	-7.95323	1.81717e-15	1.50403e-14	210.368	195.794	220.798	79.5041	76.2529	99.2626	11	133778459	133826880	-1	ENSG00000080854	IGSF9B	56.66	protein_coding	KNOWN
ENSG00000080910	CFHR2	0	NA	NA	NA	NA	NA	NA	NA	NA	NA	NA	NA	1	196788898	196928356	1	ENSG00000080910	CFHR2	35.89	protein_coding	KNOWN
ENSG00000080986	NDC80	810.648	0.619285	0.068378	9.05679	1.34349e-19	1.41092e-18	645.361	600.649	677.356	932.256	894.133	1163.94	18	2571510	2616634	1	ENSG00000080986	NDC80	36.36	protein_coding	KNOWN
ENSG00000081014	AP4E1	432.33	-0.220101	0.0900845	-2.44328	0.0145545	0.0337492	469.538	437.007	492.816	379.073	363.571	473.281	15	51200869	51298097	1	ENSG00000081014	AP4E1	37.92	protein_coding	KNOWN
ENSG00000081019	RSBN1	309.4	-0.448386	0.107956	-4.15343	3.27535e-05	0.000118159	360.498	335.522	378.37	248.447	238.287	310.192	1	114304454	114355098	-1	ENSG00000081019	RSBN1	37.22	protein_coding	KNOWN
ENSG00000081026	MAGI3	237.461	-0.164679	0.11886	-1.38549	0.165903	0.275325	253.573	236.005	266.144	212.735	204.035	265.604	1	113933371	114228545	1	ENSG00000081026	MAGI3	37.11	protein_coding	KNOWN
ENSG00000081041	CXCL2	23.6621	1.30204	0.32884	3.95949	7.51108e-05	0.000257766	13.5293	12.5919	14.2	31.3716	30.0887	39.1681	4	74962752	74965010	-1	ENSG00000081041	CXCL2	48.16	protein_coding	KNOWN
ENSG00000081051	AFP	30.7998	0.159844	0.292494	0.546486	0.584732	0.710687	29.274	27.2458	30.7253	30.7545	29.4969	38.3977	4	74296855	74321891	1	ENSG00000081051	AFP	34.51	protein_coding	KNOWN
ENSG00000081052	COL4A4	1.30934	-0.558905	0.374661	-1.49176	0.135762	NA	1.48301	1.38027	1.55654	0.946689	0.907976	1.18196	2	227867427	228028829	-1	ENSG00000081052	COL4A4	40.93	protein_coding	KNOWN
ENSG00000081059	TCF7	611.498	-0.122952	0.0822803	-1.4943	0.135097	0.233363	643.398	598.822	675.296	555.619	532.898	693.702	5	133450402	133487556	1	ENSG00000081059	TCF7	54.54	protein_coding	KNOWN
ENSG00000081087	OSTM1	1711.2	0.340184	0.0529833	6.42058	1.35753e-10	8.27677e-10	1524.22	1418.62	1599.79	1814.52	1740.32	2265.47	6	108362613	108487058	-1	ENSG00000081087	OSTM1	42.48	protein_coding	KNOWN
ENSG00000081138	CDH7	0	NA	NA	NA	NA	NA	NA	NA	NA	NA	NA	NA	18	63417488	63548638	1	ENSG00000081138	CDH7	35.45	protein_coding	KNOWN
ENSG00000081148	IMPG2	13.7683	0.560161	0.372714	1.50292	0.132859	0.230235	11.1417	10.3698	11.6941	15.4485	14.8168	19.2878	3	100941390	101039404	-1	ENSG00000081148	IMPG2	37.6	protein_coding	KNOWN
ENSG00000081154	PCNP	2932.42	-0.663685	0.0417387	-15.9009	6.24235e-57	2.19912e-55	3629.74	3378.26	3809.69	2154.74	2066.63	2690.24	3	101292939	101313281	1	ENSG00000081154	PCNP	39.82	protein_coding	KNOWN
ENSG00000081177	EXD2	297.843	0.281439	0.106916	2.63233	0.00848024	0.0207257	271.2	252.411	284.646	309.971	297.295	387.006	14	69658228	69709075	1	ENSG00000081177	EXD2	41.44	protein_coding	KNOWN
ENSG00000081181	ARG2	361.501	-0.905963	0.100438	-9.02014	1.87845e-19	1.95157e-18	476.136	443.148	499.741	238.956	229.184	298.342	14	68086515	68118437	1	ENSG00000081181	ARG2	42.2	protein_coding	KNOWN
ENSG00000081189	MEF2C	40.3461	-1.00165	0.265802	-3.76841	0.00016429	0.00053881	53.7912	50.0645	56.458	25.2635	24.2304	31.5421	5	88013975	88199922	-1	ENSG00000081189	MEF2C	36.04	protein_coding	KNOWN
ENSG00000081237	PTPRC	2.76313	0.489792	0.434356	1.12763	0.259477	0.393275	2.28011	2.12214	2.39315	3.01097	2.88784	3.75926	1	198607801	198726545	1	ENSG00000081237	PTPRC	34.25	protein_coding	KNOWN
ENSG00000081248	CACNA1S	0.495225	-0.0990835	0.26144	-0.378992	0.704694	NA	0.520004	0.483977	0.545784	0.456551	0.437881	0.570013	1	201008642	201081694	-1	ENSG00000081248	CACNA1S	51.6	protein_coding	KNOWN
ENSG00000081277	PKP1	0	NA	NA	NA	NA	NA	NA	NA	NA	NA	NA	NA	1	201252580	201302121	1	ENSG00000081277	PKP1	52.24	protein_coding	KNOWN
ENSG00000081307	UBA5	960.444	-0.233995	0.0647472	-3.61398	0.000301532	0.000950921	1047.9	975.296	1099.85	837.891	803.627	1046.13	3	132373290	132396941	1	ENSG00000081307	UBA5	36.76	protein_coding	KNOWN
ENSG00000081320	STK17B	775.906	-0.235363	0.0689996	-3.41107	0.000647076	0.00193843	847.015	788.332	889.007	676.627	648.957	844.783	2	196998290	197041227	-1	ENSG00000081320	STK17B	37.67	protein_coding	KNOWN
ENSG00000081377	CDC14B	331.512	-0.933307	0.103897	-8.98304	2.63388e-19	2.72037e-18	438.534	408.152	460.275	215.953	207.122	269.622	9	99252523	99382112	-1	ENSG00000081377	CDC14B	42.84	protein_coding	KNOWN
ENSG00000081386	ZNF510	93.2118	-0.482415	0.186856	-2.58174	0.00983032	0.0237586	109.964	102.346	115.416	74.0184	70.9915	92.4136	9	99518147	99540411	-1	ENSG00000081386	ZNF510	38.98	protein_coding	KNOWN
ENSG00000081479	LRP2	0	NA	NA	NA	NA	NA	NA	NA	NA	NA	NA	NA	2	169983619	170219195	-1	ENSG00000081479	LRP2	39.6	protein_coding	KNOWN
ENSG00000081665	ZNF506	38.7931	-0.715475	0.262267	-2.72804	0.0063711	0.0159925	48.5735	45.2082	50.9816	27.8182	26.6806	34.7316	19	19896648	19932560	-1	ENSG00000081665	ZNF506	40.49	protein_coding	KNOWN
ENSG00000081692	JMJD4	238.51	-0.324694	0.116932	-2.77677	0.00549027	0.0139587	267.704	249.157	280.976	201.012	192.792	250.968	1	227918126	227923112	-1	ENSG00000081692	JMJD4	61.26	protein_coding	KNOWN
ENSG00000081721	DUSP12	256.056	-0.112393	0.111488	-1.00812	0.313398	0.454375	268.836	250.21	282.164	233.863	224.3	291.984	1	161719548	161727028	1	ENSG00000081721	DUSP12	39.87	protein_coding	KNOWN
ENSG00000081760	AACS	309.639	-0.0976778	0.106943	-0.913367	0.36105	0.505384	322.902	300.531	338.91	283.776	272.172	354.301	12	125549925	125627873	1	ENSG00000081760	AACS	51.22	protein_coding	KNOWN
ENSG00000081791	KIAA0141	778.818	-0.763951	0.071281	-10.7174	8.42971e-27	1.22348e-25	989.361	920.817	1038.41	547.888	525.483	684.051	5	141303373	141321612	1	ENSG00000081791	KIAA0141	48.2	protein_coding	KNOWN
ENSG00000081800	SLC13A1	0.157247	-0.0438978	0.184467	-0.23797	0.811904	NA	0.261846	0.243705	0.274828	0.238859	0.229091	0.29822	7	122753585	122840040	-1	ENSG00000081800	SLC13A1	35.73	protein_coding	KNOWN
ENSG00000081803	CADPS2	9.36836	-0.991015	0.413191	-2.39844	0.0164649	0.0377007	12.1883	11.3439	12.7926	5.7667	5.53088	7.19985	7	121958481	122526813	-1	ENSG00000081803	CADPS2	36.55	protein_coding	KNOWN
ENSG00000081818	PCDHB4	10.7209	-0.850431	0.417872	-2.03515	0.041836	0.0861398	13.577	12.6364	14.2501	7.08122	6.79165	8.84106	5	140501581	140505201	1	ENSG00000081818	PCDHB4	45.79	protein_coding	KNOWN
ENSG00000081842	PCDHA6	0.993874	0.00467593	0.347693	0.0134485	0.98927	NA	1.00078	0.931444	1.0504	0.944181	0.90557	1.17883	5	140207563	140391929	1	ENSG00000081842	PCDHA6	40.2	protein_coding	KNOWN
ENSG00000081853	PCDHGA2	54.1102	-0.331552	0.229572	-1.44422	0.148678	0.251993	60.9024	56.683	63.9217	45.5131	43.6519	56.8241	5	140718539	140892546	1	ENSG00000081853	PCDHGA2	45.17	protein_coding	KNOWN
ENSG00000081870	HSPB11	383.498	0.424648	0.0966399	4.39413	1.11219e-05	4.25547e-05	331.148	308.206	347.566	417.988	400.895	521.867	1	54382247	54411602	-1	ENSG00000081870	HSPB11	40.17	protein_coding	KNOWN
ENSG00000081913	PHLPP1	183.579	0.456972	0.133173	3.43142	0.000600428	0.00180735	156.02	145.211	163.755	201.397	193.161	251.448	18	60382672	60647666	1	ENSG00000081913	PHLPP1	39.47	protein_coding	KNOWN
ENSG00000081923	ATP8B1	3293.04	-0.693534	0.0447754	-15.4892	4.10624e-54	1.34623e-52	4110.26	3825.49	4314.03	2390.03	2292.29	2984.01	18	55313658	55470333	-1	ENSG00000081923	ATP8B1	42.99	protein_coding	KNOWN
ENSG00000081985	IL12RB2	1.3873	0.190177	0.376396	0.505257	0.613378	NA	1.27515	1.18681	1.33837	1.36811	1.31216	1.70811	1	67773047	67862583	1	ENSG00000081985	IL12RB2	41.65	protein_coding	KNOWN
ENSG00000082014	SMARCD3	758.838	-0.402156	0.0707949	-5.68058	1.34238e-08	6.94712e-08	872.729	812.265	915.996	621.051	595.655	775.396	7	150935850	150974982	-1	ENSG00000082014	SMARCD3	56.14	protein_coding	KNOWN
ENSG00000082068	WDR70	437.324	0.0263923	0.0910444	0.289884	0.771905	0.85397	437.966	407.623	459.679	419.464	402.311	523.71	5	37379314	37753537	1	ENSG00000082068	WDR70	39	protein_coding	KNOWN
ENSG00000082074	FYB	16.3242	1.60556	0.383119	4.19077	2.78012e-05	0.000101236	7.74966	7.21275	8.13387	22.1776	21.2707	27.6892	5	39105338	39274630	-1	ENSG00000082074	FYB	37.97	protein_coding	KNOWN
ENSG00000082126	MPP4	25.8907	-0.0849981	0.307831	-0.27612	0.782456	0.862001	26.9991	25.1285	28.3376	23.9371	22.9582	29.8859	2	202509593	202563417	-1	ENSG00000082126	MPP4	41.38	protein_coding	KNOWN
ENSG00000082146	STRADB	336.07	-0.0222056	0.102245	-0.21718	0.828068	0.893649	342.101	318.4	359.062	316.796	303.841	395.527	2	202252581	202345569	1	ENSG00000082146	STRADB	38.23	protein_coding	KNOWN
ENSG00000082153	BZW1	3742.18	-0.0733092	0.0393089	-1.86495	0.0621884	0.121248	3875.17	3606.69	4067.29	3463.63	3321.99	4324.42	2	201675317	201688569	1	ENSG00000082153	BZW1	41.96	protein_coding	KNOWN
ENSG00000082175	PGR	0.682046	0.412802	0.300537	1.37354	0.169583	NA	0.541928	0.504382	0.568795	0.678448	0.650704	0.847057	11	100900355	101001255	-1	ENSG00000082175	PGR	37.73	protein_coding	KNOWN
ENSG00000082196	C1QTNF3	16.4918	-0.956998	0.362251	-2.64181	0.00824644	0.020217	21.781	20.272	22.8608	10.5512	10.1197	13.1734	5	33987279	34124633	-1	ENSG00000082196	C1QTNF3	38.35	protein_coding	KNOWN
ENSG00000082212	ME2	691.607	-0.478119	0.0743796	-6.42809	1.29218e-10	7.89324e-10	813.15	756.814	853.464	548.974	526.525	685.407	18	48405419	48474691	1	ENSG00000082212	ME2	38.58	protein_coding	KNOWN
ENSG00000082213	C5orf22	340.043	1.07522	0.113163	9.50156	2.06768e-21	2.34976e-20	220.605	205.321	231.542	437.119	419.244	545.753	5	31532373	31555165	1	ENSG00000082213	C5orf22	39.88	protein_coding	KNOWN
ENSG00000082258	CCNT2	307.699	-0.398238	0.106684	-3.73288	0.000189304	0.000615532	353.527	329.034	371.054	252.261	241.946	314.954	2	135675805	135716912	1	ENSG00000082258	CCNT2	37.48	protein_coding	KNOWN
ENSG00000082269	FAM135A	83.4222	-0.284741	0.187812	-1.5161	0.129494	0.225494	92.4342	86.0302	97.0168	71.3553	68.4374	89.0887	6	71122644	71270877	1	ENSG00000082269	FAM135A	36.09	protein_coding	KNOWN
ENSG00000082293	COL19A1	11.1891	0.770314	0.395852	1.94597	0.0516587	0.10352	8.28542	7.71139	8.69618	13.2896	12.7461	16.5923	6	70576463	70919679	1	ENSG00000082293	COL19A1	36.57	protein_coding	KNOWN
ENSG00000082397	EPB41L3	0	NA	NA	NA	NA	NA	NA	NA	NA	NA	NA	NA	18	5392383	5630699	-1	ENSG00000082397	EPB41L3	39.83	protein_coding	KNOWN
ENSG00000082438	COBLL1	658.396	-0.335213	0.0810107	-4.13789	3.50516e-05	0.000125817	742.128	690.712	778.92	553.196	530.574	690.677	2	165510134	165700189	-1	ENSG00000082438	COBLL1	36.27	protein_coding	KNOWN
ENSG00000082458	DLG3	99.3008	0.0811042	0.174716	0.464205	0.642501	0.759833	97.4249	90.6752	102.255	96.9157	92.9525	121.001	X	69664711	69725337	1	ENSG00000082458	DLG3	46.89	protein_coding	KNOWN
ENSG00000082482	KCNK2	435.333	-0.376112	0.0897081	-4.19262	2.75753e-05	0.000100508	496.843	462.421	521.475	360.004	345.283	449.473	1	215179118	215410436	1	ENSG00000082482	KCNK2	36.37	protein_coding	KNOWN
ENSG00000082497	SERTAD4	623.984	-0.0936057	0.0753094	-1.24295	0.213887	0.337207	650.425	605.362	682.671	573.229	549.788	715.689	1	210406144	210419976	1	ENSG00000082497	SERTAD4	43.15	protein_coding	KNOWN
ENSG00000082512	TRAF5	603.337	-1.21676	0.0802828	-15.156	6.91946e-52	2.15549e-50	851.691	792.685	893.915	344.595	330.504	430.235	1	211499957	211548288	1	ENSG00000082512	TRAF5	44.65	protein_coding	KNOWN
ENSG00000082515	MRPL22	525.325	0.393244	0.0849287	4.63028	3.65165e-06	1.47898e-05	458.565	426.795	481.299	566.354	543.194	707.106	5	154320630	154348971	1	ENSG00000082515	MRPL22	38.83	protein_coding	KNOWN
ENSG00000082516	GEMIN5	498.046	0.251232	0.0851828	2.94933	0.00318466	0.00846795	458.965	427.167	481.719	513.709	492.702	641.377	5	154266976	154317769	-1	ENSG00000082516	GEMIN5	41.33	protein_coding	KNOWN
ENSG00000082556	OPRK1	0.297816	-0.000666217	0.229486	-0.00290308	0.997684	NA	0.36	0.335059	0.377848	0.338385	0.324548	0.422481	8	54138284	54164257	-1	ENSG00000082556	OPRK1	42.12	protein_coding	KNOWN
ENSG00000082641	NFE2L1	5141.89	0.492521	0.0382528	12.8754	6.18867e-38	1.3443e-36	4314.16	4015.27	4528.04	5707.8	5474.39	7126.32	17	46125691	46138849	1	ENSG00000082641	NFE2L1	54.35	protein_coding	KNOWN
ENSG00000082684	SEMA5B	10.0485	-2.58067	0.435423	-5.9268	3.08899e-09	1.69601e-08	14.919	13.8854	15.6586	2.34526	2.24936	2.92811	3	122628041	122747452	-1	ENSG00000082684	SEMA5B	50.16	protein_coding	KNOWN
ENSG00000082701	GSK3B	1824.28	-0.122857	0.0495658	-2.47867	0.0131873	0.0308969	1921.11	1788.02	2016.36	1659.12	1591.28	2071.45	3	119540170	119813264	-1	ENSG00000082701	GSK3B	37.15	protein_coding	KNOWN
ENSG00000082781	ITGB5	11683	-0.58707	0.0309128	-18.9912	2.01736e-80	1.19903e-78	14165.5	13184.1	14867.8	8867.8	8505.17	11071.6	3	124480795	124606674	-1	ENSG00000082781	ITGB5	46.85	protein_coding	KNOWN
ENSG00000082805	ERC1	564.146	0.657561	0.0807014	8.14808	3.69742e-16	3.18831e-15	441.859	411.246	463.765	655.448	628.645	818.342	12	1099675	1605099	1	ENSG00000082805	ERC1	39.35	protein_coding	KNOWN
ENSG00000082898	XPO1	4287.19	0.562635	0.0394835	14.2499	4.49006e-46	1.21163e-44	3496.18	3253.96	3669.51	4855.94	4657.37	6062.75	2	61704984	61765761	-1	ENSG00000082898	XPO1	40.9	protein_coding	KNOWN
ENSG00000082929	C4orf6	0	NA	NA	NA	NA	NA	NA	NA	NA	NA	NA	NA	4	5526296	5529528	1	ENSG00000082929	C4orf6	45.25	protein_coding	KNOWN
ENSG00000082996	RNF13	809.274	-0.660325	0.0691155	-9.55393	1.24866e-21	1.4316e-20	1000.69	931.356	1050.3	595.428	571.079	743.405	3	149530495	149679926	1	ENSG00000082996	RNF13	36.39	protein_coding	KNOWN
ENSG00000083067	TRPM3	16.0732	-0.417644	0.355919	-1.17343	0.240625	0.370411	18.4879	17.207	19.4044	13.0159	12.4836	16.2506	9	73149949	74061820	-1	ENSG00000083067	TRPM3	38.05	protein_coding	KNOWN
ENSG00000083093	PALB2	167.143	0.552796	0.137551	4.01884	5.84843e-05	0.000204105	136.768	127.293	143.549	188.67	180.955	235.559	16	23614488	23652631	-1	ENSG00000083093	PALB2	43.54	protein_coding	KNOWN
ENSG00000083097	DOPEY1	531.942	-0.406797	0.0817707	-4.97484	6.53001e-07	2.85096e-06	612.214	569.799	642.565	434.264	416.506	542.189	6	83777385	83881069	1	ENSG00000083097	DOPEY1	35.96	protein_coding	KNOWN
ENSG00000083099	LYRM2	645.118	-0.0936551	0.0806954	-1.1606	0.245805	0.376856	673.533	626.87	706.925	593.574	569.301	741.091	6	90277863	90348472	-1	ENSG00000083099	LYRM2	44.37	protein_coding	KNOWN
ENSG00000083123	BCKDHB	106.666	0.243006	0.169836	1.43083	0.152479	0.257048	98.7479	91.9065	103.644	109.898	105.404	137.21	6	80816364	81055987	1	ENSG00000083123	BCKDHB	36.82	protein_coding	KNOWN
ENSG00000083168	KAT6A	1264.65	-0.314774	0.0602324	-5.226	1.7322e-07	8.02559e-07	1415.03	1316.99	1485.18	1069.84	1026.09	1335.71	8	41786997	41909508	-1	ENSG00000083168	KAT6A	38.89	protein_coding	KNOWN
ENSG00000083223	ZCCHC6	306.174	0.28531	0.111736	2.55343	0.0106667	0.0255601	279.258	259.911	293.103	320.038	306.951	399.575	9	88902648	88969369	-1	ENSG00000083223	ZCCHC6	37.99	protein_coding	KNOWN
ENSG00000083290	ULK2	414.002	0.188155	0.0927454	2.02873	0.0424861	0.0873154	390.46	363.409	409.818	418.337	401.23	522.303	17	19674142	19771249	-1	ENSG00000083290	ULK2	41.45	protein_coding	KNOWN
ENSG00000083307	GRHL2	0.841987	-0.501878	0.323387	-1.55194	0.120676	NA	0.908618	0.845667	0.953664	0.603407	0.578731	0.753366	8	102504660	102681954	1	ENSG00000083307	GRHL2	40.92	protein_coding	KNOWN
ENSG00000083312	TNPO1	4179.01	0.692001	0.040863	16.9347	2.49832e-64	1.04778e-62	3226.45	3002.92	3386.41	4901.71	4701.26	6119.89	5	72112139	72212560	1	ENSG00000083312	TNPO1	37.25	protein_coding	KNOWN
ENSG00000083444	PLOD1	7124.75	-0.313207	0.0354877	-8.82578	1.087e-18	1.08453e-17	7972.53	7420.18	8367.78	6034.22	5787.46	7533.85	1	11994262	12035595	1	ENSG00000083444	PLOD1	53.54	protein_coding	KNOWN
ENSG00000083454	P2RX5	15.103	-0.227114	0.362684	-0.626203	0.531182	0.666247	16.4796	15.3379	17.2967	13.24	12.6986	16.5305	17	3575493	3599698	-1	ENSG00000083454	P2RX5	57.94	protein_coding	KNOWN
ENSG00000083457	ITGAE	243.462	0.0192463	0.115067	0.167263	0.867163	0.917865	244.519	227.579	256.642	233.032	223.503	290.946	17	3617922	3704537	-1	ENSG00000083457	ITGAE	50.88	protein_coding	KNOWN
ENSG00000083520	DIS3	655.953	-0.0325026	0.0742262	-0.437886	0.661469	0.773841	669.384	623.008	702.57	615.461	590.293	768.417	13	73329540	73356234	-1	ENSG00000083520	DIS3	36.24	protein_coding	KNOWN
ENSG00000083535	PIBF1	124.98	0.122217	0.157849	0.774263	0.438775	0.581353	121.041	112.655	127.041	123.889	118.822	154.678	13	73356197	73590591	1	ENSG00000083535	PIBF1	37	protein_coding	KNOWN
ENSG00000083544	TDRD3	139.928	0.147682	0.149027	0.990976	0.321697	0.463263	134.154	124.86	140.805	139.756	134.041	174.489	13	60970591	61148012	1	ENSG00000083544	TDRD3	36.41	protein_coding	KNOWN
ENSG00000083635	NUFIP1	134.722	0.84003	0.154642	5.4321	5.56939e-08	2.7039e-07	97.2898	90.5494	102.113	163.776	157.079	204.478	13	45513384	45563618	-1	ENSG00000083635	NUFIP1	38.71	protein_coding	KNOWN
ENSG00000083642	PDS5B	394.107	-0.120781	0.093447	-1.29251	0.196181	0.315051	414.433	385.72	434.979	358.43	343.773	447.508	13	33160564	33352157	1	ENSG00000083642	PDS5B	36.62	protein_coding	KNOWN
ENSG00000083720	OXCT1	1187.61	0.419704	0.0584982	7.17465	7.24927e-13	5.11701e-12	1026.27	955.167	1077.15	1290.96	1238.17	1611.8	5	41730167	41870621	-1	ENSG00000083720	OXCT1	37.48	protein_coding	KNOWN
ENSG00000083750	RRAGB	192.436	-0.462787	0.132054	-3.50453	0.000457413	0.00140368	225.276	209.668	236.444	153.713	147.427	191.914	X	55744172	55785207	1	ENSG00000083750	RRAGB	40.87	protein_coding	KNOWN
ENSG00000083782	EPYC	0.157247	-0.0438978	0.184467	-0.23797	0.811904	NA	0.261846	0.243705	0.274828	0.238859	0.229091	0.29822	12	91357456	91398803	-1	ENSG00000083782	EPYC	34.86	protein_coding	KNOWN
ENSG00000083799	CYLD	576.469	0.557394	0.0840008	6.63557	3.23241e-11	2.05348e-10	470.404	437.814	493.725	650.988	624.367	812.773	16	50775961	50835846	1	ENSG00000083799	CYLD	36.42	protein_coding	KNOWN
ENSG00000083807	SLC27A5	182.588	0.136045	0.141275	0.962982	0.335556	0.477823	175.706	163.533	184.417	181.573	174.148	226.698	19	58990879	59023780	-1	ENSG00000083807	SLC27A5	51.36	protein_coding	KNOWN
ENSG00000083812	ZNF324	141.428	0.0213034	0.146715	0.145202	0.884551	0.928896	141.732	131.913	148.759	135.267	129.735	168.883	19	58978423	58984945	1	ENSG00000083812	ZNF324	59.31	protein_coding	KNOWN
ENSG00000083814	ZNF671	12.701	-0.257256	0.394511	-0.652089	0.514344	0.651368	13.8127	12.8557	14.4975	10.8679	10.4235	13.5688	19	58231119	58238992	-1	ENSG00000083814	ZNF671	49.44	protein_coding	KNOWN
ENSG00000083817	ZNF416	91.0934	-0.619597	0.184581	-3.35677	0.000788576	0.00232989	111.316	103.604	116.835	68.1318	65.3457	85.064	19	58082934	58090295	-1	ENSG00000083817	ZNF416	48.61	protein_coding	KNOWN
ENSG00000083828	ZNF586	81.3382	0.675125	0.191027	3.53418	0.000409043	0.00126405	63.1617	58.7857	66.293	94.8409	90.9626	118.411	19	58281023	58331307	1	ENSG00000083828	ZNF586	46.13	protein_coding	KNOWN
ENSG00000083838	ZNF446	151.852	0.20074	0.146589	1.36941	0.170871	0.282058	142.796	132.903	149.875	154.331	148.02	192.686	19	58985384	58992597	1	ENSG00000083838	ZNF446	59.14	protein_coding	KNOWN
ENSG00000083842	ZNF8	5.301	0.173646	0.441931	0.392926	0.694374	0.797756	5.01296	4.66566	5.26149	5.31712	5.09969	6.63854	19	58790317	58807254	1	ENSG00000083842	ZNF8	48.71	protein_coding	KNOWN
ENSG00000083844	ZNF264	91.3733	0.505249	0.186792	2.70488	0.00683287	0.0170259	76.3028	71.0164	80.0857	101.846	97.6814	127.157	19	57702868	57724724	1	ENSG00000083844	ZNF264	46.53	protein_coding	KNOWN
ENSG00000083845	RPS5	6009.59	0.0276797	0.0381379	0.725781	0.467973	0.609044	6011.63	5595.14	6309.67	5762.81	5527.15	7194.99	19	58897767	58906173	1	ENSG00000083845	RPS5	51.15	protein_coding	KNOWN
ENSG00000083857	FAT1	8668.86	-0.0781397	0.0385288	-2.02809	0.0425514	0.0874219	8992.34	8369.33	9438.15	8010.5	7682.92	10001.3	4	187508937	187647876	-1	ENSG00000083857	FAT1	41.53	protein_coding	KNOWN
ENSG00000083896	YTHDC1	901.758	0.0103981	0.0654356	0.158906	0.873743	0.921843	907.807	844.912	952.813	859.87	824.707	1073.57	4	69176105	69215807	-1	ENSG00000083896	YTHDC1	35.4	protein_coding	KNOWN
ENSG00000083937	CHMP2B	986.993	-0.40007	0.068755	-5.81877	5.92828e-09	3.16175e-08	1132.74	1054.26	1188.9	807.249	774.238	1007.87	3	87276421	87304698	1	ENSG00000083937	CHMP2B	34.78	protein_coding	KNOWN
ENSG00000084070	SMAP2	1552.59	0.331039	0.0518524	6.38426	1.72228e-10	1.04057e-09	1388.33	1292.15	1457.16	1642.31	1575.15	2050.46	1	40810522	40888998	1	ENSG00000084070	SMAP2	41.95	protein_coding	KNOWN
ENSG00000084072	PPIE	558.402	0.259674	0.0832229	3.12023	0.00180712	0.00501787	513.856	478.256	539.332	578.523	554.866	722.299	1	40157854	40229586	1	ENSG00000084072	PPIE	45.04	protein_coding	KNOWN
ENSG00000084073	ZMPSTE24	1780.43	0.336559	0.0520827	6.46201	1.03322e-10	6.35545e-10	1588.95	1478.87	1667.73	1886.84	1809.68	2355.76	1	40723779	40759856	1	ENSG00000084073	ZMPSTE24	40.78	protein_coding	KNOWN
ENSG00000084090	STARD7	875.5	0.444876	0.0670009	6.63985	3.14e-11	2.00002e-10	748.417	696.565	785.521	958.018	918.841	1196.11	2	96850597	96874563	-1	ENSG00000084090	STARD7	42.97	protein_coding	KNOWN
ENSG00000084092	NOA1	263.384	0.364974	0.119833	3.04568	0.00232156	0.00633737	232.758	216.632	244.297	281.891	270.364	351.947	4	57829536	57844989	-1	ENSG00000084092	NOA1	45.66	protein_coding	KNOWN
ENSG00000084093	REST	396.534	-0.168044	0.097417	-1.72499	0.0845286	0.157453	423.573	394.227	444.572	354.528	340.031	442.637	4	57774075	57802010	1	ENSG00000084093	REST	42.81	protein_coding	KNOWN
ENSG00000084110	HAL	0.464125	0.251851	0.259139	0.971874	0.331113	NA	0.433937	0.403873	0.45545	0.485904	0.466034	0.606662	12	96366440	96390143	-1	ENSG00000084110	HAL	43.36	protein_coding	KNOWN
ENSG00000084112	SSH1	1293.7	-0.432947	0.0554028	-7.81453	5.51666e-15	4.44453e-14	1500.83	1396.85	1575.23	1045.47	1002.71	1305.29	12	109176466	109251366	-1	ENSG00000084112	SSH1	48.53	protein_coding	KNOWN
ENSG00000084207	GSTP1	3120.15	0.155968	0.0480528	3.24576	0.00117139	0.00336101	2979.51	2773.08	3127.23	3121.8	2994.14	3897.64	11	67351066	67354131	1	ENSG00000084207	GSTP1	63.05	protein_coding	KNOWN
ENSG00000084234	APLP2	4228.89	-0.383538	0.037286	-10.2864	8.11884e-25	1.07673e-23	4835.13	4500.14	5074.84	3485.46	3342.93	4351.68	11	129939732	130014699	1	ENSG00000084234	APLP2	43.6	protein_coding	KNOWN
ENSG00000084444	KIAA1467	84.4526	-0.487478	0.189589	-2.57123	0.0101338	0.0244038	99.5712	92.6728	104.508	66.7879	64.0567	83.3861	12	13197218	13295455	1	ENSG00000084444	KIAA1467	43.23	protein_coding	KNOWN
ENSG00000084453	SLCO1A2	0.177328	-0.0438978	0.184467	-0.23797	0.811904	NA	0.261846	0.243705	0.274828	0.238859	0.229091	0.29822	12	21417534	21572528	-1	ENSG00000084453	SLCO1A2	36.64	protein_coding	KNOWN
ENSG00000084463	WBP11	771.711	-0.83343	0.0691597	-12.0508	1.92063e-33	3.56799e-32	997.949	928.81	1047.42	526.66	505.123	657.547	12	14939410	14956474	-1	ENSG00000084463	WBP11	37.58	protein_coding	KNOWN
ENSG00000084623	EIF3I	3032.09	0.259054	0.0410126	6.31645	2.67641e-10	1.60006e-09	2787.74	2594.6	2925.95	3137.22	3008.93	3916.88	1	32687529	32697205	1	ENSG00000084623	EIF3I	50.5	protein_coding	KNOWN
ENSG00000084628	NKAIN1	5.4725	-1.82382	0.443867	-4.10894	3.97479e-05	0.00014152	7.34061	6.83204	7.70454	1.94992	1.87018	2.43452	1	31652592	31712401	-1	ENSG00000084628	NKAIN1	50.46	protein_coding	KNOWN
ENSG00000084636	COL16A1	3044.37	0.398376	0.044807	8.89093	6.0601e-19	6.13482e-18	2652.19	2468.44	2783.68	3287.28	3152.85	4104.24	1	32117848	32169920	-1	ENSG00000084636	COL16A1	56	protein_coding	KNOWN
ENSG00000084652	TXLNA	1845.3	0.284974	0.0508248	5.60699	2.05874e-08	1.05002e-07	1679.32	1562.98	1762.58	1924.11	1845.42	2402.29	1	32645287	32663886	1	ENSG00000084652	TXLNA	50.3	protein_coding	KNOWN
ENSG00000084674	APOB	0.140569	0.043061	0.184467	0.233434	0.815424	NA	0.254072	0.23647	0.266669	0.246167	0.2361	0.307345	2	21224301	21266945	-1	ENSG00000084674	APOB	42.96	protein_coding	KNOWN
ENSG00000084676	NCOA1	488.702	-0.279835	0.0869517	-3.21828	0.0012896	0.00367568	541.355	503.849	568.194	419.327	402.179	523.539	2	24714783	24993571	1	ENSG00000084676	NCOA1	37.1	protein_coding	KNOWN
ENSG00000084693	AGBL5	1205.62	0.0775928	0.0613301	1.26517	0.205812	0.327245	1185.7	1103.55	1244.48	1176.63	1128.52	1469.05	2	27265232	27293490	1	ENSG00000084693	AGBL5	48.47	protein_coding	KNOWN
ENSG00000084710	EFR3B	7.25739	-1.64599	0.435525	-3.77933	0.000157253	0.000517307	10.1741	9.46922	10.6785	3.05712	2.93211	3.81689	2	25264999	25378243	1	ENSG00000084710	EFR3B	48.29	protein_coding	KNOWN
ENSG00000084731	KIF3C	396.941	0.157057	0.0926644	1.6949	0.0900936	0.166	379.021	352.761	397.811	397.421	381.169	496.189	2	26149471	26205618	-1	ENSG00000084731	KIF3C	48.24	protein_coding	KNOWN
ENSG00000084733	RAB10	1771.42	-0.100963	0.0520538	-1.93959	0.0524299	0.104936	1851.5	1723.23	1943.29	1623.46	1557.07	2026.92	2	26256976	26360323	1	ENSG00000084733	RAB10	40.62	protein_coding	KNOWN
ENSG00000084734	GCKR	8.3479	-0.381392	0.420076	-0.907912	0.363925	0.508328	9.53142	8.87107	10.004	6.88108	6.59969	8.59118	2	27719709	27746554	1	ENSG00000084734	GCKR	45.33	protein_coding	KNOWN
ENSG00000084754	HADHA	1912.59	0.146282	0.0512506	2.85425	0.00431389	0.011194	1833.49	1706.46	1924.39	1908.19	1830.16	2382.42	2	26413504	26467594	-1	ENSG00000084754	HADHA	41.93	protein_coding	KNOWN
ENSG00000084764	MAPRE3	426.054	0.599201	0.0934592	6.41137	1.44222e-10	8.76824e-10	342.042	318.345	358.999	487.266	467.34	608.362	2	27193480	27250064	1	ENSG00000084764	MAPRE3	45.89	protein_coding	KNOWN
ENSG00000084774	CAD	1368.68	0.879923	0.0569132	15.4608	6.38113e-54	2.07103e-52	972.713	905.322	1020.94	1683.36	1614.52	2101.71	2	27440258	27466811	1	ENSG00000084774	CAD	51.17	protein_coding	KNOWN
ENSG00000085063	CD59	5626.45	-0.227237	0.03646	-6.2325	4.5905e-10	2.69532e-09	6129.53	5704.86	6433.41	4924.15	4722.78	6147.91	11	33719807	33757991	-1	ENSG00000085063	CD59	44.03	protein_coding	KNOWN
ENSG00000085117	CD82	1191.45	1.10445	0.0619881	17.8172	5.19923e-71	2.51223e-69	763.358	710.472	801.203	1543.52	1480.4	1927.11	11	44585977	44641913	1	ENSG00000085117	CD82	53.55	protein_coding	KNOWN
ENSG00000085185	BCORL1	178.303	-0.629239	0.133895	-4.69949	2.60815e-06	1.07135e-05	218.349	203.222	229.174	132.752	127.323	165.744	X	129115083	129192058	1	ENSG00000085185	BCORL1	49.7	protein_coding	KNOWN
ENSG00000085224	ATRX	817.394	-0.276439	0.0677135	-4.08248	4.45583e-05	0.000157951	904.042	841.409	948.862	701.91	673.207	876.351	X	76760356	77041702	-1	ENSG00000085224	ATRX	37.72	protein_coding	KNOWN
ENSG00000085231	TAF9	1062	0.679495	0.0640282	10.6124	2.60882e-26	3.72227e-25	825.079	767.916	865.984	1242.66	1191.85	1551.49	5	68646811	68665840	-1	ENSG00000085231	TAF9	41.64	protein_coding	KNOWN
ENSG00000085265	FCN1	0	NA	NA	NA	NA	NA	NA	NA	NA	NA	NA	NA	9	137801431	137809809	-1	ENSG00000085265	FCN1	56.4	protein_coding	KNOWN
ENSG00000085274	MYNN	465.219	0.640289	0.0887434	7.21506	5.39087e-13	3.84444e-12	367.523	342.06	385.743	538.691	516.662	672.568	3	169490619	169507504	1	ENSG00000085274	MYNN	37.29	protein_coding	KNOWN
ENSG00000085276	MECOM	240.465	-0.325619	0.120405	-2.70435	0.00684377	0.0170487	269.712	251.026	283.083	202.39	194.113	252.688	3	168801287	169381406	-1	ENSG00000085276	MECOM	37.45	protein_coding	KNOWN
ENSG00000085365	SCAMP1	630.564	0.835504	0.0776534	10.7594	5.35167e-27	7.82596e-26	457.216	425.539	479.883	767.26	735.884	957.941	5	77656339	77776562	1	ENSG00000085365	SCAMP1	37.59	protein_coding	KNOWN
ENSG00000085377	PREP	575.117	-0.0661945	0.0846106	-0.782343	0.434013	0.577016	593.702	552.57	623.136	533.275	511.468	665.806	6	105725440	105850959	-1	ENSG00000085377	PREP	40.95	protein_coding	KNOWN
ENSG00000085382	HACE1	167.87	-0.940182	0.140325	-6.70003	2.08372e-11	1.34222e-10	222.535	207.117	233.567	109.065	104.605	136.17	6	105175968	105307794	-1	ENSG00000085382	HACE1	37.39	protein_coding	KNOWN
ENSG00000085415	SEH1L	707.105	-0.0193202	0.0722493	-0.26741	0.789154	0.86653	719.044	669.228	754.692	667.189	639.906	833	18	12947132	12987535	1	ENSG00000085415	SEH1L	43.55	protein_coding	KNOWN
ENSG00000085433	WDR47	422.669	-0.0327119	0.0933488	-0.350427	0.726018	0.819966	431.357	401.472	452.742	396.55	380.334	495.102	1	109512836	109584850	-1	ENSG00000085433	WDR47	41.23	protein_coding	KNOWN
ENSG00000085449	WDFY1	791.555	-0.217408	0.0712726	-3.05038	0.00228554	0.00624432	859.796	800.227	902.422	695.437	666.999	868.269	2	224720433	224810104	-1	ENSG00000085449	WDFY1	42.72	protein_coding	KNOWN
ENSG00000085465	OVGP1	12.2627	0.124749	0.384639	0.324327	0.74569	0.834787	11.8911	11.0672	12.4806	12.1922	11.6936	15.2223	1	111956936	111970399	-1	ENSG00000085465	OVGP1	45.7	protein_coding	KNOWN
ENSG00000085491	SLC25A24	504.445	0.954089	0.0876357	10.887	1.32966e-27	1.99872e-26	346.302	322.309	363.47	630.919	605.118	787.716	1	108676658	108743471	-1	ENSG00000085491	SLC25A24	39.44	protein_coding	KNOWN
ENSG00000085511	MAP3K4	378.129	-0.0792567	0.102867	-0.770476	0.441018	0.583407	393.148	365.91	412.64	349.951	335.64	436.921	6	161412759	161538417	1	ENSG00000085511	MAP3K4	38.79	protein_coding	KNOWN
ENSG00000085514	PILRA	8.39743	0.389647	0.421893	0.923568	0.355711	0.499573	7.25569	6.753	7.6154	8.93888	8.57334	11.1604	7	99965153	99997719	1	ENSG00000085514	PILRA	48.68	protein_coding	KNOWN
ENSG00000085552	IGSF9	8.18309	-1.10586	0.43154	-2.5626	0.0103891	0.0249564	10.779	10.0322	11.3134	4.70967	4.51708	5.88013	1	159896829	159915386	-1	ENSG00000085552	IGSF9	55.8	protein_coding	KNOWN
ENSG00000085563	ABCB1	5.13891	-0.296377	0.443098	-0.668874	0.503576	0.64121	5.61067	5.22195	5.88883	4.29641	4.12071	5.36416	7	87133175	87342611	-1	ENSG00000085563	ABCB1	37.05	protein_coding	KNOWN
ENSG00000085644	ZNF213	110.626	-0.0235438	0.164135	-0.143442	0.885941	0.92965	112.633	104.829	118.216	104.204	99.9431	130.101	16	3179778	3192806	1	ENSG00000085644	ZNF213	53.47	protein_coding	KNOWN
ENSG00000085662	AKR1B1	5670.62	1.50492	0.0807117	18.6457	1.36887e-77	7.71024e-76	2977.73	2771.42	3125.35	7947.33	7622.34	9922.42	7	134127102	134144036	-1	ENSG00000085662	AKR1B1	50.04	protein_coding	KNOWN
ENSG00000085719	CPNE3	2024.19	-0.395871	0.0484952	-8.16308	3.2658e-16	2.82744e-15	2322.38	2161.48	2437.51	1659.87	1591.99	2072.38	8	87497059	87573726	1	ENSG00000085719	CPNE3	38.39	protein_coding	KNOWN
ENSG00000085721	RRN3	434.482	0.294953	0.0905445	3.25754	0.00112382	0.00323602	394.308	366.99	413.857	454.92	436.317	567.977	16	15153879	15188174	-1	ENSG00000085721	RRN3	42.09	protein_coding	KNOWN
ENSG00000085733	CTTN	3504.9	-0.144259	0.0395812	-3.64464	0.000267771	0.000850546	3716.32	3458.84	3900.56	3162.24	3032.93	3948.13	11	70244510	70282690	1	ENSG00000085733	CTTN	52.81	protein_coding	KNOWN
ENSG00000085741	WNT11	31.9471	-0.194521	0.282383	-0.688854	0.490915	0.629599	34.3181	31.9404	36.0194	28.2017	27.0484	35.2105	11	75897369	75921780	-1	ENSG00000085741	WNT11	57.84	protein_coding	KNOWN
ENSG00000085760	MTIF2	451.398	0.198024	0.087633	2.2597	0.02384	0.052551	424.885	395.449	445.95	458.345	439.602	572.253	2	55463731	55496483	-1	ENSG00000085760	MTIF2	39.6	protein_coding	KNOWN
ENSG00000085788	DDHD2	726.623	1.1724	0.0726292	16.1423	1.28695e-58	4.7049e-57	450.694	419.469	473.038	955.253	916.189	1192.65	8	38082736	38133076	1	ENSG00000085788	DDHD2	42.25	protein_coding	KNOWN
ENSG00000085831	TTC39A	9.56955	-0.438685	0.404711	-1.08395	0.278389	0.414954	11.073	10.3058	11.6219	7.68275	7.36858	9.59208	1	51752930	51810788	-1	ENSG00000085831	TTC39A	51.4	protein_coding	KNOWN
ENSG00000085832	EPS15	825.958	-0.41746	0.0675097	-6.1837	6.26176e-10	3.6402e-09	953.267	887.223	1000.53	671.206	643.758	838.016	1	51819935	51985000	-1	ENSG00000085832	EPS15	38.05	protein_coding	KNOWN
ENSG00000085840	ORC1	211.636	1.08141	0.129706	8.33738	7.59533e-17	6.83862e-16	136.941	127.454	143.73	272.507	261.364	340.232	1	52838501	52870131	-1	ENSG00000085840	ORC1	44.76	protein_coding	KNOWN
ENSG00000085871	MGST2	23.2925	-0.642859	0.318617	-2.01765	0.0436272	0.0892913	28.5597	26.581	29.9756	17.2006	16.4972	21.4753	4	140586922	140661899	1	ENSG00000085871	MGST2	43.46	protein_coding	KNOWN
ENSG00000085872	CHERP	889.337	0.734821	0.0714204	10.2887	7.92623e-25	1.05335e-23	673.241	626.598	706.619	1053.62	1010.53	1315.47	19	16628700	16653341	-1	ENSG00000085872	CHERP	57.3	protein_coding	KNOWN
ENSG00000085978	ATG16L1	607.394	1.49146	0.0821682	18.1513	1.25341e-73	6.45904e-72	321.621	299.339	337.566	850.41	815.634	1061.76	2	234118697	234204320	1	ENSG00000085978	ATG16L1	45.33	protein_coding	KNOWN
ENSG00000085982	USP40	132.802	0.862285	0.157828	5.46344	4.6699e-08	2.28552e-07	94.9659	88.3865	99.674	162.349	155.71	202.697	2	234384166	234475428	-1	ENSG00000085982	USP40	38.86	protein_coding	KNOWN
ENSG00000085998	POMGNT1	1070.72	-1.33179	0.0645573	-20.6296	1.4876e-94	1.11289e-92	1547.78	1440.55	1624.52	578.242	554.596	721.948	1	46654354	46685977	-1	ENSG00000085998	POMGNT1	49.39	protein_coding	KNOWN
ENSG00000085999	RAD54L	319.968	0.791092	0.10757	7.35424	1.92022e-13	1.4092e-12	236.599	220.207	248.329	385.004	369.26	480.685	1	46713360	46744145	1	ENSG00000085999	RAD54L	46.5	protein_coding	KNOWN
ENSG00000086015	MAST2	1124.11	-0.349856	0.0627931	-5.57157	2.52452e-08	1.27251e-07	1271.87	1183.75	1334.93	938.501	900.123	1171.74	1	46252659	46501796	1	ENSG00000086015	MAST2	41.32	protein_coding	KNOWN
ENSG00000086061	DNAJA1	2443.81	0.834938	0.056631	14.7435	3.38861e-49	9.97839e-48	1773.11	1650.26	1861.01	2974.3	2852.67	3713.48	9	33025209	33039905	1	ENSG00000086061	DNAJA1	41.22	protein_coding	KNOWN
ENSG00000086062	B4GALT1	1797.14	-0.377861	0.0492385	-7.6741	1.66586e-14	1.30152e-13	2051.61	1909.47	2153.32	1484.76	1424.04	1853.76	9	33104080	33167354	-1	ENSG00000086062	B4GALT1	47.1	protein_coding	KNOWN
ENSG00000086065	CHMP5	943.65	0.281656	0.067238	4.18894	2.80264e-05	0.000101998	859.978	800.398	902.613	983.068	942.867	1227.38	9	33264940	33281977	1	ENSG00000086065	CHMP5	41.53	protein_coding	KNOWN
ENSG00000086102	NFX1	550.455	0.0163909	0.0859756	0.190646	0.848803	0.906303	553.214	514.886	580.641	526.183	504.665	656.951	9	33290509	33371155	1	ENSG00000086102	NFX1	42.57	protein_coding	KNOWN
ENSG00000086159	AQP6	2.27818	0.138941	0.426841	0.32551	0.744795	0.834315	2.19716	2.04494	2.30609	2.27508	2.18205	2.84049	12	50360977	50370922	1	ENSG00000086159	AQP6	57.52	protein_coding	KNOWN
ENSG00000086189	DIMT1	474.872	0.332137	0.0850925	3.90324	9.49119e-05	0.000321169	424.29	394.895	445.325	502.291	481.751	627.121	5	61683081	61699766	-1	ENSG00000086189	DIMT1	39.95	protein_coding	KNOWN
ENSG00000086200	IPO11	549.277	0.156813	0.082628	1.89782	0.05772	0.11368	524.558	488.216	550.564	549.931	527.442	686.601	5	61699799	61924409	1	ENSG00000086200	IPO11	38.3	protein_coding	KNOWN
ENSG00000086205	FOLH1	0	NA	NA	NA	NA	NA	NA	NA	NA	NA	NA	NA	11	49168187	49230222	-1	ENSG00000086205	FOLH1	35.64	protein_coding	KNOWN
ENSG00000086232	EIF2AK1	2536.53	-0.109821	0.0459515	-2.38994	0.0168513	0.0384809	2658.95	2474.73	2790.77	2317.18	2222.42	2893.05	7	6061881	6098861	-1	ENSG00000086232	EIF2AK1	44.71	protein_coding	KNOWN
ENSG00000086288	NME8	0.462858	-0.0991717	0.269491	-0.367996	0.712876	NA	0.509857	0.474533	0.535134	0.447614	0.42931	0.558856	7	37888199	37940003	1	ENSG00000086288	NME8	37.47	protein_coding	KNOWN
ENSG00000086289	EPDR1	2314.97	-0.173626	0.0483955	-3.58764	0.000333681	0.00104567	2478.22	2306.52	2601.08	2066.24	1981.75	2579.75	7	37723446	37991543	1	ENSG00000086289	EPDR1	38.37	protein_coding	KNOWN
ENSG00000086300	SNX10	1.18763	0.278048	0.365408	0.760924	0.446702	NA	1.05236	0.979455	1.10454	1.19999	1.15091	1.49821	7	26331541	26413949	1	ENSG00000086300	SNX10	42.65	protein_coding	KNOWN
ENSG00000086475	SEPHS1	695.314	0.171724	0.0746986	2.29889	0.0215112	0.0479689	661.066	615.267	693.84	700.242	671.607	874.268	10	13359424	13390297	-1	ENSG00000086475	SEPHS1	45.78	protein_coding	KNOWN
ENSG00000086504	MRPL28	550.804	0.388114	0.0815171	4.76113	1.92508e-06	8.03192e-06	481.886	448.5	505.776	593.044	568.793	740.429	16	417384	420527	-1	ENSG00000086504	MRPL28	64.85	protein_coding	KNOWN
ENSG00000086506	HBQ1	0.182987	0.043061	0.184467	0.233434	0.815424	NA	0.254072	0.23647	0.266669	0.246167	0.2361	0.307345	16	230452	231180	1	ENSG00000086506	HBQ1	71.88	protein_coding	KNOWN
ENSG00000086544	ITPKC	186.138	-0.43549	0.131035	-3.32347	0.000889046	0.00259978	215.96	200.998	226.666	150.171	144.03	187.492	19	41223008	41246765	1	ENSG00000086544	ITPKC	51.32	protein_coding	KNOWN
ENSG00000086548	CEACAM6	0	NA	NA	NA	NA	NA	NA	NA	NA	NA	NA	NA	19	42254885	42276113	1	ENSG00000086548	CEACAM6	45.92	protein_coding	KNOWN
ENSG00000086570	FAT2	6.42255	-0.0486179	0.431377	-0.112704	0.910265	0.946249	6.60317	6.14569	6.93053	6.0038	5.75828	7.49587	5	150883654	150948505	-1	ENSG00000086570	FAT2	46.35	protein_coding	KNOWN
ENSG00000086589	RBM22	901.854	0.468782	0.0654395	7.16359	7.85903e-13	5.53331e-12	764.051	711.116	801.93	994.372	953.709	1241.5	5	150070356	150080669	-1	ENSG00000086589	RBM22	43.27	protein_coding	KNOWN
ENSG00000086598	TMED2	3365.2	1.76084	0.0432465	40.7164	0	0	1547.51	1440.3	1624.23	4931.85	4730.17	6157.52	12	124069078	124083116	1	ENSG00000086598	TMED2	42.28	protein_coding	KNOWN
ENSG00000086619	ERO1LB	1.19299	-0.268377	0.365705	-0.733862	0.463033	NA	1.27773	1.18921	1.34108	0.997605	0.95681	1.24553	1	236378855	236445319	-1	ENSG00000086619	ERO1LB	37.49	protein_coding	KNOWN
ENSG00000086666	ZFAND6	679.656	-0.0126905	0.0726932	-0.174576	0.861413	0.91421	689.128	641.384	723.293	642.376	616.107	802.02	15	80351910	80430735	1	ENSG00000086666	ZFAND6	38.17	protein_coding	KNOWN
ENSG00000086696	HSD17B2	7.63217	0.150501	0.423694	0.355212	0.722431	0.817505	7.28385	6.77922	7.64497	7.60284	7.29194	9.49231	16	82068609	82132139	1	ENSG00000086696	HSD17B2	42.39	protein_coding	KNOWN
ENSG00000086712	TXLNG	346.484	-0.348675	0.105957	-3.29072	0.000999321	0.0028982	391.635	364.502	411.051	289.22	277.393	361.098	X	16804550	16862642	1	ENSG00000086712	TXLNG	42.93	protein_coding	KNOWN
ENSG00000086717	PPEF1	0	NA	NA	NA	NA	NA	NA	NA	NA	NA	NA	NA	X	18694029	18846039	1	ENSG00000086717	PPEF1	41.71	protein_coding	KNOWN
ENSG00000086730	LAT2	5.82559	0.648034	0.437733	1.48043	0.138758	0.238371	4.47977	4.16941	4.70187	6.6015	6.33155	8.24212	7	73613982	73644161	1	ENSG00000086730	LAT2	53.07	protein_coding	KNOWN
ENSG00000086758	HUWE1	2297.12	0.0158844	0.0502914	0.315847	0.752119	0.839413	2307.99	2148.08	2422.41	2194.44	2104.7	2739.81	X	53559057	53713673	-1	ENSG00000086758	HUWE1	41.19	protein_coding	KNOWN
ENSG00000086827	ZW10	337.927	0.450891	0.101109	4.45947	8.21627e-06	3.19035e-05	288.444	268.46	302.745	370.769	355.607	462.913	11	113603909	113644533	-1	ENSG00000086827	ZW10	39.15	protein_coding	KNOWN
ENSG00000086848	ALG9	92.7479	-0.259594	0.184386	-1.40788	0.159167	0.266185	101.722	94.6747	106.765	79.906	76.6384	99.7644	11	111652919	111742305	-1	ENSG00000086848	ALG9	40.69	protein_coding	KNOWN
ENSG00000086967	MYBPC2	0	NA	NA	NA	NA	NA	NA	NA	NA	NA	NA	NA	19	50936160	50969578	1	ENSG00000086967	MYBPC2	53.78	protein_coding	KNOWN
ENSG00000086991	NOX4	2.29657	-0.147314	0.425841	-0.345936	0.729391	0.82272	2.43856	2.26961	2.55945	2.0706	1.98593	2.58519	11	89057524	89322779	-1	ENSG00000086991	NOX4	35.71	protein_coding	KNOWN
ENSG00000087008	ACOX3	270.45	0.367065	0.111403	3.29494	0.000984431	0.00285801	238.646	222.113	250.478	289.442	277.606	361.375	4	8368009	8442450	-1	ENSG00000087008	ACOX3	51.93	protein_coding	KNOWN
ENSG00000087053	MTMR2	1559.96	0.793258	0.0545677	14.5371	7.04918e-48	1.99103e-46	1152.07	1072.25	1209.18	1877.51	1800.73	2344.11	11	95566046	95658479	-1	ENSG00000087053	MTMR2	36.56	protein_coding	KNOWN
ENSG00000087074	PPP1R15A	2370.27	-0.423301	0.0456357	-9.27564	1.76552e-20	1.92942e-19	2742.5	2552.49	2878.46	1923.22	1844.58	2401.19	19	49375649	49379314	1	ENSG00000087074	PPP1R15A	56.68	protein_coding	KNOWN
ENSG00000087076	HSD17B14	1.14971	0.278074	0.370365	0.750811	0.452766	NA	1.03294	0.961372	1.08415	1.17785	1.12969	1.47058	19	49316274	49339935	-1	ENSG00000087076	HSD17B14	51.49	protein_coding	KNOWN
ENSG00000087077	TRIP6	2138.79	0.391508	0.0464495	8.42867	3.49614e-17	3.19233e-16	1868.17	1738.74	1960.79	2304.52	2210.28	2877.25	7	100464760	100471076	1	ENSG00000087077	TRIP6	56.45	protein_coding	KNOWN
ENSG00000087085	ACHE	8.05769	-1.29376	0.428065	-3.02236	0.00250815	0.0068093	10.8671	10.1142	11.4059	4.16832	3.99787	5.20424	7	100487615	100494594	-1	ENSG00000087085	ACHE	64.48	protein_coding	KNOWN
ENSG00000087086	FTL	41260	1.2399	0.0307762	40.2876	0	0	24782.6	23065.6	26011.2	55042.9	52792	68722.3	19	49468558	49470135	1	ENSG00000087086	FTL	55.96	protein_coding	KNOWN
ENSG00000087087	SRRT	1822.26	0.273142	0.0523231	5.2203	1.78636e-07	8.26072e-07	1666.03	1550.6	1748.62	1893.28	1815.86	2363.8	7	100472733	100486285	1	ENSG00000087087	SRRT	53.16	protein_coding	KNOWN
ENSG00000087088	BAX	683.59	0.417075	0.0743833	5.60711	2.05734e-08	1.04958e-07	590.608	549.69	619.888	741.584	711.259	925.885	19	49458072	49465055	1	ENSG00000087088	BAX	53.57	protein_coding	KNOWN
ENSG00000087095	NLK	162.252	-1.26802	0.146108	-8.67863	4.00557e-18	3.88643e-17	230.89	214.893	242.337	90.1576	86.4708	112.564	17	26368763	26523407	1	ENSG00000087095	NLK	37.3	protein_coding	KNOWN
ENSG00000087111	PIGS	597.898	-0.780455	0.0784673	-9.94624	2.61892e-23	3.2383e-22	762.868	710.016	800.689	417.656	400.577	521.452	17	26880401	26898890	-1	ENSG00000087111	PIGS	47.27	protein_coding	KNOWN
ENSG00000087116	ADAMTS2	1495.09	-0.0215973	0.0562889	-0.383686	0.701211	0.802436	1521.29	1415.89	1596.71	1409.35	1351.72	1759.61	5	178537852	178772431	-1	ENSG00000087116	ADAMTS2	53.87	protein_coding	KNOWN
ENSG00000087128	TMPRSS11E	2.3189	-0.125854	0.423184	-0.297397	0.766163	0.849558	2.43633	2.26754	2.55712	2.09971	2.01385	2.62154	4	69313167	69363322	1	ENSG00000087128	TMPRSS11E	36.69	protein_coding	KNOWN
ENSG00000087152	ATXN7L3	755.423	0.315852	0.0700113	4.51144	6.43893e-06	2.53424e-05	679.234	632.175	712.908	795.077	762.564	992.671	17	42269173	42277481	-1	ENSG00000087152	ATXN7L3	59.15	protein_coding	KNOWN
ENSG00000087157	PGS1	260.093	0.676172	0.113634	5.95044	2.6742e-09	1.47454e-08	202.323	188.305	212.353	304.02	291.587	379.575	17	76374721	76421195	1	ENSG00000087157	PGS1	52.04	protein_coding	KNOWN
ENSG00000087191	PSMC5	1796.08	0.393937	0.0496249	7.93829	2.0498e-15	1.68864e-14	1568.01	1459.37	1645.74	1937.51	1858.28	2419.03	17	61904512	61909379	1	ENSG00000087191	PSMC5	50.94	protein_coding	KNOWN
ENSG00000087206	UIMC1	425.761	0.707712	0.0959776	7.37371	1.65938e-13	1.22345e-12	326.691	304.058	342.888	501.752	481.234	626.449	5	176332006	176449634	-1	ENSG00000087206	UIMC1	42.38	protein_coding	KNOWN
ENSG00000087237	CETP	0.165042	-0.0438978	0.184467	-0.23797	0.811904	NA	0.261846	0.243705	0.274828	0.238859	0.229091	0.29822	16	56995762	57017757	1	ENSG00000087237	CETP	50.8	protein_coding	KNOWN
ENSG00000087245	MMP2	11884.9	0.401385	0.0330655	12.1391	6.55518e-34	1.23674e-32	10342.6	9626	10855.3	12845.9	12320.6	16038.4	16	55423612	55540603	1	ENSG00000087245	MMP2	45.67	protein_coding	KNOWN
ENSG00000087250	MT3	0	NA	NA	NA	NA	NA	NA	NA	NA	NA	NA	NA	16	56622986	56625000	1	ENSG00000087250	MT3	61.39	protein_coding	KNOWN
ENSG00000087253	LPCAT2	1056.17	-0.169698	0.06367	-2.66527	0.00769265	0.0189876	1129.46	1051.21	1185.46	944.27	905.656	1178.94	16	55542910	55620582	1	ENSG00000087253	LPCAT2	35.52	protein_coding	KNOWN
ENSG00000087258	GNAO1	809.463	-1.85411	0.0787144	-23.5549	1.11749e-122	1.1897e-120	1277.45	1188.95	1340.78	332.284	318.696	414.864	16	56225302	56391356	1	ENSG00000087258	GNAO1	49.47	protein_coding	KNOWN
ENSG00000087263	OGFOD1	781.08	-0.351749	0.0688578	-5.10834	3.25007e-07	1.46279e-06	883.954	822.712	927.778	651.406	624.768	813.295	16	56485402	56513012	1	ENSG00000087263	OGFOD1	40.39	protein_coding	KNOWN
ENSG00000087266	SH3BP2	146.707	0.454171	0.148534	3.0577	0.00223045	0.00610706	125.007	116.347	131.205	161.051	154.465	201.076	4	2794750	2842825	1	ENSG00000087266	SH3BP2	59.23	protein_coding	KNOWN
ENSG00000087269	NOP14	619.257	0.151492	0.0775782	1.95277	0.0508471	0.102052	592.693	551.63	622.077	619.074	593.758	772.928	4	2939660	2965112	-1	ENSG00000087269	NOP14	49.99	protein_coding	KNOWN
ENSG00000087274	ADD1	2417.36	0.192023	0.0448316	4.2832	1.84224e-05	6.85392e-05	2278.86	2120.98	2391.84	2448.12	2348.01	3056.53	4	2845584	2931803	1	ENSG00000087274	ADD1	44.84	protein_coding	KNOWN
ENSG00000087299	L2HGDH	115.436	-0.20752	0.166886	-1.24349	0.213688	0.336975	124.795	116.149	130.982	101.633	97.4772	126.891	14	50704281	50779266	-1	ENSG00000087299	L2HGDH	40.78	protein_coding	KNOWN
ENSG00000087301	TXNDC16	168.491	0.245516	0.139527	1.75963	0.0784706	0.147903	155.772	144.979	163.494	173.662	166.56	216.821	14	52897308	53019240	-1	ENSG00000087301	TXNDC16	36.83	protein_coding	KNOWN
ENSG00000087302	C14orf166	1087.81	0.610065	0.0656946	9.28638	1.59626e-20	1.75137e-19	870.036	809.759	913.17	1248.8	1197.74	1559.16	14	52456193	52471420	1	ENSG00000087302	C14orf166	35.82	protein_coding	KNOWN
ENSG00000087303	NID2	503.023	-2.09703	0.0944444	-22.2039	3.14826e-109	2.82411e-107	820.408	763.569	861.081	180.33	172.956	225.146	14	52471521	52535712	-1	ENSG00000087303	NID2	43.16	protein_coding	KNOWN
ENSG00000087338	GMCL1	353.814	-0.00464548	0.105139	-0.0441844	0.964757	0.982092	357.446	332.682	375.167	335.059	321.358	418.329	2	70056774	70108528	1	ENSG00000087338	GMCL1	37.77	protein_coding	KNOWN
ENSG00000087365	SF3B2	3293.39	-0.233688	0.0403112	-5.7971	6.74718e-09	3.57683e-08	3593.8	3344.81	3771.96	2874.19	2756.66	3588.49	11	65818200	65836779	1	ENSG00000087365	SF3B2	48.41	protein_coding	KNOWN
ENSG00000087448	KLHL42	483.57	-0.520273	0.0869901	-5.98084	2.21994e-09	1.23036e-08	575.102	535.258	603.614	377.082	361.662	470.796	12	27932953	27955973	1	ENSG00000087448	KLHL42	43.03	protein_coding	KNOWN
ENSG00000087460	GNAS	9957.74	-0.243907	0.0323097	-7.54902	4.3853e-14	3.32562e-13	10902.5	10147.1	11443	8657.86	8303.81	10809.5	20	57414773	57486247	1	ENSG00000087460	GNAS	47.09	protein_coding	KNOWN
ENSG00000087470	DNM1L	1101.44	0.190421	0.0612058	3.11115	0.00186357	0.00516353	1039.48	967.463	1091.01	1115.44	1069.83	1392.66	12	32832134	32898486	1	ENSG00000087470	DNM1L	38.22	protein_coding	KNOWN
ENSG00000087494	PTHLH	145.544	-0.936439	0.148078	-6.32396	2.54938e-10	1.52648e-09	192.806	179.448	202.365	94.74	90.8658	118.285	12	28111017	28125638	-1	ENSG00000087494	PTHLH	40.26	protein_coding	KNOWN
ENSG00000087495	PHACTR3	0.531984	-0.253608	0.253592	-1.00006	0.31728	NA	0.559097	0.520362	0.586815	0.441015	0.42298	0.550616	20	58152564	58422766	1	ENSG00000087495	PHACTR3	47.63	protein_coding	KNOWN
ENSG00000087502	ERGIC2	937.355	0.0534069	0.0658969	0.810461	0.417675	0.561927	929.378	864.989	975.454	906.94	869.853	1132.34	12	29490285	29534122	-1	ENSG00000087502	ERGIC2	34.04	protein_coding	KNOWN
ENSG00000087510	TFAP2C	110.532	-0.4199	0.166334	-2.52445	0.0115881	0.0275296	127.63	118.787	133.957	89.7136	86.0449	112.009	20	55204358	55214339	1	ENSG00000087510	TFAP2C	48.97	protein_coding	KNOWN
ENSG00000087586	AURKA	1547.87	0.438204	0.0548737	7.98569	1.39743e-15	1.16358e-14	1326.97	1235.03	1392.75	1690.76	1621.62	2110.95	20	54944445	54967393	-1	ENSG00000087586	AURKA	42.93	protein_coding	KNOWN
ENSG00000087589	CASS4	11.2101	-0.0405052	0.393032	-0.103058	0.917917	0.951404	11.4152	10.6243	11.9811	10.4376	10.0107	13.0315	20	54987168	55034396	1	ENSG00000087589	CASS4	45.37	protein_coding	KNOWN
ENSG00000087842	PIR	296.933	1.40185	0.120178	11.6648	1.92884e-31	3.31911e-30	164.052	152.686	172.185	407.652	390.982	508.962	X	15402921	15511687	-1	ENSG00000087842	PIR	38.99	protein_coding	KNOWN
ENSG00000087884	AAMDC	138.873	-0.416318	0.155456	-2.67805	0.00740526	0.0183343	160.555	149.431	168.515	113.138	108.512	141.255	11	77532155	77629478	1	ENSG00000087884	AAMDC	41.83	protein_coding	KNOWN
ENSG00000087903	RFX2	109.672	-0.042889	0.168358	-0.254749	0.798917	0.873234	112.522	104.727	118.101	102.716	98.5154	128.243	19	5993175	6199583	-1	ENSG00000087903	RFX2	47.54	protein_coding	KNOWN
ENSG00000087916	SLC6A14	0.493401	0.0945786	0.27324	0.346138	0.729239	NA	0.478136	0.44501	0.50184	0.4801	0.460467	0.599415	X	115567790	115592625	1	ENSG00000087916	SLC6A14	33.28	protein_coding	KNOWN
ENSG00000087995	METTL2A	139.614	0.0163184	0.151217	0.107914	0.914064	0.948934	140.355	130.631	147.313	133.49	128.031	166.665	17	60501228	60527454	1	ENSG00000087995	METTL2A	45.27	protein_coding	KNOWN
ENSG00000088002	SULT2B1	1.90472	-0.0240103	0.411581	-0.0583369	0.95348	0.974343	1.9706	1.83407	2.06829	1.82255	1.74802	2.27549	19	49055332	49102682	1	ENSG00000088002	SULT2B1	51.75	protein_coding	KNOWN
ENSG00000088035	ALG6	133.233	0.494206	0.153546	3.21861	0.00128812	0.00367309	111.471	103.748	116.998	147.653	141.615	184.348	1	63833261	63904233	1	ENSG00000088035	ALG6	37.93	protein_coding	KNOWN
ENSG00000088038	CNOT3	765.459	-0.144625	0.0692426	-2.08867	0.0367378	0.0768633	811.64	755.408	851.879	690.457	662.222	862.05	19	54641444	54659419	1	ENSG00000088038	CNOT3	57.87	protein_coding	KNOWN
ENSG00000088053	GP6	0.348029	-0.000733865	0.239905	-0.00305898	0.997559	NA	0.360009	0.335067	0.377857	0.338377	0.32454	0.422471	19	55525073	55549632	-1	ENSG00000088053	GP6	48.31	protein_coding	KNOWN
ENSG00000088179	PTPN4	187.53	-0.12735	0.135199	-0.941945	0.346221	0.489621	197.695	183.999	207.496	170.204	163.244	212.503	2	120517207	120741394	1	ENSG00000088179	PTPN4	37.04	protein_coding	KNOWN
ENSG00000088205	DDX18	1307.88	0.140133	0.059312	2.36264	0.0181452	0.0411447	1256.13	1169.1	1318.4	1301.75	1248.52	1625.26	2	118572226	118589955	1	ENSG00000088205	DDX18	39.26	protein_coding	KNOWN
ENSG00000088247	KHSRP	3382.63	0.736453	0.0523803	14.0597	6.71434e-45	1.77971e-43	2560.89	2383.47	2687.85	4012.31	3848.23	5009.46	19	6413359	6424805	-1	ENSG00000088247	KHSRP	59.03	protein_coding	KNOWN
ENSG00000088256	GNA11	2173.55	-0.293948	0.0587964	-4.99942	5.75026e-07	2.52474e-06	2416.88	2249.43	2536.7	1853.86	1778.05	2314.58	19	3094408	3124002	1	ENSG00000088256	GNA11	61.66	protein_coding	KNOWN
ENSG00000088280	ASAP3	362.556	0.0567752	0.105494	0.538184	0.59045	0.715649	359.115	334.235	376.918	351.264	336.9	438.561	1	23755056	23810685	-1	ENSG00000088280	ASAP3	49.49	protein_coding	KNOWN
ENSG00000088298	EDEM2	383.412	-0.59727	0.0983215	-6.07466	1.2425e-09	7.04557e-09	465.936	433.655	489.036	289.627	277.784	361.606	20	33703160	33865928	-1	ENSG00000088298	EDEM2	46.07	protein_coding	KNOWN
ENSG00000088305	DNMT3B	150.188	0.126409	0.153937	0.82117	0.41155	0.555886	144.851	134.815	152.032	148.69	142.61	185.643	20	31350191	31397162	1	ENSG00000088305	DNMT3B	49.4	protein_coding	KNOWN
ENSG00000088320	REM1	0	NA	NA	NA	NA	NA	NA	NA	NA	NA	NA	NA	20	30063096	30072708	1	ENSG00000088320	REM1	50.66	protein_coding	KNOWN
ENSG00000088325	TPX2	3388.52	0.817887	0.0438656	18.6453	1.37831e-77	7.74091e-76	2476.37	2304.8	2599.14	4105.19	3937.32	5125.42	20	30327074	30389608	1	ENSG00000088325	TPX2	41.52	protein_coding	KNOWN
ENSG00000088356	PDRG1	414.763	0.235789	0.0898455	2.62438	0.00868068	0.0211888	384.617	357.97	403.685	425.909	408.492	531.757	20	30532758	30539895	-1	ENSG00000088356	PDRG1	50.01	protein_coding	KNOWN
ENSG00000088367	EPB41L1	562.661	1.13224	0.0842662	13.4365	3.69646e-41	8.86418e-40	355.67	331.029	373.303	733.153	703.172	915.358	20	34679426	34820721	1	ENSG00000088367	EPB41L1	49.98	protein_coding	KNOWN
ENSG00000088386	SLC15A1	0.836627	0.0917531	0.321522	0.285371	0.77536	NA	0.811026	0.754837	0.851234	0.812764	0.779527	1.01475	13	99336055	99404908	-1	ENSG00000088386	SLC15A1	44.51	protein_coding	KNOWN
ENSG00000088387	DOCK9	485.077	-0.194698	0.089463	-2.1763	0.0295331	0.0635828	522.567	486.363	548.474	429.38	411.821	536.09	13	99445741	99738879	-1	ENSG00000088387	DOCK9	41.78	protein_coding	KNOWN
ENSG00000088448	ANKRD10	702.415	0.414321	0.075977	5.45325	4.94588e-08	2.4151e-07	608.439	566.285	638.604	762.517	731.335	952.019	13	111530887	111567416	-1	ENSG00000088448	ANKRD10	40	protein_coding	KNOWN
ENSG00000088451	TGDS	107.359	-0.408702	0.170381	-2.39875	0.0164511	0.0376781	123.656	115.089	129.787	87.598	84.0158	109.368	13	95226308	95248511	-1	ENSG00000088451	TGDS	36.99	protein_coding	KNOWN
ENSG00000088538	DOCK3	50.7673	-0.0311803	0.232559	-0.134075	0.893343	0.934243	51.9309	48.3331	54.5055	47.7913	45.837	59.6685	3	50712672	51421629	1	ENSG00000088538	DOCK3	40.15	protein_coding	KNOWN
ENSG00000088543	C3orf18	173.158	0.161335	0.136126	1.18519	0.235942	0.364562	164.967	153.538	173.146	173.489	166.395	216.605	3	50595462	50608458	-1	ENSG00000088543	C3orf18	55.98	protein_coding	KNOWN
ENSG00000088682	COQ9	259.347	-0.56399	0.112346	-5.0201	5.16441e-07	2.27888e-06	312.619	290.96	328.117	198.859	190.727	248.28	16	57481337	57495187	1	ENSG00000088682	COQ9	45.83	protein_coding	KNOWN
ENSG00000088726	TMEM40	5.54548	0.597171	0.438455	1.36199	0.173201	0.285006	4.40372	4.09862	4.62204	6.26462	6.00844	7.82152	3	12775024	12810956	-1	ENSG00000088726	TMEM40	48.61	protein_coding	KNOWN
ENSG00000088727	KIF9	131.864	0.261405	0.160174	1.632	0.102679	0.185936	120.904	112.527	126.898	136.282	130.709	170.151	3	47269516	47324941	-1	ENSG00000088727	KIF9	48.45	protein_coding	KNOWN
ENSG00000088756	ARHGAP28	98.5029	-0.0457125	0.173373	-0.263665	0.792038	0.868458	101.089	94.0858	106.101	92.0988	88.3326	114.987	18	6729717	6915715	1	ENSG00000088756	ARHGAP28	39.1	protein_coding	KNOWN
ENSG00000088766	CRLS1	517.225	0.503487	0.0845999	5.9514	2.65866e-09	1.46681e-08	432.372	402.416	453.807	576.41	552.838	719.66	20	5986736	6020699	1	ENSG00000088766	CRLS1	39.37	protein_coding	KNOWN
ENSG00000088782	DEFB127	0	NA	NA	NA	NA	NA	NA	NA	NA	NA	NA	NA	20	138111	139804	1	ENSG00000088782	DEFB127	39.85	protein_coding	KNOWN
ENSG00000088808	PPP1R13B	150.591	-0.434599	0.148511	-2.92637	0.00342938	0.00906765	175.132	162.999	183.814	121.856	116.873	152.14	14	104200089	104313927	-1	ENSG00000088808	PPP1R13B	44.51	protein_coding	KNOWN
ENSG00000088812	ATRN	1645.66	0.598117	0.0519857	11.5054	1.23893e-30	2.05878e-29	1322.47	1230.85	1388.04	1882.55	1805.57	2350.41	20	3451687	3631769	1	ENSG00000088812	ATRN	40.34	protein_coding	KNOWN
ENSG00000088826	SMOX	365.566	0.0734334	0.0971658	0.755754	0.449797	0.592029	359.952	335.014	377.798	356.172	341.607	444.689	20	4101627	4168394	1	ENSG00000088826	SMOX	49.87	protein_coding	KNOWN
ENSG00000088827	SIGLEC1	0	NA	NA	NA	NA	NA	NA	NA	NA	NA	NA	NA	20	3667617	3687775	-1	ENSG00000088827	SIGLEC1	56.25	protein_coding	KNOWN
ENSG00000088832	FKBP1A	5260.34	0.605734	0.0391769	15.4615	6.31128e-54	2.0518e-52	4212.29	3920.46	4421.12	6027.98	5781.47	7526.06	20	1349622	1373806	-1	ENSG00000088832	FKBP1A	45.46	protein_coding	KNOWN
ENSG00000088833	NSFL1C	1162.58	0.433522	0.0604509	7.17148	7.41915e-13	5.2312e-12	998.227	929.068	1047.72	1267.77	1215.93	1582.84	20	1422807	1448417	-1	ENSG00000088833	NSFL1C	45.04	protein_coding	KNOWN
ENSG00000088836	SLC4A11	26.6565	0.420944	0.302191	1.39297	0.163629	0.272284	23.0041	21.4103	24.1446	28.9622	27.7778	36.1599	20	3208063	3219887	-1	ENSG00000088836	SLC4A11	61.38	protein_coding	KNOWN
ENSG00000088854	C20orf194	321.984	0.194623	0.102241	1.90356	0.0569673	0.112552	303.555	282.524	318.604	326.688	313.329	407.878	20	3229951	3388272	-1	ENSG00000088854	C20orf194	43.79	protein_coding	KNOWN
ENSG00000088876	ZNF343	188.332	-0.247652	0.130032	-1.90454	0.0568398	0.11238	206.378	192.079	216.609	163.464	156.779	204.088	20	2462463	2505348	-1	ENSG00000088876	ZNF343	43.04	protein_coding	KNOWN
ENSG00000088881	EBF4	5.90479	-0.308429	0.436919	-0.705918	0.480239	0.620299	6.59089	6.13426	6.91764	5.00503	4.80036	6.24889	20	2673480	2740754	1	ENSG00000088881	EBF4	49.24	protein_coding	KNOWN
ENSG00000088882	CPXM1	0.330085	-0.129332	0.221861	-0.582943	0.559932	NA	0.376417	0.350338	0.395078	0.323627	0.310393	0.404056	20	2774715	2781283	-1	ENSG00000088882	CPXM1	59.72	protein_coding	KNOWN
ENSG00000088888	MAVS	989.986	-0.73852	0.07294	-10.125	4.27857e-24	5.49017e-23	1248.96	1162.43	1310.88	703.951	675.164	878.899	20	3827487	3849280	1	ENSG00000088888	MAVS	53.77	protein_coding	KNOWN
ENSG00000088899	LZTS3	227.456	0.0751495	0.123073	0.610609	0.541458	0.674826	223.911	208.398	235.011	221.823	212.752	276.951	20	3143263	3154192	-1	ENSG00000088899	LZTS3	59.3	protein_coding	KNOWN
ENSG00000088926	F11	0.157247	-0.0438978	0.184467	-0.23797	0.811904	NA	0.261846	0.243705	0.274828	0.238859	0.229091	0.29822	4	187187099	187210835	1	ENSG00000088926	F11	39.99	protein_coding	KNOWN
ENSG00000088930	XRN2	1562.76	0.198689	0.0535043	3.71351	0.000204401	0.000661732	1468.87	1367.1	1541.69	1585.27	1520.44	1979.24	20	21283942	21370463	1	ENSG00000088930	XRN2	37.22	protein_coding	KNOWN
ENSG00000088986	DYNLL1	3039.37	0.167405	0.0432243	3.87293	0.000107533	0.000361354	2892.02	2691.66	3035.4	3054.25	2929.35	3813.3	12	120907653	120936296	1	ENSG00000088986	DYNLL1	47.04	protein_coding	KNOWN
ENSG00000088992	TESC	0	NA	NA	NA	NA	NA	NA	NA	NA	NA	NA	NA	12	117476728	117537284	-1	ENSG00000088992	TESC	51.4	protein_coding	KNOWN
ENSG00000089006	SNX5	1341.23	0.349163	0.0559112	6.24496	4.2391e-10	2.4996e-09	1191.69	1109.13	1250.77	1427.52	1369.14	1782.29	20	17922241	17949623	-1	ENSG00000089006	SNX5	42.13	protein_coding	KNOWN
ENSG00000089009	RPL6	5265.24	0.245741	0.0428068	5.74071	9.4283e-09	4.9347e-08	4865.69	4528.59	5106.92	5425.37	5203.51	6773.69	12	112842994	112856642	-1	ENSG00000089009	RPL6	45.67	protein_coding	KNOWN
ENSG00000089012	SIRPG	0.351007	0.132836	0.22563	0.588733	0.55604	NA	0.343723	0.319909	0.360764	0.35441	0.339917	0.442488	20	1609798	1638425	-1	ENSG00000089012	SIRPG	43.73	protein_coding	KNOWN
ENSG00000089022	MAPKAPK5	313.197	0.270661	0.109125	2.48028	0.0131279	0.0307764	287.05	267.162	301.281	325.644	312.327	406.574	12	112279782	112334343	1	ENSG00000089022	MAPKAPK5	43.96	protein_coding	KNOWN
ENSG00000089041	P2RX7	1.42501	0.353975	0.372529	0.950195	0.342013	NA	1.19322	1.11055	1.25238	1.43413	1.37548	1.79054	12	121570622	121623876	1	ENSG00000089041	P2RX7	46.44	protein_coding	KNOWN
ENSG00000089048	ESF1	538.319	0.502196	0.0829455	6.05453	1.40829e-09	7.95311e-09	449.704	418.547	471.998	598.979	574.485	747.838	20	13694969	13765532	-1	ENSG00000089048	ESF1	37.98	protein_coding	KNOWN
ENSG00000089050	RBBP9	506.696	-0.449057	0.0871393	-5.15332	2.55916e-07	1.16454e-06	590.072	549.19	619.325	406.476	389.853	507.494	20	18467184	18477887	-1	ENSG00000089050	RBBP9	41.68	protein_coding	KNOWN
ENSG00000089053	ANAPC5	1760.07	0.196296	0.0532251	3.68804	0.000225988	0.000727002	1657.45	1542.62	1739.62	1785.83	1712.81	2229.65	12	121746048	121837699	-1	ENSG00000089053	ANAPC5	44.55	protein_coding	KNOWN
ENSG00000089057	SLC23A2	897.243	0.518356	0.0653408	7.93312	2.13705e-15	1.75678e-14	744.78	693.18	781.704	1003.18	962.155	1252.49	20	4833002	4990939	-1	ENSG00000089057	SLC23A2	44.93	protein_coding	KNOWN
ENSG00000089060	SLC24A6	125.563	0.318618	0.158041	2.01605	0.0437951	0.089616	112.957	105.131	118.557	132.476	127.058	165.399	12	113736564	113797298	-1	ENSG00000089060	SLC24A6	49.93	protein_coding	KNOWN
ENSG00000089063	TMEM230	2367.15	-0.152049	0.0455672	-3.33681	0.000847456	0.00248717	2515.82	2341.52	2640.55	2129.21	2042.14	2658.36	20	5080486	5093749	-1	ENSG00000089063	TMEM230	43.08	protein_coding	KNOWN
ENSG00000089091	DZANK1	35.6574	-0.552737	0.274471	-2.01383	0.0440277	0.0900539	42.9142	39.941	45.0418	27.5119	26.3868	34.3492	20	18364011	18447829	-1	ENSG00000089091	DZANK1	41.71	protein_coding	KNOWN
ENSG00000089094	KDM2B	381.994	0.00589393	0.0928395	0.0634852	0.94938	0.971902	384.886	358.22	403.967	363.425	348.564	453.745	12	121866900	122018920	-1	ENSG00000089094	KDM2B	50.77	protein_coding	KNOWN
ENSG00000089101	C20orf26	2.38804	-0.405127	0.41921	-0.966405	0.333842	0.476011	2.65057	2.46694	2.78198	1.88232	1.80535	2.35012	20	20033158	20341346	1	ENSG00000089101	C20orf26	41.33	protein_coding	KNOWN
ENSG00000089116	LHX5	0.165042	-0.0438978	0.184467	-0.23797	0.811904	NA	0.261846	0.243705	0.274828	0.238859	0.229091	0.29822	12	113899839	113910085	-1	ENSG00000089116	LHX5	60.89	protein_coding	KNOWN
ENSG00000089123	TASP1	108.014	-0.125208	0.169187	-0.74006	0.459264	0.601385	113.596	105.726	119.228	97.945	93.9397	122.287	20	13246709	13619587	-1	ENSG00000089123	TASP1	38.76	protein_coding	KNOWN
ENSG00000089127	OAS1	395.417	0.0359309	0.231708	0.15507	0.876766	0.923852	394.326	367.006	413.875	380.173	364.626	474.654	12	113344582	113369990	1	ENSG00000089127	OAS1	43.26	protein_coding	KNOWN
ENSG00000089154	GCN1L1	1920.58	0.658312	0.0519443	12.6734	8.30062e-37	1.72382e-35	1503.36	1399.21	1577.89	2231.23	2139.99	2785.74	12	120565007	120632513	-1	ENSG00000089154	GCN1L1	49.67	protein_coding	KNOWN
ENSG00000089157	RPLP0	9368.38	0.320684	0.0403455	7.94843	1.88888e-15	1.56072e-14	8414.74	7831.76	8831.92	9882.93	9478.78	12339.1	12	120634489	120639038	-1	ENSG00000089157	RPLP0	48.92	protein_coding	KNOWN
ENSG00000089159	PXN	2162.93	0.112645	0.0498292	2.26063	0.0237824	0.0524539	2097.85	1952.51	2201.85	2133.01	2045.78	2663.11	12	120648250	120703574	-1	ENSG00000089159	PXN	53	protein_coding	KNOWN
ENSG00000089163	SIRT4	5.78345	-0.103734	0.439431	-0.236065	0.813382	0.883995	5.97648	5.56242	6.27277	5.23031	5.01642	6.53016	12	120740119	120751052	1	ENSG00000089163	SIRT4	48.77	protein_coding	KNOWN
ENSG00000089169	RPH3A	0.672455	-0.371172	0.2876	-1.29059	0.196848	NA	0.70976	0.660587	0.744948	0.516044	0.494942	0.644293	12	113008184	113336686	1	ENSG00000089169	RPH3A	43.79	protein_coding	KNOWN
ENSG00000089177	KIF16B	296.481	-0.101907	0.104994	-0.970592	0.331752	0.473997	309.961	288.486	325.327	271.606	260.499	339.106	20	16252749	16554078	-1	ENSG00000089177	KIF16B	40.7	protein_coding	KNOWN
ENSG00000089195	TRMT6	467.329	0.438844	0.0882442	4.97306	6.59042e-07	2.87539e-06	400.509	372.761	420.365	510.536	489.659	637.416	20	5917881	5931182	-1	ENSG00000089195	TRMT6	42.51	protein_coding	KNOWN
ENSG00000089199	CHGB	0.824327	0.278089	0.319505	0.870375	0.384096	NA	0.730796	0.680165	0.767027	0.833333	0.799256	1.04044	20	5892076	5906007	1	ENSG00000089199	CHGB	42.87	protein_coding	KNOWN
ENSG00000089220	PEBP1	1633.49	0.526746	0.0537393	9.80188	1.10506e-22	1.32991e-21	1352.33	1258.64	1419.38	1832.14	1757.22	2287.47	12	118573663	118583389	1	ENSG00000089220	PEBP1	49.19	protein_coding	KNOWN
ENSG00000089225	TBX5	0	NA	NA	NA	NA	NA	NA	NA	NA	NA	NA	NA	12	114791736	114846247	-1	ENSG00000089225	TBX5	45.85	protein_coding	KNOWN
ENSG00000089234	BRAP	315.242	-0.260249	0.102221	-2.54593	0.0108987	0.0260482	346.888	322.855	364.085	272.368	261.23	340.057	12	112079950	112123790	-1	ENSG00000089234	BRAP	44.41	protein_coding	KNOWN
ENSG00000089248	ERP29	1779.64	-0.0488326	0.0498062	-0.980451	0.326863	0.468891	1827.45	1700.84	1918.05	1661.33	1593.39	2074.2	12	112451120	112461255	1	ENSG00000089248	ERP29	47.22	protein_coding	KNOWN
ENSG00000089250	NOS1	0.316073	0.143216	0.233597	0.613092	0.539816	NA	0.342489	0.31876	0.359468	0.355687	0.341142	0.444083	12	117645947	117889975	-1	ENSG00000089250	NOS1	47.35	protein_coding	KNOWN
ENSG00000089280	FUS	3770.6	0.00946898	0.0405173	0.233702	0.815216	0.885256	3796.45	3533.42	3984.66	3593.66	3446.71	4486.77	16	31191431	31203127	1	ENSG00000089280	FUS	47.05	protein_coding	KNOWN
ENSG00000089289	IGBP1	322.585	0.318432	0.102696	3.10071	0.00193055	0.00533081	289.798	269.72	304.165	339.83	325.933	424.285	X	69353299	69386174	1	ENSG00000089289	IGBP1	42.89	protein_coding	KNOWN
ENSG00000089327	FXYD5	2269.44	-0.263754	0.0581681	-4.53434	5.7783e-06	2.28714e-05	2498.64	2325.53	2622.51	1957.11	1877.08	2443.49	19	35645633	35660786	1	ENSG00000089327	FXYD5	49.87	protein_coding	KNOWN
ENSG00000089335	ZNF302	311.34	-0.480413	0.11176	-4.29861	1.7187e-05	6.42265e-05	366.518	341.125	384.689	247.051	236.948	308.448	19	35168544	35177302	1	ENSG00000089335	ZNF302	39.83	protein_coding	KNOWN
ENSG00000089351	GRAMD1A	719.126	-0.096162	0.0732609	-1.3126	0.189319	0.306297	749.73	697.787	786.899	659.578	632.606	823.498	19	35485688	35517375	1	ENSG00000089351	GRAMD1A	55.68	protein_coding	KNOWN
ENSG00000089356	FXYD3	0	NA	NA	NA	NA	NA	NA	NA	NA	NA	NA	NA	19	35606732	35615228	1	ENSG00000089356	FXYD3	53.87	protein_coding	KNOWN
ENSG00000089472	HEPH	3.60098	-0.656029	0.441826	-1.48481	0.137593	0.23686	4.32365	4.0241	4.538	2.58033	2.47481	3.2216	X	65382391	65488709	1	ENSG00000089472	HEPH	38.5	protein_coding	KNOWN
ENSG00000089486	CDIP1	95.5066	0.404681	0.187048	2.16352	0.0305015	0.06547	82.6623	76.9353	86.7604	102.905	98.6972	128.48	16	4560676	4588829	-1	ENSG00000089486	CDIP1	51.97	protein_coding	KNOWN
ENSG00000089505	CMTM1	17.7801	-0.250018	0.367471	-0.680375	0.496267	0.634698	19.3098	17.972	20.2672	15.2695	14.6451	19.0643	16	66600294	66613040	1	ENSG00000089505	CMTM1	43.3	protein_coding	KNOWN
ENSG00000089558	KCNH4	0.323556	0.145094	0.234998	0.617425	0.536955	NA	0.342266	0.318553	0.359234	0.355918	0.341364	0.444372	17	40308909	40333296	-1	ENSG00000089558	KCNH4	55.01	protein_coding	KNOWN
ENSG00000089597	GANAB	11192	-0.068692	0.0320035	-2.14639	0.0318415	0.0679099	11570.5	10768.9	12144.1	10374.9	9950.62	12953.3	11	62392298	62414104	-1	ENSG00000089597	GANAB	49.94	protein_coding	KNOWN
ENSG00000089639	GMIP	169.276	0.365529	0.144478	2.52999	0.0114066	0.0271515	149.352	139.005	156.757	180.949	173.55	225.919	19	19740285	19754476	-1	ENSG00000089639	GMIP	56.14	protein_coding	KNOWN
ENSG00000089682	RBM41	153.056	-0.129711	0.145712	-0.890182	0.373368	0.518074	161.254	150.082	169.249	138.603	132.935	173.049	X	106307650	106362057	-1	ENSG00000089682	RBM41	36.02	protein_coding	KNOWN
ENSG00000089685	BIRC5	1554.01	0.267994	0.0557298	4.80881	1.51832e-06	6.40377e-06	1424.42	1325.74	1495.04	1612.96	1547	2013.81	17	76210267	76221717	1	ENSG00000089685	BIRC5	49.27	protein_coding	KNOWN
ENSG00000089692	LAG3	9.78159	0.512761	0.404047	1.26906	0.20442	0.325432	8.06341	7.50476	8.46317	10.8189	10.3765	13.5077	12	6881678	6887621	1	ENSG00000089692	LAG3	57.37	protein_coding	KNOWN
ENSG00000089693	MLF2	2778.05	0.181745	0.0439453	4.13571	3.5386e-05	0.000126947	2627.9	2445.83	2758.18	2803.03	2688.41	3499.65	12	6857170	6876641	-1	ENSG00000089693	MLF2	52.29	protein_coding	KNOWN
ENSG00000089723	OTUB2	33.0409	0.236756	0.276349	0.85673	0.391594	0.536524	30.6036	28.4833	32.1208	33.9119	32.5252	42.3398	14	94492675	94515276	1	ENSG00000089723	OTUB2	52.77	protein_coding	KNOWN
ENSG00000089737	DDX24	1339.73	0.123139	0.0553695	2.22395	0.0261518	0.0571142	1295.11	1205.39	1359.32	1326.43	1272.19	1656.08	14	94517266	94547591	-1	ENSG00000089737	DDX24	42.84	protein_coding	KNOWN
ENSG00000089775	ZBTB25	126.213	0.363978	0.1558	2.33619	0.0194812	0.0438712	111.316	103.603	116.834	134.72	129.211	168.201	14	64915824	64971931	-1	ENSG00000089775	ZBTB25	42.25	protein_coding	KNOWN
ENSG00000089818	NECAP1	393.314	-0.33088	0.0957293	-3.45641	0.000547418	0.00165964	442.969	412.28	464.93	331.191	317.647	413.499	12	8234807	8250367	1	ENSG00000089818	NECAP1	42.07	protein_coding	KNOWN
ENSG00000089820	ARHGAP4	1.37658	0.707226	0.36324	1.947	0.0515353	NA	0.923738	0.85974	0.969534	1.41826	1.36026	1.77072	X	153172821	153200452	-1	ENSG00000089820	ARHGAP4	58.14	protein_coding	KNOWN
ENSG00000089847	ANKRD24	2.78334	0.0738218	0.436005	0.169314	0.86555	0.916793	2.74808	2.55769	2.88432	2.71995	2.60873	3.39592	19	4183351	4224811	1	ENSG00000089847	ANKRD24	53.6	protein_coding	KNOWN
ENSG00000089876	DHX32	385.269	-0.170927	0.0936408	-1.82535	0.0679482	0.130801	412.271	383.708	432.71	344.38	330.297	429.966	10	127524906	127585005	-1	ENSG00000089876	DHX32	41.45	protein_coding	KNOWN
ENSG00000089902	RCOR1	469.796	0.291397	0.0868727	3.3543	0.00079565	0.00234865	426.684	397.122	447.837	491.06	470.979	613.099	14	103058998	103196913	1	ENSG00000089902	RCOR1	43.48	protein_coding	KNOWN
ENSG00000089916	GPATCH2L	294.248	0.900226	0.11093	8.11528	4.84684e-16	4.16094e-15	207.216	192.86	217.489	363.687	348.815	454.071	14	76618259	76720685	1	ENSG00000089916	GPATCH2L	39.76	protein_coding	KNOWN
ENSG00000090006	LTBP4	482.011	0.319866	0.087722	3.64636	0.000265978	0.000845406	433.022	403.021	454.49	508.286	487.501	634.606	19	41098789	41135725	1	ENSG00000090006	LTBP4	56.47	protein_coding	KNOWN
ENSG00000090013	BLVRB	393.036	1.52999	0.0978249	15.6401	3.87871e-55	1.31159e-53	203.782	189.663	213.885	553.412	530.781	690.947	19	40953696	40971747	-1	ENSG00000090013	BLVRB	49.8	protein_coding	KNOWN
ENSG00000090020	SLC9A1	984.392	-0.223772	0.0660996	-3.38538	0.000710798	0.00211851	1069.9	995.771	1122.94	861.565	826.333	1075.68	1	27425306	27493472	-1	ENSG00000090020	SLC9A1	51.71	protein_coding	KNOWN
ENSG00000090054	SPTLC1	615.422	-0.353795	0.0767739	-4.60827	4.06029e-06	1.63458e-05	697.407	649.089	731.982	513.207	492.22	640.75	9	94794281	94877666	-1	ENSG00000090054	SPTLC1	41.6	protein_coding	KNOWN
ENSG00000090060	PAPOLA	2280.21	0.0310647	0.0450137	0.690117	0.490121	0.628871	2277.71	2119.9	2390.63	2188.56	2099.06	2732.47	14	96967770	97033448	1	ENSG00000090060	PAPOLA	36.57	protein_coding	KNOWN
ENSG00000090061	CCNK	601.981	-0.398528	0.0790622	-5.04069	4.63865e-07	2.05483e-06	690.927	643.058	725.181	492.915	472.759	615.416	14	99947506	100001381	1	ENSG00000090061	CCNK	50.14	protein_coding	KNOWN
ENSG00000090097	PCBP4	1088.67	0.203867	0.0589004	3.46121	0.000537754	0.00163188	1021.84	951.041	1072.49	1106.78	1061.52	1381.84	3	51991470	52008032	-1	ENSG00000090097	PCBP4	58.75	protein_coding	KNOWN
ENSG00000090104	RGS1	0	NA	NA	NA	NA	NA	NA	NA	NA	NA	NA	NA	1	192544857	192549161	1	ENSG00000090104	RGS1	33.89	protein_coding	KNOWN
ENSG00000090238	YPEL3	157.586	0.143756	0.141202	1.01809	0.308635	0.449025	151.231	140.753	158.728	157.117	150.692	196.164	16	30103635	30108236	-1	ENSG00000090238	YPEL3	58.41	protein_coding	KNOWN
ENSG00000090263	MRPS33	391.267	0.394774	0.0974947	4.04918	5.1397e-05	0.000180574	341.827	318.145	358.774	422.624	405.342	527.655	7	140705854	140715028	-1	ENSG00000090263	MRPS33	42.26	protein_coding	KNOWN
ENSG00000090266	NDUFB2	780.551	0.284044	0.0709489	4.0035	6.24121e-05	0.000216798	710.517	661.291	745.742	813.56	780.291	1015.75	7	140390577	140422590	1	ENSG00000090266	NDUFB2	43.57	protein_coding	KNOWN
ENSG00000090273	NUDC	2024.96	0.455444	0.056042	8.12683	4.40666e-16	3.79145e-15	1723.55	1604.14	1808.99	2222.46	2131.58	2774.79	1	27226729	27273353	1	ENSG00000090273	NUDC	48.43	protein_coding	KNOWN
ENSG00000090316	MAEA	534.104	0.806094	0.0840207	9.59399	8.47442e-22	9.82647e-21	392.395	365.209	411.849	645.195	618.811	805.54	4	1283639	1333935	1	ENSG00000090316	MAEA	55.03	protein_coding	KNOWN
ENSG00000090339	ICAM1	105.637	1.13507	0.17887	6.34576	2.21336e-10	1.33063e-09	66.5919	61.9783	69.8933	137.537	131.913	171.718	19	10381511	10397291	1	ENSG00000090339	ICAM1	52.08	protein_coding	KNOWN
ENSG00000090372	STRN4	1216.96	0.147399	0.0590127	2.49776	0.0124982	0.0294247	1166.42	1085.61	1224.25	1214.89	1165.21	1516.82	19	47222764	47250251	-1	ENSG00000090372	STRN4	57.35	protein_coding	KNOWN
ENSG00000090376	IRAK3	0.838026	-0.0818222	0.330985	-0.247209	0.804747	NA	0.863427	0.803607	0.906233	0.767192	0.735819	0.957856	12	66582659	66648402	1	ENSG00000090376	IRAK3	40.1	protein_coding	KNOWN
ENSG00000090382	LYZ	1.97857	-0.491736	0.411701	-1.1944	0.232321	0.360232	2.25896	2.10245	2.37095	1.51074	1.44896	1.88619	12	69742121	69748014	1	ENSG00000090382	LYZ	36.61	protein_coding	KNOWN
ENSG00000090402	SI	0	NA	NA	NA	NA	NA	NA	NA	NA	NA	NA	NA	3	164696686	164796283	-1	ENSG00000090402	SI	31.26	protein_coding	KNOWN
ENSG00000090432	MUL1	755.266	-0.0758404	0.0736867	-1.02923	0.303373	0.443266	782.979	728.733	821.797	698.601	670.033	872.219	1	20825943	20834654	-1	ENSG00000090432	MUL1	47.53	protein_coding	KNOWN
ENSG00000090447	TFAP4	105.344	1.15477	0.17301	6.67459	2.47923e-11	1.58907e-10	65.71	61.1575	68.9677	137.582	131.956	171.774	16	4307187	4323076	-1	ENSG00000090447	TFAP4	56.39	protein_coding	KNOWN
ENSG00000090470	PDCD7	217.211	0.324523	0.121468	2.67167	0.00754755	0.0186509	194.965	181.458	204.631	229.593	220.204	286.652	15	65409717	65426174	-1	ENSG00000090470	PDCD7	45.72	protein_coding	KNOWN
ENSG00000090487	SPG21	823.594	0.162048	0.0677445	2.39204	0.016755	0.0382882	785.048	730.659	823.968	826.012	792.234	1031.29	15	65255362	65282648	-1	ENSG00000090487	SPG21	44.05	protein_coding	KNOWN
ENSG00000090512	FETUB	0.499617	-0.298455	0.275398	-1.08372	0.278488	NA	0.546626	0.508754	0.573726	0.41798	0.400887	0.521857	3	186353758	186370930	1	ENSG00000090512	FETUB	41.34	protein_coding	KNOWN
ENSG00000090520	DNAJB11	3447.2	-0.37221	0.0427886	-8.69881	3.35385e-18	3.27047e-17	3928.37	3656.2	4123.12	2854.14	2737.42	3563.45	3	186285192	186315061	1	ENSG00000090520	DNAJB11	40.86	protein_coding	KNOWN
ENSG00000090530	LEPREL1	6057.96	-0.973693	0.0392552	-24.8042	8.08177e-136	1.02348e-133	8107.25	7545.56	8509.18	3882.15	3723.39	4846.95	3	189674517	189840226	-1	ENSG00000090530	LEPREL1	38.18	protein_coding	KNOWN
ENSG00000090534	THPO	0.177328	-0.0438978	0.184467	-0.23797	0.811904	NA	0.261846	0.243705	0.274828	0.238859	0.229091	0.29822	3	184089723	184095932	-1	ENSG00000090534	THPO	50.58	protein_coding	KNOWN
ENSG00000090539	CHRD	8.41296	-0.295746	0.416966	-0.70928	0.478151	0.618344	9.34598	8.69848	9.80933	7.15988	6.86709	8.93927	3	184097861	184108524	1	ENSG00000090539	CHRD	59.37	protein_coding	KNOWN
ENSG00000090554	FLT3LG	53.5466	0.92664	0.234889	3.94501	7.97951e-05	0.000272999	37.0733	34.5048	38.9112	66.27	63.56	82.7395	19	49977464	49990894	1	ENSG00000090554	FLT3LG	54.34	protein_coding	KNOWN
ENSG00000090565	RAB11FIP3	464.976	0.270553	0.0869548	3.11142	0.00186189	0.0051596	425.461	395.984	446.554	482.629	462.893	602.573	16	475619	573011	1	ENSG00000090565	RAB11FIP3	52.85	protein_coding	KNOWN
ENSG00000090581	GNPTG	337.084	0.449952	0.101944	4.4137	1.01617e-05	3.91048e-05	287.999	268.046	302.277	369.955	354.826	461.897	16	1401924	1413352	1	ENSG00000090581	GNPTG	56.39	protein_coding	KNOWN
ENSG00000090612	ZNF268	83.4613	0.309533	0.190677	1.62333	0.104518	0.188789	75.4374	70.211	79.1774	87.9173	84.3221	109.767	12	133707570	133783698	1	ENSG00000090612	ZNF268	40.51	protein_coding	KNOWN
ENSG00000090615	GOLGA3	1618.09	-0.202161	0.0585886	-3.45051	0.00055953	0.00169451	1747.53	1626.46	1834.17	1428.49	1370.08	1783.5	12	133345495	133405444	-1	ENSG00000090615	GOLGA3	53.56	protein_coding	KNOWN
ENSG00000090621	PABPC4	1997.02	0.398022	0.0498626	7.98238	1.43541e-15	1.19418e-14	1739.59	1619.07	1825.84	2155.62	2067.47	2691.34	1	40026488	40042462	-1	ENSG00000090621	PABPC4	47.27	protein_coding	KNOWN
ENSG00000090659	CD209	0.165042	-0.0438978	0.184467	-0.23797	0.811904	NA	0.261846	0.243705	0.274828	0.238859	0.229091	0.29822	19	7804879	7812464	-1	ENSG00000090659	CD209	53.1	protein_coding	KNOWN
ENSG00000090661	CERS4	7.32861	0.588522	0.430388	1.36742	0.171492	0.282851	5.84996	5.44466	6.13998	8.27227	7.93399	10.3281	19	8271620	8327305	1	ENSG00000090661	CERS4	52.88	protein_coding	KNOWN
ENSG00000090674	MCOLN1	646.969	0.302061	0.0736223	4.10284	4.08108e-05	0.000145145	585.04	544.507	614.044	678.303	650.565	846.877	19	7587512	7598895	1	ENSG00000090674	MCOLN1	57.01	protein_coding	KNOWN
ENSG00000090686	USP48	1225.28	0.284874	0.0577462	4.93321	8.08895e-07	3.5063e-06	1115.2	1037.94	1170.49	1277.67	1225.42	1595.2	1	22004791	22110099	-1	ENSG00000090686	USP48	41.84	protein_coding	KNOWN
ENSG00000090776	EFNB1	725.905	-1.1099	0.0761768	-14.57	4.35886e-48	1.24202e-46	1000.64	931.311	1050.25	435.987	418.158	544.34	X	68048840	68061990	1	ENSG00000090776	EFNB1	56.43	protein_coding	KNOWN
ENSG00000090857	PDPR	279.665	0.254954	0.111082	2.29519	0.0217223	0.048395	257.109	239.296	269.856	288.52	276.722	360.224	16	70147529	70195203	1	ENSG00000090857	PDPR	47.38	protein_coding	KNOWN
ENSG00000090861	AARS	4108.09	-0.393023	0.0380643	-10.3253	5.41773e-25	7.27975e-24	4709.96	4383.65	4943.47	3372.99	3235.06	4211.25	16	70286198	70323446	-1	ENSG00000090861	AARS	49.47	protein_coding	KNOWN
ENSG00000090863	GLG1	3298.41	-0.136204	0.0444291	-3.06564	0.00217202	0.00595516	3487.97	3246.32	3660.9	2984.56	2862.52	3726.29	16	74485856	74641012	-1	ENSG00000090863	GLG1	42.17	protein_coding	KNOWN
ENSG00000090889	KIF4A	720.119	0.35084	0.0741598	4.73086	2.23573e-06	9.25234e-06	639.406	595.107	671.106	766.831	735.473	957.405	X	69509879	69640682	1	ENSG00000090889	KIF4A	40.49	protein_coding	KNOWN
ENSG00000090905	TNRC6A	1372.57	0.328244	0.0543947	6.03448	1.59478e-09	8.94626e-09	1229.51	1144.33	1290.47	1451.62	1392.26	1812.38	16	24741016	24838953	1	ENSG00000090905	TNRC6A	40.57	protein_coding	KNOWN
ENSG00000090920	FCGBP	0.817514	-0.313398	0.329757	-0.950389	0.341915	NA	0.890628	0.828924	0.934783	0.674006	0.646444	0.841511	19	40353963	40440533	-1	ENSG00000090920	FCGBP	51.95	protein_coding	KNOWN
ENSG00000090924	PLEKHG2	668.424	0.522809	0.0773822	6.7562	1.4166e-11	9.22935e-11	553.762	515.396	581.215	748.193	717.597	934.135	19	39903225	39919054	1	ENSG00000090924	PLEKHG2	56.77	protein_coding	KNOWN
ENSG00000090932	DLL3	24.3634	0.0658136	0.322165	0.204285	0.83813	0.899825	24.1845	22.5089	25.3835	23.8044	22.831	29.7203	19	39989535	39999121	1	ENSG00000090932	DLL3	56.84	protein_coding	KNOWN
ENSG00000090971	NAT14	697.728	0.484688	0.0728459	6.6536	2.86e-11	1.82648e-10	587.331	546.64	616.449	772.855	741.25	964.926	19	55996371	55998935	1	ENSG00000090971	NAT14	66.08	protein_coding	KNOWN
ENSG00000090975	PITPNM2	277.34	-0.696729	0.118769	-5.86624	4.45793e-09	2.40604e-08	346.483	322.478	363.66	201.027	192.806	250.987	12	123468027	123634562	-1	ENSG00000090975	PITPNM2	51.35	protein_coding	KNOWN
ENSG00000090989	EXOC1	425.748	-0.101183	0.0908894	-1.11326	0.265598	0.400392	445.214	414.368	467.286	390.318	374.357	487.321	4	56719782	56771200	1	ENSG00000090989	EXOC1	34.99	protein_coding	KNOWN
ENSG00000091009	RBM27	638.601	0.20948	0.0799074	2.62153	0.00875361	0.0213534	597.924	556.499	627.568	650.152	623.565	811.729	5	145583113	145718814	1	ENSG00000091009	RBM27	39.81	protein_coding	KNOWN
ENSG00000091010	POU4F3	0	NA	NA	NA	NA	NA	NA	NA	NA	NA	NA	NA	5	145718587	145720083	1	ENSG00000091010	POU4F3	59.85	protein_coding	KNOWN
ENSG00000091039	OSBPL8	1179.92	-0.0655693	0.0637281	-1.02889	0.30353	0.443463	1217.53	1133.18	1277.89	1094.09	1049.35	1365.99	12	76745577	76953589	-1	ENSG00000091039	OSBPL8	36.48	protein_coding	KNOWN
ENSG00000091073	DTX2	176.391	0.326773	0.140433	2.3269	0.0199704	0.0448895	157.605	146.685	165.418	185.886	178.284	232.083	7	76090993	76135312	1	ENSG00000091073	DTX2	54.28	protein_coding	KNOWN
ENSG00000091106	NLRC4	5.41491	-0.158287	0.438915	-0.360631	0.718375	0.814229	5.77744	5.37717	6.06387	4.86851	4.66942	6.07844	2	32449522	32490923	-1	ENSG00000091106	NLRC4	42.88	protein_coding	KNOWN
ENSG00000091127	PUS7	271.835	0.317909	0.113724	2.79543	0.005183	0.0132558	244.694	227.742	256.826	286.836	275.106	358.121	7	105080108	105162714	-1	ENSG00000091127	PUS7	43	protein_coding	KNOWN
ENSG00000091128	LAMB4	1.17984	0.29485	0.371664	0.793326	0.427588	NA	1.04105	0.968927	1.09267	1.20099	1.15188	1.49947	7	107663993	107770801	-1	ENSG00000091128	LAMB4	40.71	protein_coding	KNOWN
ENSG00000091129	NRCAM	69.7829	0.656357	0.204473	3.20999	0.0013274	0.0037751	54.514	50.7372	57.2166	80.7979	77.4938	100.878	7	107788068	108097161	-1	ENSG00000091129	NRCAM	39	protein_coding	KNOWN
ENSG00000091136	LAMB1	7525.25	-0.899766	0.0347716	-25.8765	1.22466e-147	1.88326e-145	9894.83	9209.3	10385.4	4987.25	4783.3	6226.69	7	107564244	107643700	-1	ENSG00000091136	LAMB1	42.42	protein_coding	KNOWN
ENSG00000091137	SLC26A4	202.286	-0.326942	0.126721	-2.58002	0.00987956	0.0238567	227.282	211.536	238.55	170.394	163.426	212.741	7	107301080	107358254	1	ENSG00000091137	SLC26A4	39.9	protein_coding	KNOWN
ENSG00000091138	SLC26A3	0	NA	NA	NA	NA	NA	NA	NA	NA	NA	NA	NA	7	107405912	107443670	-1	ENSG00000091138	SLC26A3	39.28	protein_coding	KNOWN
ENSG00000091140	DLD	2030.39	0.278393	0.048171	5.77927	7.50258e-09	3.95672e-08	1853.23	1724.84	1945.11	2113.7	2027.27	2639.01	7	107531415	107572175	1	ENSG00000091140	DLD	36.67	protein_coding	KNOWN
ENSG00000091157	WDR7	359.35	-0.212385	0.096726	-2.19574	0.0281104	0.0609043	389.24	362.273	408.538	315.931	303.012	394.447	18	54318574	54698828	1	ENSG00000091157	WDR7	36.25	protein_coding	KNOWN
ENSG00000091164	TXNL1	1468.02	0.348045	0.0540081	6.44432	1.16122e-10	7.11792e-10	1305.15	1214.73	1369.86	1562.22	1498.34	1950.47	18	54264439	54318831	-1	ENSG00000091164	TXNL1	38.58	protein_coding	KNOWN
ENSG00000091181	IL5RA	0	NA	NA	NA	NA	NA	NA	NA	NA	NA	NA	NA	3	3111233	3168297	-1	ENSG00000091181	IL5RA	41.79	protein_coding	KNOWN
ENSG00000091262	ABCC6	6.31952	-0.696239	0.436448	-1.59524	0.110659	0.198071	7.78425	7.24494	8.17017	4.5179	4.33315	5.6407	16	16242785	16317379	-1	ENSG00000091262	ABCC6	49.86	protein_coding	KNOWN
ENSG00000091317	CMTM6	1905.18	0.0764426	0.0492845	1.55105	0.12089	0.212838	1872.59	1742.86	1965.43	1856.79	1780.86	2318.25	3	32522804	32544900	-1	ENSG00000091317	CMTM6	38.68	protein_coding	KNOWN
ENSG00000091409	ITGA6	185.015	-1.33908	0.139293	-9.6134	7.01902e-22	8.1731e-21	267.191	248.68	280.438	99.3181	95.2567	124.001	2	173292082	173371181	1	ENSG00000091409	ITGA6	41.78	protein_coding	KNOWN
ENSG00000091428	RAPGEF4	3.31817	-1.31118	0.436503	-3.00382	0.00266615	0.00719789	4.1922	3.90176	4.40003	1.58872	1.52375	1.98355	2	173600002	173917621	1	ENSG00000091428	RAPGEF4	40.56	protein_coding	KNOWN
ENSG00000091436	MLTK	2032.75	-0.0460282	0.0482016	-0.95491	0.339623	0.482303	2084.86	1940.41	2188.22	1899.02	1821.36	2370.97	2	173940163	174132738	1	ENSG00000091436	MLTK	38.91	protein_coding	KNOWN
ENSG00000091482	SMPX	6.54865	0.241242	0.434969	0.554619	0.579155	0.706434	6.06329	5.64322	6.36389	6.73968	6.46407	8.41463	X	21724090	21776281	-1	ENSG00000091482	SMPX	40.15	protein_coding	KNOWN
ENSG00000091483	FH	1016.19	0.0761379	0.0617819	1.23237	0.217812	0.342254	999.129	929.908	1048.66	990.491	949.987	1236.65	1	241660903	241683061	-1	ENSG00000091483	FH	36.87	protein_coding	KNOWN
ENSG00000091490	SEL1L3	1313.05	-0.336439	0.0561271	-5.99423	2.04455e-09	1.13673e-08	1480.59	1378.01	1553.99	1102.72	1057.63	1376.77	4	25749055	25865382	-1	ENSG00000091490	SEL1L3	43.64	protein_coding	KNOWN
ENSG00000091513	TF	0.776265	-0.0983217	0.303236	-0.324241	0.745755	NA	0.824451	0.767332	0.865325	0.72423	0.694614	0.904217	3	133464800	133497850	1	ENSG00000091513	TF	45.21	protein_coding	KNOWN
ENSG00000091527	CDV3	2529.93	1.17079	0.0469475	24.9382	2.87002e-137	3.7073e-135	1570.98	1462.14	1648.87	3326	3189.99	4152.59	3	133292574	133309105	1	ENSG00000091527	CDV3	42.4	protein_coding	KNOWN
ENSG00000091536	MYO15A	1.6099	-0.0169678	0.40278	-0.0421267	0.966398	0.983167	1.65317	1.53864	1.73513	1.53645	1.47362	1.91829	17	18012020	18083116	1	ENSG00000091536	MYO15A	55.19	protein_coding	KNOWN
ENSG00000091542	ALKBH5	1133.78	0.0663534	0.0737569	0.899623	0.368321	0.51287	1117.34	1039.93	1172.73	1100.19	1055.2	1373.61	17	18086392	18113268	1	ENSG00000091542	ALKBH5	50.24	protein_coding	KNOWN
ENSG00000091583	APOH	0.175504	0.043061	0.184467	0.233434	0.815424	NA	0.254072	0.23647	0.266669	0.246167	0.2361	0.307345	17	64208151	64252643	-1	ENSG00000091583	APOH	42.88	protein_coding	KNOWN
ENSG00000091592	NLRP1	532.519	0.0312989	0.0826884	0.378516	0.705047	0.805357	531.615	494.783	557.97	510.891	489.999	637.858	17	5402747	5522744	-1	ENSG00000091592	NLRP1	46.74	protein_coding	KNOWN
ENSG00000091622	ACKR6	24.802	-0.533224	0.309516	-1.72277	0.0849305	0.158019	29.6144	27.5627	31.0826	19.244	18.4571	24.0266	17	6354584	6459814	-1	ENSG00000091622	ACKR6	51.99	protein_coding	KNOWN
ENSG00000091640	SPAG7	443.245	-0.629541	0.0918328	-6.8553	7.11625e-12	4.72855e-11	543.916	506.233	570.882	330.621	317.101	412.788	17	4862521	4871167	-1	ENSG00000091640	SPAG7	51.65	protein_coding	KNOWN
ENSG00000091651	ORC6	297.987	0.406997	0.106749	3.81264	0.00013749	0.00045632	259.017	241.072	271.859	322.966	309.759	403.23	16	46723555	46732306	1	ENSG00000091651	ORC6	44.16	protein_coding	KNOWN
ENSG00000091656	ZFHX4	11.3377	-0.891287	0.397496	-2.24225	0.024945	0.0547255	14.6505	13.6355	15.3768	7.42775	7.12401	9.27371	8	77593454	77779521	1	ENSG00000091656	ZFHX4	36.38	protein_coding	KNOWN
ENSG00000091664	SLC17A6	0	NA	NA	NA	NA	NA	NA	NA	NA	NA	NA	NA	11	22359643	22401049	1	ENSG00000091664	SLC17A6	36.54	protein_coding	KNOWN
ENSG00000091704	CPA1	0.182987	0.043061	0.184467	0.233434	0.815424	NA	0.254072	0.23647	0.266669	0.246167	0.2361	0.307345	7	130020180	130027955	1	ENSG00000091704	CPA1	56.16	protein_coding	KNOWN
ENSG00000091732	ZC3HC1	254.857	0.23849	0.112567	2.11865	0.0341203	0.0720013	236.289	219.919	248.004	262.147	251.427	327.297	7	129658126	129691291	-1	ENSG00000091732	ZC3HC1	44.46	protein_coding	KNOWN
ENSG00000091831	ESR1	4.92618	0.0927463	0.441308	0.210162	0.833541	0.897161	4.82283	4.4887	5.06193	4.83649	4.63871	6.03847	6	151977826	152450754	1	ENSG00000091831	ESR1	39.66	protein_coding	KNOWN
ENSG00000091844	RGS17	65.7061	0.117094	0.230015	0.50907	0.610703	0.73242	63.9135	59.4855	67.0821	65.1854	62.5198	81.3855	6	153325594	153452384	-1	ENSG00000091844	RGS17	37.43	protein_coding	KNOWN
ENSG00000091879	ANGPT2	4.76679	0.262538	0.442519	0.593282	0.552993	0.684376	4.36622	4.06372	4.58268	4.92546	4.72404	6.14954	8	6357172	6420930	-1	ENSG00000091879	ANGPT2	40.71	protein_coding	KNOWN
ENSG00000091947	TMEM101	404.5	-0.436944	0.0947249	-4.61277	3.97343e-06	1.60161e-05	470.288	437.705	493.603	326.693	313.333	407.883	17	42088556	42101314	-1	ENSG00000091947	TMEM101	49.94	protein_coding	KNOWN
ENSG00000091972	CD200	0.676945	-0.411473	0.300524	-1.36918	0.170942	NA	0.720639	0.670712	0.756366	0.50952	0.488684	0.636147	3	112051194	112081659	1	ENSG00000091972	CD200	38.61	protein_coding	KNOWN
ENSG00000091986	CCDC80	10745.9	-0.572353	0.0405186	-14.1257	2.63799e-45	7.05015e-44	12977.4	12078.3	13620.7	8207.3	7871.68	10247	3	112323407	112368377	-1	ENSG00000091986	CCDC80	40.42	protein_coding	KNOWN
ENSG00000092009	CMA1	0	NA	NA	NA	NA	NA	NA	NA	NA	NA	NA	NA	14	24974559	24977471	-1	ENSG00000092009	CMA1	51.56	protein_coding	KNOWN
ENSG00000092010	PSME1	1328.12	-0.0492016	0.0575244	-0.855318	0.392375	0.537214	1363.97	1269.47	1431.59	1239.66	1188.97	1547.74	14	24605367	24608176	1	ENSG00000092010	PSME1	57.4	protein_coding	KNOWN
ENSG00000092020	PPP2R3C	257.059	0.662938	0.114288	5.80059	6.60803e-09	3.50403e-08	201.021	187.094	210.987	299.306	287.066	373.69	14	35554673	35591723	-1	ENSG00000092020	PPP2R3C	42.2	protein_coding	KNOWN
ENSG00000092036	HAUS4	145.11	0.0741736	0.154517	0.480035	0.631203	0.749996	142.599	132.719	149.669	141.174	135.401	176.259	14	23415437	23426370	-1	ENSG00000092036	HAUS4	45.59	protein_coding	KNOWN
ENSG00000092051	JPH4	2.30518	0.584647	0.420681	1.38976	0.164601	0.273619	1.7807	1.65733	1.86898	2.51128	2.40859	3.13539	14	24037244	24048009	-1	ENSG00000092051	JPH4	56.69	protein_coding	KNOWN
ENSG00000092054	MYH7	0	NA	NA	NA	NA	NA	NA	NA	NA	NA	NA	NA	14	23881947	23904927	-1	ENSG00000092054	MYH7	53.09	protein_coding	KNOWN
ENSG00000092067	CEBPE	0	NA	NA	NA	NA	NA	NA	NA	NA	NA	NA	NA	14	23586513	23588825	-1	ENSG00000092067	CEBPE	61	protein_coding	KNOWN
ENSG00000092068	SLC7A8	38.5879	2.59729	0.305825	8.49272	2.0186e-17	1.8723e-16	10.5988	9.86449	11.1242	60.3152	57.8487	75.3049	14	23594504	23652883	-1	ENSG00000092068	SLC7A8	47.13	protein_coding	KNOWN
ENSG00000092094	OSGEP	302.242	-0.213987	0.104559	-2.04657	0.0407	0.0840907	328.121	305.388	344.388	266.028	255.149	332.142	14	20914570	20923264	-1	ENSG00000092094	OSGEP	45.15	protein_coding	KNOWN
ENSG00000092096	SLC22A17	122.109	0.203421	0.174345	1.16678	0.243301	0.373521	114.592	106.653	120.273	124.079	119.005	154.916	14	23815515	23822121	-1	ENSG00000092096	SLC22A17	57.86	protein_coding	KNOWN
ENSG00000092098	RNF31	257.43	0.0760495	0.113085	0.672496	0.501268	0.638985	252.905	235.383	265.443	250.703	240.451	313.008	14	24615892	24629870	1	ENSG00000092098	RNF31	52.92	protein_coding	KNOWN
ENSG00000092108	SCFD1	865.545	-0.369098	0.0679369	-5.43295	5.54309e-08	2.69315e-07	985.765	917.47	1034.64	717.75	688.399	896.127	14	31091318	31205018	1	ENSG00000092108	SCFD1	36.17	protein_coding	KNOWN
ENSG00000092140	G2E3	502.756	-0.391747	0.0928044	-4.22122	2.42989e-05	8.92033e-05	576.337	536.407	604.91	413.103	396.21	515.768	14	31028329	31089269	1	ENSG00000092140	G2E3	35.48	protein_coding	KNOWN
ENSG00000092148	HECTD1	1644.3	0.237085	0.0543054	4.36577	1.26676e-05	4.80891e-05	1524.5	1418.88	1600.08	1689.68	1620.59	2109.61	14	31569318	31677010	-1	ENSG00000092148	HECTD1	39.35	protein_coding	KNOWN
ENSG00000092199	HNRNPC	4985.54	0.464756	0.0388892	11.9508	6.43257e-33	1.16811e-31	4230.3	3937.21	4440.02	5490.16	5265.65	6854.59	14	21677295	21737653	-1	ENSG00000092199	HNRNPC	39.78	protein_coding	KNOWN
ENSG00000092200	RPGRIP1	0.281138	0.115825	0.211692	0.547139	0.584283	NA	0.345756	0.321801	0.362897	0.352326	0.337919	0.439887	14	21756098	21819460	1	ENSG00000092200	RPGRIP1	44.4	protein_coding	KNOWN
ENSG00000092201	SUPT16H	1821.88	0.560261	0.0513214	10.9167	9.5903e-28	1.45173e-26	1487.5	1384.45	1561.25	2062.64	1978.29	2575.25	14	21819631	21852425	-1	ENSG00000092201	SUPT16H	40.41	protein_coding	KNOWN
ENSG00000092203	TOX4	885.489	-0.203902	0.0667336	-3.05547	0.00224711	0.00614799	957.224	890.906	1004.68	781.523	749.564	975.749	14	21944756	21967319	1	ENSG00000092203	TOX4	43.84	protein_coding	KNOWN
ENSG00000092208	GEMIN2	154.687	0.106655	0.144601	0.737581	0.460769	0.602867	150.742	140.298	158.215	152.633	146.392	190.566	14	39583427	39606177	1	ENSG00000092208	GEMIN2	39.65	protein_coding	KNOWN
ENSG00000092295	TGM1	4.66761	0.774225	0.443827	1.74443	0.0810846	0.151914	3.33594	3.10482	3.50133	5.36529	5.14588	6.69868	14	24718320	24733638	-1	ENSG00000092295	TGM1	54.94	protein_coding	KNOWN
ENSG00000092330	TINF2	358.817	-0.468158	0.104311	-4.48811	7.18585e-06	2.80542e-05	421.144	391.966	442.023	286.292	274.585	357.442	14	24708849	24711880	-1	ENSG00000092330	TINF2	53.3	protein_coding	KNOWN
ENSG00000092345	DAZL	0.316073	0.143216	0.233597	0.613092	0.539816	NA	0.342489	0.31876	0.359468	0.355687	0.341142	0.444083	3	16628299	16711813	-1	ENSG00000092345	DAZL	39.13	protein_coding	KNOWN
ENSG00000092377	TBL1Y	0	NA	NA	NA	NA	NA	NA	NA	NA	NA	NA	NA	Y	6778727	6959724	1	ENSG00000092377	TBL1Y	43.32	protein_coding	KNOWN
ENSG00000092421	SEMA6A	10.3075	0.770626	0.409233	1.8831	0.0596871	0.117094	7.62461	7.09636	8.00261	12.2323	11.7321	15.2723	5	115779312	115910630	-1	ENSG00000092421	SEMA6A	40.58	protein_coding	KNOWN
ENSG00000092439	TRPM7	781.405	0.470645	0.0691181	6.80929	9.80791e-12	6.44415e-11	661.044	615.246	693.817	861.426	826.2	1075.51	15	50844670	50979012	-1	ENSG00000092439	TRPM7	38.89	protein_coding	KNOWN
ENSG00000092445	TYRO3	492.513	-0.247352	0.0887059	-2.78845	0.00529615	0.0135148	539.287	501.925	566.023	427.237	409.766	533.415	15	41849873	41871536	1	ENSG00000092445	TYRO3	54.42	protein_coding	KNOWN
ENSG00000092470	WDR76	278.456	0.832558	0.110956	7.50352	6.21285e-14	4.66229e-13	202.007	188.011	212.021	338.298	324.464	422.373	15	44119161	44160617	1	ENSG00000092470	WDR76	41.87	protein_coding	KNOWN
ENSG00000092529	CAPN3	0.365973	0.136137	0.228205	0.596556	0.550804	NA	0.34333	0.319544	0.360351	0.354815	0.340306	0.442995	15	42640301	42704516	1	ENSG00000092529	CAPN3	46.11	protein_coding	KNOWN
ENSG00000092531	SNAP23	978.921	-0.328014	0.0631143	-5.19715	2.02371e-07	9.31168e-07	1100.69	1024.43	1155.26	824.577	790.858	1029.5	15	42783431	42837547	1	ENSG00000092531	SNAP23	42.26	protein_coding	KNOWN
ENSG00000092607	TBX15	91.2328	-0.048746	0.180678	-0.269795	0.787318	0.865122	93.7992	87.3006	98.4494	85.2774	81.7902	106.471	1	119425669	119532179	-1	ENSG00000092607	TBX15	41.12	protein_coding	KNOWN
ENSG00000092621	PHGDH	3985.9	-0.23533	0.0410968	-5.72623	1.02685e-08	5.35563e-08	4351.53	4050.05	4567.26	3476.24	3334.08	4340.16	1	120202421	120286838	1	ENSG00000092621	PHGDH	44.18	protein_coding	KNOWN
ENSG00000092758	COL9A3	4.11478	-0.0490763	0.44392	-0.110552	0.911971	0.947625	4.2316	3.93843	4.44139	3.84627	3.68899	4.80216	20	61447596	61472511	1	ENSG00000092758	COL9A3	61.84	protein_coding	KNOWN
ENSG00000092820	EZR	972.302	-0.573094	0.0622665	-9.2039	3.452e-20	3.72623e-19	1174.28	1092.92	1232.5	742.27	711.917	926.741	6	159186773	159240444	-1	ENSG00000092820	EZR	46.17	protein_coding	KNOWN
ENSG00000092841	MYL6	12662	-0.264467	0.0429885	-6.15204	7.64928e-10	4.42029e-09	13956.6	12989.7	14648.6	10926.4	10479.6	13641.9	12	56551945	56557280	1	ENSG00000092841	MYL6	51.56	protein_coding	KNOWN
ENSG00000092847	AGO1	749.298	-0.503477	0.0721709	-6.97618	3.03313e-12	2.05922e-11	887.439	825.955	931.435	588.689	564.615	734.991	1	36335409	36395211	1	ENSG00000092847	AGO1	44.91	protein_coding	KNOWN
ENSG00000092850	TEKT2	0.323556	0.145094	0.234998	0.617425	0.536955	NA	0.342266	0.318553	0.359234	0.355918	0.341364	0.444372	1	36549676	36553876	1	ENSG00000092850	TEKT2	58.32	protein_coding	KNOWN
ENSG00000092853	CLSPN	320.485	1.0283	0.103698	9.91631	3.53597e-23	4.34176e-22	212.642	197.91	223.184	407.857	391.178	509.218	1	36185819	36235568	-1	ENSG00000092853	CLSPN	42.79	protein_coding	KNOWN
ENSG00000092871	RFFL	157.865	0.482517	0.146255	3.29915	0.000969788	0.0028193	132.922	123.713	139.512	174.646	167.505	218.05	17	33333009	33416338	-1	ENSG00000092871	RFFL	43.34	protein_coding	KNOWN
ENSG00000092929	UNC13D	4.36427	0.716545	0.443936	1.61407	0.106511	0.191789	3.20907	2.98674	3.36817	4.95896	4.75617	6.19137	17	73823306	73840798	-1	ENSG00000092929	UNC13D	59.67	protein_coding	KNOWN
ENSG00000092931	MFSD11	1127.21	0.26209	0.0613244	4.27382	1.92148e-05	7.13093e-05	1035.2	963.477	1086.52	1167.43	1119.69	1457.56	17	74731947	74777531	1	ENSG00000092931	MFSD11	44.16	protein_coding	KNOWN
ENSG00000092964	DPYSL2	2954.15	1.00561	0.0522457	19.2477	1.47617e-82	9.34716e-81	1981.77	1844.47	2080.02	3741.81	3588.79	4671.73	8	26371791	26515694	1	ENSG00000092964	DPYSL2	44.92	protein_coding	KNOWN
ENSG00000092969	TGFB2	3642.89	-0.846189	0.0511026	-16.5586	1.38736e-61	5.4416e-60	4725.62	4398.22	4959.9	2471.95	2370.86	3086.28	1	218519577	218617961	1	ENSG00000092969	TGFB2	41.85	protein_coding	KNOWN
ENSG00000092978	GPATCH2	199.313	-0.124797	0.12623	-0.988645	0.322837	0.464732	209.922	195.378	220.329	181.05	173.647	226.046	1	217600334	217804424	-1	ENSG00000092978	GPATCH2	36.36	protein_coding	KNOWN
ENSG00000093000	NUP50	1637.38	-0.0618671	0.0512116	-1.20807	0.227021	0.353485	1688.52	1571.54	1772.23	1521.22	1459.01	1899.27	22	45559722	45583892	1	ENSG00000093000	NUP50	43.62	protein_coding	KNOWN
ENSG00000093009	CDC45	377.178	1.01868	0.0987726	10.3134	6.12914e-25	8.2072e-24	251.748	234.306	264.228	479.654	460.04	598.859	22	19466982	19508135	1	ENSG00000093009	CDC45	48.03	protein_coding	KNOWN
ENSG00000093010	COMT	2917.65	-0.0906425	0.0448774	-2.01978	0.0434062	0.0889141	3038.37	2827.86	3189	2683.26	2573.54	3350.11	22	19929130	19957498	1	ENSG00000093010	COMT	53.41	protein_coding	KNOWN
ENSG00000093072	CECR1	10.8852	-0.736206	0.39857	-1.84712	0.0647303	0.125547	13.5707	12.6305	14.2435	7.66111	7.34782	9.56506	22	17660194	17702879	-1	ENSG00000093072	CECR1	49.51	protein_coding	KNOWN
ENSG00000093134	VNN3	0	NA	NA	NA	NA	NA	NA	NA	NA	NA	NA	NA	6	133043926	133055904	-1	ENSG00000093134	VNN3	37.66	protein_coding	KNOWN
ENSG00000093144	ECHDC1	722.099	0.224106	0.0711145	3.15135	0.0016252	0.00455847	672.564	625.967	705.907	738.764	708.553	922.363	6	127609855	127664754	-1	ENSG00000093144	ECHDC1	36	protein_coding	KNOWN
ENSG00000093167	LRRFIP2	911.63	0.1615	0.0662385	2.43816	0.0147623	0.0341779	869.637	809.387	912.751	914.668	877.265	1141.98	3	37094117	37225180	-1	ENSG00000093167	LRRFIP2	38.6	protein_coding	KNOWN
ENSG00000093183	SEC22C	843.772	0.74036	0.074674	9.91457	3.5982e-23	4.41537e-22	637.348	593.191	668.946	1001.28	960.336	1250.12	3	42589461	42642572	-1	ENSG00000093183	SEC22C	43.29	protein_coding	KNOWN
ENSG00000093217	XYLB	104.084	0.382179	0.183858	2.07866	0.0376486	0.0785654	91.3912	85.0595	95.9221	112.011	107.431	139.848	3	38388251	38462839	1	ENSG00000093217	XYLB	44.83	protein_coding	KNOWN
[truncated: 19,984 more rows]
