# Supplementary material for: PAK4 suppresses RELB to prevent senescence-like growth arrest in breast cancer
Source: Nat Commun. 2019 Aug 9;10:3589. doi: 10.1038/s41467-019-11510-4 (PMC6689091; doi:10.1038/s41467-019-11510-4)
Supplement: Supplementary file 7 — Supplementary Data 4 [file 41467_2019_11510_MOESM7_ESM.xlsx]

## Sheet: Costa_DataS4_BT549
Supplementary data 4 | Differentially expressed genes in BT-549 cells upon PAK4 knockdown
	GeneName	baseMean	log2FoldChange	lfcSE	stat	pvalue	padj	sample1	sample2	sample3	sample4	sample5	sample6	Chrom	Start	Stop	Strand	EnsembleID	GeneName	CpG	Type	Status
ENSG00000000003	TSPAN6	260.964	-0.347795	0.365382	-0.951866	0.341165	0.544994	342.576	216.795	340.196	156.329	288.182	280.516	X	99883667	99894988	-1	ENSG00000000003	TSPAN6	40.87	protein_coding	KNOWN
ENSG00000000005	TNMD	0	NA	NA	NA	NA	NA	NA	NA	NA	NA	NA	NA	X	99839799	99854882	1	ENSG00000000005	TNMD	40.8	protein_coding	KNOWN
ENSG00000000419	DPM1	719.761	0.206293	0.344993	0.597964	0.549864	0.72797	784.101	496.21	778.654	525.354	968.456	942.695	20	49551404	49575092	-1	ENSG00000000419	DPM1	39.85	protein_coding	KNOWN
ENSG00000000457	SCYL3	102.031	-0.0134812	0.410052	-0.0328768	0.973773	0.987492	120.182	76.0559	119.347	69.145	127.464	124.074	1	169821804	169863408	-1	ENSG00000000457	SCYL3	40.34	protein_coding	KNOWN
ENSG00000000460	C1orf112	236.158	-0.00596292	0.339343	-0.0175719	0.98598	0.992427	277.505	175.616	275.578	160.493	295.858	287.988	1	169631245	169823221	1	ENSG00000000460	C1orf112	39.22	protein_coding	KNOWN
ENSG00000000938	FGR	0.244503	0.134111	0.577777	0.232115	0.816449	NA	0.284642	0.180133	0.282664	0.181405	0.334408	0.325513	1	27938575	27961788	-1	ENSG00000000938	FGR	52.97	protein_coding	KNOWN
ENSG00000000971	CFH	402.627	-2.02668	0.394447	-5.13802	2.77643e-07	6.64121e-06	739.785	468.165	734.646	105.437	194.367	189.196	1	196621008	196716634	1	ENSG00000000971	CFH	35.2	protein_coding	KNOWN
ENSG00000001036	FUCA2	1288.27	0.699911	0.187696	3.72895	0.000192276	0.0018969	1151.87	728.949	1143.87	1086.62	2003.11	1949.83	6	143816614	143832827	-1	ENSG00000001036	FUCA2	39.9	protein_coding	KNOWN
ENSG00000001084	GCLC	381.562	0.717443	0.294133	2.43918	0.0147207	0.0606779	338.332	214.11	335.982	323.068	595.556	579.713	6	53362139	53481768	-1	ENSG00000001084	GCLC	40.16	protein_coding	KNOWN
ENSG00000001167	NFYA	356.812	0.924671	0.292678	3.15935	0.00158124	0.0106845	288.371	182.493	286.368	317.896	586.02	570.432	6	41040684	41067715	1	ENSG00000001167	NFYA	40	protein_coding	KNOWN
ENSG00000001460	STPG1	43.758	-0.16657	0.491239	-0.339082	0.734548	0.8578	54.6112	34.5601	54.2318	28.2565	52.0891	50.7034	1	24683489	24743424	-1	ENSG00000001460	STPG1	44.09	protein_coding	KNOWN
ENSG00000001461	NIPAL3	195.604	-2.78646	0.627763	-4.43872	NA	NA	350.081	221.545	347.649	29.4672	54.3208	52.8758	1	24742284	24799466	1	ENSG00000001461	NIPAL3	45	protein_coding	KNOWN
ENSG00000001497	LAS1L	661.662	0.0376191	0.487006	0.0772457	0.938428	0.968972	766.4	485.008	761.076	456.835	842.146	819.744	X	64732462	64754655	-1	ENSG00000001497	LAS1L	50.45	protein_coding	KNOWN
ENSG00000001561	ENPP4	297.871	0.461248	0.192321	2.39832	0.0164704	0.0659494	293.573	185.785	291.534	234.717	432.686	421.176	6	46097730	46114436	1	ENSG00000001561	ENPP4	36.06	protein_coding	KNOWN
ENSG00000001617	SEMA3F	351.321	-0.109048	0.360183	-0.302757	0.762075	0.874495	427.591	270.597	424.621	230.24	424.433	413.143	3	50192478	50226508	1	ENSG00000001617	SEMA3F	57.74	protein_coding	KNOWN
ENSG00000001626	CFTR	0	NA	NA	NA	NA	NA	NA	NA	NA	NA	NA	NA	7	117105838	117356025	1	ENSG00000001626	CFTR	36.59	protein_coding	KNOWN
ENSG00000001629	ANKIB1	619.704	0.314764	0.203125	1.54961	0.121236	0.279278	648.741	410.549	644.235	468.603	863.838	840.859	7	91875548	92030698	1	ENSG00000001629	ANKIB1	36.77	protein_coding	KNOWN
ENSG00000001630	CYP51A1	41.0801	-0.629896	0.610347	-1.03203	0.302058	0.505696	58.0709	36.7496	57.6675	21.7932	40.1743	39.1056	7	91741465	91772266	-1	ENSG00000001630	CYP51A1	39.91	protein_coding	KNOWN
ENSG00000001631	KRIT1	282.299	-0.677277	0.253251	-2.67433	0.00748784	0.0364385	407.24	257.717	404.411	147.893	272.632	265.38	7	91828283	91875480	-1	ENSG00000001631	KRIT1	36.48	protein_coding	KNOWN
ENSG00000002016	RAD52	59.8879	0.326967	0.323604	1.01039	0.312308	0.516077	62.44	39.5145	62.0062	45.4851	83.8488	81.6183	12	1021243	1099219	-1	ENSG00000002016	RAD52	45.17	protein_coding	KNOWN
ENSG00000002330	BAD	116.539	-0.824149	0.601268	-1.37068	0.170473	0.34924	172.24	109	171.044	56.4964	104.147	101.377	11	64037302	64052176	-1	ENSG00000002330	BAD	53.92	protein_coding	KNOWN
ENSG00000002549	LAP3	340.793	0.502945	0.41705	1.20596	0.227833	0.42221	330.522	209.168	328.226	272.008	501.429	488.091	4	17578815	17609595	1	ENSG00000002549	LAP3	44.17	protein_coding	KNOWN
ENSG00000002586	CD99	694.301	-0.790109	0.404869	-1.95152	0.0509954	0.152197	1027.86	650.471	1020.72	345.197	636.348	619.421	X	2609220	2659350	1	ENSG00000002586	CD99	47.39	protein_coding	KNOWN
ENSG00000002587	HS3ST1	6.49967	-1.3653	0.750415	-1.81939	0.0688514	0.188038	10.3767	6.56682	10.3047	2.33908	4.31194	4.19724	4	11394774	11431389	-1	ENSG00000002587	HS3ST1	43.92	protein_coding	KNOWN
ENSG00000002726	AOC1	0	NA	NA	NA	NA	NA	NA	NA	NA	NA	NA	NA	7	150521715	150558592	1	ENSG00000002726	AOC1	47.8	protein_coding	KNOWN
ENSG00000002745	WNT16	0.694226	-0.0948392	0.588293	-0.161211	0.871927	NA	0.862921	0.546091	0.856927	0.469247	0.865026	0.842016	7	120965421	120981158	1	ENSG00000002745	WNT16	38.61	protein_coding	KNOWN
ENSG00000002746	HECW1	46.7436	0.214954	0.408309	0.526451	0.598575	0.765034	50.9387	32.236	50.5849	34.3349	63.2941	61.6104	7	43152198	43602938	1	ENSG00000002746	HECW1	42.07	protein_coding	KNOWN
ENSG00000002822	MAD1L1	139.056	-0.506549	0.555967	-0.911112	0.362236	0.565126	190.93	120.828	189.604	78.0492	143.879	140.051	7	1855429	2272878	-1	ENSG00000002822	MAD1L1	55.65	protein_coding	KNOWN
ENSG00000002834	LASP1	2009.87	0.520231	0.191067	2.72277	0.0064737	0.0325633	1937.88	1226.37	1924.42	1614.03	2975.36	2896.21	17	37026112	37078023	1	ENSG00000002834	LASP1	53.69	protein_coding	KNOWN
ENSG00000002919	SNX11	131.077	-1.30027	0.296932	-4.379	1.19227e-05	0.000177561	218.263	138.125	216.747	51.4684	94.8786	92.3548	17	46180719	46200436	1	ENSG00000002919	SNX11	48	protein_coding	KNOWN
ENSG00000002933	TMEM176A	0	NA	NA	NA	NA	NA	NA	NA	NA	NA	NA	NA	7	150497491	150502208	1	ENSG00000002933	TMEM176A	57.57	protein_coding	KNOWN
ENSG00000003056	M6PR	1651.32	0.349433	0.254803	1.37138	0.170255	0.349088	1703.96	1078.34	1692.13	1260.75	2324.11	2262.29	12	9092959	9102551	-1	ENSG00000003056	M6PR	42.71	protein_coding	KNOWN
ENSG00000003096	KLHL13	1.42886	-0.650459	0.64668	-1.00584	0.31449	NA	1.73738	1.09948	1.72531	0.642787	1.18493	1.15341	X	117031776	117251303	-1	ENSG00000003096	KLHL13	36.56	protein_coding	KNOWN
ENSG00000003137	CYP26B1	16.3287	-1.47168	0.711693	-2.06786	0.0386534	0.124608	26.5014	16.7712	26.3173	5.54919	10.2296	9.95745	2	72356367	72375167	-1	ENSG00000003137	CYP26B1	59.96	protein_coding	KNOWN
ENSG00000003147	ICA1	0.935627	0.351434	0.774918	0.45351	0.650181	NA	0.951679	0.60226	0.945068	0.705119	1.29984	1.26526	7	8152814	8302317	-1	ENSG00000003147	ICA1	40.3	protein_coding	KNOWN
ENSG00000003249	DBNDD1	50.3196	-0.00137424	0.609422	-0.00225499	0.998201	0.999209	59.1708	37.4456	58.7598	34.33	63.2851	61.6016	16	90071273	90086536	-1	ENSG00000003249	DBNDD1	59.39	protein_coding	KNOWN
ENSG00000003393	ALS2	414.772	0.140035	0.192811	0.726281	0.467666	0.662229	463.745	293.476	460.523	296.765	547.068	532.515	2	202565277	202645912	-1	ENSG00000003393	ALS2	38.06	protein_coding	KNOWN
ENSG00000003400	CASP10	4.73158	-1.32092	0.793242	-1.66522	0.0958696	0.238356	6.04417	3.82499	6.00218	1.40501	2.59005	2.52115	2	202047604	202094129	1	ENSG00000003400	CASP10	42.31	protein_coding	KNOWN
ENSG00000003402	CFLAR	217.114	0.722228	0.268162	2.69325	0.00707595	0.0349149	192.319	121.707	190.983	184.253	339.658	330.623	2	201980827	202029033	1	ENSG00000003402	CFLAR	44.68	protein_coding	KNOWN
ENSG00000003436	TFPI	1144.03	-0.106426	0.233735	-0.455328	0.648874	0.798756	1392.73	881.377	1383.06	751.295	1384.96	1348.12	2	188328957	188430487	-1	ENSG00000003436	TFPI	36.6	protein_coding	KNOWN
ENSG00000003509	NDUFAF7	175.755	0.606628	0.286474	2.11757	0.0342114	0.113658	163.538	103.493	162.402	144.614	266.587	259.495	2	37458774	37480546	1	ENSG00000003509	NDUFAF7	38.97	protein_coding	KNOWN
ENSG00000003756	RBM5	536.468	0.170185	0.184581	0.922005	0.356526	0.559659	592.954	375.245	588.835	387.464	714.265	695.265	3	50126341	50156454	1	ENSG00000003756	RBM5	44.45	protein_coding	KNOWN
ENSG00000003987	MTMR7	45.1809	1.20162	0.422529	2.84388	0.00445672	0.0243429	31.5719	19.9799	31.3525	42.1701	77.7378	75.6699	8	17155539	17271037	-1	ENSG00000003987	MTMR7	40.36	protein_coding	KNOWN
ENSG00000003989	SLC7A2	17.3817	-1.78737	0.828138	-2.1583	NA	NA	23.5858	14.926	23.422	3.96806	7.31486	7.12027	8	17354597	17428082	1	ENSG00000003989	SLC7A2	40.13	protein_coding	KNOWN
ENSG00000004059	ARF5	293.899	-0.658256	0.247167	-2.66321	0.00773996	0.0374195	421.776	266.916	418.846	155.205	286.111	278.5	7	127228399	127231759	1	ENSG00000004059	ARF5	56.5	protein_coding	KNOWN
ENSG00000004139	SARM1	217.443	-1.60975	0.406495	-3.96007	7.49291e-05	0.000864242	377.691	239.018	375.067	71.8678	132.484	128.96	17	26691378	26728065	1	ENSG00000004139	SARM1	51.82	protein_coding	KNOWN
ENSG00000004142	POLDIP2	615.287	-0.470405	0.174714	-2.69242	0.00709353	0.0349351	838.881	530.877	833.053	351.62	648.189	630.947	17	26673659	26684545	-1	ENSG00000004142	POLDIP2	49.85	protein_coding	KNOWN
ENSG00000004399	PLXND1	189.01	-1.93403	0.774608	-2.49678	NA	NA	296.96	187.928	294.897	45.1312	83.1964	80.9833	3	129274018	129325661	-1	ENSG00000004399	PLXND1	58.39	protein_coding	KNOWN
ENSG00000004455	AK2	1541.26	-0.389408	0.369074	-1.05509	0.291383	0.494803	2049.58	1297.06	2035.34	908.702	1675.13	1630.57	1	33473585	33546597	-1	ENSG00000004455	AK2	46.32	protein_coding	KNOWN
ENSG00000004468	CD38	4.52821	0.749115	0.817179	0.916709	0.359295	0.561948	3.78585	2.39583	3.75955	3.69529	6.81203	6.63082	4	15779898	15851069	1	ENSG00000004468	CD38	41.06	protein_coding	KNOWN
ENSG00000004478	FKBP4	759.944	0.644642	0.15386	4.18978	2.79224e-05	0.000371376	696.135	440.542	691.299	632.018	1165.08	1134.09	12	2904119	2914576	1	ENSG00000004478	FKBP4	51.61	protein_coding	KNOWN
ENSG00000004487	KDM1A	1593.12	0.252911	0.329224	0.768202	0.442367	0.638975	1705.94	1079.59	1694.09	1180.53	2176.23	2118.34	1	23345941	23410182	1	ENSG00000004487	KDM1A	39.16	protein_coding	KNOWN
ENSG00000004534	RBM6	518.709	0.479546	0.175708	2.72923	0.00634824	0.0320164	508.204	321.612	504.673	411.505	758.583	738.404	3	49977440	50137478	1	ENSG00000004534	RBM6	44.14	protein_coding	KNOWN
ENSG00000004660	CAMKK1	51.3188	0.732527	0.437376	1.67482	0.0939692	0.235195	45.0346	28.4997	44.7217	43.4549	80.1062	77.9753	17	3763609	3798185	-1	ENSG00000004660	CAMKK1	57.17	protein_coding	KNOWN
ENSG00000004700	RECQL	880.843	0.506855	0.155326	3.26317	0.00110173	0.00801951	853.639	540.217	847.709	704.422	1298.56	1264.01	12	21621845	21654603	-1	ENSG00000004700	RECQL	37.57	protein_coding	KNOWN
ENSG00000004766	CCDC132	243.757	-0.320232	0.232903	-1.37496	0.169143	0.347909	317.427	200.881	315.222	147.647	272.177	264.937	7	92861653	92988338	1	ENSG00000004766	CCDC132	34.84	protein_coding	KNOWN
ENSG00000004776	HSPB6	20.2188	-1.91038	0.817917	-2.33566	NA	NA	29.8977	18.9205	29.69	4.61888	8.5146	8.2881	19	36245469	36248980	-1	ENSG00000004776	HSPB6	62.56	protein_coding	KNOWN
ENSG00000004777	ARHGAP33	116.06	-0.971645	0.30178	-3.21971	0.00128321	0.00904821	179.268	113.448	178.023	53.0871	97.8626	95.2593	19	36265434	36279724	1	ENSG00000004777	ARHGAP33	60.93	protein_coding	KNOWN
ENSG00000004779	NDUFAB1	157.418	0.178583	0.240456	0.742684	0.457673	0.652895	173.025	109.497	171.823	113.722	209.64	204.063	16	23592323	23607677	-1	ENSG00000004779	NDUFAB1	48.8	protein_coding	KNOWN
ENSG00000004799	PDK4	1.55223	-0.0927333	0.828385	-0.111945	0.910867	NA	1.82458	1.15467	1.81191	0.993637	1.8317	1.78298	7	95212811	95225803	-1	ENSG00000004799	PDK4	36.07	protein_coding	KNOWN
ENSG00000004809	SLC22A16	0	NA	NA	NA	NA	NA	NA	NA	NA	NA	NA	NA	6	110745890	110797844	-1	ENSG00000004809	SLC22A16	41.32	protein_coding	KNOWN
ENSG00000004838	ZMYND10	57.618	1.21869	0.581195	2.09687	0.0360053	0.117855	39.559	25.0345	39.2842	53.4672	98.5633	95.9414	3	50378541	50384283	-1	ENSG00000004838	ZMYND10	57.81	protein_coding	KNOWN
ENSG00000004846	ABCB5	0.142985	-0.138256	0.577777	-0.239289	0.810881	NA	0.31282	0.197965	0.310646	0.165065	0.304286	0.296192	7	20654830	20816658	1	ENSG00000004846	ABCB5	37.73	protein_coding	KNOWN
ENSG00000004848	ARX	0.640992	-0.316598	0.665765	-0.47554	0.634402	NA	0.828239	0.524143	0.822486	0.386216	0.711963	0.693024	X	25021811	25034065	-1	ENSG00000004848	ARX	54.42	protein_coding	KNOWN
ENSG00000004864	SLC25A13	476.921	0.153046	0.204299	0.74913	0.453779	0.649266	529.932	335.362	526.251	342.193	630.811	614.031	7	95749532	95951459	-1	ENSG00000004864	SLC25A13	39.76	protein_coding	KNOWN
ENSG00000004866	ST7	189.103	-0.381739	0.29344	-1.30091	0.193289	0.379295	251.086	158.897	249.342	111.915	206.307	200.819	7	116593292	116870157	1	ENSG00000004866	ST7	39.15	protein_coding	KNOWN
ENSG00000004897	CDC27	965.258	-0.414723	0.297229	-1.3953	0.162926	0.339203	1293.69	818.696	1284.7	563.591	1038.94	1011.31	17	45195069	45266788	-1	ENSG00000004897	CDC27	38.66	protein_coding	KNOWN
ENSG00000004939	SLC4A1	0	NA	NA	NA	NA	NA	NA	NA	NA	NA	NA	NA	17	42325753	42345509	-1	ENSG00000004939	SLC4A1	55.8	protein_coding	KNOWN
ENSG00000004948	CALCR	0.837856	-0.318042	0.765057	-0.41571	0.677622	NA	1.11805	0.707549	1.11029	0.520837	0.960129	0.934589	7	93053799	93204042	-1	ENSG00000004948	CALCR	35.2	protein_coding	KNOWN
ENSG00000004961	HCCS	621.005	0.38178	0.298186	1.28034	0.200425	0.388071	632.416	400.218	628.023	478.53	882.14	858.674	X	11129421	11141198	1	ENSG00000004961	HCCS	42.99	protein_coding	KNOWN
ENSG00000004975	DVL2	241.032	-0.199513	0.254846	-0.782876	0.4337	0.630502	302.707	191.565	300.604	153.089	282.209	274.702	17	7128660	7137864	-1	ENSG00000004975	DVL2	55.14	protein_coding	KNOWN
ENSG00000005001	PRSS22	0	NA	NA	NA	NA	NA	NA	NA	NA	NA	NA	NA	16	2902728	2908171	-1	ENSG00000005001	PRSS22	59.35	protein_coding	KNOWN
ENSG00000005007	UPF1	630.683	0.144395	0.340641	0.423891	0.671645	0.814106	703.198	445.012	698.313	451.361	832.055	809.922	19	18942747	18979045	1	ENSG00000005007	UPF1	55.15	protein_coding	KNOWN
ENSG00000005020	SKAP2	154.125	-2.06109	0.711185	-2.89811	NA	NA	256.6	162.387	254.818	35.7097	65.8285	64.0774	7	26706681	27034858	-1	ENSG00000005020	SKAP2	36.94	protein_coding	KNOWN
ENSG00000005022	SLC25A5	4111.61	0.778946	0.464375	1.67741	0.0934631	0.234268	3530.33	2234.13	3505.8	3517.88	6484.98	6312.47	X	118602363	118605282	1	ENSG00000005022	SLC25A5	53.25	protein_coding	KNOWN
ENSG00000005059	CCDC109B	262.682	0.704777	0.462209	1.5248	0.127309	0.289259	233.147	147.545	231.527	220.683	406.814	395.992	4	110481361	110609874	1	ENSG00000005059	CCDC109B	41.02	protein_coding	KNOWN
ENSG00000005073	HOXA11	8.38988	-0.913864	0.655829	-1.39345	0.163484	0.339866	12.7763	8.08534	12.6875	3.93807	7.25958	7.06647	7	27221129	27224842	-1	ENSG00000005073	HOXA11	55.22	protein_coding	KNOWN
ENSG00000005075	POLR2J	83.182	-0.225376	0.373573	-0.603298	0.54631	0.724994	105.28	66.6252	104.548	52.2973	96.4067	93.8422	7	102113565	102119354	-1	ENSG00000005075	POLR2J	55.04	protein_coding	KNOWN
ENSG00000005100	DHX33	635.665	-0.107755	0.235301	-0.457945	0.646992	0.798177	774.238	489.968	768.859	417.269	769.209	748.747	17	5344232	5372380	-1	ENSG00000005100	DHX33	45.81	protein_coding	KNOWN
ENSG00000005102	MEOX1	1.08534	-0.0722292	0.769504	-0.0938647	0.925217	NA	1.31457	0.831912	1.30544	0.72614	1.33859	1.30298	17	41717756	41739322	-1	ENSG00000005102	MEOX1	51.61	protein_coding	KNOWN
ENSG00000005108	THSD7A	0.285971	-0.274439	0.577777	-0.474992	0.634793	NA	0.457673	0.289634	0.454494	0.219746	0.405087	0.394312	7	11414247	11871824	-1	ENSG00000005108	THSD7A	35.54	protein_coding	KNOWN
ENSG00000005156	LIG3	224.712	0.359324	0.205752	1.74639	0.0807435	0.21042	231.531	146.522	229.922	172.487	317.968	309.509	17	33307513	33332083	1	ENSG00000005156	LIG3	47.71	protein_coding	KNOWN
ENSG00000005175	RPAP3	288.843	0.860584	0.252157	3.41289	0.000642772	0.00517242	240.465	152.175	238.794	253.567	467.434	454.999	12	48057070	48099844	-1	ENSG00000005175	RPAP3	36.73	protein_coding	KNOWN
ENSG00000005187	ACSM3	54.3742	0.355126	0.424528	0.836521	0.402862	0.603613	55.8245	35.328	55.4367	41.4675	76.4427	74.4092	16	20621565	20808903	1	ENSG00000005187	ACSM3	41.08	protein_coding	KNOWN
ENSG00000005194	CIAPIN1	225.463	-0.145561	0.256399	-0.567712	0.570231	0.743538	278.2	176.056	276.268	146.056	269.244	262.082	16	57462081	57481440	-1	ENSG00000005194	CIAPIN1	44.41	protein_coding	KNOWN
ENSG00000005238	FAM214B	333.302	-0.482395	0.391006	-1.23373	0.217305	0.409286	454.937	287.902	451.777	189.11	348.613	339.339	9	35104109	35116338	-1	ENSG00000005238	FAM214B	54.68	protein_coding	KNOWN
ENSG00000005243	COPZ2	40.6784	-2.5125	0.686784	-3.65836	0.000253838	0.00240065	70.5445	44.6434	70.0544	7.17968	13.2353	12.8832	17	46103533	46115392	-1	ENSG00000005243	COPZ2	52.7	protein_coding	KNOWN
ENSG00000005249	PRKAR2B	66.1909	-1.40404	0.710723	-1.97551	NA	NA	105.789	66.9476	105.054	23.2147	42.7947	41.6564	7	106685094	106802256	1	ENSG00000005249	PRKAR2B	38.63	protein_coding	KNOWN
ENSG00000005302	MSL3	356.056	0.317507	0.182083	1.74374	0.0812036	0.211271	372.317	235.617	369.731	269.446	496.706	483.493	X	11776278	11793870	1	ENSG00000005302	MSL3	42.85	protein_coding	KNOWN
ENSG00000005339	CREBBP	747.34	0.752245	0.194219	3.87318	0.000107424	0.0011688	653.339	413.459	648.8	639.096	1178.13	1146.79	16	3775055	3930727	-1	ENSG00000005339	CREBBP	45.01	protein_coding	KNOWN
ENSG00000005379	BZRAP1	3.00269	-0.544429	0.607154	-0.896691	NA	NA	3.56893	2.25856	3.54414	1.42111	2.61973	2.55004	17	56378592	56406152	-1	ENSG00000005379	BZRAP1	57.85	protein_coding	KNOWN
ENSG00000005381	MPO	0	NA	NA	NA	NA	NA	NA	NA	NA	NA	NA	NA	17	56347217	56358296	-1	ENSG00000005381	MPO	55.13	protein_coding	KNOWN
ENSG00000005421	PON1	1.01602	0.342666	0.809478	0.423317	0.672064	NA	1.01348	0.641368	1.00644	0.746356	1.37586	1.33926	7	94926988	95025673	-1	ENSG00000005421	PON1	39.93	protein_coding	KNOWN
ENSG00000005436	GCFC2	171.203	0.238594	0.315539	0.756146	0.449561	0.645409	184.548	116.789	183.266	126.448	233.099	226.898	2	75879126	75938115	-1	ENSG00000005436	GCFC2	36.39	protein_coding	KNOWN
ENSG00000005448	WDR54	74.7142	0.166873	0.311883	0.535052	0.592614	0.759977	82.634	52.2941	82.0599	53.8731	99.3116	96.6698	2	74648805	74652882	1	ENSG00000005448	WDR54	54.68	protein_coding	KNOWN
ENSG00000005469	CROT	103.265	-0.204775	0.454236	-0.450812	0.652125	0.801141	129.915	82.2154	129.012	65.4629	120.677	117.467	7	86974997	87029111	1	ENSG00000005469	CROT	37.43	protein_coding	KNOWN
ENSG00000005471	ABCB4	0	NA	NA	NA	NA	NA	NA	NA	NA	NA	NA	NA	7	87031013	87109751	-1	ENSG00000005471	ABCB4	38.6	protein_coding	KNOWN
ENSG00000005483	KMT2E	507.205	-1.04577	0.267026	-3.91636	8.98946e-05	0.0010048	799.866	506.187	794.31	225.003	414.778	403.745	7	104654626	104754808	1	ENSG00000005483	KMT2E	37.46	protein_coding	KNOWN
ENSG00000005486	RHBDD2	185.266	-1.07265	0.236585	-4.53388	5.79099e-06	9.4578e-05	294.417	186.319	292.372	81.2912	149.855	145.869	7	75471920	75518244	1	ENSG00000005486	RHBDD2	47.79	protein_coding	KNOWN
ENSG00000005513	SOX8	8.79678	-1.737	0.824245	-2.10739	0.0350839	0.115738	12.8484	8.13099	12.7592	2.23841	4.12636	4.01659	16	1031808	1036979	1	ENSG00000005513	SOX8	64.79	protein_coding	KNOWN
ENSG00000005700	IBTK	621.747	0.0885484	0.17631	0.502232	0.615504	0.776826	707.318	447.619	702.405	436.767	805.152	783.734	6	82879700	82957471	-1	ENSG00000005700	IBTK	36.07	protein_coding	KNOWN
ENSG00000005801	ZNF195	69.7973	-0.0188958	0.355191	-0.0531991	0.957573	0.978545	82.6346	52.2945	82.0606	47.3646	87.3135	84.9909	11	3360491	3400448	-1	ENSG00000005801	ZNF195	41.43	protein_coding	KNOWN
ENSG00000005810	MYCBP2	639.038	0.872397	0.21635	4.03235	5.52221e-05	0.000668166	528.973	334.755	525.298	562.381	1036.71	1009.14	13	77618792	77901185	-1	ENSG00000005810	MYCBP2	35.72	protein_coding	KNOWN
ENSG00000005812	FBXL3	466.089	0.325331	0.246788	1.31826	0.187416	0.371345	485.395	307.177	482.023	353.191	651.084	633.765	13	77566740	77601330	-1	ENSG00000005812	FBXL3	38.37	protein_coding	KNOWN
ENSG00000005844	ITGAL	0.132635	0.134111	0.577777	0.232115	0.816449	NA	0.284642	0.180133	0.282664	0.181405	0.334408	0.325513	16	30483979	30534506	1	ENSG00000005844	ITGAL	50.46	protein_coding	KNOWN
ENSG00000005882	PDK2	59.1693	-1.13734	0.382119	-2.97641	0.00291642	0.0175003	95.0086	60.1252	94.3486	25.0824	46.2377	45.0077	17	48172101	48189516	1	ENSG00000005882	PDK2	56.67	protein_coding	KNOWN
ENSG00000005884	ITGA3	863.821	-1.09897	0.397541	-2.76441	0.0057025	0.0294462	1370.23	867.134	1360.71	371.492	684.822	666.605	17	48133332	48167845	1	ENSG00000005884	ITGA3	52.65	protein_coding	KNOWN
ENSG00000005889	ZFX	551.487	0.0419669	0.229204	0.183098	0.854721	0.927693	637.515	403.445	633.087	381.157	702.637	683.947	X	24167290	24234372	1	ENSG00000005889	ZFX	40.77	protein_coding	KNOWN
ENSG00000005893	LAMP2	4908.19	0.475498	0.378671	1.2557	0.209224	0.399487	4812.44	3045.5	4779.01	3885.83	7163.28	6972.73	X	119561682	119603220	-1	ENSG00000005893	LAMP2	38.79	protein_coding	KNOWN
ENSG00000005955	GGNBP2	643.701	0.490375	0.181234	2.70575	0.006815	0.0339288	628.493	397.735	624.127	512.74	945.204	920.06	17	34900737	34946278	1	ENSG00000005955	GGNBP2	42.16	protein_coding	KNOWN
ENSG00000005961	ITGA2B	5.15133	0.895782	0.823902	1.08724	0.276929	0.479957	3.92364	2.48303	3.89638	4.23961	7.81544	7.60754	17	42449548	42466873	-1	ENSG00000005961	ITGA2B	54.83	protein_coding	KNOWN
ENSG00000005981	ASB4	0	NA	NA	NA	NA	NA	NA	NA	NA	NA	NA	NA	7	95107756	95169544	1	ENSG00000005981	ASB4	38.27	protein_coding	KNOWN
ENSG00000006007	GDE1	642.935	0.0857332	0.291703	0.293906	0.76883	0.87863	731.883	463.164	726.798	451.055	831.49	809.372	16	19513015	19533467	-1	ENSG00000006007	GDE1	40.17	protein_coding	KNOWN
ENSG00000006015	C19orf60	40.2425	-1.39132	0.680177	-2.04553	0.0408029	0.12918	64.9204	41.0842	64.4694	14.3725	26.4947	25.7899	19	18699495	18703146	1	ENSG00000006015	C19orf60	60.24	protein_coding	KNOWN
ENSG00000006016	CRLF1	45.8796	0.948233	0.368322	2.57447	0.0100394	0.0455108	36.7697	23.2693	36.5143	41.2018	75.9528	73.9324	19	18683030	18718551	-1	ENSG00000006016	CRLF1	55.32	protein_coding	KNOWN
ENSG00000006025	OSBPL7	18.2733	-1.0573	0.754052	-1.40216	0.160869	0.336769	27.7507	17.5617	27.5579	7.74416	14.2759	13.8961	17	45884738	45899200	-1	ENSG00000006025	OSBPL7	57.86	protein_coding	KNOWN
ENSG00000006042	TMEM98	22.1203	-0.698717	0.6641	-1.05213	NA	NA	26.2109	16.5873	26.0288	9.37835	17.2884	16.8285	17	31254928	31272124	1	ENSG00000006042	TMEM98	48.47	protein_coding	KNOWN
ENSG00000006047	YBX2	3.65983	-0.626372	0.828586	-0.755954	0.449677	0.645515	5.02471	3.17984	4.98981	1.89031	3.48467	3.39197	17	7191571	7197934	-1	ENSG00000006047	YBX2	57.92	protein_coding	KNOWN
ENSG00000006059	KRT33A	0	NA	NA	NA	NA	NA	NA	NA	NA	NA	NA	NA	17	39502344	39507064	-1	ENSG00000006059	KRT33A	48.36	protein_coding	KNOWN
ENSG00000006071	ABCC8	0.142985	-0.138256	0.577777	-0.239289	0.810881	NA	0.31282	0.197965	0.310646	0.165065	0.304286	0.296192	11	17414432	17498449	-1	ENSG00000006071	ABCC8	50.03	protein_coding	KNOWN
ENSG00000006074	CCL18	0	NA	NA	NA	NA	NA	NA	NA	NA	NA	NA	NA	17	34391640	34399392	1	ENSG00000006074	CCL18	44.43	protein_coding	KNOWN
ENSG00000006075	CCL3	0	NA	NA	NA	NA	NA	NA	NA	NA	NA	NA	NA	17	34415602	34417515	-1	ENSG00000006075	CCL3	52.19	protein_coding	KNOWN
ENSG00000006114	SYNRG	523.492	-0.662357	0.335179	-1.97613	0.04814	0.146131	751.216	475.399	745.997	275.648	508.14	494.623	17	35874900	35969544	-1	ENSG00000006114	SYNRG	40.82	protein_coding	KNOWN
ENSG00000006116	CACNG3	0	NA	NA	NA	NA	NA	NA	NA	NA	NA	NA	NA	16	24266874	24374122	1	ENSG00000006116	CACNG3	44.54	protein_coding	KNOWN
ENSG00000006118	TMEM132A	245.637	0.235735	0.375984	0.626982	0.530671	0.713661	264.52	167.399	262.683	180.885	333.449	324.579	11	60691935	60704631	1	ENSG00000006118	TMEM132A	58.71	protein_coding	KNOWN
ENSG00000006125	AP2B1	4513.95	0.0259298	0.399566	0.0648948	0.948258	0.973636	5250.64	3322.81	5214.16	3104.54	5723.02	5570.78	17	33905065	34053436	1	ENSG00000006125	AP2B1	39.93	protein_coding	KNOWN
ENSG00000006128	TAC1	0	NA	NA	NA	NA	NA	NA	NA	NA	NA	NA	NA	7	97361220	97369784	1	ENSG00000006128	TAC1	39.8	protein_coding	KNOWN
ENSG00000006194	ZNF263	368.073	-0.211209	0.311956	-0.677046	0.498377	0.687321	463.381	293.246	460.162	232.454	428.514	417.116	16	3313743	3351401	1	ENSG00000006194	ZNF263	47.12	protein_coding	KNOWN
ENSG00000006210	CX3CL1	2.41531	-0.817915	0.769823	-1.06247	0.288021	NA	3.19577	2.02241	3.17357	1.05278	1.94073	1.88911	16	57406370	57418960	1	ENSG00000006210	CX3CL1	53.7	protein_coding	KNOWN
ENSG00000006282	SPATA20	207.51	0.313289	0.543823	0.576086	0.564557	0.738804	216.903	137.265	215.396	156.514	288.524	280.849	17	48620419	48633213	1	ENSG00000006282	SPATA20	57.05	protein_coding	KNOWN
ENSG00000006283	CACNA1G	1.89774	-1.00499	0.805278	-1.248	0.212029	NA	2.584	1.63526	2.56605	0.74772	1.37837	1.34171	17	48638429	48704835	1	ENSG00000006283	CACNA1G	56.83	protein_coding	KNOWN
ENSG00000006327	TNFRSF12A	319.537	-1.02826	0.540466	-1.90255	0.0570998	0.164771	495.218	313.394	491.778	141.006	259.936	253.021	16	3068446	3072384	1	ENSG00000006327	TNFRSF12A	60.12	protein_coding	KNOWN
ENSG00000006377	DLX6	9.0063	-1.33502	0.800615	-1.66749	0.0954161	0.23773	13.7867	8.72478	13.6909	3.17365	5.85042	5.69479	7	96634860	96640351	1	ENSG00000006377	DLX6	49.51	protein_coding	KNOWN
ENSG00000006432	MAP3K9	184.702	-0.247371	0.399663	-0.618948	0.53595	0.717554	235.062	148.757	233.429	115	211.994	206.355	14	71189243	71276251	-1	ENSG00000006432	MAP3K9	44.98	protein_coding	KNOWN
ENSG00000006451	RALA	398.063	-1.30614	0.179227	-7.28764	3.15434e-13	2.62266e-11	663.6	419.952	658.99	155.846	287.293	279.651	7	39663082	39747723	1	ENSG00000006451	RALA	39.69	protein_coding	KNOWN
ENSG00000006453	BAIAP2L1	105.336	-0.943032	0.4509	-2.09145	0.036488	0.119109	161.678	102.316	160.555	48.837	90.0279	87.6331	7	97920963	98030380	-1	ENSG00000006453	BAIAP2L1	46.77	protein_coding	KNOWN
ENSG00000006459	JHDM1D	97.5005	0.404147	0.484286	0.83452	0.403988	0.604485	98.534	62.3562	97.8495	75.7227	139.59	135.877	7	139784546	139876835	-1	ENSG00000006459	JHDM1D	39.18	protein_coding	KNOWN
ENSG00000006468	ETV1	77.5863	-0.857767	0.47179	-1.81811	0.0690474	0.188232	116.712	73.8599	115.901	37.4008	68.946	67.112	7	13930853	14031050	-1	ENSG00000006468	ETV1	36.3	protein_coding	KNOWN
ENSG00000006530	AGK	436.181	0.275334	0.246464	1.11714	0.263935	0.465058	463.135	293.09	459.918	325.515	600.066	584.104	7	141250989	141355044	1	ENSG00000006530	AGK	39.59	protein_coding	KNOWN
ENSG00000006534	ALDH3B1	20.4087	0.700101	0.560092	1.24997	0.211309	0.401724	18.2149	11.5271	18.0883	17.1853	31.68	30.8373	11	67776048	67796744	1	ENSG00000006534	ALDH3B1	58.4	protein_coding	KNOWN
ENSG00000006555	TTC22	0.605135	0.165049	0.653554	0.25254	0.800624	NA	0.57451	0.363572	0.570519	0.374077	0.689587	0.671244	1	55245385	55266940	-1	ENSG00000006555	TTC22	52.26	protein_coding	KNOWN
ENSG00000006576	PHTF2	1172.4	-0.501239	0.205441	-2.43982	0.0146946	0.0606028	1611.79	1020.01	1600.6	661.304	1219.07	1186.64	7	77428122	77586818	1	ENSG00000006576	PHTF2	37.65	protein_coding	KNOWN
ENSG00000006606	CCL26	2.85971	-0.543203	0.606755	-0.895258	NA	NA	3.40091	2.15223	3.37729	1.35536	2.49852	2.43206	7	75398851	75419214	-1	ENSG00000006606	CCL26	48.09	protein_coding	KNOWN
ENSG00000006607	FARP2	72.3026	0.321712	0.320155	1.00486	0.314963	0.519085	75.7289	47.9242	75.2028	54.965	101.324	98.629	2	242295658	242434256	1	ENSG00000006607	FARP2	45.6	protein_coding	KNOWN
ENSG00000006611	USH1C	0.714927	-0.44988	0.587218	-0.766121	0.443604	NA	0.903425	0.571723	0.897149	0.3841	0.708063	0.689228	11	17515442	17565963	-1	ENSG00000006611	USH1C	51.78	protein_coding	KNOWN
ENSG00000006625	GGCT	245.445	-0.163189	0.251764	-0.648182	0.516867	0.702516	304.782	192.878	302.664	158.068	291.388	283.637	7	30536237	30591095	-1	ENSG00000006625	GGCT	42.02	protein_coding	KNOWN
ENSG00000006634	DBF4	530.608	0.628956	0.332681	1.89057	0.0586824	0.168276	488.054	308.86	484.664	438.311	807.998	786.504	7	87505531	87538856	1	ENSG00000006634	DBF4	36.72	protein_coding	KNOWN
ENSG00000006638	TBXA2R	50.9718	1.67067	0.415501	4.02085	5.79886e-05	0.000697838	27.9563	17.6919	27.7621	51.6869	95.2815	92.7469	19	3594504	3606838	-1	ENSG00000006638	TBXA2R	55.77	protein_coding	KNOWN
ENSG00000006652	IFRD1	752.917	0.426532	0.207605	2.05453	0.039924	0.127253	754.049	477.192	748.81	588.542	1084.94	1056.08	7	112063023	112121072	1	ENSG00000006652	IFRD1	39.45	protein_coding	KNOWN
ENSG00000006659	LGALS14	0	NA	NA	NA	NA	NA	NA	NA	NA	NA	NA	NA	19	40194946	40200084	1	ENSG00000006659	LGALS14	45.3	protein_coding	KNOWN
ENSG00000006695	COX10	237.417	1.10723	0.227844	4.85959	1.17632e-06	2.38765e-05	176.347	111.599	175.122	220.626	406.709	395.891	17	13972813	14111994	1	ENSG00000006695	COX10	38.47	protein_coding	KNOWN
ENSG00000006704	GTF2IRD1	137.549	-0.313352	0.251197	-1.24743	0.212239	0.402867	178.265	112.813	177.027	83.3139	153.584	149.498	7	73868120	74016931	1	ENSG00000006704	GTF2IRD1	52.72	protein_coding	KNOWN
ENSG00000006712	PAF1	484.185	-0.307168	0.228984	-1.34144	0.179778	0.360778	629.136	398.142	624.766	295.296	544.359	529.878	19	39876492	39881835	-1	ENSG00000006712	PAF1	52.73	protein_coding	KNOWN
ENSG00000006715	VPS41	461.556	0.042451	0.198551	0.213804	0.8307	0.914439	533.651	337.716	529.944	319.166	588.361	572.71	7	38762563	38971994	-1	ENSG00000006715	VPS41	38.35	protein_coding	KNOWN
ENSG00000006740	ARHGAP44	126.825	-0.525758	0.451367	-1.16481	0.244094	0.442122	175.515	111.073	174.295	70.7985	130.512	127.041	17	12692856	12894960	1	ENSG00000006740	ARHGAP44	42.68	protein_coding	KNOWN
ENSG00000006744	ELAC2	787.754	0.706769	0.200486	3.52528	0.000423032	0.00366628	702.681	444.684	697.8	666.034	1227.79	1195.13	17	12895708	12921504	-1	ENSG00000006744	ELAC2	48.08	protein_coding	KNOWN
ENSG00000006747	SCIN	1.28198	-0.467825	0.732514	-0.638657	0.523046	NA	1.65145	1.0451	1.63997	0.693449	1.27833	1.24432	7	12610203	12693228	1	ENSG00000006747	SCIN	38.55	protein_coding	KNOWN
ENSG00000006756	ARSD	83.8854	0.351587	0.435393	0.807515	0.41937	0.618219	86.2927	54.6095	85.6933	63.9429	117.874	114.739	X	2822011	2847392	-1	ENSG00000006756	ARSD	48.88	protein_coding	KNOWN
ENSG00000006757	PNPLA4	39.6242	0.248218	0.400918	0.619124	0.535835	0.717461	42.3039	26.7716	42.01	29.1797	53.7909	52.36	X	7866288	7895780	-1	ENSG00000006757	PNPLA4	40.45	protein_coding	KNOWN
ENSG00000006788	MYH13	1.14388	-0.50864	0.594951	-0.854927	0.392592	NA	1.38188	0.874509	1.37228	0.564072	1.03983	1.01217	17	10201401	10276447	-1	ENSG00000006788	MYH13	45.69	protein_coding	KNOWN
ENSG00000006831	ADIPOR2	785.434	-0.137128	0.204722	-0.669825	0.502969	0.691324	965.74	611.159	959.031	509.988	940.13	915.122	12	1797740	1897844	1	ENSG00000006831	ADIPOR2	39.4	protein_coding	KNOWN
ENSG00000006837	CDKL3	11.4245	0.349498	0.597366	0.585065	0.558504	0.734138	11.6645	7.38173	11.5834	8.63085	15.9104	15.4872	5	133541305	133706738	-1	ENSG00000006837	CDKL3	41.3	protein_coding	KNOWN
ENSG00000007001	UPP2	0	NA	NA	NA	NA	NA	NA	NA	NA	NA	NA	NA	2	158733214	158992666	1	ENSG00000007001	UPP2	40.24	protein_coding	KNOWN
ENSG00000007038	PRSS21	61.3191	-0.650485	0.644774	-1.00886	NA	NA	72.1976	45.6895	71.696	26.7108	49.2396	47.9298	16	2867164	2876305	1	ENSG00000007038	PRSS21	55.67	protein_coding	KNOWN
ENSG00000007047	MARK4	139.505	-1.03991	0.375636	-2.7684	0.00563326	0.0291856	219.437	138.868	217.913	61.9791	114.254	111.215	19	45582546	45808541	1	ENSG00000007047	MARK4	53.57	protein_coding	KNOWN
ENSG00000007062	PROM1	0.508357	-0.385623	0.58044	-0.664364	0.506457	NA	0.632016	0.399965	0.627625	0.280946	0.517906	0.50413	4	15964699	16086001	-1	ENSG00000007062	PROM1	43.17	protein_coding	KNOWN
ENSG00000007080	CCDC124	183.907	-1.53497	0.659014	-2.32919	0.0198488	0.0759687	302.02	191.131	299.922	60.5262	111.576	108.608	19	18043825	18054800	1	ENSG00000007080	CCDC124	55.84	protein_coding	KNOWN
ENSG00000007129	CEACAM21	0	NA	NA	NA	NA	NA	NA	NA	NA	NA	NA	NA	19	42055886	42093197	1	ENSG00000007129	CEACAM21	44.65	protein_coding	KNOWN
ENSG00000007168	PAFAH1B1	2289.16	-0.478491	0.371234	-1.28892	0.197426	0.384659	3123.48	1976.66	3101.79	1301.9	2399.97	2336.13	17	2496504	2588909	1	ENSG00000007168	PAFAH1B1	42.4	protein_coding	KNOWN
ENSG00000007171	NOS2	0.132635	0.134111	0.577777	0.232115	0.816449	NA	0.284642	0.180133	0.282664	0.181405	0.334408	0.325513	17	26083792	26127525	-1	ENSG00000007171	NOS2	51.36	protein_coding	KNOWN
ENSG00000007174	DNAH9	0	NA	NA	NA	NA	NA	NA	NA	NA	NA	NA	NA	17	11501748	11873485	1	ENSG00000007174	DNAH9	42.63	protein_coding	KNOWN
ENSG00000007202	KIAA0100	1807.05	1.00979	0.20932	4.82413	1.40612e-06	2.78857e-05	1405.17	889.248	1395.41	1643.18	3029.1	2948.52	17	26941458	26972472	-1	ENSG00000007202	KIAA0100	46.75	protein_coding	KNOWN
ENSG00000007216	SLC13A2	0	NA	NA	NA	NA	NA	NA	NA	NA	NA	NA	NA	17	26800311	26824799	1	ENSG00000007216	SLC13A2	52.55	protein_coding	KNOWN
ENSG00000007237	GAS7	31.879	1.23034	0.763787	1.61084	0.107214	0.257447	20.8491	13.1941	20.7042	28.4077	52.3677	50.9747	17	9813926	10101868	-1	ENSG00000007237	GAS7	47.97	protein_coding	KNOWN
ENSG00000007255	TRAPPC6A	7.55905	-1.54247	0.728484	-2.11737	0.0342287	0.113691	12.2847	7.77427	12.1994	2.44916	4.51486	4.39476	19	45666186	45681495	-1	ENSG00000007255	TRAPPC6A	56.86	protein_coding	KNOWN
ENSG00000007264	MATK	2.11164	0.538224	0.789386	0.681827	0.495348	NA	1.84595	1.16819	1.83313	1.55676	2.86978	2.79345	19	3777971	3802127	-1	ENSG00000007264	MATK	54.4	protein_coding	KNOWN
ENSG00000007306	CEACAM7	0	NA	NA	NA	NA	NA	NA	NA	NA	NA	NA	NA	19	42177235	42210895	-1	ENSG00000007306	CEACAM7	47.87	protein_coding	KNOWN
ENSG00000007312	CD79B	0.408255	0.112137	0.580455	0.193189	0.846811	NA	0.530751	0.33588	0.527064	0.33314	0.614122	0.597786	17	62006100	62009714	-1	ENSG00000007312	CD79B	60.69	protein_coding	KNOWN
ENSG00000007314	SCN4A	0.136259	0.134111	0.577777	0.232115	0.816449	NA	0.284642	0.180133	0.282664	0.181405	0.334408	0.325513	17	62015914	62050278	-1	ENSG00000007314	SCN4A	56.1	protein_coding	KNOWN
ENSG00000007341	ST7L	112.127	0.695083	0.256983	2.70478	0.00683497	0.0339847	100.453	63.5704	99.7548	94.4457	174.104	169.473	1	113066140	113163447	-1	ENSG00000007341	ST7L	39.05	protein_coding	KNOWN
ENSG00000007350	TKTL1	0.428956	-0.373682	0.579752	-0.644555	0.519215	NA	0.603934	0.382193	0.599738	0.270694	0.499007	0.485733	X	153524024	153558700	1	ENSG00000007350	TKTL1	48.32	protein_coding	KNOWN
ENSG00000007372	PAX6	177.631	-0.0570076	0.534545	-0.106647	0.915069	0.958403	212.499	134.478	211.023	118.625	218.677	212.86	11	31806340	31839509	-1	ENSG00000007372	PAX6	49.68	protein_coding	KNOWN
ENSG00000007376	RPUSD1	102.179	-0.342265	0.430814	-0.794462	0.426927	0.625033	133.464	84.4613	132.537	61.1381	112.704	109.706	16	834974	838397	-1	ENSG00000007376	RPUSD1	67.17	protein_coding	KNOWN
ENSG00000007384	RHBDF1	141.697	0.173335	0.571642	0.303222	0.761721	0.874453	156.323	98.9271	155.237	102.372	188.716	183.696	16	108058	126354	-1	ENSG00000007384	RHBDF1	61.14	protein_coding	KNOWN
ENSG00000007392	LUC7L	190.79	0.996679	0.284658	3.50132	0.000462953	0.00396147	148.971	94.2747	147.936	172.628	318.228	309.763	16	238968	279462	-1	ENSG00000007392	LUC7L	47.33	protein_coding	KNOWN
ENSG00000007402	CACNA2D2	10.4484	-1.81761	0.747496	-2.43159	0.0150325	0.0617668	17.0842	10.8115	16.9655	2.81461	5.18856	5.05054	3	50400233	50541675	-1	ENSG00000007402	CACNA2D2	56.52	protein_coding	KNOWN
ENSG00000007516	BAIAP3	26.1845	-1.04145	0.697194	-1.49378	0.135234	0.301451	39.8474	25.217	39.5706	11.2427	20.7252	20.1739	16	1383602	1399439	1	ENSG00000007516	BAIAP3	65.72	protein_coding	KNOWN
ENSG00000007520	TSR3	91.2217	-0.359788	0.583348	-0.616764	0.53739	0.718307	119.849	75.8454	119.017	54.2386	99.9853	97.3256	16	1399241	1401912	-1	ENSG00000007520	TSR3	62.57	protein_coding	KNOWN
ENSG00000007541	PIGQ	79.4751	-1.53302	0.571649	-2.68175	0.0073239	0.0358426	133.355	84.3925	132.429	26.7612	49.3325	48.0203	16	616995	634136	1	ENSG00000007541	PIGQ	64.36	protein_coding	KNOWN
ENSG00000007545	CRAMP1L	92.538	-0.394582	0.277702	-1.42089	0.15535	0.329206	123.249	77.9969	122.393	54.448	100.371	97.7014	16	1662326	1727909	1	ENSG00000007545	CRAMP1L	53.11	protein_coding	KNOWN
ENSG00000007866	TEAD3	65.1084	-2.39944	0.726288	-3.3037	NA	NA	108.236	68.4961	107.484	11.9138	21.9623	21.3781	6	35441374	35464853	-1	ENSG00000007866	TEAD3	56.75	protein_coding	KNOWN
ENSG00000007908	SELE	0.136259	0.134111	0.577777	0.232115	0.816449	NA	0.284642	0.180133	0.282664	0.181405	0.334408	0.325513	1	169691781	169703220	-1	ENSG00000007908	SELE	39.01	protein_coding	KNOWN
ENSG00000007923	DNAJC11	651.633	-0.0810477	0.41101	-0.197191	0.843678	0.921572	786.199	497.538	780.737	431.632	795.686	774.52	1	6694228	6761984	-1	ENSG00000007923	DNAJC11	46.6	protein_coding	KNOWN
ENSG00000007933	FMO3	5.43345	-0.649275	0.642983	-1.00979	NA	NA	6.43827	4.07439	6.39355	2.38395	4.39466	4.27776	1	171060018	171086959	1	ENSG00000007933	FMO3	36.5	protein_coding	KNOWN
ENSG00000007944	MYLIP	194.576	0.101815	0.578036	0.17614	0.860184	0.930375	220.493	139.537	218.961	137.412	253.31	246.572	6	16129356	16148479	1	ENSG00000007944	MYLIP	40.19	protein_coding	KNOWN
ENSG00000007952	NOX1	0.547145	0.258605	0.656432	0.393955	0.693614	NA	0.620153	0.392457	0.615845	0.43085	0.794244	0.773116	X	100098313	100129334	-1	ENSG00000007952	NOX1	41.14	protein_coding	KNOWN
ENSG00000007968	E2F2	126.677	0.341431	0.347401	0.982815	0.325698	0.5289	131.036	82.925	130.126	96.4167	177.738	173.01	1	23832922	23857712	-1	ENSG00000007968	E2F2	51.66	protein_coding	KNOWN
ENSG00000008018	PSMB1	880.561	0.118655	0.215939	0.549484	0.582673	0.752362	991.027	627.161	984.142	624.862	1151.89	1121.25	6	170844205	170862429	-1	ENSG00000008018	PSMB1	39.81	protein_coding	KNOWN
ENSG00000008056	SYN1	14.9904	-0.761595	0.809255	-0.941107	0.34665	0.549495	21.176	13.401	21.0289	7.25371	13.3717	13.016	X	47431303	47479252	-1	ENSG00000008056	SYN1	47.76	protein_coding	KNOWN
ENSG00000008083	JARID2	171.186	-0.676765	0.477595	-1.41703	0.156475	0.330913	246.08	155.729	244.37	89.3983	164.8	160.416	6	15246527	15522252	1	ENSG00000008083	JARID2	43.92	protein_coding	KNOWN
ENSG00000008086	CDKL5	18.1052	-0.485075	0.61848	-0.784302	0.432863	0.629801	24.698	15.6299	24.5264	10.2475	18.8907	18.3882	X	18443703	18671749	1	ENSG00000008086	CDKL5	40.21	protein_coding	KNOWN
ENSG00000008118	CAMK1G	0	NA	NA	NA	NA	NA	NA	NA	NA	NA	NA	NA	1	209757062	209787283	1	ENSG00000008118	CAMK1G	47.01	protein_coding	KNOWN
ENSG00000008128	CDK11A	87.4902	0.464537	0.350031	1.32713	0.184465	0.367042	85.9915	54.4188	85.3941	68.9088	127.029	123.65	1	1634169	1655766	-1	ENSG00000008128	CDK11A	51.99	protein_coding	KNOWN
ENSG00000008130	NADK	477.916	-0.483892	0.234232	-2.06587	0.0388411	0.124986	653.263	413.411	648.725	271.27	500.069	486.766	1	1682671	1711896	-1	ENSG00000008130	NADK	53.7	protein_coding	KNOWN
ENSG00000008196	TFAP2B	1.0009	-0.500918	0.592362	-0.845629	0.39776	NA	1.21361	0.768019	1.20518	0.498043	0.918109	0.893687	6	50786436	50815326	1	ENSG00000008196	TFAP2B	44.14	protein_coding	KNOWN
ENSG00000008226	DLEC1	53.686	-0.155968	0.358367	-0.435218	0.663404	0.809314	66.4719	42.066	66.0101	34.6471	63.8696	62.1706	3	38080696	38165516	1	ENSG00000008226	DLEC1	48.5	protein_coding	KNOWN
ENSG00000008256	CYTH3	268.265	-0.849004	0.553276	-1.5345	0.124906	0.285175	400.31	253.332	397.529	129.063	237.918	231.59	7	6201407	6312275	-1	ENSG00000008256	CYTH3	44.78	protein_coding	KNOWN
ENSG00000008277	ADAM22	47.0073	-0.0595679	0.691216	-0.0861785	0.931325	0.965722	56.2056	35.5691	55.8151	31.3204	57.7371	56.2013	7	87563458	87832204	1	ENSG00000008277	ADAM22	37.29	protein_coding	KNOWN
ENSG00000008282	SYPL1	873.318	1.64296	0.228473	7.19104	6.43016e-13	5.17791e-11	494.593	312.998	491.157	897.03	1653.62	1609.63	7	105730949	105753022	-1	ENSG00000008282	SYPL1	38.18	protein_coding	KNOWN
ENSG00000008283	CYB561	418.622	-0.359653	0.281915	-1.27575	0.202044	0.39033	552.068	349.371	548.233	249.865	460.611	448.358	17	61509665	61523739	-1	ENSG00000008283	CYB561	57.41	protein_coding	KNOWN
ENSG00000008294	SPAG9	2264.1	0.334479	0.298279	1.12136	0.262134	0.462775	2349.53	1486.87	2333.21	1720.48	3171.58	3087.22	17	49039535	49198226	-1	ENSG00000008294	SPAG9	40	protein_coding	KNOWN
ENSG00000008300	CELSR3	191.238	-1.01692	0.355456	-2.86089	0.00422454	0.0233415	298.211	188.72	296.14	85.5816	157.764	153.567	3	48673902	48700348	-1	ENSG00000008300	CELSR3	59.89	protein_coding	KNOWN
ENSG00000008311	AASS	31.3242	-1.78793	0.680947	-2.62565	0.00864825	0.0405987	52.8322	33.4343	52.4652	8.88499	16.3789	15.9432	7	121715701	121784334	-1	ENSG00000008311	AASS	36.48	protein_coding	KNOWN
ENSG00000008323	PLEKHG6	3.86788	1.96082	0.811118	2.41743	0.0156306	0.0634681	1.56908	0.992973	1.55818	3.54723	6.53908	6.36514	12	6419602	6437672	1	ENSG00000008323	PLEKHG6	55.71	protein_coding	KNOWN
ENSG00000008324	SS18L2	145.814	-0.054316	0.241866	-0.224571	0.822313	0.910376	174.577	110.479	173.365	97.6375	179.988	175.201	3	42623332	42636606	1	ENSG00000008324	SS18L2	47.77	protein_coding	KNOWN
ENSG00000008382	MPND	37.8805	-0.665638	0.542471	-1.22705	0.219805	0.412118	54.2162	34.3102	53.8396	19.8487	36.5898	35.6165	19	4343524	4360083	1	ENSG00000008382	MPND	55.95	protein_coding	KNOWN
ENSG00000008394	MGST1	215.816	-1.8492	0.639137	-2.89328	NA	NA	367.831	232.778	365.276	59.2875	109.293	106.385	12	16500076	16762193	1	ENSG00000008394	MGST1	36.94	protein_coding	KNOWN
ENSG00000008405	CRY1	314.373	0.850427	0.308015	2.76099	0.00576256	0.0297267	262.466	166.099	260.642	274.825	506.622	493.145	12	107385142	107487607	-1	ENSG00000008405	CRY1	37.62	protein_coding	KNOWN
ENSG00000008438	PGLYRP1	0.520123	0.169534	0.638655	0.265455	0.790659	NA	0.550641	0.348467	0.546816	0.359652	0.662995	0.645359	19	46522411	46526323	-1	ENSG00000008438	PGLYRP1	57.73	protein_coding	KNOWN
ENSG00000008441	NFIX	2404.72	0.53712	0.23044	2.33085	0.0197613	0.0757331	2301.65	1456.58	2285.66	1939.58	3575.49	3480.38	19	13106422	13209610	1	ENSG00000008441	NFIX	55.28	protein_coding	KNOWN
ENSG00000008513	ST3GAL1	685.069	-1.14746	0.591515	-1.93987	0.0523954	0.15517	1079.9	683.402	1072.4	283.101	521.879	507.996	8	134467091	134584183	-1	ENSG00000008513	ST3GAL1	49.4	protein_coding	KNOWN
ENSG00000008516	MMP25	2.06243	-0.125545	0.80071	-0.156792	0.875409	NA	2.55627	1.61771	2.53852	1.3608	2.50855	2.44182	16	3096682	3110727	1	ENSG00000008516	MMP25	58.2	protein_coding	KNOWN
ENSG00000008517	IL32	44.254	-1.35738	0.827686	-1.63996	NA	NA	63.1765	39.9806	62.7376	14.3194	26.3969	25.6947	16	3115298	3131908	1	ENSG00000008517	IL32	53.24	protein_coding	KNOWN
ENSG00000008710	PKD1	410.536	-1.51199	0.616641	-2.45198	0.0142073	0.0591828	679.706	430.145	674.985	138.403	255.137	248.35	16	2138711	2185899	-1	ENSG00000008710	PKD1	63.1	protein_coding	KNOWN
ENSG00000008735	MAPK8IP2	24.8214	1.13915	0.563428	2.02183	0.0431943	0.135073	17.6965	11.199	17.5736	22.6353	41.7267	40.6167	22	51039114	51052409	1	ENSG00000008735	MAPK8IP2	63.07	protein_coding	KNOWN
ENSG00000008838	MED24	508.319	-1.03008	0.321506	-3.20393	0.00135563	0.00943903	797.138	504.461	791.601	226.687	417.884	406.767	17	38175350	38217468	-1	ENSG00000008838	MED24	50.63	protein_coding	KNOWN
ENSG00000008853	RHOBTB2	332.084	0.513872	0.390674	1.31535	0.188393	0.372616	320.398	202.76	318.172	265.681	489.765	476.737	8	22844930	22877712	1	ENSG00000008853	RHOBTB2	53.51	protein_coding	KNOWN
ENSG00000008869	HEATR5B	329.901	0.068634	0.204796	0.335133	0.737525	0.860206	378.322	239.417	375.693	230.41	424.746	413.447	2	37195526	37311485	-1	ENSG00000008869	HEATR5B	38.59	protein_coding	KNOWN
ENSG00000008952	SEC62	1261.45	-0.295044	0.198526	-1.48617	0.137233	0.304274	1631.57	1032.52	1620.23	772.268	1423.63	1385.76	3	169684423	169716161	1	ENSG00000008952	SEC62	36.6	protein_coding	KNOWN
ENSG00000008988	RPS20	5262.93	0.200865	0.240969	0.83357	0.404523	0.604937	5747.67	3637.36	5707.75	3836.53	7072.38	6884.25	8	56979854	56987069	-1	ENSG00000008988	RPS20	41.82	protein_coding	KNOWN
ENSG00000009307	CSDE1	4389.88	-0.270374	0.291044	-0.928979	0.3529	0.55546	5633.02	3564.8	5593.89	2712.25	4999.86	4866.86	1	115259534	115301297	-1	ENSG00000009307	CSDE1	38.28	protein_coding	KNOWN
ENSG00000009335	UBE3C	2215.92	0.989098	0.223257	4.43031	9.40982e-06	0.000145866	1739.11	1100.57	1727.02	2004.72	3695.57	3597.26	7	156931607	157062066	1	ENSG00000009335	UBE3C	42.12	protein_coding	KNOWN
ENSG00000009413	REV3L	652.272	0.0591712	0.213537	0.277101	0.781703	0.886006	749.642	474.403	744.434	453.572	836.13	813.888	6	111620234	111804918	-1	ENSG00000009413	REV3L	36.9	protein_coding	KNOWN
ENSG00000009694	TENM1	30.0269	-0.568258	0.614624	-0.924561	NA	NA	35.2926	22.3346	35.0474	13.823	25.4817	24.8039	X	123509753	124097666	-1	ENSG00000009694	TENM1	37.17	protein_coding	KNOWN
ENSG00000009709	PAX7	0.132635	0.134111	0.577777	0.232115	0.816449	NA	0.284642	0.180133	0.282664	0.181405	0.334408	0.325513	1	18957500	19075360	1	ENSG00000009709	PAX7	52.35	protein_coding	KNOWN
ENSG00000009724	MASP2	24.032	0.561972	0.646046	0.869865	0.384374	0.58677	22.5621	14.2782	22.4054	19.3433	35.6581	34.7095	1	11086580	11107290	-1	ENSG00000009724	MASP2	50.21	protein_coding	KNOWN
ENSG00000009765	IYD	0.387489	-0.00207259	0.577777	-0.00358718	0.997138	NA	0.416448	0.263545	0.413555	0.241499	0.445188	0.433346	6	150690028	150727105	1	ENSG00000009765	IYD	41.6	protein_coding	KNOWN
ENSG00000009780	FAM76A	76.8154	-0.206081	0.296038	-0.696129	0.486348	0.677393	96.2697	60.9233	95.601	48.4655	89.343	86.9664	1	28052490	28089633	1	ENSG00000009780	FAM76A	43.35	protein_coding	KNOWN
ENSG00000009790	TRAF3IP3	14.3915	0.326388	0.515858	0.632709	0.526923	0.711054	14.9157	9.43922	14.812	10.8611	20.0218	19.4892	1	209929377	209955668	1	ENSG00000009790	TRAF3IP3	45.61	protein_coding	KNOWN
ENSG00000009830	POMT2	158.399	-0.669354	0.271654	-2.46399	0.0137398	0.0577526	228.498	144.603	226.911	83.4384	153.813	149.722	14	77741299	77787227	-1	ENSG00000009830	POMT2	47.08	protein_coding	KNOWN
ENSG00000009844	VTA1	461.527	1.68124	0.389492	4.31648	1.58537e-05	0.000227393	252.749	159.95	250.993	470.73	867.76	844.677	6	142468367	142545826	1	ENSG00000009844	VTA1	35.51	protein_coding	KNOWN
ENSG00000009950	MLXIPL	0.73777	0.384565	0.752875	0.510795	0.609495	NA	0.685202	0.433623	0.680442	0.519474	0.957617	0.932143	7	73007524	73038873	-1	ENSG00000009950	MLXIPL	56.25	protein_coding	KNOWN
ENSG00000009954	BAZ1B	1875.02	-0.105127	0.210558	-0.499281	0.617582	0.778448	2281.1	1443.57	2265.25	1231.62	2270.41	2210.02	7	72854728	72936608	-1	ENSG00000009954	BAZ1B	43.19	protein_coding	KNOWN
ENSG00000010017	RANBP9	731.087	0.0931788	0.265443	0.351031	0.725565	0.851274	830.772	525.745	825	514.649	948.721	923.485	6	13621730	13711796	-1	ENSG00000010017	RANBP9	36.94	protein_coding	KNOWN
ENSG00000010030	ETV7	3.2149	1.02925	0.827651	1.24358	0.213655	0.404618	2.33737	1.47918	2.32113	2.77039	5.10704	4.97119	6	36322419	36356164	-1	ENSG00000010030	ETV7	49.92	protein_coding	KNOWN
ENSG00000010072	SPRTN	268.192	0.119072	0.376153	0.316551	0.751585	0.867718	301.626	190.881	299.531	190.236	350.688	341.359	1	231472850	231490769	1	ENSG00000010072	SPRTN	41.57	protein_coding	KNOWN
ENSG00000010165	METTL13	422.802	1.37031	0.28823	4.75422	1.99218e-06	3.77737e-05	274.89	173.961	272.98	412.707	760.798	740.56	1	171750788	171783163	1	ENSG00000010165	METTL13	43.62	protein_coding	KNOWN
ENSG00000010219	DYRK4	44.268	-0.158258	0.34192	-0.46285	0.643472	0.795286	55.0677	34.8491	54.6852	28.6574	52.828	51.4227	12	4671370	4723325	1	ENSG00000010219	DYRK4	42.83	protein_coding	KNOWN
ENSG00000010244	ZNF207	1369.72	0.27838	0.255216	1.09076	0.275379	0.477909	1452.53	919.216	1442.44	1023.07	1885.96	1835.79	17	30677136	30708905	1	ENSG00000010244	ZNF207	38.47	protein_coding	KNOWN
ENSG00000010256	UQCRC1	983.914	-0.388135	0.212507	-1.82646	0.0677807	0.186062	1309.86	828.932	1300.76	581.252	1071.5	1043	3	48636435	48648409	-1	ENSG00000010256	UQCRC1	53.04	protein_coding	KNOWN
ENSG00000010270	STARD3NL	481.026	-0.810218	0.178978	-4.52692	5.98496e-06	9.75411e-05	718.649	454.79	713.657	238.011	438.757	427.086	7	38217824	38270272	1	ENSG00000010270	STARD3NL	38.4	protein_coding	KNOWN
ENSG00000010278	CD9	929.984	1.05638	0.169646	6.22694	4.7564e-10	2.19444e-08	707.956	448.022	703.038	855.041	1576.21	1534.28	12	6308881	6347425	1	ENSG00000010278	CD9	51.04	protein_coding	KNOWN
ENSG00000010282	HHATL	0	NA	NA	NA	NA	NA	NA	NA	NA	NA	NA	NA	3	42734155	42744319	-1	ENSG00000010282	HHATL	56.48	protein_coding	KNOWN
ENSG00000010292	NCAPD2	1776.73	0.430717	0.275181	1.56521	0.117534	0.27414	1775.44	1123.57	1763.11	1389.77	2561.96	2493.81	12	6602522	6641121	1	ENSG00000010292	NCAPD2	46.34	protein_coding	KNOWN
ENSG00000010295	IFFO1	37.0146	-1.97684	0.824439	-2.3978	NA	NA	46.7118	29.5611	46.3873	6.89158	12.7042	12.3662	12	6647541	6665239	-1	ENSG00000010295	IFFO1	54.31	protein_coding	KNOWN
ENSG00000010310	GIPR	1.99507	-0.55763	0.657363	-0.848283	0.39628	NA	2.46959	1.56286	2.45244	0.97441	1.79626	1.74848	19	46171502	46186982	1	ENSG00000010310	GIPR	54.94	protein_coding	KNOWN
ENSG00000010318	PHF7	211.271	1.09375	0.375852	2.91006	0.00361359	0.0205803	157.082	99.4076	155.991	194.696	358.909	349.362	3	52443510	52457657	1	ENSG00000010318	PHF7	47.4	protein_coding	KNOWN
ENSG00000010319	SEMA3G	0.704576	-0.263208	0.588193	-0.447485	0.654525	NA	0.898303	0.568482	0.892063	0.434679	0.801303	0.779988	3	52467069	52479101	-1	ENSG00000010319	SEMA3G	59.63	protein_coding	KNOWN
ENSG00000010322	NISCH	489.513	-0.0426479	0.221758	-0.192317	0.847494	0.924042	582.828	368.837	578.779	328.611	605.772	589.658	3	52489134	52527087	1	ENSG00000010322	NISCH	53.28	protein_coding	KNOWN
ENSG00000010327	STAB1	49.838	-0.973702	0.394341	-2.46919	0.013542	0.057153	77.1354	48.8144	76.5996	22.8097	42.0482	40.9297	3	52529354	52558511	1	ENSG00000010327	STAB1	60.65	protein_coding	KNOWN
ENSG00000010361	FUZ	40.4418	-0.590875	0.403341	-1.46495	0.142934	0.312083	56.6935	35.8779	56.2997	21.8596	40.2967	39.2248	19	50310126	50320633	-1	ENSG00000010361	FUZ	52.29	protein_coding	KNOWN
ENSG00000010379	SLC6A13	0.366365	-0.274439	0.577777	-0.474992	0.634793	NA	0.457673	0.289634	0.454494	0.219746	0.405087	0.394312	12	329789	372039	-1	ENSG00000010379	SLC6A13	47.19	protein_coding	KNOWN
ENSG00000010404	IDS	1081.36	-0.628208	0.192994	-3.25506	0.00113368	0.00817551	1540.91	975.149	1530.21	578.959	1067.27	1038.88	X	148558521	148615470	-1	ENSG00000010404	IDS	45.94	protein_coding	KNOWN
ENSG00000010438	PRSS3	0	NA	NA	NA	NA	NA	NA	NA	NA	NA	NA	NA	9	33750515	33799230	1	ENSG00000010438	PRSS3	42.82	protein_coding	KNOWN
ENSG00000010539	ZNF200	84.0597	0.5838	0.309242	1.88784	0.0590475	0.168918	78.9289	49.9493	78.3806	68.7	126.644	123.275	16	3272325	3286221	-1	ENSG00000010539	ZNF200	43.66	protein_coding	KNOWN
ENSG00000010610	CD4	0.917963	0.0156468	0.593486	0.0263642	0.978967	NA	1.05506	0.667686	1.04773	0.619396	1.14182	1.11144	12	6896024	6929974	1	ENSG00000010610	CD4	48.56	protein_coding	KNOWN
ENSG00000010626	LRRC23	18.6627	-0.54339	0.523368	-1.03826	0.299151	0.502614	25.8447	16.3555	25.6651	10.2985	18.9846	18.4796	12	6982733	7023407	1	ENSG00000010626	LRRC23	47.35	protein_coding	KNOWN
ENSG00000010671	BTK	0.142985	-0.138256	0.577777	-0.239289	0.810881	NA	0.31282	0.197965	0.310646	0.165065	0.304286	0.296192	X	100604435	100641183	-1	ENSG00000010671	BTK	42.94	protein_coding	KNOWN
ENSG00000010704	HFE	31.2437	-0.876143	0.57552	-1.52235	0.127921	0.290057	47.0538	29.7775	46.7269	14.8877	27.4446	26.7145	6	26087509	26098571	1	ENSG00000010704	HFE	44.85	protein_coding	KNOWN
ENSG00000010803	SCMH1	239.584	-1.62272	0.226583	-7.16173	7.96681e-13	6.31979e-11	422.654	267.472	419.718	79.7033	146.928	143.019	1	41492872	41707826	-1	ENSG00000010803	SCMH1	39.5	protein_coding	KNOWN
ENSG00000010810	FYN	136.572	-2.36621	0.76239	-3.10368	NA	NA	217.249	137.484	215.74	24.4701	45.109	43.9091	6	111981535	112194655	-1	ENSG00000010810	FYN	42.42	protein_coding	KNOWN
ENSG00000010818	HIVEP2	651.986	1.13774	0.360442	3.15652	0.00159662	0.0107604	474.843	300.5	471.544	606.771	1118.54	1088.79	6	143072604	143266338	-1	ENSG00000010818	HIVEP2	38.32	protein_coding	KNOWN
ENSG00000010932	FMO1	0.136259	0.134111	0.577777	0.232115	0.816449	NA	0.284642	0.180133	0.282664	0.181405	0.334408	0.325513	1	171217638	171255117	1	ENSG00000010932	FMO1	40.92	protein_coding	KNOWN
ENSG00000011007	TCEB3	1124.27	0.0110917	0.16626	0.0667131	0.94681	0.972646	1314.57	831.913	1305.44	769.312	1418.18	1380.45	1	24069645	24088549	1	ENSG00000011007	TCEB3	45.7	protein_coding	KNOWN
ENSG00000011009	LYPLA2	336.085	0.734049	0.333705	2.1997	0.0278284	0.0977577	295.14	186.776	293.09	285.088	525.54	511.561	1	24117460	24122029	1	ENSG00000011009	LYPLA2	62.39	protein_coding	KNOWN
ENSG00000011021	CLCN6	354.429	-0.484167	0.293645	-1.64882	0.0991848	0.2442	484.445	306.576	481.079	201.129	370.769	360.906	1	11866207	11903201	1	ENSG00000011021	CLCN6	47.77	protein_coding	KNOWN
ENSG00000011028	MRC2	373.293	-0.948659	0.598921	-1.58395	0.113206	0.267171	566.601	358.568	562.665	170.484	314.275	305.915	17	60704762	60770958	1	ENSG00000011028	MRC2	52.24	protein_coding	KNOWN
ENSG00000011052	NME2	14.8108	-0.218055	0.686739	-0.317522	0.750847	0.8674	18.4913	11.702	18.3629	9.23222	17.019	16.5663	17	49230951	49249105	1	ENSG00000011052	NME2	48.86	protein_coding	KNOWN
ENSG00000011083	SLC6A7	0	NA	NA	NA	NA	NA	NA	NA	NA	NA	NA	NA	5	149569520	149602351	1	ENSG00000011083	SLC6A7	54.69	protein_coding	KNOWN
ENSG00000011105	TSPAN9	270.028	-0.0598759	0.415178	-0.144217	0.885329	0.945098	323.774	204.897	321.525	180.384	332.525	323.68	12	3186521	3395730	1	ENSG00000011105	TSPAN9	52.13	protein_coding	KNOWN
ENSG00000011114	BTBD7	484.49	-0.477062	0.302996	-1.57449	0.115375	0.270607	661.037	418.33	656.445	275.801	508.42	494.896	14	93703896	93799438	-1	ENSG00000011114	BTBD7	40.08	protein_coding	KNOWN
ENSG00000011132	APBA3	70.3796	0.01456	0.50275	0.0289607	0.976896	0.988292	82.1666	51.9983	81.5958	48.2012	88.8558	86.4921	19	3750817	3761697	-1	ENSG00000011132	APBA3	56.64	protein_coding	KNOWN
ENSG00000011143	MKS1	33.659	-0.379904	0.413995	-0.917651	0.358801	0.561491	44.6096	28.2308	44.2997	19.9088	36.7006	35.7244	17	56282803	56296966	-1	ENSG00000011143	MKS1	47.46	protein_coding	KNOWN
ENSG00000011198	ABHD5	200.95	1.16068	0.308465	3.76277	0.000168045	0.00169881	145.276	91.9362	144.266	188.614	347.697	338.448	3	43731605	43775863	1	ENSG00000011198	ABHD5	40.26	protein_coding	KNOWN
ENSG00000011201	KAL1	74.847	-1.11477	0.446821	-2.49488	0.0125999	0.0541561	118.698	75.117	117.874	31.8307	58.6778	57.1169	X	8496915	8700227	-1	ENSG00000011201	KAL1	39.59	protein_coding	KNOWN
ENSG00000011243	AKAP8L	319.385	-0.191032	0.250204	-0.763505	0.445162	0.641284	400.232	253.282	397.451	203.603	375.329	365.345	19	15490861	15529952	-1	ENSG00000011243	AKAP8L	48.86	protein_coding	KNOWN
ENSG00000011258	MBTD1	160.95	0.740217	0.302455	2.44736	0.0143906	0.0597342	141.053	89.2637	140.073	136.832	252.241	245.531	17	49254786	49337524	-1	ENSG00000011258	MBTD1	39.5	protein_coding	KNOWN
ENSG00000011260	UTP18	530.945	0.232023	0.279701	0.829539	0.406799	0.607173	572.612	362.371	568.634	390.558	719.968	700.817	17	49337889	49375297	1	ENSG00000011260	UTP18	40.38	protein_coding	KNOWN
ENSG00000011275	RNF216	658.78	-0.190965	0.215096	-0.887811	0.374643	0.577609	824.264	521.627	818.538	419.334	773.015	752.452	7	5659678	5821370	-1	ENSG00000011275	RNF216	45.52	protein_coding	KNOWN
ENSG00000011295	TTC19	348.7	1.25996	0.295227	4.26776	1.97443e-05	0.000275818	239.479	151.552	237.816	333.068	613.989	597.656	17	15902694	15948329	1	ENSG00000011295	TTC19	41.07	protein_coding	KNOWN
ENSG00000011304	PTBP1	1695.47	-0.456071	0.22399	-2.03612	0.0417381	0.131552	2300.26	1455.7	2284.29	973.793	1795.12	1747.37	19	797075	812327	1	ENSG00000011304	PTBP1	61.17	protein_coding	KNOWN
ENSG00000011332	DPF1	41.8883	1.15153	0.409197	2.81413	0.004891	0.0262208	30.2338	19.1332	30.0238	39.0048	71.9029	69.9902	19	38701646	38720354	-1	ENSG00000011332	DPF1	57.15	protein_coding	KNOWN
ENSG00000011347	SYT7	25.5877	-1.34511	0.783295	-1.71725	NA	NA	39.3617	24.9097	39.0883	8.99778	16.5868	16.1456	11	61282785	61348620	-1	ENSG00000011347	SYT7	57.15	protein_coding	KNOWN
ENSG00000011376	LARS2	295.952	-0.106614	0.244971	-0.435209	0.663411	0.809314	360.41	228.082	357.907	194.394	358.353	348.82	3	45429998	45590913	1	ENSG00000011376	LARS2	42.15	protein_coding	KNOWN
ENSG00000011405	PIK3C2A	292.007	0.634549	0.342772	1.85123	0.0641367	0.179159	268.014	169.61	266.152	241.633	445.434	433.585	11	17099277	17229530	-1	ENSG00000011405	PIK3C2A	39.84	protein_coding	KNOWN
ENSG00000011422	PLAUR	754.08	0.8339	0.186255	4.4772	7.5628e-06	0.000119742	636.019	402.498	631.6	658.383	1213.69	1181.4	19	44150247	44174699	-1	ENSG00000011422	PLAUR	49.94	protein_coding	KNOWN
ENSG00000011426	ANLN	5588.08	0.640625	0.268023	2.39019	0.0168397	0.0670825	5119.45	3239.79	5083.89	4635.01	8544.33	8317.05	7	36429415	36493400	1	ENSG00000011426	ANLN	37.88	protein_coding	KNOWN
ENSG00000011451	WIZ	319.837	-1.78847	0.448582	-3.98693	6.69327e-05	0.000786598	565.958	358.161	562.027	95.144	175.392	170.726	19	15530792	15560762	-1	ENSG00000011451	WIZ	58.16	protein_coding	KNOWN
ENSG00000011454	RABGAP1	612.937	-0.161263	0.344734	-0.467789	0.639936	0.792795	759.173	480.435	753.899	394.253	726.78	707.447	9	125703112	125867145	1	ENSG00000011454	RABGAP1	38.49	protein_coding	KNOWN
ENSG00000011465	DCN	230.473	-1.42536	0.782094	-1.82249	NA	NA	272.322	172.336	270.43	58.8824	108.546	105.658	12	91539025	91576900	-1	ENSG00000011465	DCN	34.59	protein_coding	KNOWN
ENSG00000011478	QPCTL	174.766	-1.11137	0.237129	-4.68676	2.77569e-06	5.01235e-05	279.191	176.683	277.251	75.0457	138.342	134.662	19	46195741	46207247	1	ENSG00000011478	QPCTL	52.56	protein_coding	KNOWN
ENSG00000011485	PPP5C	464.58	-0.506127	0.205678	-2.46078	0.0138636	0.0581313	640.016	405.028	635.57	261.704	482.435	469.602	19	46850251	46896238	1	ENSG00000011485	PPP5C	50.75	protein_coding	KNOWN
ENSG00000011523	CEP68	52.7196	-0.916972	0.496514	-1.84682	0.0647731	0.180495	80.4727	50.9263	79.9137	24.751	45.6268	44.4131	2	65283500	65314138	1	ENSG00000011523	CEP68	47.81	protein_coding	KNOWN
ENSG00000011566	MAP4K3	213.424	-0.773663	0.331029	-2.33715	0.0194316	0.0746351	315.652	199.757	313.46	107.224	197.661	192.403	2	39476407	39664453	-1	ENSG00000011566	MAP4K3	36.9	protein_coding	KNOWN
ENSG00000011590	ZBTB32	0.655389	0.428949	0.744197	0.576392	0.564351	NA	0.637361	0.403347	0.632933	0.498301	0.918585	0.89415	19	36195429	36207940	1	ENSG00000011590	ZBTB32	52.49	protein_coding	KNOWN
ENSG00000011600	TYROBP	0	NA	NA	NA	NA	NA	NA	NA	NA	NA	NA	NA	19	36395303	36399197	-1	ENSG00000011600	TYROBP	51.45	protein_coding	KNOWN
ENSG00000011638	TMEM159	147.073	0.500174	0.23387	2.13868	0.0324616	0.10955	142.772	90.3516	141.78	117.271	216.181	210.43	16	21169698	21191937	1	ENSG00000011638	TMEM159	43.7	protein_coding	KNOWN
ENSG00000011677	GABRA3	3.28866	-0.546585	0.60785	-0.89921	NA	NA	3.90492	2.47119	3.8778	1.55258	2.86208	2.78594	X	151334706	151620337	-1	ENSG00000011677	GABRA3	37.38	protein_coding	KNOWN
ENSG00000012048	BRCA1	233.921	0.340123	0.330016	1.03063	0.302716	0.50586	242.083	153.2	240.401	177.963	328.064	319.337	17	41196312	41277500	-1	ENSG00000012048	BRCA1	42.93	protein_coding	KNOWN
ENSG00000012061	ERCC1	416.618	-0.787982	0.300898	-2.61877	0.00882472	0.0412941	618.24	391.247	613.945	207.936	383.317	373.121	19	45910591	45982086	-1	ENSG00000012061	ERCC1	52.1	protein_coding	KNOWN
ENSG00000012124	CD22	0	NA	NA	NA	NA	NA	NA	NA	NA	NA	NA	NA	19	35810164	35838258	1	ENSG00000012124	CD22	50.24	protein_coding	KNOWN
ENSG00000012174	MBTPS2	404.667	-0.850863	0.20553	-4.13984	3.47547e-05	0.000446829	609.968	386.012	605.731	196.405	362.059	352.428	X	21857754	21903542	1	ENSG00000012174	MBTPS2	38.49	protein_coding	KNOWN
ENSG00000012211	PRICKLE3	509.538	-0.793912	0.272203	-2.91662	0.0035385	0.0202639	757.199	479.186	751.939	253.629	467.548	455.111	X	49031151	49042845	-1	ENSG00000012211	PRICKLE3	55.15	protein_coding	KNOWN
ENSG00000012223	LTF	1.31907	-0.576723	0.817498	-0.705473	0.480516	NA	1.76483	1.11686	1.75257	0.687183	1.26678	1.23308	3	46477136	46526724	-1	ENSG00000012223	LTF	46.95	protein_coding	KNOWN
ENSG00000012232	EXTL3	548.85	0.717649	0.225731	3.17923	0.00147669	0.0101055	487.036	308.216	483.653	465.131	857.438	834.629	8	28457986	28613116	1	ENSG00000012232	EXTL3	44.36	protein_coding	KNOWN
ENSG00000012504	NR1H4	0	NA	NA	NA	NA	NA	NA	NA	NA	NA	NA	NA	12	100867486	100958191	1	ENSG00000012504	NR1H4	39.74	protein_coding	KNOWN
ENSG00000012660	ELOVL5	3213.02	0.10975	0.225109	0.487539	0.625876	0.783885	3627.47	2295.61	3602.27	2273.12	4190.34	4078.87	6	53132196	53213947	-1	ENSG00000012660	ELOVL5	41.88	protein_coding	KNOWN
ENSG00000012779	ALOX5	0	NA	NA	NA	NA	NA	NA	NA	NA	NA	NA	NA	10	45869661	45941561	1	ENSG00000012779	ALOX5	47.72	protein_coding	KNOWN
ENSG00000012817	KDM5D	0.278251	-0.00207259	0.577777	-0.00358718	0.997138	NA	0.416448	0.263545	0.413555	0.241499	0.445188	0.433346	Y	21865751	21906825	-1	ENSG00000012817	KDM5D	38.66	protein_coding	KNOWN
ENSG00000012822	CALCOCO1	197.368	-0.513569	0.201895	-2.54374	0.0109672	0.048679	272.584	172.502	270.69	110.887	204.413	198.975	12	54104903	54121529	-1	ENSG00000012822	CALCOCO1	49.38	protein_coding	KNOWN
ENSG00000012963	UBR7	364.839	-0.312729	0.353742	-0.884059	0.376664	0.579495	474.131	300.049	470.837	221.685	408.662	397.792	14	93673401	93695561	1	ENSG00000012963	UBR7	43.3	protein_coding	KNOWN
ENSG00000012983	MAP4K5	782.423	0.00294026	0.21462	0.0136998	0.989069	0.994054	917.401	580.568	911.028	533.856	984.128	957.949	14	50885219	51027844	-1	ENSG00000012983	MAP4K5	37.27	protein_coding	KNOWN
ENSG00000013016	EHD3	73.0426	-1.58842	0.631051	-2.51711	0.0118323	0.0516333	122.141	77.2954	121.292	23.5872	43.4815	42.3249	2	31456880	31492313	1	ENSG00000013016	EHD3	50.32	protein_coding	KNOWN
ENSG00000013275	PSMC4	793.615	-0.580522	0.198739	-2.92102	0.00348885	0.0200535	1115.9	706.189	1108.15	433.363	798.877	777.626	19	40476912	40487348	1	ENSG00000013275	PSMC4	50.25	protein_coding	KNOWN
ENSG00000013288	MAN2B2	246.915	-1.17338	0.281565	-4.16736	3.08142e-05	0.00040636	399.705	252.949	396.928	102.919	189.724	184.678	4	6576902	6625089	1	ENSG00000013288	MAN2B2	54.58	protein_coding	KNOWN
ENSG00000013293	SLC7A14	0.142985	-0.138256	0.577777	-0.239289	0.810881	NA	0.31282	0.197965	0.310646	0.165065	0.304286	0.296192	3	170182353	170303863	-1	ENSG00000013293	SLC7A14	42.28	protein_coding	KNOWN
ENSG00000013297	CLDN11	18.0556	-0.372753	0.627528	-0.594003	0.55251	0.729796	23.777	15.047	23.6118	10.6641	19.6586	19.1357	3	170136653	170578169	1	ENSG00000013297	CLDN11	41.54	protein_coding	KNOWN
ENSG00000013306	SLC25A39	594.041	-0.409143	0.212196	-1.92814	0.0538381	0.1581	794.763	502.958	789.242	347.579	640.738	623.694	17	42396993	42402238	-1	ENSG00000013306	SLC25A39	61.11	protein_coding	KNOWN
ENSG00000013364	MVP	778.769	0.0303334	0.395939	0.0766114	0.938933	0.968972	904.447	572.37	898.164	536.407	988.831	962.527	16	29831715	29859355	1	ENSG00000013364	MVP	52.54	protein_coding	KNOWN
ENSG00000013374	NUB1	428.091	-1.13487	0.188464	-6.02167	1.72629e-09	6.89982e-08	689.658	436.443	684.867	182.383	336.211	327.268	7	151038785	151075535	1	ENSG00000013374	NUB1	44.96	protein_coding	KNOWN
ENSG00000013375	PGM3	1172.19	-1.60449	0.290268	-5.52762	3.24599e-08	9.68689e-07	2052.05	1298.62	2037.79	391.893	722.428	703.211	6	83870869	83903655	-1	ENSG00000013375	PGM3	38.66	protein_coding	KNOWN
ENSG00000013392	RWDD2A	56.643	-0.477742	0.310334	-1.53945	0.123695	0.283242	77.4978	49.0437	76.9594	32.3187	59.5774	57.9926	6	83903098	83908651	1	ENSG00000013392	RWDD2A	44.76	protein_coding	KNOWN
ENSG00000013441	CLK1	183.051	-0.236891	0.243138	-0.974308	0.329904	0.533619	232.508	147.14	230.893	114.579	211.219	205.601	2	201717732	201729422	-1	ENSG00000013441	CLK1	41.72	protein_coding	KNOWN
ENSG00000013503	POLR3B	170.918	0.404201	0.284709	1.4197	0.155695	0.329803	172.667	109.271	171.468	132.698	244.621	238.114	12	106751436	106903976	1	ENSG00000013503	POLR3B	39.75	protein_coding	KNOWN
ENSG00000013523	ANGEL1	77.1562	-0.455623	0.5489	-0.830066	0.406502	0.606961	104.409	66.0741	103.684	44.2141	81.5058	79.3377	14	77253588	77292589	-1	ENSG00000013523	ANGEL1	44.37	protein_coding	KNOWN
ENSG00000013561	RNF14	546.122	-0.226586	0.224018	-1.01147	0.311793	0.515499	691.603	437.674	686.799	343.263	632.783	615.951	5	141337893	141369856	1	ENSG00000013561	RNF14	42.04	protein_coding	KNOWN
ENSG00000013563	DNASE1L1	120.142	-1.82599	0.654799	-2.78862	NA	NA	203.319	128.669	201.907	33.3029	61.3917	59.7586	X	153629579	153640449	-1	ENSG00000013563	DNASE1L1	54.53	protein_coding	KNOWN
ENSG00000013573	DDX11	305.476	0.303623	0.201215	1.50895	0.131313	0.295078	320.747	202.981	318.519	229.901	423.808	412.535	12	31226779	31257725	1	ENSG00000013573	DDX11	52.28	protein_coding	KNOWN
ENSG00000013583	HEBP1	118.418	0.718777	0.27526	2.61126	0.00902086	0.0419804	105.095	66.5085	104.365	100.447	185.167	180.242	12	13127798	13153207	-1	ENSG00000013583	HEBP1	43.52	protein_coding	KNOWN
ENSG00000013588	GPRC5A	2271.66	2.06626	0.451875	4.57263	4.81647e-06	8.1487e-05	989.719	626.333	982.843	2407.11	4437.36	4319.32	12	13043716	13070871	1	ENSG00000013588	GPRC5A	46.77	protein_coding	KNOWN
ENSG00000013619	MAMLD1	186.276	-2.45643	0.262401	-9.36134	7.8732e-21	1.92229e-18	365.341	231.202	362.803	38.6563	71.2603	69.3647	X	149529689	149682448	1	ENSG00000013619	MAMLD1	44.07	protein_coding	KNOWN
ENSG00000013725	CD6	0	NA	NA	NA	NA	NA	NA	NA	NA	NA	NA	NA	11	60739115	60787849	1	ENSG00000013725	CD6	49.93	protein_coding	KNOWN
ENSG00000013810	TACC3	371.686	-0.530509	0.228698	-2.31969	0.0203574	0.0773503	515.304	326.105	511.724	207.178	381.919	371.76	4	1723227	1746898	1	ENSG00000013810	TACC3	56.08	protein_coding	KNOWN
ENSG00000014123	UFL1	217.37	-0.390324	0.207102	-1.8847	0.0594709	0.169788	289.165	182.995	287.156	128.123	236.186	229.903	6	96969471	97003152	1	ENSG00000014123	UFL1	33.38	protein_coding	KNOWN
ENSG00000014138	POLA2	200.458	0.379582	0.239396	1.58558	0.112835	0.266822	204.777	129.591	203.354	154.713	285.203	277.616	11	65029233	65073060	1	ENSG00000014138	POLA2	47.9	protein_coding	KNOWN
ENSG00000014164	ZC3H3	195.921	-0.732481	0.349139	-2.09797	0.0359082	0.117637	285.845	180.894	283.859	99.9104	184.178	179.279	8	144519825	144623623	-1	ENSG00000014164	ZC3H3	58.38	protein_coding	KNOWN
ENSG00000014216	CAPN1	638.24	0.299601	0.457459	0.654926	0.512516	0.69949	671.181	424.75	666.518	479.742	884.374	860.849	11	64948037	64979477	1	ENSG00000014216	CAPN1	51.18	protein_coding	KNOWN
ENSG00000014257	ACPP	0.141992	-0.138256	0.577777	-0.239289	0.810881	NA	0.31282	0.197965	0.310646	0.165065	0.304286	0.296192	3	132036211	132087142	1	ENSG00000014257	ACPP	40.4	protein_coding	KNOWN
ENSG00000014641	MDH1	899.49	0.00059688	0.182389	0.00327256	0.997389	0.998777	1055.94	668.243	1048.61	613.479	1130.91	1100.83	2	63815743	63834331	1	ENSG00000014641	MDH1	38.05	protein_coding	KNOWN
ENSG00000014824	SLC30A9	524.987	-1.11943	0.193331	-5.79021	7.02993e-09	2.45621e-07	842.455	533.139	836.602	225.188	415.119	404.076	4	41992489	42089551	1	ENSG00000014824	SLC30A9	36.94	protein_coding	KNOWN
ENSG00000014914	MTMR11	140.304	0.778836	0.266029	2.92763	0.00341552	0.0196829	121.096	76.6342	120.255	120.66	222.428	216.511	1	149900543	149908791	-1	ENSG00000014914	MTMR11	50.02	protein_coding	KNOWN
ENSG00000014919	COX15	379.877	0.284899	0.370504	0.76895	0.441923	0.638393	401.575	254.133	398.786	284.125	523.766	509.834	10	101471601	101491857	-1	ENSG00000014919	COX15	42.42	protein_coding	KNOWN
ENSG00000015133	CCDC88C	151.171	0.336437	0.666394	0.504862	0.613656	0.7753	156.255	98.8845	155.17	114.575	211.212	205.594	14	91737667	91884188	-1	ENSG00000015133	CCDC88C	51.25	protein_coding	KNOWN
ENSG00000015153	YAF2	140.259	-0.766784	0.220776	-3.47314	0.000514415	0.00432799	207.307	131.192	205.867	70.7568	130.435	126.966	12	42550906	42632151	-1	ENSG00000015153	YAF2	39.02	protein_coding	KNOWN
ENSG00000015171	ZMYND11	892.465	0.199452	0.229638	0.868549	0.385094	0.587465	974.91	616.962	968.138	650.107	1198.43	1166.55	10	180405	300577	1	ENSG00000015171	ZMYND11	37.8	protein_coding	KNOWN
ENSG00000015285	WAS	1.52006	1.03635	0.818414	1.26629	0.20541	NA	1.02361	0.647781	1.0165	1.21923	2.24757	2.18778	X	48534985	48549818	1	ENSG00000015285	WAS	50.83	protein_coding	KNOWN
ENSG00000015413	DPEP1	0.132635	0.134111	0.577777	0.232115	0.816449	NA	0.284642	0.180133	0.282664	0.181405	0.334408	0.325513	16	89679716	89704839	1	ENSG00000015413	DPEP1	59.07	protein_coding	KNOWN
ENSG00000015475	BID	322.49	1.3716	0.319096	4.29838	1.72053e-05	0.000244747	208.946	132.229	207.494	313.982	578.805	563.408	22	18216906	18257536	-1	ENSG00000015475	BID	52.51	protein_coding	KNOWN
ENSG00000015479	MATR3	3252.48	0.14747	0.264788	0.556935	0.577572	0.748955	3622.47	2292.44	3597.31	2330.11	4295.41	4181.15	5	138609441	138667360	1	ENSG00000015479	MATR3	40.63	protein_coding	KNOWN
ENSG00000015520	NPC1L1	0.142985	-0.138256	0.577777	-0.239289	0.810881	NA	0.31282	0.197965	0.310646	0.165065	0.304286	0.296192	7	44552134	44580914	-1	ENSG00000015520	NPC1L1	51.5	protein_coding	KNOWN
ENSG00000015532	XYLT2	243.98	-0.21421	0.412542	-0.519244	0.603591	0.768347	307.42	194.548	305.285	153.896	283.698	276.152	17	48423453	48440499	1	ENSG00000015532	XYLT2	56.54	protein_coding	KNOWN
ENSG00000015568	RGPD5	1.0299	0.558393	0.715659	0.78025	0.435244	NA	0.883962	0.559406	0.877821	0.755973	1.39359	1.35652	2	110550335	110615272	1	ENSG00000015568	RGPD5	39.34	protein_coding	KNOWN
ENSG00000015592	STMN4	0	NA	NA	NA	NA	NA	NA	NA	NA	NA	NA	NA	8	27092840	27115937	-1	ENSG00000015592	STMN4	48.03	protein_coding	KNOWN
ENSG00000015676	NUDCD3	451.299	0.210823	0.194418	1.08438	0.278196	0.481294	491.326	310.931	487.913	330.228	608.753	592.56	7	44421969	44530479	-1	ENSG00000015676	NUDCD3	44.22	protein_coding	KNOWN
ENSG00000016082	ISL1	1.62185	-0.609628	0.797221	-0.764692	0.444455	NA	2.11603	1.33911	2.10133	0.805349	1.48461	1.44512	5	50678921	50690564	1	ENSG00000016082	ISL1	44.97	protein_coding	KNOWN
ENSG00000016391	CHDH	1.59932	1.19392	0.816888	1.46154	0.143866	NA	1.00905	0.638565	1.00204	1.34059	2.47129	2.40555	3	53850387	53880417	-1	ENSG00000016391	CHDH	49.73	protein_coding	KNOWN
ENSG00000016402	IL20RA	0.42223	-0.121022	0.580904	-0.208334	0.834968	NA	0.586861	0.371389	0.582785	0.313389	0.577712	0.562345	6	137321108	137366298	-1	ENSG00000016402	IL20RA	41.2	protein_coding	KNOWN
ENSG00000016490	CLCA1	0	NA	NA	NA	NA	NA	NA	NA	NA	NA	NA	NA	1	86934051	86965972	1	ENSG00000016490	CLCA1	40.09	protein_coding	KNOWN
ENSG00000016602	CLCA4	0	NA	NA	NA	NA	NA	NA	NA	NA	NA	NA	NA	1	87012761	87046437	1	ENSG00000016602	CLCA4	37.99	protein_coding	KNOWN
ENSG00000016864	GLT8D1	547.627	-0.918397	0.251511	-3.65152	0.000260688	0.00245498	839.485	531.259	833.653	257.945	475.505	462.856	3	52728505	52740048	-1	ENSG00000016864	GLT8D1	44.49	protein_coding	KNOWN
ENSG00000017260	ATP2C1	1446.41	-0.950148	0.43595	-2.17949	0.0292956	0.101422	2219.17	1404.38	2203.75	667.033	1229.63	1196.92	3	130569439	130735556	1	ENSG00000017260	ATP2C1	37.56	protein_coding	KNOWN
ENSG00000017373	SRCIN1	5.00949	-0.370424	0.768231	-0.482178	0.629679	0.786113	6.67882	4.22662	6.63242	3.00034	5.53093	5.38381	17	36686251	36762183	-1	ENSG00000017373	SRCIN1	56.67	protein_coding	KNOWN
ENSG00000017427	IGF1	0.141992	-0.138256	0.577777	-0.239289	0.810881	NA	0.31282	0.197965	0.310646	0.165065	0.304286	0.296192	12	102789645	102874423	-1	ENSG00000017427	IGF1	39.66	protein_coding	KNOWN
ENSG00000017483	SLC38A5	1.46376	-0.0774416	0.826264	-0.093725	0.925328	NA	1.81902	1.15115	1.80638	1.00116	1.84558	1.79648	X	48316920	48328644	-1	ENSG00000017483	SLC38A5	54.89	protein_coding	KNOWN
ENSG00000017621	MAGIX	4.09996	-1.40317	0.77142	-1.81894	0.0689199	0.188174	6.59057	4.17078	6.54479	1.44713	2.66768	2.59672	X	49019061	49024822	1	ENSG00000017621	MAGIX	58.99	protein_coding	KNOWN
ENSG00000017797	RALBP1	989.271	0.153826	0.194728	0.789953	0.429555	0.627115	1099.06	695.528	1091.42	710.079	1308.98	1274.16	18	9475007	9538114	1	ENSG00000017797	RALBP1	41.38	protein_coding	KNOWN
ENSG00000018189	RUFY3	108.382	-0.600153	0.321995	-1.86386	0.0623417	0.175883	153.424	97.0926	152.358	58.7771	108.352	105.469	4	71569921	71673032	1	ENSG00000018189	RUFY3	39.91	protein_coding	KNOWN
ENSG00000018236	CNTN1	0	NA	NA	NA	NA	NA	NA	NA	NA	NA	NA	NA	12	41086244	41466220	1	ENSG00000018236	CNTN1	35.21	protein_coding	KNOWN
ENSG00000018280	SLC11A1	0.816445	-0.189076	0.590605	-0.320139	0.748863	NA	0.995901	0.630246	0.988983	0.507316	0.935204	0.910327	2	219246752	219261617	1	ENSG00000018280	SLC11A1	55.34	protein_coding	KNOWN
ENSG00000018408	WWTR1	1384.07	-0.843142	0.15172	-5.55722	2.74099e-08	8.33991e-07	2084.53	1319.17	2070.05	674.801	1243.95	1210.86	3	149235022	149454501	-1	ENSG00000018408	WWTR1	41.07	protein_coding	KNOWN
ENSG00000018510	AGPS	319.587	-1.08667	0.35782	-3.03692	0.00239009	0.0149182	506.968	320.83	503.447	138.625	255.545	248.748	2	178257372	178408564	1	ENSG00000018510	AGPS	36.02	protein_coding	KNOWN
ENSG00000018610	CXorf56	298.304	1.44826	0.378461	3.82671	0.000129865	0.00136511	185.286	117.256	183.999	293.624	541.277	526.879	X	118672112	118699397	-1	ENSG00000018610	CXorf56	44.31	protein_coding	KNOWN
ENSG00000018625	ATP1A2	0.959495	0.0477498	0.595017	0.0802496	0.936039	NA	1.12611	0.712644	1.11828	0.675978	1.24612	1.21297	1	160085549	160113381	1	ENSG00000018625	ATP1A2	50.38	protein_coding	KNOWN
ENSG00000018699	TTC27	205.291	0.65209	0.212738	3.06523	0.00217506	0.0137919	187.711	118.791	186.407	171.304	315.788	307.387	2	32853099	33046118	1	ENSG00000018699	TTC27	39.46	protein_coding	KNOWN
ENSG00000018869	ZNF582	18.8932	0.432661	0.529915	0.816471	0.414231	0.613611	18.809	11.9031	18.6783	14.7431	27.1779	26.4549	19	56887413	56904914	-1	ENSG00000018869	ZNF582	40.84	protein_coding	KNOWN
ENSG00000019102	VSIG2	0.132635	0.134111	0.577777	0.232115	0.816449	NA	0.284642	0.180133	0.282664	0.181405	0.334408	0.325513	11	124617368	124622134	-1	ENSG00000019102	VSIG2	53.7	protein_coding	KNOWN
ENSG00000019144	PHLDB1	223.207	-0.928849	0.618955	-1.50067	NA	NA	337.006	213.271	334.665	102.803	189.51	184.469	11	118477155	118528741	1	ENSG00000019144	PHLDB1	54.31	protein_coding	KNOWN
ENSG00000019169	MARCO	0	NA	NA	NA	NA	NA	NA	NA	NA	NA	NA	NA	2	119699742	119752236	1	ENSG00000019169	MARCO	44.33	protein_coding	KNOWN
ENSG00000019186	CYP24A1	0.714927	-0.44988	0.587218	-0.766121	0.443604	NA	0.903425	0.571723	0.897149	0.3841	0.708063	0.689228	20	52769988	52790512	-1	ENSG00000019186	CYP24A1	43.36	protein_coding	KNOWN
ENSG00000019485	PRDM11	39.0254	-0.32661	0.5526	-0.591042	0.554492	0.731314	50.8477	32.1785	50.4945	23.5468	43.407	42.2523	11	45115564	45247734	1	ENSG00000019485	PRDM11	47.73	protein_coding	KNOWN
ENSG00000019505	SYT13	1.1409	-0.626271	0.639642	-0.979096	0.327532	NA	1.39547	0.883109	1.38578	0.525018	0.967836	0.942091	11	45261852	45307870	-1	ENSG00000019505	SYT13	46.27	protein_coding	KNOWN
ENSG00000019549	SNAI2	205.564	-2.05484	0.629648	-3.26347	NA	NA	356.957	225.897	354.477	49.8917	91.9721	89.5256	8	49830249	49834299	-1	ENSG00000019549	SNAI2	40.95	protein_coding	KNOWN
ENSG00000019582	CD74	0.401528	0.361197	0.580075	0.622672	0.5335	NA	0.458683	0.290273	0.455497	0.342156	0.630742	0.613963	5	149781200	149792492	-1	ENSG00000019582	CD74	53.3	protein_coding	KNOWN
ENSG00000019991	HGF	1.0009	-0.500918	0.592362	-0.845629	0.39776	NA	1.21361	0.768019	1.20518	0.498043	0.918109	0.893687	7	81328322	81399754	-1	ENSG00000019991	HGF	34.42	protein_coding	KNOWN
ENSG00000019995	ZRANB1	333.563	-0.340747	0.248822	-1.36944	0.170863	0.349502	437.977	277.169	434.934	200.842	370.24	360.391	10	126630692	126676758	1	ENSG00000019995	ZRANB1	39.68	protein_coding	KNOWN
ENSG00000020129	NCDN	345.246	-1.94991	0.283042	-6.88911	5.6142e-12	3.7952e-10	636.07	402.531	631.652	95.6102	176.251	171.563	1	36023074	36032875	1	ENSG00000020129	NCDN	57.71	protein_coding	KNOWN
ENSG00000020181	GPR124	267.418	-1.62951	0.602757	-2.70343	NA	NA	450.79	285.278	447.659	84.6103	155.973	151.824	8	37641709	37702414	1	ENSG00000020181	GPR124	55.25	protein_coding	KNOWN
ENSG00000020256	ZFP64	110.777	-0.834052	0.280366	-2.97487	0.00293117	0.0175352	166.458	105.341	165.301	54.2262	99.9624	97.3033	20	50668202	50820847	-1	ENSG00000020256	ZFP64	44.05	protein_coding	KNOWN
ENSG00000020426	MNAT1	150.171	0.585348	0.303889	1.92619	0.0540802	0.158529	140.866	89.1453	139.887	122.742	226.266	220.247	14	61201460	61436671	1	ENSG00000020426	MNAT1	36.62	protein_coding	KNOWN
ENSG00000020577	SAMD4A	896.144	0.608069	0.22356	2.71993	0.00652955	0.03277	832.406	526.779	826.623	736.821	1358.28	1322.15	14	55033815	55260033	1	ENSG00000020577	SAMD4A	43.1	protein_coding	KNOWN
ENSG00000020633	RUNX3	66.4609	-0.746007	0.692883	-1.07667	0.281628	0.485126	95.925	60.7051	95.2586	33.2155	61.2306	59.6018	1	25226002	25291612	-1	ENSG00000020633	RUNX3	54.8	protein_coding	KNOWN
ENSG00000020922	MRE11A	221.041	-0.195161	0.275087	-0.709454	0.478043	0.670813	277.049	175.328	275.125	140.536	259.069	252.177	11	94152895	94227074	-1	ENSG00000020922	MRE11A	37.27	protein_coding	KNOWN
ENSG00000021300	PLEKHB1	6.88829	0.347866	0.678192	0.512931	0.607999	0.771121	7.04362	4.45748	6.99469	5.20587	9.59668	9.34141	11	73357223	73373864	1	ENSG00000021300	PLEKHB1	52.94	protein_coding	KNOWN
ENSG00000021355	SERPINB1	90.442	-1.50892	0.637176	-2.36813	0.017878	0.070247	149.45	94.5776	148.411	30.4961	56.2176	54.7222	6	2832566	2842240	-1	ENSG00000021355	SERPINB1	43.16	protein_coding	KNOWN
ENSG00000021461	CYP3A43	0	NA	NA	NA	NA	NA	NA	NA	NA	NA	NA	NA	7	99425636	99463718	1	ENSG00000021461	CYP3A43	40.68	protein_coding	KNOWN
ENSG00000021488	SLC7A9	0.224373	-0.138256	0.577777	-0.239289	0.810881	NA	0.31282	0.197965	0.310646	0.165065	0.304286	0.296192	19	33321415	33360672	-1	ENSG00000021488	SLC7A9	46.62	protein_coding	KNOWN
ENSG00000021574	SPAST	283.838	0.366087	0.250058	1.46401	0.143192	0.312338	291.211	184.29	289.188	217.967	401.807	391.119	2	32288680	32382706	1	ENSG00000021574	SPAST	39.98	protein_coding	KNOWN
ENSG00000021645	NRXN3	52.085	-3.22332	0.535357	-6.02088	1.73467e-09	6.91555e-08	101.263	64.083	100.559	6.2967	11.6076	11.2988	14	78708734	80330762	1	ENSG00000021645	NRXN3	39.19	protein_coding	KNOWN
ENSG00000021762	OSBPL5	29.6726	-0.784978	0.586698	-1.33796	0.18091	0.362333	43.5934	27.5876	43.2906	14.6926	27.0848	26.3644	11	3108346	3187969	-1	ENSG00000021762	OSBPL5	57	protein_coding	KNOWN
ENSG00000021776	AQR	444.188	-0.245129	0.235017	-1.04303	0.296936	0.5003	565.944	358.152	562.012	277.308	511.199	497.6	15	35147732	35262040	-1	ENSG00000021776	AQR	37.51	protein_coding	KNOWN
ENSG00000021826	CPS1	34.417	-0.656897	0.648859	-1.01239	NA	NA	40.6243	25.7087	40.3421	14.963	27.5834	26.8496	2	211342406	211543831	1	ENSG00000021826	CPS1	36.31	protein_coding	KNOWN
ENSG00000021852	C8B	0	NA	NA	NA	NA	NA	NA	NA	NA	NA	NA	NA	1	57394883	57431813	-1	ENSG00000021852	C8B	42.82	protein_coding	KNOWN
ENSG00000022267	FHL1	1926.91	-1.95669	0.534558	-3.66039	0.000251829	0.00238601	3415.1	2161.21	3391.38	510.928	941.863	916.809	X	135229559	135293518	1	ENSG00000022267	FHL1	41.77	protein_coding	KNOWN
ENSG00000022277	RTFDC1	897.437	-0.00400595	0.213871	-0.0187307	0.985056	0.992203	1055.2	667.772	1047.87	611.094	1126.51	1096.55	20	55043647	55093943	1	ENSG00000022277	RTFDC1	43.66	protein_coding	KNOWN
ENSG00000022355	GABRA1	0	NA	NA	NA	NA	NA	NA	NA	NA	NA	NA	NA	5	161274197	161326975	1	ENSG00000022355	GABRA1	34.97	protein_coding	KNOWN
ENSG00000022556	NLRP2	0.284978	-0.274439	0.577777	-0.474992	0.634793	NA	0.457673	0.289634	0.454494	0.219746	0.405087	0.394312	19	55464498	55512510	1	ENSG00000022556	NLRP2	49.09	protein_coding	KNOWN
ENSG00000022567	SLC45A4	155.26	-1.53894	0.27747	-5.54633	2.91726e-08	8.80728e-07	269.141	170.323	267.272	53.789	99.1565	96.5189	8	142217265	142318404	-1	ENSG00000022567	SLC45A4	52.64	protein_coding	KNOWN
ENSG00000022840	RNF10	786.813	-0.313335	0.216463	-1.44752	0.14775	0.31923	1023.99	648.022	1016.88	478.578	882.227	858.759	12	120971283	121015397	1	ENSG00000022840	RNF10	45.25	protein_coding	KNOWN
ENSG00000022976	ZNF839	53.4122	-0.38116	0.320565	-1.18903	0.234429	0.430268	70.6916	44.7365	70.2006	31.5215	58.1078	56.5621	14	102783714	102809044	1	ENSG00000022976	ZNF839	49.03	protein_coding	KNOWN
ENSG00000023041	ZDHHC6	203.342	0.0510882	0.188316	0.27129	0.786168	0.88826	234.418	148.349	232.789	141.042	260.002	253.086	10	114190058	114206672	-1	ENSG00000023041	ZDHHC6	37.73	protein_coding	KNOWN
ENSG00000023171	GRAMD1B	35.1234	0.969236	0.64541	1.50174	0.133165	0.298275	27.2586	17.2503	27.0692	30.9922	57.1321	55.6123	11	123396344	123498482	1	ENSG00000023171	GRAMD1B	48.01	protein_coding	KNOWN
ENSG00000023191	RNH1	355.544	-1.10086	0.552535	-1.99239	0.0463286	0.142046	557.932	353.082	554.056	151.067	278.481	271.073	11	494512	507300	-1	ENSG00000023191	RNH1	60.36	protein_coding	KNOWN
ENSG00000023228	NDUFS1	970.678	-0.358844	0.209542	-1.71252	0.0868012	0.221935	1279.9	809.969	1271.01	579.604	1068.46	1040.04	2	206986149	207024327	-1	ENSG00000023228	NDUFS1	40.65	protein_coding	KNOWN
ENSG00000023287	RB1CC1	2129.55	0.506523	0.284618	1.77966	0.075132	0.199548	2063.1	1305.61	2048.77	1702.08	3137.67	3054.2	8	53535016	53658403	-1	ENSG00000023287	RB1CC1	37.73	protein_coding	KNOWN
ENSG00000023318	ERP44	1074.81	0.0930668	0.431022	0.215921	0.829049	0.913735	1220.7	772.506	1212.22	756.142	1393.9	1356.82	9	102741461	102861322	-1	ENSG00000023318	ERP44	37.86	protein_coding	KNOWN
ENSG00000023330	ALAS1	883.07	1.07291	0.224297	4.78342	1.72336e-06	3.32442e-05	666.261	421.636	661.632	813.956	1500.47	1460.56	3	52232102	52248343	1	ENSG00000023330	ALAS1	45.47	protein_coding	KNOWN
ENSG00000023445	BIRC3	1296.78	4.91165	0.314136	15.6354	4.17767e-55	2.16515e-51	92.6675	58.6436	92.0237	1619.79	2985.98	2906.55	11	102188215	102210134	1	ENSG00000023445	BIRC3	37.57	protein_coding	KNOWN
ENSG00000023516	AKAP11	723.449	0.647465	0.268433	2.41202	0.0158646	0.0641683	660.771	418.162	656.181	601.086	1108.06	1078.59	13	42846289	42897396	1	ENSG00000023516	AKAP11	36.45	protein_coding	KNOWN
ENSG00000023572	GLRX2	155.78	0.361267	0.304494	1.18645	0.235445	0.431381	159.419	100.886	158.311	118.924	219.229	213.398	1	193065598	193075244	-1	ENSG00000023572	GLRX2	41.92	protein_coding	KNOWN
ENSG00000023608	SNAPC1	262.719	0.634939	0.408482	1.55439	0.120092	0.277857	240.813	152.396	239.14	217.167	400.334	389.685	14	62229075	62263146	1	ENSG00000023608	SNAPC1	39.61	protein_coding	KNOWN
ENSG00000023697	DERA	74.6787	0.455589	0.361456	1.26043	0.207515	0.397198	74.0688	46.8737	73.5543	58.9876	108.74	105.847	12	16064106	16190220	1	ENSG00000023697	DERA	39.15	protein_coding	KNOWN
ENSG00000023734	STRAP	1326.58	-0.230082	0.259241	-0.88752	0.374799	0.577609	1680.46	1063.46	1668.79	832.044	1533.82	1493.02	12	16035325	16056412	1	ENSG00000023734	STRAP	36.48	protein_coding	KNOWN
ENSG00000023839	ABCC2	36.3512	-0.125358	0.472554	-0.265277	0.790796	0.891287	44.5741	28.2083	44.2644	23.7315	43.7475	42.5838	10	101542489	101611949	1	ENSG00000023839	ABCC2	45.12	protein_coding	KNOWN
ENSG00000023892	DEF6	6.66887	-1.90791	0.805575	-2.36838	0.0178661	0.0702357	10.5283	6.66273	10.4552	1.6293	3.0035	2.92361	6	35265595	35289548	1	ENSG00000023892	DEF6	48.5	protein_coding	KNOWN
ENSG00000023902	PLEKHO1	176.298	-1.30921	0.380017	-3.44514	0.000570762	0.00468049	292.179	184.903	290.149	68.4725	126.225	122.867	1	150121373	150136916	1	ENSG00000023902	PLEKHO1	51.61	protein_coding	KNOWN
ENSG00000023909	GCLM	1164.65	1.14068	0.289662	3.93796	8.21779e-05	0.00093331	848.78	537.141	842.883	1086.81	2003.46	1950.17	1	94350761	94374966	-1	ENSG00000023909	GCLM	36.34	protein_coding	KNOWN
ENSG00000024048	UBR2	467.365	-0.269852	0.358565	-0.752588	0.451697	0.647459	599.67	379.495	595.504	288.841	532.459	518.295	6	42531800	42661242	1	ENSG00000024048	UBR2	39.1	protein_coding	KNOWN
ENSG00000024422	EHD2	1313.08	-1.37613	0.568557	-2.42038	0.0155042	0.0631278	2153.81	1363.02	2138.85	481.873	888.301	864.672	19	48216600	48246391	1	ENSG00000024422	EHD2	52.96	protein_coding	KNOWN
ENSG00000024526	DEPDC1	1616.8	-0.621867	0.386875	-1.60741	0.107965	0.258668	2293.85	1451.64	2277.91	865.653	1595.78	1553.33	1	68939835	68962904	-1	ENSG00000024526	DEPDC1	34.94	protein_coding	KNOWN
ENSG00000024862	CCDC28A	58.9007	-0.807826	0.361905	-2.23215	0.0256051	0.0915611	87.1812	55.1717	86.5755	28.9216	53.3151	51.8969	6	139094657	139114456	1	ENSG00000024862	CCDC28A	39.16	protein_coding	KNOWN
ENSG00000025039	RRAGD	31.3662	-2.56338	0.807117	-3.17597	NA	NA	46.149	29.2049	45.8285	4.53406	8.35825	8.13591	6	90074355	90121989	-1	ENSG00000025039	RRAGD	42.25	protein_coding	KNOWN
ENSG00000025156	HSF2	256.026	1.98511	0.250423	7.92702	2.24468e-15	2.54746e-13	120.209	76.0728	119.374	276.371	509.472	495.92	6	122720691	122754264	1	ENSG00000025156	HSF2	35.55	protein_coding	KNOWN
ENSG00000025293	PHF20	1052.08	0.386821	0.374148	1.03387	0.301196	0.504851	1069.1	676.569	1061.67	811.788	1496.48	1456.67	20	34359896	34538303	1	ENSG00000025293	PHF20	44.08	protein_coding	KNOWN
ENSG00000025423	HSD17B6	37.3312	0.347873	0.432721	0.803921	0.421442	0.620297	38.7881	24.5466	38.5186	28.6681	52.8477	51.4419	12	57145945	57181574	1	ENSG00000025423	HSD17B6	44.92	protein_coding	KNOWN
ENSG00000025434	NR1H3	19.4987	-1.63729	0.696479	-2.3508	0.0187329	0.0727241	32.0835	20.3037	31.8606	5.98948	11.0412	10.7475	11	47269851	47290396	1	ENSG00000025434	NR1H3	50.81	protein_coding	KNOWN
ENSG00000025708	TYMP	22.5516	1.33782	0.688113	1.94418	0.0518738	0.154154	14.2137	8.99497	14.1149	20.8645	38.4624	37.4392	22	50964181	50968485	-1	ENSG00000025708	TYMP	64.53	protein_coding	KNOWN
ENSG00000025770	NCAPH2	287.88	0.0656927	0.314547	0.208849	0.834566	0.916373	330.262	209.003	327.968	200.731	370.034	360.19	22	50946645	50961901	1	ENSG00000025770	NCAPH2	55.08	protein_coding	KNOWN
ENSG00000025772	TOMM34	636.019	0.161059	0.262049	0.614613	0.53881	0.719648	705.379	446.392	700.479	458.021	844.332	821.872	20	43570771	43589127	-1	ENSG00000025772	TOMM34	45.11	protein_coding	KNOWN
ENSG00000025796	SEC63	1840.91	0.267096	0.327702	0.815057	0.41504	0.614166	1960.54	1240.71	1946.92	1370.12	2525.73	2458.54	6	108188960	108279393	-1	ENSG00000025796	SEC63	39.82	protein_coding	KNOWN
ENSG00000025800	KPNA6	1179.43	0.540111	0.216428	2.49556	0.0125758	0.0540879	1127.58	713.576	1119.74	952.172	1755.27	1708.58	1	32573639	32642169	1	ENSG00000025800	KPNA6	44.21	protein_coding	KNOWN
ENSG00000026025	VIM	20745.3	1.09985	0.381768	2.88093	0.00396502	0.0221517	15366.7	9724.63	15259.9	19127	35259.3	34321.4	10	17270258	17279592	1	ENSG00000026025	VIM	46.25	protein_coding	KNOWN
ENSG00000026103	FAS	433.175	1.68524	0.392402	4.29468	1.74942e-05	0.000247723	236.609	149.735	234.965	441.895	814.605	792.936	10	90750414	90775542	1	ENSG00000026103	FAS	37.77	protein_coding	KNOWN
ENSG00000026297	RNASET2	43.8771	0.417009	0.414863	1.00517	0.314814	0.519035	44.2202	27.9843	43.913	34.2872	63.2063	61.525	6	167342992	167370679	-1	ENSG00000026297	RNASET2	48.7	protein_coding	KNOWN
ENSG00000026508	CD44	8274.52	-0.0815162	0.272491	-0.299152	0.764824	0.875978	9986.81	6320.05	9917.43	5481.1	10104	9835.27	11	35160417	35253949	1	ENSG00000026508	CD44	41.56	protein_coding	KNOWN
ENSG00000026559	KCNG1	22.8291	-1.57431	0.82827	-1.90072	NA	NA	31.4471	19.901	31.2287	6.13261	11.3051	11.0043	20	49620193	49639666	-1	ENSG00000026559	KCNG1	52.21	protein_coding	KNOWN
ENSG00000026652	AGPAT4	157.309	0.365976	0.286293	1.27833	0.201135	0.389009	161.118	101.962	159.998	120.585	222.29	216.377	6	161551011	161695093	-1	ENSG00000026652	AGPAT4	45.36	protein_coding	KNOWN
ENSG00000026751	SLAMF7	10.5193	-1.26701	0.76533	-1.65551	NA	NA	12.5745	7.95765	12.4872	3.03433	5.59359	5.4448	1	160709037	160724611	1	ENSG00000026751	SLAMF7	44.04	protein_coding	KNOWN
ENSG00000026950	BTN3A1	67.0244	-1.7498	0.654551	-2.67329	NA	NA	113.029	71.5293	112.244	19.5176	35.9794	35.0223	6	26402465	26415444	1	ENSG00000026950	BTN3A1	44.46	protein_coding	KNOWN
ENSG00000027001	MIPEP	90.7422	1.05091	0.331562	3.16956	0.00152671	0.0103747	68.9002	43.6028	68.4215	82.8999	152.82	148.755	13	24304328	24463558	-1	ENSG00000027001	MIPEP	39.76	protein_coding	KNOWN
ENSG00000027075	PRKCH	4.54122	-0.0274878	0.738999	-0.037196	0.970329	0.985843	5.48533	3.47133	5.44722	3.12541	5.7615	5.60824	14	61654277	62017694	1	ENSG00000027075	PRKCH	42.48	protein_coding	KNOWN
ENSG00000027644	INSRR	0.846568	-0.474927	0.694954	-0.683393	0.494358	NA	1.1138	0.70486	1.10607	0.465395	0.857925	0.835103	1	156809855	156828810	-1	ENSG00000027644	INSRR	55.51	protein_coding	KNOWN
ENSG00000027697	IFNGR1	1422.32	1.30756	0.160841	8.12956	4.30857e-16	5.15305e-14	958.752	606.736	952.092	1378.17	2540.56	2472.98	6	137518621	137540586	-1	ENSG00000027697	IFNGR1	38.81	protein_coding	KNOWN
ENSG00000027847	B4GALT7	65.1544	-1.31308	0.503638	-2.60718	0.00912903	0.0423443	106.949	67.6815	106.206	24.9965	46.0795	44.8537	5	177027101	177037348	1	ENSG00000027847	B4GALT7	57.92	protein_coding	KNOWN
ENSG00000027869	SH2D2A	0.141992	-0.138256	0.577777	-0.239289	0.810881	NA	0.31282	0.197965	0.310646	0.165065	0.304286	0.296192	1	156776035	156786654	-1	ENSG00000027869	SH2D2A	55.56	protein_coding	KNOWN
ENSG00000028116	VRK2	141.344	-0.0544294	0.45913	-0.118549	0.905633	0.954732	169.304	107.143	168.128	94.681	174.538	169.895	2	58134786	58387055	1	ENSG00000028116	VRK2	35.24	protein_coding	KNOWN
ENSG00000028137	TNFRSF1B	51.91	2.2035	0.629252	3.50179	0.000462152	0.00395679	19.8179	12.5416	19.6802	53.0101	97.7206	95.1212	1	12227060	12269285	1	ENSG00000028137	TNFRSF1B	55.39	protein_coding	KNOWN
ENSG00000028203	VEZT	363.569	0.144462	0.196371	0.735662	0.461937	0.656747	404.999	256.299	402.186	259.969	479.235	466.487	12	95611522	95696566	1	ENSG00000028203	VEZT	38.6	protein_coding	KNOWN
ENSG00000028277	POU2F2	30.8161	1.02749	0.464174	2.21359	0.0268569	0.0950105	23.4712	14.8535	23.3082	27.7857	51.2211	49.8585	19	42590263	42700737	-1	ENSG00000028277	POU2F2	51.31	protein_coding	KNOWN
ENSG00000028310	BRD9	316.922	0.313272	0.190906	1.64098	0.100802	0.24701	331.943	210.067	329.637	239.523	441.545	429.8	5	850406	892939	-1	ENSG00000028310	BRD9	55.14	protein_coding	KNOWN
ENSG00000028528	SNX1	371.914	-0.212502	0.190603	-1.11489	0.264897	0.46617	468.417	296.433	465.163	234.77	432.784	421.271	15	64386322	64438289	1	ENSG00000028528	SNX1	43.68	protein_coding	KNOWN
ENSG00000028839	TBPL1	287.926	0.280035	0.200007	1.40012	0.161477	0.337225	305.295	193.203	303.174	215.277	396.85	386.293	6	134273308	134311570	1	ENSG00000028839	TBPL1	37.6	protein_coding	KNOWN
ENSG00000029153	ARNTL2	268.313	1.02303	0.305946	3.34383	0.000826315	0.00636963	207.044	131.026	205.606	244.346	450.437	438.455	12	27485787	27576241	1	ENSG00000029153	ARNTL2	39.28	protein_coding	KNOWN
ENSG00000029363	BCLAF1	2656.61	0.521957	0.317302	1.64498	0.0999732	0.245489	2556.84	1618.07	2539.08	2132.1	3930.39	3825.84	6	136578001	136610989	-1	ENSG00000029363	BCLAF1	35.61	protein_coding	KNOWN
ENSG00000029364	SLC39A9	1012.48	-0.429117	0.354725	-1.20972	0.226388	0.420585	1362.21	862.062	1352.75	587.553	1083.12	1054.3	14	69864732	69929105	1	ENSG00000029364	SLC39A9	40.2	protein_coding	KNOWN
ENSG00000029534	ANK1	742.287	-0.363887	0.346493	-1.0502	0.293626	0.497092	979.559	619.904	972.754	442.048	814.886	793.209	8	41510739	41754280	-1	ENSG00000029534	ANK1	49.32	protein_coding	KNOWN
ENSG00000029559	IBSP	0	NA	NA	NA	NA	NA	NA	NA	NA	NA	NA	NA	4	88720733	88733074	1	ENSG00000029559	IBSP	36.21	protein_coding	KNOWN
ENSG00000029639	TFB1M	122.694	1.43367	0.416832	3.43944	0.000582914	0.00476757	76.5403	48.4377	76.0086	120.074	221.348	215.46	6	155578643	155635627	-1	ENSG00000029639	TFB1M	38.35	protein_coding	KNOWN
ENSG00000029725	RABEP1	1296.14	0.776037	0.324937	2.38827	0.0169279	0.0673133	1118.35	707.735	1110.58	1112.16	2050.19	1995.66	17	5185558	5289129	1	ENSG00000029725	RABEP1	41.37	protein_coding	KNOWN
ENSG00000029993	HMGB3	758.909	-0.44161	0.491928	-0.897713	0.369338	0.572258	1023.47	647.694	1016.36	437.641	806.762	785.301	X	150148982	150159248	1	ENSG00000029993	HMGB3	51.16	protein_coding	KNOWN
ENSG00000030066	NUP160	1024.77	0.757414	0.240923	3.1438	0.00166771	0.0111765	892.769	564.98	886.567	876.442	1615.66	1572.69	11	47799639	47870107	-1	ENSG00000030066	NUP160	41.86	protein_coding	KNOWN
ENSG00000030110	BAK1	128.001	0.718878	0.486044	1.47904	0.13913	0.306401	113.037	71.5344	112.252	108.045	199.174	193.876	6	33540329	33548019	-1	ENSG00000030110	BAK1	57.17	protein_coding	KNOWN
ENSG00000030304	MUSK	0.499	-0.174057	0.635879	-0.273726	0.784295	NA	0.61821	0.391228	0.613916	0.318214	0.586607	0.571003	9	113431051	113563859	1	ENSG00000030304	MUSK	36.45	protein_coding	KNOWN
ENSG00000030419	IKZF2	90.0282	-0.161196	0.396576	-0.406471	0.684397	0.823352	111.191	70.3658	110.418	57.7461	106.451	103.62	2	213864429	214017151	-1	ENSG00000030419	IKZF2	34.84	protein_coding	KNOWN
ENSG00000030582	GRN	953.38	-0.0357339	0.267807	-0.133432	0.893852	0.948764	1132.84	716.907	1124.97	641.788	1183.09	1151.62	17	42422614	42430470	1	ENSG00000030582	GRN	57.76	protein_coding	KNOWN
ENSG00000031003	FAM13B	435.127	-0.196468	0.194352	-1.01088	0.312072	0.515851	545.394	345.147	541.605	276.406	509.536	495.982	5	137273649	137387650	-1	ENSG00000031003	FAM13B	40.05	protein_coding	KNOWN
ENSG00000031081	ARHGAP31	169.069	-2.5833	0.799841	-3.22977	NA	NA	248.621	157.337	246.894	24.0917	44.4114	43.23	3	119013220	119139561	1	ENSG00000031081	ARHGAP31	43.44	protein_coding	KNOWN
ENSG00000031691	CENPQ	189.963	0.237263	0.286572	0.827934	0.407708	0.60777	204.68	129.529	203.258	140.113	258.289	251.418	6	49431091	49460820	1	ENSG00000031691	CENPQ	37.99	protein_coding	KNOWN
ENSG00000031698	SARS	1679.91	-0.0785516	0.154085	-0.509794	0.610196	0.773177	2026.13	1282.22	2012.06	1114.3	2054.13	1999.49	1	109756540	109780791	1	ENSG00000031698	SARS	43.12	protein_coding	KNOWN
ENSG00000031823	RANBP3	346.787	-0.0269702	0.284688	-0.094736	0.924525	0.962665	411.046	260.126	408.19	234.288	431.895	420.407	19	5916150	5978153	-1	ENSG00000031823	RANBP3	52.74	protein_coding	KNOWN
ENSG00000032219	ARID4A	186.372	0.572435	0.31291	1.82939	0.0673406	0.185214	175.53	111.082	174.311	151.583	279.434	272.001	14	58765103	58840605	1	ENSG00000032219	ARID4A	37.48	protein_coding	KNOWN
ENSG00000032389	TSSC1	86.9146	-0.515392	0.289911	-1.77776	0.0754428	0.200202	120.158	76.0406	119.323	48.8183	89.9934	87.5995	2	3192696	3381653	-1	ENSG00000032389	TSSC1	48.27	protein_coding	KNOWN
ENSG00000032444	PNPLA6	418.031	-1.10542	0.536943	-2.05874	0.0395196	0.126331	657.623	416.17	653.054	177.497	327.204	318.5	19	7598890	7626650	1	ENSG00000032444	PNPLA6	55.88	protein_coding	KNOWN
ENSG00000032742	IFT88	128.231	0.149183	0.369745	0.403475	0.686599	0.824949	142.65	90.2746	141.659	91.8671	169.351	164.846	13	21140585	21265503	1	ENSG00000032742	IFT88	38.86	protein_coding	KNOWN
ENSG00000033011	ALG1	218.562	-1.11429	0.260122	-4.28371	1.838e-05	0.000259322	350.376	221.732	347.942	93.9897	173.264	168.655	16	5083703	5137380	1	ENSG00000033011	ALG1	49.38	protein_coding	KNOWN
ENSG00000033030	ZCCHC8	215.892	0.34412	0.270921	1.27019	0.204018	0.392876	223.269	141.293	221.718	164.588	303.407	295.336	12	122957417	122985518	-1	ENSG00000033030	ZCCHC8	42.68	protein_coding	KNOWN
ENSG00000033050	ABCF2	786.996	-0.0759519	0.197991	-0.383613	0.701266	0.835372	948.751	600.408	942.161	522.719	963.598	937.966	7	150904923	150924316	-1	ENSG00000033050	ABCF2	49.19	protein_coding	KNOWN
ENSG00000033100	CHPF2	617.142	-2.22993	0.323897	-6.88468	5.79169e-12	3.89823e-10	1170.84	740.951	1162.7	144.944	267.194	260.087	7	150929575	150935908	1	ENSG00000033100	CHPF2	56.84	protein_coding	KNOWN
ENSG00000033122	LRRC7	5.32761	-0.614975	0.754485	-0.815093	0.415019	0.614166	7.37881	4.6696	7.32755	2.79795	5.15784	5.02064	1	70034081	70617628	1	ENSG00000033122	LRRC7	35.35	protein_coding	KNOWN
ENSG00000033170	FUT8	423.703	0.411251	0.223754	1.83796	0.0660687	0.183141	427.117	270.297	424.15	329.857	608.07	591.895	14	65877310	66210839	1	ENSG00000033170	FUT8	37.41	protein_coding	KNOWN
ENSG00000033178	UBA6	984.154	0.118669	0.374154	0.317166	0.751117	0.867576	1107.37	700.79	1099.68	698.227	1287.14	1252.9	4	68481479	68566897	-1	ENSG00000033178	UBA6	35.49	protein_coding	KNOWN
ENSG00000033327	GAB2	20.23	-1.24963	0.647084	-1.93118	0.0534611	0.157368	32.6	20.6306	32.3735	7.96196	14.6773	14.2869	11	77926343	78129394	-1	ENSG00000033327	GAB2	41.71	protein_coding	KNOWN
ENSG00000033627	ATP6V0A1	471.04	-0.225216	0.211979	-1.06245	0.288033	0.491908	595.751	377.015	591.612	295.97	545.601	531.087	17	40610862	40674629	1	ENSG00000033627	ATP6V0A1	45.47	protein_coding	KNOWN
ENSG00000033800	PIAS1	155.71	0.322853	0.304558	1.06007	0.289112	0.492561	162.425	102.789	161.297	117.984	217.495	211.709	15	68346517	68483096	1	ENSG00000033800	PIAS1	37.51	protein_coding	KNOWN
ENSG00000033867	SLC4A7	1811.4	1.41495	0.278124	5.08746	3.62883e-07	8.44737e-06	1152	729.031	1144	1783.91	3288.53	3201.05	3	27414214	27525911	-1	ENSG00000033867	SLC4A7	36.85	protein_coding	KNOWN
ENSG00000034053	APBA2	92.1472	-0.647212	0.557843	-1.16021	0.245965	0.444527	131.141	82.991	130.23	48.628	89.6426	87.2581	15	29129629	29410518	1	ENSG00000034053	APBA2	48.6	protein_coding	KNOWN
ENSG00000034152	MAP2K3	623.443	1.07449	0.271371	3.9595	7.51055e-05	0.000865634	469.272	296.974	466.012	573.931	1058	1029.86	17	21187984	21218552	1	ENSG00000034152	MAP2K3	56.97	protein_coding	KNOWN
ENSG00000034239	EFCAB1	6.31209	0.547336	0.754529	0.725401	0.468206	0.66251	5.82574	3.68676	5.78527	4.9442	9.1143	8.87185	8	49623348	49647870	-1	ENSG00000034239	EFCAB1	40.09	protein_coding	KNOWN
ENSG00000034510	TMSB10	5969.9	0.386384	0.202767	1.90556	0.0567076	0.16401	6073.09	3843.29	6030.9	4610.02	8498.26	8272.2	2	85132749	85133795	1	ENSG00000034510	TMSB10	63.32	protein_coding	KNOWN
ENSG00000034533	ASTE1	144.144	-0.53166	0.359735	-1.47792	0.139429	0.306668	200.013	126.576	198.624	80.3513	148.122	144.182	3	130732719	130746493	-1	ENSG00000034533	ASTE1	39.7	protein_coding	KNOWN
ENSG00000034677	RNF19A	1050.51	1.04719	0.142935	7.32634	2.36524e-13	2.02059e-11	803.213	508.305	797.633	963.931	1776.94	1729.68	8	101269288	101348446	-1	ENSG00000034677	RNF19A	38.61	protein_coding	KNOWN
ENSG00000034693	PEX3	169.407	1.42552	0.342447	4.16275	3.14437e-05	0.000412214	106.786	67.5783	106.044	166.578	307.076	298.908	6	143771944	143811147	1	ENSG00000034693	PEX3	35.11	protein_coding	KNOWN
ENSG00000034713	GABARAPL2	270.098	0.116872	0.204767	0.570758	0.568164	0.741756	303.99	192.377	301.878	191.435	352.898	343.51	16	75600249	75611779	1	ENSG00000034713	GABARAPL2	47.18	protein_coding	KNOWN
ENSG00000034971	MYOC	0	NA	NA	NA	NA	NA	NA	NA	NA	NA	NA	NA	1	171604557	171621811	-1	ENSG00000034971	MYOC	45.7	protein_coding	KNOWN
ENSG00000035115	SH3YL1	76.5514	-0.175141	0.298167	-0.587391	0.556941	0.733295	95.3736	60.3562	94.711	49.0552	90.43	88.0245	2	217730	266398	-1	ENSG00000035115	SH3YL1	40.78	protein_coding	KNOWN
ENSG00000035141	FAM136A	408.984	-0.0461968	0.207589	-0.22254	0.823894	0.911301	487.776	308.684	484.387	274.343	505.733	492.28	2	70523107	70529222	-1	ENSG00000035141	FAM136A	48.46	protein_coding	KNOWN
ENSG00000035403	VCL	3992.77	0.556239	0.179867	3.09249	0.00198483	0.0128263	3792.8	2400.24	3766.46	3238.8	5970.52	5811.7	10	75757872	75879918	1	ENSG00000035403	VCL	41.27	protein_coding	KNOWN
ENSG00000035499	DEPDC1B	469.198	0.128964	0.396826	0.324988	0.74519	0.864708	525.833	332.768	522.18	333.926	615.57	599.195	5	59892739	59996017	-1	ENSG00000035499	DEPDC1B	38.63	protein_coding	KNOWN
ENSG00000035664	DAPK2	9.88184	-1.89974	0.810358	-2.34433	NA	NA	15.1974	9.61752	15.0918	2.36521	4.36011	4.24412	15	64199235	64364232	-1	ENSG00000035664	DAPK2	46.89	protein_coding	KNOWN
ENSG00000035681	NSMAF	487.669	0.563165	0.245174	2.297	0.0216188	0.0809205	462.028	292.39	458.819	396.44	730.812	711.372	8	59496063	59572403	-1	ENSG00000035681	NSMAF	38.41	protein_coding	KNOWN
ENSG00000035687	ADSS	608.274	0.653355	0.184484	3.54153	0.00039781	0.00347676	554.607	350.977	550.754	506.576	933.839	908.998	1	244571796	244615436	-1	ENSG00000035687	ADSS	38.3	protein_coding	KNOWN
ENSG00000035720	STAP1	0	NA	NA	NA	NA	NA	NA	NA	NA	NA	NA	NA	4	68424446	68473055	1	ENSG00000035720	STAP1	37.8	protein_coding	KNOWN
ENSG00000035862	TIMP2	2719.98	0.513329	0.169337	3.0314	0.00243419	0.015113	2629.81	1664.25	2611.54	2179.88	4018.46	3911.57	17	76849059	76921469	-1	ENSG00000035862	TIMP2	52.6	protein_coding	KNOWN
ENSG00000035928	RFC1	628.785	1.23664	0.202714	6.10044	1.05776e-09	4.44487e-08	438.498	277.499	435.451	600.085	1106.22	1076.79	4	39289076	39367995	-1	ENSG00000035928	RFC1	39.26	protein_coding	KNOWN
ENSG00000036054	TBC1D23	987.739	-1.14149	0.205835	-5.54563	2.92896e-08	8.82548e-07	1591.79	1007.35	1580.73	419.029	772.452	751.904	3	99979844	100044095	1	ENSG00000036054	TBC1D23	36.46	protein_coding	KNOWN
ENSG00000036257	CUL3	719.548	0.626716	0.216892	2.88953	0.00385816	0.0216788	663.246	419.728	658.639	594.723	1096.33	1067.17	2	225334867	225450110	-1	ENSG00000036257	CUL3	37.23	protein_coding	KNOWN
ENSG00000036448	MYOM2	0	NA	NA	NA	NA	NA	NA	NA	NA	NA	NA	NA	8	1993155	2113475	1	ENSG00000036448	MYOM2	46.58	protein_coding	KNOWN
ENSG00000036473	OTC	0	NA	NA	NA	NA	NA	NA	NA	NA	NA	NA	NA	X	38211798	38280703	1	ENSG00000036473	OTC	39.3	protein_coding	KNOWN
ENSG00000036530	CYP46A1	5.3334	-0.482788	0.732015	-0.659533	0.509554	0.696916	7.23012	4.57551	7.17989	3.00463	5.53884	5.39151	14	100150641	100193638	1	ENSG00000036530	CYP46A1	47.28	protein_coding	KNOWN
ENSG00000036549	ZZZ3	621.23	0.605096	0.228554	2.6475	0.0081089	0.0386859	577.84	365.68	573.825	510.433	940.95	915.92	1	78028101	78149104	-1	ENSG00000036549	ZZZ3	37.17	protein_coding	KNOWN
ENSG00000036565	SLC18A1	0	NA	NA	NA	NA	NA	NA	NA	NA	NA	NA	NA	8	20002366	20040717	-1	ENSG00000036565	SLC18A1	44	protein_coding	KNOWN
ENSG00000036672	USP2	107.167	1.17525	0.300657	3.90892	9.27083e-05	0.00103254	76.9285	48.6834	76.3941	100.891	185.985	181.038	11	119225925	119252436	-1	ENSG00000036672	USP2	54.64	protein_coding	KNOWN
ENSG00000036828	CASR	0	NA	NA	NA	NA	NA	NA	NA	NA	NA	NA	NA	3	121902530	122005342	1	ENSG00000036828	CASR	41.03	protein_coding	KNOWN
ENSG00000037042	TUBG2	72.3206	0.524935	0.419014	1.25279	0.210284	0.400887	69.5398	44.0075	69.0567	58.1078	107.118	104.268	17	40811323	40819024	1	ENSG00000037042	TUBG2	51.9	protein_coding	KNOWN
ENSG00000037241	RPL26L1	168.896	1.08735	0.303029	3.58827	0.000332881	0.00302139	126.659	80.1545	125.779	156.293	288.116	280.452	5	172385732	172396774	1	ENSG00000037241	RPL26L1	46.12	protein_coding	KNOWN
ENSG00000037280	FLT4	1.23938	0.0907754	0.79701	0.113895	0.909321	NA	1.46576	0.92759	1.45558	0.906501	1.67107	1.62662	5	180028506	180076624	-1	ENSG00000037280	FLT4	60.24	protein_coding	KNOWN
ENSG00000037474	NSUN2	1718.69	0.333136	0.28488	1.16939	0.242247	0.439903	1784.55	1129.33	1772.15	1305.55	2406.69	2342.67	5	6599352	6633404	-1	ENSG00000037474	NSUN2	43.29	protein_coding	KNOWN
ENSG00000037637	FBXO42	281.292	0.280459	0.20738	1.35239	0.17625	0.356166	298.744	189.057	296.669	210.72	388.448	378.115	1	16573334	16678949	-1	ENSG00000037637	FBXO42	43.85	protein_coding	KNOWN
ENSG00000037749	MFAP3	456.397	-1.01819	0.205203	-4.96185	6.98237e-07	1.49947e-05	715.756	452.959	710.784	205.229	378.327	368.263	5	153418466	153600038	1	ENSG00000037749	MFAP3	43.54	protein_coding	KNOWN
ENSG00000037757	MRI1	88.4107	-0.282586	0.337326	-0.837723	0.402186	0.603143	114.151	72.239	113.358	54.4993	100.466	97.7934	19	13875346	13885096	1	ENSG00000037757	MRI1	52.16	protein_coding	KNOWN
ENSG00000037897	METTL1	103.435	-0.513712	0.261402	-1.96522	0.049389	0.148743	142.915	90.442	141.922	58.1318	107.162	104.312	12	58162254	58166576	-1	ENSG00000037897	METTL1	54.22	protein_coding	KNOWN
ENSG00000037965	HOXC8	79.9552	-0.0616885	0.300303	-0.20542	0.837244	0.918081	96.1848	60.8695	95.5166	53.52	98.6606	96.0361	12	54402832	54407570	1	ENSG00000037965	HOXC8	51.66	protein_coding	KNOWN
ENSG00000038002	AGA	47.5545	-0.36279	0.428414	-0.846822	0.397094	0.59791	62.8962	39.8032	62.4592	28.4049	52.3626	50.9697	4	178351924	178363657	-1	ENSG00000038002	AGA	39.89	protein_coding	KNOWN
ENSG00000038210	PI4K2B	165.807	0.371839	0.220425	1.68692	0.0916188	0.230801	169.632	107.35	168.453	127.474	234.99	228.739	4	25162263	25280714	1	ENSG00000038210	PI4K2B	41.17	protein_coding	KNOWN
ENSG00000038219	BOD1L1	399.722	-0.360569	0.229435	-1.57155	0.116055	0.27175	527.845	334.041	524.178	238.75	440.121	428.413	4	13570362	13629347	-1	ENSG00000038219	BOD1L1	38.88	protein_coding	KNOWN
ENSG00000038274	MAT2B	555.201	0.0644636	0.163487	0.394305	0.693356	0.829257	637.46	403.41	633.031	387.113	713.618	694.635	5	162930120	162946342	1	ENSG00000038274	MAT2B	38.25	protein_coding	KNOWN
ENSG00000038295	TLL1	0.67346	-0.147947	0.586213	-0.252377	0.80075	NA	0.791578	0.500942	0.786079	0.414894	0.76483	0.744485	4	166794410	167025047	1	ENSG00000038295	TLL1	35.72	protein_coding	KNOWN
ENSG00000038358	EDC4	684.813	0.758372	0.205886	3.68345	0.000230094	0.00220721	596.478	377.475	592.334	585.958	1080.18	1051.44	16	67906926	67918406	1	ENSG00000038358	EDC4	57.32	protein_coding	KNOWN
ENSG00000038382	TRIO	2809.65	0.717296	0.280601	2.55628	0.0105798	0.0474171	2490.18	1575.88	2472.88	2377.59	4382.93	4266.34	5	14143811	14532235	1	ENSG00000038382	TRIO	43.35	protein_coding	KNOWN
ENSG00000038427	VCAN	1587.86	-2.59076	0.826739	-3.1337	NA	NA	2049.09	1296.75	2034.86	197.536	364.144	354.458	5	82767284	82878122	1	ENSG00000038427	VCAN	37.22	protein_coding	KNOWN
ENSG00000038532	CLEC16A	203.206	-1.12899	0.224708	-5.02423	5.05445e-07	1.12106e-05	326.947	206.905	324.675	86.8157	160.039	155.782	16	11038345	11276046	1	ENSG00000038532	CLEC16A	48.06	protein_coding	KNOWN
ENSG00000038945	MSR1	0.571942	-0.416524	0.583541	-0.713787	0.475359	NA	0.749007	0.474001	0.743804	0.325896	0.600768	0.584787	8	15965387	16424999	-1	ENSG00000038945	MSR1	35.52	protein_coding	KNOWN
ENSG00000039068	CDH1	58.5753	1.16589	0.632222	1.84412	0.0651662	0.181248	41.0707	25.9912	40.7854	53.5156	98.6525	96.0283	16	68771128	68869451	1	ENSG00000039068	CDH1	46.89	protein_coding	KNOWN
ENSG00000039123	SKIV2L2	1305.23	0.231894	0.252734	0.917542	0.358859	0.561491	1408.71	891.486	1398.92	960.744	1771.07	1723.96	5	54603588	54721409	1	ENSG00000039123	SKIV2L2	36.85	protein_coding	KNOWN
ENSG00000039139	DNAH5	31.1981	0.847576	0.397624	2.1316	0.0330394	0.110844	26.1626	16.5567	25.9808	27.3405	50.4004	49.0597	5	13690440	13944652	-1	ENSG00000039139	DNAH5	38.97	protein_coding	KNOWN
ENSG00000039319	ZFYVE16	631.762	0.346436	0.243627	1.42199	0.155028	0.328702	652.383	412.854	647.851	481.692	887.968	864.348	5	79703832	79775169	1	ENSG00000039319	ZFYVE16	37.65	protein_coding	KNOWN
ENSG00000039523	FAM65A	466.096	1.48223	0.419508	3.53325	0.000410477	0.00357141	283.521	179.423	281.551	460.002	847.984	825.427	16	67552321	67580691	1	ENSG00000039523	FAM65A	57.05	protein_coding	KNOWN
ENSG00000039537	C6	0.285971	-0.274439	0.577777	-0.474992	0.634793	NA	0.457673	0.289634	0.454494	0.219746	0.405087	0.394312	5	41142336	41261540	-1	ENSG00000039537	C6	36.68	protein_coding	KNOWN
ENSG00000039560	RAI14	957.864	0.88188	0.186303	4.73358	2.20591e-06	4.11734e-05	790.287	500.125	784.797	845.74	1559.07	1517.59	5	34656342	34832732	1	ENSG00000039560	RAI14	42.13	protein_coding	KNOWN
ENSG00000039600	SOX30	0.42223	-0.121022	0.580904	-0.208334	0.834968	NA	0.586861	0.371389	0.582785	0.313389	0.577712	0.562345	5	157052687	157098488	-1	ENSG00000039600	SOX30	40.71	protein_coding	KNOWN
ENSG00000039650	PNKP	143.183	-0.928705	0.370569	-2.50616	0.012205	0.0528	219.212	138.726	217.689	66.8768	123.283	120.004	19	50364461	50371166	-1	ENSG00000039650	PNKP	59.9	protein_coding	KNOWN
ENSG00000039987	BEST2	0	NA	NA	NA	NA	NA	NA	NA	NA	NA	NA	NA	19	12862516	12869272	1	ENSG00000039987	BEST2	57.95	protein_coding	KNOWN
ENSG00000040199	PHLPP2	219.757	-0.0510185	0.249326	-0.204625	0.837865	0.918095	263.054	166.471	261.227	147.458	271.828	264.597	16	71671738	71758604	-1	ENSG00000040199	PHLPP2	41.82	protein_coding	KNOWN
ENSG00000040275	SPDL1	1112.53	-0.422689	0.232393	-1.81885	0.0689342	0.188174	1495	946.096	1484.61	647.708	1194.01	1162.25	5	169010638	169031782	1	ENSG00000040275	SPDL1	37.28	protein_coding	KNOWN
ENSG00000040341	STAU2	444.023	0.815916	0.187589	4.34949	1.36456e-05	0.0001994	377.45	238.865	374.828	385.882	711.347	692.425	8	74332604	74659943	-1	ENSG00000040341	STAU2	38.25	protein_coding	KNOWN
ENSG00000040487	PQLC2	91.2442	-0.525362	0.42515	-1.23571	0.216566	0.408587	125.958	79.7114	125.083	50.8226	93.6881	91.1959	1	19638820	19655794	1	ENSG00000040487	PQLC2	54.93	protein_coding	KNOWN
ENSG00000040531	CTNS	100.304	-1.2402	0.315334	-3.93296	8.39045e-05	0.000950836	164.052	103.819	162.912	40.3297	74.3451	72.3674	17	3539762	3564836	1	ENSG00000040531	CTNS	54.27	protein_coding	KNOWN
ENSG00000040608	RTN4R	7.53477	-1.3949	0.800062	-1.74349	NA	NA	9.57092	6.05686	9.50444	2.11362	3.89633	3.79268	22	20228938	20270769	-1	ENSG00000040608	RTN4R	60.45	protein_coding	KNOWN
ENSG00000040633	PHF23	373.928	0.248205	0.172323	1.44035	0.149769	0.322319	401.528	254.103	398.739	276.957	510.553	496.972	17	7138347	7143041	-1	ENSG00000040633	PHF23	59.51	protein_coding	KNOWN
ENSG00000040731	CDH10	557.675	0.398369	0.721522	0.552123	0.580864	0.751729	561.129	355.105	557.231	429.501	791.756	770.695	5	24487209	24645087	-1	ENSG00000040731	CDH10	34	protein_coding	KNOWN
ENSG00000040933	INPP4A	136.914	0.126234	0.287987	0.438332	0.661146	0.807717	153.343	97.0418	152.278	97.1952	179.173	174.407	2	99061317	99207496	1	ENSG00000040933	INPP4A	47.3	protein_coding	KNOWN
ENSG00000041353	RAB27B	1832.09	1.49873	0.507625	2.95244	0.00315276	0.0184908	1092.44	691.336	1084.85	1792.83	3304.96	3217.05	18	52385091	52562747	1	ENSG00000041353	RAB27B	37.74	protein_coding	KNOWN
ENSG00000041357	PSMA4	1249.85	0.947294	0.184158	5.14392	2.69067e-07	6.45595e-06	1000.76	633.321	993.808	1120.66	2065.86	2010.91	15	78832747	78841604	1	ENSG00000041357	PSMA4	42.14	protein_coding	KNOWN
ENSG00000041515	MYO16	0.764627	0.374884	0.675634	0.554863	0.578988	NA	0.724658	0.458592	0.719624	0.545713	1.00599	0.979226	13	109248500	109860355	1	ENSG00000041515	MYO16	38.48	protein_coding	KNOWN
ENSG00000041802	LSG1	627.414	-0.576211	0.215191	-2.67767	0.00741355	0.0361574	881.527	557.865	875.403	343.367	632.974	616.137	3	194361517	194393206	-1	ENSG00000041802	LSG1	41.69	protein_coding	KNOWN
ENSG00000041880	PARP3	44.4516	-1.41874	0.749464	-1.893	NA	NA	70.0389	44.3234	69.5524	15.2138	28.0456	27.2996	3	51976361	51982883	1	ENSG00000041880	PARP3	59.19	protein_coding	KNOWN
ENSG00000041982	TNC	478.764	-0.868889	0.570373	-1.52337	0.127666	0.289788	716.558	453.466	711.58	227.86	420.046	408.872	9	117782806	117880536	-1	ENSG00000041982	TNC	41.86	protein_coding	KNOWN
ENSG00000041988	THAP3	278.602	-0.494166	0.348682	-1.41724	0.156412	0.330913	381.64	241.517	378.989	157.353	290.07	282.354	1	6684926	6695646	1	ENSG00000041988	THAP3	56.77	protein_coding	KNOWN
ENSG00000042062	FAM65C	7.50438	2.8027	0.777416	3.60514	0.000311981	0.00285965	1.82968	1.15789	1.81697	7.41394	13.6671	13.3036	20	49202645	49308065	-1	ENSG00000042062	FAM65C	51.6	protein_coding	KNOWN
ENSG00000042088	TDP1	156.543	-0.160326	0.396287	-0.404571	0.685793	0.824193	193.801	122.645	192.455	100.71	185.653	180.714	14	90421283	90511106	1	ENSG00000042088	TDP1	42.14	protein_coding	KNOWN
ENSG00000042286	AIFM2	229.968	0.660952	0.388692	1.70045	0.0890461	0.225744	208.643	132.037	207.193	191.579	353.164	343.77	10	71857979	71892690	-1	ENSG00000042286	AIFM2	50.25	protein_coding	KNOWN
ENSG00000042304	C2orf83	0	NA	NA	NA	NA	NA	NA	NA	NA	NA	NA	NA	2	228474806	228498036	-1	ENSG00000042304	C2orf83	43.18	protein_coding	KNOWN
ENSG00000042317	SPATA7	72.7195	0.583159	0.306667	1.9016	0.0572233	0.165036	68.1302	43.1155	67.6569	59.2745	109.269	106.362	14	88851268	88936694	1	ENSG00000042317	SPATA7	37.9	protein_coding	KNOWN
ENSG00000042429	MED17	479.736	0.891753	0.184561	4.83176	1.3533e-06	2.7045e-05	393.882	249.264	391.146	424.415	782.381	761.569	11	93517393	93547861	1	ENSG00000042429	MED17	39.81	protein_coding	KNOWN
ENSG00000042445	RETSAT	223.27	-0.70966	0.445288	-1.59371	0.111001	0.264011	323.976	205.025	321.725	115.044	212.076	206.434	2	85569211	85581743	-1	ENSG00000042445	RETSAT	51.7	protein_coding	KNOWN
ENSG00000042493	CAPG	731.337	-0.740217	0.624965	-1.18441	NA	NA	1059.97	670.789	1052.6	368.506	679.316	661.246	2	85621871	85645555	-1	ENSG00000042493	CAPG	51.32	protein_coding	KNOWN
ENSG00000042753	AP2S1	482.897	-0.108407	0.420958	-0.257524	0.796774	0.894835	588.024	372.125	583.939	316.768	583.94	568.407	19	47341393	47354249	-1	ENSG00000042753	AP2S1	52.87	protein_coding	KNOWN
ENSG00000042781	USH2A	0.387489	-0.00207259	0.577777	-0.00358718	0.997138	NA	0.416448	0.263545	0.413555	0.241499	0.445188	0.433346	1	215796236	216596738	-1	ENSG00000042781	USH2A	36.36	protein_coding	KNOWN
ENSG00000042813	ZPBP	0	NA	NA	NA	NA	NA	NA	NA	NA	NA	NA	NA	7	49890017	50160925	-1	ENSG00000042813	ZPBP	36.38	protein_coding	KNOWN
ENSG00000042832	TG	7.52224	-0.211064	0.670113	-0.314968	0.752786	0.868402	9.47192	5.99421	9.40612	4.75205	8.7601	8.52707	8	133879203	134147147	1	ENSG00000042832	TG	45.9	protein_coding	KNOWN
ENSG00000042980	ADAM28	0.642978	-0.317829	0.665954	-0.477253	0.633182	NA	0.830375	0.525494	0.824606	0.386881	0.713191	0.694219	8	24151553	24216531	1	ENSG00000042980	ADAM28	35.71	protein_coding	KNOWN
ENSG00000043039	BARX2	11.7911	-1.28465	0.817831	-1.5708	0.116228	0.271992	17.3956	11.0086	17.2747	4.14667	7.64411	7.44077	11	129245835	129322171	1	ENSG00000043039	BARX2	42.73	protein_coding	KNOWN
ENSG00000043093	DCUN1D1	614.961	1.05823	0.219483	4.82146	1.42514e-06	2.81909e-05	467.053	295.57	463.809	564.813	1041.2	1013.5	3	182655862	182703741	-1	ENSG00000043093	DCUN1D1	39.56	protein_coding	KNOWN
ENSG00000043143	PHF15	304.571	1.14429	0.287284	3.98314	6.80108e-05	0.000796859	221.483	140.163	219.945	284.307	524.101	510.16	5	133860003	133918918	1	ENSG00000043143	PHF15	53.79	protein_coding	KNOWN
ENSG00000043355	ZIC2	241.705	0.778944	0.20992	3.71067	0.000206709	0.00202133	208.631	132.03	207.181	207.895	383.24	373.046	13	100634026	100639018	1	ENSG00000043355	ZIC2	56.66	protein_coding	KNOWN
ENSG00000043462	LCP2	0.561591	-0.202108	0.584715	-0.345651	0.729605	NA	0.738573	0.467398	0.733442	0.372849	0.687322	0.669039	5	169673241	169725231	-1	ENSG00000043462	LCP2	44.64	protein_coding	KNOWN
ENSG00000043514	TRIT1	269.482	0.455215	0.216216	2.10537	0.0352593	0.116073	266.967	168.947	265.112	212.555	391.83	381.407	1	40306723	40349183	-1	ENSG00000043514	TRIT1	42.46	protein_coding	KNOWN
ENSG00000043591	ADRB1	19.5026	1.52244	0.677	2.2488	0.0245254	0.0889067	11.0958	7.02185	11.0187	18.5113	34.1243	33.2166	10	115803806	115806667	1	ENSG00000043591	ADRB1	57.51	protein_coding	KNOWN
ENSG00000044012	GUCA2B	0	NA	NA	NA	NA	NA	NA	NA	NA	NA	NA	NA	1	42619092	42621495	1	ENSG00000044012	GUCA2B	59.94	protein_coding	KNOWN
ENSG00000044090	CUL7	180.874	-0.895847	0.468996	-1.91014	0.0561155	0.162777	274.125	173.477	272.22	85.5561	157.717	153.522	6	43005355	43021683	-1	ENSG00000044090	CUL7	54.7	protein_coding	KNOWN
ENSG00000044115	CTNNA1	3099.31	0.129948	0.221312	0.58717	0.557089	0.733352	3474.69	2198.92	3450.56	2208.08	4070.45	3962.17	5	137946656	138270723	1	ENSG00000044115	CTNNA1	44.15	protein_coding	KNOWN
ENSG00000044446	PHKA2	135.654	-0.075756	0.234449	-0.323124	0.746601	0.865541	163.148	103.247	162.015	89.8995	165.724	161.315	X	18910418	19002716	-1	ENSG00000044446	PHKA2	45.75	protein_coding	KNOWN
ENSG00000044459	CNTLN	430.923	0.609211	0.498051	1.22319	0.221258	0.413724	398.539	252.211	395.77	353.054	650.832	633.52	9	17134980	17503921	1	ENSG00000044459	CNTLN	36.43	protein_coding	KNOWN
ENSG00000044524	EPHA3	12.3134	-2.21256	0.752546	-2.94011	0.003281	0.0190917	20.5552	13.0081	20.4124	2.57545	4.74767	4.62138	3	89156674	89531284	1	ENSG00000044524	EPHA3	34.6	protein_coding	KNOWN
ENSG00000044574	HSPA5	14447.1	-0.938	0.177771	-5.27645	1.31707e-07	3.38477e-06	22257.3	14085.3	22102.7	6746.62	12436.9	12106.1	9	127997132	128003609	-1	ENSG00000044574	HSPA5	43.98	protein_coding	KNOWN
ENSG00000046604	DSG2	984.123	-0.895749	0.190971	-4.69048	2.72559e-06	4.93334e-05	1500.53	949.596	1490.11	468.358	863.387	840.42	18	29078006	29128971	1	ENSG00000046604	DSG2	39.27	protein_coding	KNOWN
ENSG00000046647	GEMIN8	71.0485	0.477778	0.33311	1.43429	0.151488	0.324663	69.948	44.2659	69.4621	56.5693	104.282	101.508	X	14026398	14048012	-1	ENSG00000046647	GEMIN8	40.79	protein_coding	KNOWN
ENSG00000046651	OFD1	248.062	0.697233	0.225924	3.08614	0.0020277	0.0130437	222.103	140.556	220.56	209.133	385.523	375.268	X	13752832	13787480	1	ENSG00000046651	OFD1	39.8	protein_coding	KNOWN
ENSG00000046653	GPM6B	9.90549	0.776586	0.607396	1.27855	0.201056	0.388953	8.57723	5.42801	8.51765	8.53301	15.73	15.3116	X	13789150	13956757	-1	ENSG00000046653	GPM6B	41.5	protein_coding	KNOWN
ENSG00000046774	MAGEC2	26.4523	-0.567873	0.614508	-0.92411	NA	NA	31.0968	19.6793	30.8808	12.1828	22.4583	21.8609	X	141290131	141293076	-1	ENSG00000046774	MAGEC2	51.77	protein_coding	KNOWN
ENSG00000046889	PREX2	0	NA	NA	NA	NA	NA	NA	NA	NA	NA	NA	NA	8	68864353	69149265	1	ENSG00000046889	PREX2	37.16	protein_coding	KNOWN
ENSG00000047056	WDR37	158.653	0.5611	0.392192	1.43068	0.152523	0.325478	150.167	95.0315	149.124	128.665	237.186	230.877	10	1095478	1178237	1	ENSG00000047056	WDR37	45.5	protein_coding	KNOWN
ENSG00000047188	YTHDC2	499.819	0.277343	0.161484	1.71746	0.0858945	0.220414	530.084	335.458	526.402	373.089	687.766	669.471	5	112849380	112930982	1	ENSG00000047188	YTHDC2	34.67	protein_coding	KNOWN
ENSG00000047230	CTPS2	63.8363	-1.18378	0.471475	-2.5108	0.0120456	0.0522852	103.012	65.1904	102.297	26.3339	48.5449	47.2536	X	16606126	16731059	-1	ENSG00000047230	CTPS2	43.51	protein_coding	KNOWN
ENSG00000047249	ATP6V1H	713.564	0.720901	0.252351	2.85674	0.00428022	0.0235905	631.371	399.557	626.985	604.334	1114.05	1084.42	8	54628117	54756118	-1	ENSG00000047249	ATP6V1H	39.2	protein_coding	KNOWN
ENSG00000047315	POLR2B	2014.79	0.185964	0.185378	1.00316	0.315783	0.519994	2212.47	1400.14	2197.1	1461.63	2694.42	2622.75	4	57843888	57897334	1	ENSG00000047315	POLR2B	40.19	protein_coding	KNOWN
ENSG00000047346	FAM214A	97.3559	-0.550003	0.287007	-1.91634	0.0553216	0.161286	135.931	86.0227	134.987	53.9177	99.3938	96.7499	15	52873514	53002014	-1	ENSG00000047346	FAM214A	37.21	protein_coding	KNOWN
ENSG00000047365	ARAP2	4.51294	-1.55441	0.796989	-1.95035	NA	NA	5.65492	3.57866	5.61563	1.1181	2.06115	2.00632	4	35949843	36246131	-1	ENSG00000047365	ARAP2	35.53	protein_coding	KNOWN
ENSG00000047410	TPR	2885.56	0.087626	0.429757	0.203897	0.838434	0.91835	3283.78	2078.11	3260.97	2026.43	3735.59	3636.22	1	186282954	186344825	-1	ENSG00000047410	TPR	34.22	protein_coding	KNOWN
ENSG00000047457	CP	146.12	0.364395	0.309269	1.17824	0.2387	0.435651	150.024	94.9411	148.982	112.159	206.758	201.258	3	148880197	148939842	-1	ENSG00000047457	CP	37.35	protein_coding	KNOWN
ENSG00000047578	KIAA0556	151.084	-0.419438	0.378362	-1.10856	0.267619	0.469526	202.525	128.166	201.118	87.9416	162.115	157.802	16	27561454	27791690	1	ENSG00000047578	KIAA0556	47.84	protein_coding	KNOWN
ENSG00000047579	DTNBP1	171.969	0.324037	0.316909	1.02249	0.306548	0.510027	179.539	113.62	178.292	130.522	240.609	234.209	6	15523032	15663289	-1	ENSG00000047579	DTNBP1	39.93	protein_coding	KNOWN
ENSG00000047597	XK	3.19171	-1.66431	0.816277	-2.03891	0.0414594	0.130779	4.98893	3.15719	4.95427	0.914069	1.68503	1.6402	X	37545012	37591383	1	ENSG00000047597	XK	39.54	protein_coding	KNOWN
ENSG00000047617	ANO2	0.980841	-0.447004	0.782681	-0.571118	0.567919	NA	1.339	0.847371	1.3297	0.570424	1.05154	1.02357	12	5641035	6055398	-1	ENSG00000047617	ANO2	44.4	protein_coding	KNOWN
ENSG00000047621	C12orf4	288.121	-0.255612	0.34971	-0.730925	0.464825	0.659359	367.866	232.8	365.311	178.946	329.876	321.101	12	4596894	4647674	-1	ENSG00000047621	C12orf4	36.55	protein_coding	KNOWN
ENSG00000047634	SCML1	710.369	0.741947	0.341419	2.17313	0.0297709	0.102565	622.01	393.632	617.689	604.123	1113.66	1084.04	X	17755588	17773105	1	ENSG00000047634	SCML1	38.87	protein_coding	KNOWN
ENSG00000047644	WWC3	340.207	0.0270726	0.23182	0.116783	0.907032	0.955197	396.075	250.652	393.323	234.372	432.05	420.557	X	9983602	10112518	1	ENSG00000047644	WWC3	46.21	protein_coding	KNOWN
ENSG00000047648	ARHGAP6	9.37594	-0.674016	0.731158	-0.921847	0.356608	0.55967	13.4126	8.48801	13.3194	4.88194	8.99954	8.76014	X	11136239	11683821	-1	ENSG00000047648	ARHGAP6	39.22	protein_coding	KNOWN
ENSG00000047662	FAM184B	48.6134	0.208561	0.51844	0.402285	0.687474	0.825521	52.7848	33.4043	52.4181	35.4219	65.2979	63.5609	4	17630929	17783135	-1	ENSG00000047662	FAM184B	44.05	protein_coding	KNOWN
ENSG00000047849	MAP4	1705.67	0.655495	0.276313	2.37229	0.0176783	0.0696206	1553.01	982.804	1542.22	1420.62	2618.81	2549.15	3	47892182	48130769	-1	ENSG00000047849	MAP4	43.44	protein_coding	KNOWN
ENSG00000047932	GOPC	675.443	-0.485449	0.265261	-1.83008	0.0672378	0.185103	923.915	584.69	917.497	383.245	706.488	687.695	6	117639374	117923691	-1	ENSG00000047932	GOPC	38.21	protein_coding	KNOWN
ENSG00000047936	ROS1	1.66275	-0.291408	0.824824	-0.353298	0.723865	NA	2.10746	1.33369	2.09282	1.00004	1.84351	1.79447	6	117609463	117747018	-1	ENSG00000047936	ROS1	37.24	protein_coding	KNOWN
ENSG00000048028	USP28	240.03	-0.127524	0.335385	-0.380232	0.703773	0.836986	294.021	186.068	291.978	156.304	288.135	280.471	11	113668596	113746292	-1	ENSG00000048028	USP28	41.45	protein_coding	KNOWN
ENSG00000048052	HDAC9	104.438	0.736555	0.635919	1.15825	0.246761	0.445308	90.8308	57.4813	90.1998	87.8897	162.019	157.709	7	18126572	19036993	1	ENSG00000048052	HDAC9	36.14	protein_coding	KNOWN
ENSG00000048140	TSPAN17	342.586	-1.31378	0.334076	-3.93256	8.4045e-05	0.000951735	569.205	360.216	565.251	132.973	245.127	238.606	5	176074388	176086058	1	ENSG00000048140	TSPAN17	58.7	protein_coding	KNOWN
ENSG00000048162	NOP16	456.746	0.268205	0.245002	1.0947	0.273646	0.475859	486.122	307.637	482.745	339.987	626.744	610.073	5	175810949	175815976	-1	ENSG00000048162	NOP16	49.32	protein_coding	KNOWN
ENSG00000048342	CC2D2A	120.827	-0.577624	0.298211	-1.93696	0.0527498	0.156063	169.842	107.482	168.662	66.0909	121.834	118.593	4	15471489	15603180	1	ENSG00000048342	CC2D2A	40.21	protein_coding	KNOWN
ENSG00000048392	RRM2B	1027.48	0.170802	0.245734	0.695067	0.487013	0.677956	1134.11	717.71	1126.23	741.398	1366.72	1330.36	8	103216730	103251346	-1	ENSG00000048392	RRM2B	37.99	protein_coding	KNOWN
ENSG00000048405	ZNF800	203.152	0.679845	0.285165	2.38404	0.0171236	0.0679161	183.154	115.907	181.882	170.393	314.108	305.752	7	126986844	127071978	-1	ENSG00000048405	ZNF800	37.8	protein_coding	KNOWN
ENSG00000048462	TNFRSF17	0	NA	NA	NA	NA	NA	NA	NA	NA	NA	NA	NA	16	12058964	12061925	1	ENSG00000048462	TNFRSF17	40.48	protein_coding	KNOWN
ENSG00000048471	SNX29	68.5021	-0.432265	0.591789	-0.730438	0.465123	0.659426	92.2279	58.3655	91.5872	39.6933	73.172	71.2256	16	12070594	12668146	1	ENSG00000048471	SNX29	47.13	protein_coding	KNOWN
ENSG00000048540	LMO3	2.09197	-0.755359	0.79404	-0.951287	0.341459	NA	2.82479	1.78764	2.80516	0.971806	1.79146	1.74381	12	16701307	16763528	-1	ENSG00000048540	LMO3	35.63	protein_coding	KNOWN
ENSG00000048544	MRPS10	419.552	-0.503305	0.210506	-2.39093	0.0168058	0.0669821	577.784	365.645	573.77	236.72	436.378	424.77	6	42174539	42185603	-1	ENSG00000048544	MRPS10	41.04	protein_coding	KNOWN
ENSG00000048545	GUCA1A	0	NA	NA	NA	NA	NA	NA	NA	NA	NA	NA	NA	6	42123144	42147794	1	ENSG00000048545	GUCA1A	51.23	protein_coding	KNOWN
ENSG00000048649	RSF1	881.076	0.895948	0.216104	4.14592	3.38456e-05	0.000437432	721.836	456.806	716.822	780.055	1437.98	1399.73	11	77371041	77532063	-1	ENSG00000048649	RSF1	39.04	protein_coding	KNOWN
ENSG00000048707	VPS13D	562.26	-0.189959	0.244677	-0.776365	0.437533	0.634291	702.984	444.876	698.101	357.884	659.735	642.186	1	12290124	12572099	1	ENSG00000048707	VPS13D	42.33	protein_coding	KNOWN
ENSG00000048740	CELF2	18.8021	-1.64371	0.803231	-2.04637	NA	NA	22.8273	14.446	22.6687	4.24255	7.82087	7.61283	10	11047259	11378666	1	ENSG00000048740	CELF2	42.7	protein_coding	KNOWN
ENSG00000048828	FAM120A	1518.31	-0.170169	0.188534	-0.902592	0.366743	0.56957	1886.9	1194.11	1873.8	973.875	1795.28	1747.52	9	96214004	96328397	1	ENSG00000048828	FAM120A	42.4	protein_coding	KNOWN
ENSG00000048991	R3HDM1	326.101	-1.50221	0.247107	-6.07917	1.20806e-09	4.99545e-08	563.079	356.339	559.168	115.436	212.798	207.138	2	136289025	136482840	1	ENSG00000048991	R3HDM1	37.98	protein_coding	KNOWN
ENSG00000049089	COL9A2	11.9666	-1.84759	0.737397	-2.50556	0.0122259	0.0528614	19.7059	12.4707	19.569	3.17977	5.8617	5.70577	1	40766159	40783488	-1	ENSG00000049089	COL9A2	57.43	protein_coding	KNOWN
ENSG00000049130	KITLG	108.421	-0.0536536	0.346969	-0.154635	0.877109	0.940697	129.222	81.7765	128.324	72.3042	133.288	129.742	12	88886570	88974628	-1	ENSG00000049130	KITLG	36.84	protein_coding	KNOWN
ENSG00000049167	ERCC8	99.6732	-0.462886	0.351483	-1.31695	0.187855	0.371882	135.057	85.4696	134.119	56.9056	104.902	102.111	5	60169658	60240900	-1	ENSG00000049167	ERCC8	37.16	protein_coding	KNOWN
ENSG00000049192	ADAMTS6	177.048	0.0392976	0.220055	0.178581	0.858267	0.929682	205.375	129.969	203.948	122.562	225.936	219.926	5	64444563	64777747	-1	ENSG00000049192	ADAMTS6	35.91	protein_coding	KNOWN
ENSG00000049239	H6PD	137.768	-0.23171	0.276064	-0.839334	0.401282	0.602279	174.537	110.454	173.324	86.3208	159.127	154.894	1	9294834	9331396	1	ENSG00000049239	H6PD	52.29	protein_coding	KNOWN
ENSG00000049245	VAMP3	1629.3	-0.1171	0.205588	-0.569585	0.568959	0.742378	1990.02	1259.37	1976.2	1065.58	1964.33	1912.08	1	7831329	7841492	1	ENSG00000049245	VAMP3	42.77	protein_coding	KNOWN
ENSG00000049246	PER3	341.68	1.0461	0.315139	3.3195	0.000901774	0.00680951	260.623	164.932	258.812	312.536	576.14	560.814	1	7844380	7905237	1	ENSG00000049246	PER3	40.53	protein_coding	KNOWN
ENSG00000049247	UTS2	68.8176	1.15795	0.324794	3.56517	0.000363616	0.00324355	49.7367	31.4754	49.3912	64.4516	118.812	115.652	1	7903143	7913572	-1	ENSG00000049247	UTS2	40.81	protein_coding	KNOWN
ENSG00000049249	TNFRSF9	3.63895	-1.1977	0.806604	-1.48486	NA	NA	4.90557	3.10444	4.87149	1.24201	2.28957	2.22867	1	7979907	8000926	-1	ENSG00000049249	TNFRSF9	43.31	protein_coding	KNOWN
ENSG00000049283	EPN3	0.414511	0.117304	0.580643	0.202025	0.839897	NA	0.534655	0.338351	0.530941	0.336795	0.62086	0.604344	17	48609904	48621111	1	ENSG00000049283	EPN3	58.71	protein_coding	KNOWN
ENSG00000049323	LTBP1	1160.28	-1.83796	0.816268	-2.25167	NA	NA	1698.88	1075.12	1687.08	275.969	508.73	495.198	2	33172039	33624576	1	ENSG00000049323	LTBP1	40.25	protein_coding	KNOWN
ENSG00000049449	RCN1	2697.06	-1.07361	0.212364	-5.05551	4.29251e-07	9.77159e-06	4283.05	2710.49	4253.3	1181.8	2178.57	2120.62	11	31833939	32127301	1	ENSG00000049449	RCN1	43.38	protein_coding	KNOWN
ENSG00000049540	ELN	2.59854	0.101814	0.740848	0.137429	0.890692	NA	2.97607	1.88337	2.95539	1.85469	3.419	3.32805	7	73442119	73484237	1	ENSG00000049540	ELN	54.95	protein_coding	KNOWN
ENSG00000049541	RFC2	335.563	0.622968	0.261065	2.38626	0.0170208	0.0676307	309.797	196.052	307.645	277.069	510.759	497.173	7	73645829	73668774	-1	ENSG00000049541	RFC2	48.95	protein_coding	KNOWN
ENSG00000049618	ARID1B	795.993	0.0106862	0.288948	0.0369832	0.970498	0.985843	930.701	588.984	924.235	544.511	1003.77	977.069	6	157099063	157531913	1	ENSG00000049618	ARID1B	40.83	protein_coding	KNOWN
ENSG00000049656	CLPTM1L	1348.27	0.107542	0.269103	0.399631	0.689429	0.826846	1523.39	964.061	1512.81	953.155	1757.08	1710.34	5	1317859	1345214	-1	ENSG00000049656	CLPTM1L	56.17	protein_coding	KNOWN
ENSG00000049759	NEDD4L	258.716	-0.108844	0.671864	-0.162002	NA	NA	315.154	199.442	312.965	169.722	312.871	304.549	18	55711599	56068772	1	ENSG00000049759	NEDD4L	43.36	protein_coding	KNOWN
ENSG00000049768	FOXP3	3.28266	-0.219196	0.82209	-0.266632	0.789752	0.890811	4.04949	2.56268	4.02136	2.02021	3.72412	3.62505	X	49106897	49121288	-1	ENSG00000049768	FOXP3	53.48	protein_coding	KNOWN
ENSG00000049769	PPP1R3F	26.909	1.2	0.609593	1.96852	0.0490079	0.147976	18.6462	11.8001	18.5167	24.8774	45.8599	44.64	X	49126306	49157929	1	ENSG00000049769	PPP1R3F	47.82	protein_coding	KNOWN
ENSG00000049860	HEXB	2639.73	1.13302	0.215487	5.25795	1.45667e-07	3.68866e-06	1935.67	1224.97	1922.23	2465.39	4544.78	4423.88	5	73935848	74018472	1	ENSG00000049860	HEXB	42.11	protein_coding	KNOWN
ENSG00000049883	PTCD2	76.4521	-0.795821	0.340944	-2.33417	0.019587	0.0751389	113.239	71.662	112.452	37.8799	69.8291	67.9716	5	71616194	71656052	1	ENSG00000049883	PTCD2	40.04	protein_coding	KNOWN
ENSG00000050030	KIAA2022	0.224373	-0.138256	0.577777	-0.239289	0.810881	NA	0.31282	0.197965	0.310646	0.165065	0.304286	0.296192	X	73952684	74145320	-1	ENSG00000050030	KIAA2022	39.49	protein_coding	KNOWN
ENSG00000050130	JKAMP	477.174	0.264412	0.177355	1.49086	0.135998	0.302558	508.714	321.934	505.18	354.853	654.149	636.748	14	59951161	59972128	1	ENSG00000050130	JKAMP	36.78	protein_coding	KNOWN
ENSG00000050165	DKK3	227.79	-1.81782	0.476455	-3.81531	0.000136012	0.00142022	403.299	255.224	400.497	66.4335	122.466	119.208	11	11984653	12031316	-1	ENSG00000050165	DKK3	49.18	protein_coding	KNOWN
ENSG00000050327	ARHGEF5	0.857913	-0.477697	0.590156	-0.809442	0.418261	NA	1.05977	0.670667	1.05241	0.441969	0.814741	0.793068	7	144052381	144077725	1	ENSG00000050327	ARHGEF5	48.06	protein_coding	KNOWN
ENSG00000050344	NFE2L3	429.283	2.2089	0.401748	5.49822	3.83647e-08	1.13089e-06	173.756	109.96	172.549	466.513	859.986	837.109	7	26191860	26226745	1	ENSG00000050344	NFE2L3	44.64	protein_coding	KNOWN
ENSG00000050393	MCUR1	347.302	-0.69056	0.314669	-2.19456	0.0281955	0.0987796	502.793	318.188	499.301	180.921	333.517	324.645	6	13786789	13814800	-1	ENSG00000050393	MCUR1	41.24	protein_coding	KNOWN
ENSG00000050405	LIMA1	1675.63	0.394061	0.303596	1.29798	0.194295	0.380466	1699.17	1075.31	1687.37	1296.71	2390.39	2326.81	12	50569571	50677329	-1	ENSG00000050405	LIMA1	42.32	protein_coding	KNOWN
ENSG00000050426	LETMD1	225.454	-0.237508	0.255714	-0.928807	0.352989	0.55546	286.38	181.233	284.391	141.067	260.048	253.13	12	51441745	51454207	1	ENSG00000050426	LETMD1	45.34	protein_coding	KNOWN
ENSG00000050438	SLC4A8	147.911	0.470355	0.425266	1.10603	0.268715	0.470812	145.166	91.8669	144.158	116.798	215.31	209.582	12	51785101	51902980	1	ENSG00000050438	SLC4A8	42.58	protein_coding	KNOWN
ENSG00000050555	LAMC3	1.19486	-0.379395	0.82029	-0.462514	0.643713	NA	1.60624	1.01649	1.59508	0.7171	1.32193	1.28676	9	133884469	133969860	1	ENSG00000050555	LAMC3	53.69	protein_coding	KNOWN
ENSG00000050628	PTGER3	3.28866	-0.546585	0.60785	-0.89921	NA	NA	3.90492	2.47119	3.8778	1.55258	2.86208	2.78594	1	71318036	71513491	-1	ENSG00000050628	PTGER3	38.05	protein_coding	KNOWN
ENSG00000050730	TNIP3	6.54062	0.574587	0.819044	0.701535	0.482969	0.674742	6.04153	3.82332	5.99956	5.2251	9.63213	9.37591	4	122052563	122148621	-1	ENSG00000050730	TNIP3	37.14	protein_coding	KNOWN
ENSG00000050748	MAPK9	308.172	0.416391	0.20768	2.00497	0.0449664	0.139215	309.694	195.987	307.543	240.026	442.472	430.702	5	179660143	179719099	-1	ENSG00000050748	MAPK9	43.58	protein_coding	KNOWN
ENSG00000050767	COL23A1	0.865365	-0.474671	0.698361	-0.679693	0.496699	NA	1.09745	0.694509	1.08982	0.458642	0.845476	0.822986	5	177664619	178017556	-1	ENSG00000050767	COL23A1	50.62	protein_coding	KNOWN
ENSG00000050820	BCAR1	460.039	0.295591	0.477235	0.619383	0.535664	0.717321	484.144	306.386	480.781	345.093	636.156	619.234	16	75262928	75301951	-1	ENSG00000050820	BCAR1	59.64	protein_coding	KNOWN
ENSG00000051009	FAM160A2	117.39	-0.919725	0.281195	-3.27077	0.00107254	0.00783638	179.8	113.784	178.551	55.1955	101.749	99.0426	11	6232565	6255941	-1	ENSG00000051009	FAM160A2	44.55	protein_coding	KNOWN
ENSG00000051108	HERPUD1	728.043	-1.62083	0.165486	-9.79436	1.19053e-22	3.93838e-20	1286.73	814.295	1277.79	242.968	447.895	435.981	16	56965960	56977798	1	ENSG00000051108	HERPUD1	43.09	protein_coding	KNOWN
ENSG00000051128	HOMER3	338.102	-0.088895	0.505077	-0.176003	0.860292	0.930427	409.158	258.931	406.316	223.414	411.849	400.894	19	19040010	19052070	-1	ENSG00000051128	HOMER3	56.77	protein_coding	KNOWN
ENSG00000051180	RAD51	104.697	0.4168	0.274426	1.51881	0.128811	0.291614	105.363	66.678	104.631	81.6842	150.579	146.574	15	40986972	41024354	1	ENSG00000051180	RAD51	43.5	protein_coding	KNOWN
ENSG00000051341	POLQ	384.806	0.179135	0.327215	0.547455	0.584066	0.753615	423.54	268.033	420.598	278.483	513.366	499.71	3	121150278	121264853	-1	ENSG00000051341	POLQ	39.03	protein_coding	KNOWN
ENSG00000051382	PIK3CB	419.883	1.92118	0.214842	8.94229	3.81183e-19	6.81222e-17	204.758	129.579	203.336	450.352	830.194	808.111	3	138372860	138553780	-1	ENSG00000051382	PIK3CB	40.59	protein_coding	KNOWN
ENSG00000051523	CYBA	104.539	0.374432	0.803026	0.466276	0.641018	0.793392	105.728	66.9089	104.994	79.5949	146.728	142.825	16	88709691	88717560	-1	ENSG00000051523	CYBA	61.89	protein_coding	KNOWN
ENSG00000051596	THOC3	60.7845	-1.05194	0.361519	-2.90978	0.0036168	0.0205835	95.7179	60.5741	95.053	26.8106	49.4237	48.109	5	175344876	175461683	-1	ENSG00000051596	THOC3	43.01	protein_coding	KNOWN
ENSG00000051620	HEBP2	202.128	-0.154652	0.274757	-0.56287	0.573524	0.746064	250.32	158.412	248.581	130.593	240.739	234.336	6	138724668	138743334	1	ENSG00000051620	HEBP2	47.12	protein_coding	KNOWN
ENSG00000051825	MPHOSPH9	342.362	0.443289	0.331646	1.33663	0.181342	0.362965	339.988	215.158	337.626	268.464	494.897	481.732	12	123636867	123728561	-1	ENSG00000051825	MPHOSPH9	42.99	protein_coding	KNOWN
ENSG00000052126	PLEKHA5	287.954	-0.31766	0.253369	-1.25374	0.209935	0.40059	375.425	237.584	372.817	174.935	322.482	313.904	12	19282648	19529334	1	ENSG00000052126	PLEKHA5	38.1	protein_coding	KNOWN
ENSG00000052344	PRSS8	0	NA	NA	NA	NA	NA	NA	NA	NA	NA	NA	NA	16	31142756	31147083	-1	ENSG00000052344	PRSS8	59.08	protein_coding	KNOWN
ENSG00000052723	SIKE1	575.269	0.000344903	0.381556	0.000903938	0.999279	0.999536	674.897	427.102	670.209	392.031	722.684	703.46	1	115312100	115323306	-1	ENSG00000052723	SIKE1	36.9	protein_coding	KNOWN
ENSG00000052749	RRP12	569.014	-0.741242	0.443482	-1.67141	0.09464	0.236266	831.116	525.963	825.342	288.739	532.271	518.112	10	99116115	99161127	-1	ENSG00000052749	RRP12	51.62	protein_coding	KNOWN
ENSG00000052795	FNIP2	196.294	-0.0152967	0.444798	-0.0343902	0.972566	0.986847	231.848	146.723	230.237	133.223	245.587	239.055	4	159690290	159829201	1	ENSG00000052795	FNIP2	40.56	protein_coding	KNOWN
ENSG00000052802	MSMO1	711.54	-0.880406	0.543016	-1.62133	0.104948	0.253769	1069.26	676.668	1061.83	337.313	621.814	605.273	4	166248775	166264312	1	ENSG00000052802	MSMO1	37.1	protein_coding	KNOWN
ENSG00000052841	TTC17	540.061	-0.902447	0.330662	-2.72922	0.0063485	0.0320164	823.066	520.869	817.349	255.712	471.388	458.849	11	43380482	43516483	1	ENSG00000052841	TTC17	37.89	protein_coding	KNOWN
ENSG00000052850	ALX4	9.45683	-1.34079	0.77399	-1.73231	NA	NA	11.3546	7.18566	11.2757	2.60337	4.79914	4.67148	11	44281994	44331716	-1	ENSG00000052850	ALX4	52.84	protein_coding	KNOWN
ENSG00000053108	FSTL4	0.67346	-0.147947	0.586213	-0.252377	0.80075	NA	0.791578	0.500942	0.786079	0.414894	0.76483	0.744485	5	132532147	132948255	-1	ENSG00000053108	FSTL4	46.69	protein_coding	KNOWN
ENSG00000053254	FOXN3	607.063	-0.597737	0.213307	-2.80223	0.00507503	0.0269306	857.556	542.695	851.598	329.083	606.643	590.505	14	89591215	90085493	-1	ENSG00000053254	FOXN3	44.31	protein_coding	KNOWN
ENSG00000053328	METTL24	0.816445	-0.189076	0.590605	-0.320139	0.748863	NA	0.995901	0.630246	0.988983	0.507316	0.935204	0.910327	6	110567131	110679475	-1	ENSG00000053328	METTL24	40.64	protein_coding	KNOWN
ENSG00000053371	AKR7A2	98.567	-1.09626	0.588435	-1.86302	0.0624599	0.176066	154.283	97.6364	153.211	41.9073	77.2533	75.1983	1	19630459	19638640	-1	ENSG00000053371	AKR7A2	52.87	protein_coding	KNOWN
ENSG00000053372	MRTO4	390.241	1.03242	0.168695	6.12004	9.35492e-10	3.97405e-08	300.644	190.26	298.556	357.126	658.338	640.826	1	19578033	19586622	1	ENSG00000053372	MRTO4	53.49	protein_coding	KNOWN
ENSG00000053438	NNAT	7.69457	-0.556588	0.742723	-0.749388	0.453624	0.649143	10.7805	6.8223	10.7056	4.25664	7.84684	7.63811	20	36149617	36152092	1	ENSG00000053438	NNAT	54.08	protein_coding	KNOWN
ENSG00000053501	USE1	84.7347	-1.40458	0.354181	-3.96572	7.31755e-05	0.000848818	143.058	90.5329	142.064	31.3813	57.8494	56.3105	19	17326155	17330638	1	ENSG00000053501	USE1	55.26	protein_coding	KNOWN
ENSG00000053524	MCF2L2	141.566	-0.575718	0.26394	-2.18125	0.0291651	0.101061	198.382	125.544	197.004	77.299	142.496	138.705	3	182895831	183146566	-1	ENSG00000053524	MCF2L2	42.39	protein_coding	KNOWN
ENSG00000053702	NRIP2	4.07851	0.311291	0.73591	0.423002	0.672294	0.814533	4.29246	2.71644	4.26264	3.0931	5.70193	5.55025	12	2934514	2944710	-1	ENSG00000053702	NRIP2	51.39	protein_coding	KNOWN
ENSG00000053747	LAMA3	173.482	0.0167929	0.591703	0.0283806	0.977359	0.988484	202.295	128.02	200.889	118.855	219.102	213.274	18	21269407	21535030	1	ENSG00000053747	LAMA3	42.46	protein_coding	KNOWN
ENSG00000053770	AP5M1	224.81	0.216696	0.212859	1.01803	0.308666	0.512335	244.086	154.468	242.391	164.723	303.657	295.579	14	57735627	57756797	1	ENSG00000053770	AP5M1	35.8	protein_coding	KNOWN
ENSG00000053900	ANAPC4	223.767	0.712176	0.240414	2.96229	0.00305362	0.018073	198.49	125.612	197.111	188.844	348.122	338.862	4	25378835	25420120	1	ENSG00000053900	ANAPC4	37.97	protein_coding	KNOWN
ENSG00000053918	KCNQ1	0	NA	NA	NA	NA	NA	NA	NA	NA	NA	NA	NA	11	2465914	2870339	1	ENSG00000053918	KCNQ1	51.55	protein_coding	KNOWN
ENSG00000054116	TRAPPC3	462.346	0.104088	0.210945	0.493435	0.621705	0.780924	522.97	330.956	519.337	326.43	601.752	585.745	1	36602173	36615098	-1	ENSG00000054116	TRAPPC3	47.19	protein_coding	KNOWN
ENSG00000054118	THRAP3	929.984	0.0508911	0.252888	0.20124	0.840511	0.919588	1072.2	678.531	1064.75	645.023	1189.06	1157.43	1	36690017	36770958	1	ENSG00000054118	THRAP3	43.72	protein_coding	KNOWN
ENSG00000054148	PHPT1	177.578	-0.500062	0.410573	-1.21796	0.223239	0.416127	243.248	153.937	241.558	99.8838	184.129	179.231	9	139743176	139745488	1	ENSG00000054148	PHPT1	66.23	protein_coding	KNOWN
ENSG00000054179	ENTPD2	15.9833	-1.5176	0.786497	-1.92957	0.0536606	0.157775	24.7906	15.6885	24.6184	5.02833	9.2694	9.02283	9	139942550	139948497	-1	ENSG00000054179	ENTPD2	65.74	protein_coding	KNOWN
ENSG00000054219	LY75	0.802993	0.169726	0.684064	0.248114	0.804046	NA	0.878174	0.555744	0.872074	0.573658	1.0575	1.02937	2	160628362	160761260	-1	ENSG00000054219	LY75	38.38	protein_coding	KNOWN
ENSG00000054267	ARID4B	559.983	0.418985	0.319542	1.31121	0.189788	0.374661	561.888	355.585	557.985	436.271	804.237	782.844	1	235294949	235491534	-1	ENSG00000054267	ARID4B	39.95	protein_coding	KNOWN
ENSG00000054277	OPN3	160.159	1.1436	0.259973	4.39894	1.08781e-05	0.000164366	116.76	73.8905	115.949	149.808	276.16	268.814	1	241753404	241840678	-1	ENSG00000054277	OPN3	39.62	protein_coding	KNOWN
ENSG00000054282	SDCCAG8	81.8266	-0.321643	0.33346	-0.964561	0.334765	0.5387	106.29	67.2643	105.551	49.3908	91.0488	88.6268	1	243419320	243663394	1	ENSG00000054282	SDCCAG8	39.81	protein_coding	KNOWN
ENSG00000054356	PTPRN	1.46844	-1.15745	0.763558	-1.51587	0.129553	NA	1.84056	1.16478	1.82778	0.479184	0.883344	0.859846	2	220154345	220174370	-1	ENSG00000054356	PTPRN	53.59	protein_coding	KNOWN
ENSG00000054392	HHAT	17.5095	-0.598725	0.606909	-0.986516	0.32388	0.527573	24.7659	15.6729	24.5939	9.4973	17.5076	17.0419	1	210501596	210849638	1	ENSG00000054392	HHAT	42.26	protein_coding	KNOWN
ENSG00000054523	KIF1B	1150.64	0.0798449	0.278211	0.286994	0.774117	0.881885	1312.92	830.87	1303.8	805.85	1485.53	1446.02	1	10270863	10441661	1	ENSG00000054523	KIF1B	41.99	protein_coding	KNOWN
ENSG00000054598	FOXC1	721.839	0.957346	0.39221	2.4409	0.0146506	0.060437	572.117	362.058	568.142	645.14	1189.27	1157.64	6	1610681	1614127	1	ENSG00000054598	FOXC1	53.35	protein_coding	KNOWN
ENSG00000054611	TBC1D22A	116.123	0.0887461	0.353403	0.251119	0.801722	0.89755	132.105	83.6013	131.187	81.5857	150.398	146.397	22	47158518	47571336	1	ENSG00000054611	TBC1D22A	49.4	protein_coding	KNOWN
ENSG00000054654	SYNE2	1048.37	0.817714	0.557551	1.46662	0.14248	0.311409	880.481	557.203	874.364	901.272	1661.44	1617.24	14	64319683	64693165	1	ENSG00000054654	SYNE2	40.76	protein_coding	KNOWN
ENSG00000054690	PLEKHH1	27.3087	-0.343838	0.421457	-0.815832	0.414596	0.613918	35.6902	22.5862	35.4423	16.3314	30.1059	29.305	14	68000018	68056329	1	ENSG00000054690	PLEKHH1	48.02	protein_coding	KNOWN
ENSG00000054793	ATP9A	106.849	-1.27835	0.689838	-1.85312	NA	NA	169.019	106.962	167.845	40.4662	74.5969	72.6125	20	50213053	50385173	-1	ENSG00000054793	ATP9A	46.69	protein_coding	KNOWN
ENSG00000054796	SPO11	0	NA	NA	NA	NA	NA	NA	NA	NA	NA	NA	NA	20	55904815	55919050	1	ENSG00000054796	SPO11	36.78	protein_coding	KNOWN
ENSG00000054803	CBLN4	0	NA	NA	NA	NA	NA	NA	NA	NA	NA	NA	NA	20	54572496	54580528	-1	ENSG00000054803	CBLN4	44.01	protein_coding	KNOWN
ENSG00000054938	CHRDL2	9.99491	1.46467	0.793252	1.84641	0.064833	0.180617	5.58822	3.53645	5.5494	8.95698	16.5116	16.0724	11	74407474	74442430	-1	ENSG00000054938	CHRDL2	51.57	protein_coding	KNOWN
ENSG00000054965	FAM168A	558.007	-0.77149	0.205523	-3.75379	0.000174184	0.00174836	825.202	522.221	819.47	280.736	517.519	503.753	11	73111532	73309234	-1	ENSG00000054965	FAM168A	41.55	protein_coding	KNOWN
ENSG00000054967	RELT	144.276	1.04141	0.300898	3.46103	0.000538122	0.00447418	110.38	69.8529	109.613	131.937	243.218	236.748	11	73087309	73108519	1	ENSG00000054967	RELT	59.84	protein_coding	KNOWN
ENSG00000054983	GALC	233.724	-0.453683	0.265404	-1.70941	0.0873757	0.223	317.134	200.695	314.931	134.478	247.901	241.307	14	88304164	88460009	-1	ENSG00000054983	GALC	39.12	protein_coding	KNOWN
ENSG00000055044	NOP58	832.057	0.498809	0.222423	2.24262	0.0249215	0.0898817	808.952	511.937	803.333	663.833	1223.73	1191.18	2	203130439	203168389	1	ENSG00000055044	NOP58	41.15	protein_coding	KNOWN
ENSG00000055070	SZRD1	921.216	-0.546054	0.154163	-3.54204	0.000397039	0.00347197	1283.25	812.089	1274.33	510.4	940.89	915.861	1	16679070	16724640	1	ENSG00000055070	SZRD1	48.1	protein_coding	KNOWN
ENSG00000055118	KCNH2	0.792342	-0.463487	0.588697	-0.787311	0.4311	NA	0.976427	0.617922	0.969644	0.41124	0.758095	0.737929	7	150642049	150675403	-1	ENSG00000055118	KCNH2	59.57	protein_coding	KNOWN
ENSG00000055130	CUL1	951.578	0.402021	0.196512	2.04578	0.0407776	0.129148	962.741	609.261	956.053	738.77	1361.87	1325.65	7	148395006	148498128	1	ENSG00000055130	CUL1	41.22	protein_coding	KNOWN
ENSG00000055147	FAM114A2	183.593	-0.721302	0.277225	-2.60187	0.00927177	0.0428657	268.008	169.606	266.147	94.4048	174.029	169.4	5	153369688	153418496	-1	ENSG00000055147	FAM114A2	37.35	protein_coding	KNOWN
ENSG00000055163	CYFIP2	3.73947	-1.3056	0.828466	-1.57592	0.115044	0.270216	5.49686	3.47863	5.45867	1.29143	2.38067	2.31734	5	156693089	156822606	1	ENSG00000055163	CYFIP2	44.29	protein_coding	KNOWN
ENSG00000055208	TAB2	1216.9	0.345076	0.268954	1.28303	0.199482	0.387257	1257.76	795.959	1249.02	927.801	1710.34	1664.84	6	149539777	149732749	1	ENSG00000055208	TAB2	38.87	protein_coding	KNOWN
ENSG00000055211	GINM1	424.202	-0.225747	0.226511	-0.996627	0.318946	0.52279	536.831	339.728	533.101	266.6	491.46	478.387	6	149887430	149912884	1	ENSG00000055211	GINM1	42.05	protein_coding	KNOWN
ENSG00000055332	EIF2AK2	699.282	0.115078	0.463939	0.248046	0.804099	0.898658	788.223	498.819	782.747	495.759	913.899	889.589	2	37326353	37384208	-1	ENSG00000055332	EIF2AK2	41.14	protein_coding	KNOWN
ENSG00000055483	USP36	512.043	-0.408658	0.277996	-1.47002	0.141557	0.309903	684.753	433.339	679.997	299.568	552.234	537.544	17	76783463	76837523	-1	ENSG00000055483	USP36	50.03	protein_coding	KNOWN
ENSG00000055609	KMT2C	552.207	-0.375478	0.219619	-1.70968	0.0873252	0.222966	731.831	463.132	726.747	327.612	603.932	587.867	7	151832010	152133090	-1	ENSG00000055609	KMT2C	38.65	protein_coding	KNOWN
ENSG00000055732	MCOLN3	63.0349	-1.71755	0.579301	-2.96486	0.00302818	0.0179566	108.203	68.4752	107.451	19.1067	35.2219	34.285	1	85483765	85514182	-1	ENSG00000055732	MCOLN3	40.77	protein_coding	KNOWN
ENSG00000055813	CCDC85A	6.64065	-1.81048	0.827474	-2.18796	NA	NA	9.16676	5.80109	9.10308	1.5177	2.79778	2.72336	2	56411258	56613308	1	ENSG00000055813	CCDC85A	38.49	protein_coding	KNOWN
ENSG00000055917	PUM2	1025.2	0.539927	0.173545	3.11116	0.00186356	0.012205	980.604	620.565	973.792	827.956	1526.28	1485.68	2	20448452	20551995	-1	ENSG00000055917	PUM2	37.42	protein_coding	KNOWN
ENSG00000055950	MRPL43	251.429	-0.385436	0.276859	-1.39217	0.16387	0.340264	333.74	211.204	331.421	148.375	273.519	266.243	10	102729215	102747272	-1	ENSG00000055950	MRPL43	53.18	protein_coding	KNOWN
ENSG00000055955	ITIH4	1.97594	1.0212	0.822102	1.24219	0.214168	NA	1.38734	0.877966	1.37771	1.63522	3.01442	2.93424	3	52846991	52865495	-1	ENSG00000055955	ITIH4	55.65	protein_coding	KNOWN
ENSG00000055957	ITIH1	0	NA	NA	NA	NA	NA	NA	NA	NA	NA	NA	NA	3	52811603	52826078	1	ENSG00000055957	ITIH1	54.92	protein_coding	KNOWN
ENSG00000056050	C4orf27	152.263	0.353304	0.24958	1.41559	0.156895	0.33153	157.08	99.4063	155.989	116.535	214.824	209.11	4	170650616	170679104	-1	ENSG00000056050	C4orf27	38.6	protein_coding	KNOWN
ENSG00000056097	ZFR	1263.63	0.58295	0.185506	3.14248	0.00167522	0.0112124	1187.17	751.289	1178.92	1032.71	1903.73	1853.09	5	32354456	32444867	-1	ENSG00000056097	ZFR	38.33	protein_coding	KNOWN
ENSG00000056277	ZNF280C	145.649	1.11335	0.487858	2.28211	0.0224826	0.0833675	106.466	67.3757	105.726	133.764	246.586	240.027	X	129336685	129402873	-1	ENSG00000056277	ZNF280C	38.02	protein_coding	KNOWN
ENSG00000056291	NPFFR2	0.142985	-0.138256	0.577777	-0.239289	0.810881	NA	0.31282	0.197965	0.310646	0.165065	0.304286	0.296192	4	72897521	73013784	1	ENSG00000056291	NPFFR2	36.77	protein_coding	KNOWN
ENSG00000056487	PHF21B	7.35197	-1.43987	0.804461	-1.78986	0.0734764	0.196662	9.38302	5.93794	9.31783	2.00853	3.70259	3.60409	22	45277042	45405880	-1	ENSG00000056487	PHF21B	52.73	protein_coding	KNOWN
ENSG00000056558	TRAF1	25.9738	1.63399	0.669402	2.44097	0.014648	0.060437	13.9661	8.83828	13.869	25.1729	46.4046	45.1702	9	123664671	123691451	-1	ENSG00000056558	TRAF1	49.95	protein_coding	KNOWN
ENSG00000056586	RC3H2	1648.02	0.267794	0.406481	0.65881	0.510018	0.697244	1754.14	1110.09	1741.96	1226.48	2260.93	2200.79	9	125606835	125667620	-1	ENSG00000056586	RC3H2	40.5	protein_coding	KNOWN
ENSG00000056661	PCGF2	142.409	-1.03432	0.291265	-3.55114	0.000383559	0.00337307	223.715	141.576	222.161	63.4326	116.934	113.823	17	36890150	36906070	-1	ENSG00000056661	PCGF2	57.06	protein_coding	KNOWN
ENSG00000056736	IL17RB	25.452	-0.74652	0.525278	-1.42119	0.155261	0.329108	37.3557	23.6402	37.0962	12.9304	23.8363	23.2023	3	53880607	53899827	1	ENSG00000056736	IL17RB	45.37	protein_coding	KNOWN
ENSG00000056972	TRAF3IP2	121.139	0.510543	0.258125	1.97789	0.0479406	0.145667	117.612	74.4295	116.795	97.3016	179.369	174.598	6	111877657	111927481	-1	ENSG00000056972	TRAF3IP2	44.45	protein_coding	KNOWN
ENSG00000056998	GYG2	93.4452	1.03458	0.747279	1.38447	0.166216	0.343158	68.6705	43.4574	68.1935	81.694	150.598	146.592	X	2746829	2800859	1	ENSG00000056998	GYG2	43.67	protein_coding	KNOWN
ENSG00000057019	DCBLD2	2175.71	-1.16929	0.332905	-3.5124	0.000444086	0.00382317	3512.08	2222.58	3487.68	906.884	1671.78	1627.31	3	98514785	98620533	-1	ENSG00000057019	DCBLD2	38.58	protein_coding	KNOWN
ENSG00000057149	SERPINB3	0	NA	NA	NA	NA	NA	NA	NA	NA	NA	NA	NA	18	61322431	61329197	-1	ENSG00000057149	SERPINB3	38.05	protein_coding	KNOWN
ENSG00000057252	SOAT1	1082.92	0.307967	0.322508	0.954913	0.339622	0.543702	1135.12	718.352	1127.24	816.075	1504.38	1464.36	1	179262925	179327815	1	ENSG00000057252	SOAT1	39.59	protein_coding	KNOWN
ENSG00000057294	PKP2	1.45632	-0.30448	0.786476	-0.387144	0.698649	NA	1.8531	1.17272	1.84023	0.871407	1.60638	1.56365	12	32943679	33049774	-1	ENSG00000057294	PKP2	40.8	protein_coding	KNOWN
ENSG00000057468	MSH4	3.5255	0.485428	0.828609	0.585836	0.557986	0.73384	3.26785	2.06803	3.24515	2.65687	4.89777	4.76748	1	76262567	76378923	1	ENSG00000057468	MSH4	37.01	protein_coding	KNOWN
ENSG00000057593	F7	0.136259	0.134111	0.577777	0.232115	0.816449	NA	0.284642	0.180133	0.282664	0.181405	0.334408	0.325513	13	113760105	113774995	1	ENSG00000057593	F7	61.36	protein_coding	KNOWN
ENSG00000057608	GDI2	2491.87	-0.311013	0.301568	-1.03132	0.302391	0.50586	3237.41	2048.76	3214.92	1515.49	2793.71	2719.39	10	5807186	5884095	-1	ENSG00000057608	GDI2	43.74	protein_coding	KNOWN
ENSG00000057657	PRDM1	37.4807	-1.55698	0.717104	-2.1712	NA	NA	60.7336	38.4347	60.3117	11.987	22.0973	21.5095	6	106534195	106557814	1	ENSG00000057657	PRDM1	41.29	protein_coding	KNOWN
ENSG00000057663	ATG5	536.559	-0.120199	0.41555	-0.289252	0.772389	0.88082	655.775	415.001	651.22	350.39	645.92	628.738	6	106632351	106773666	-1	ENSG00000057663	ATG5	36.83	protein_coding	KNOWN
ENSG00000057704	TMCC3	53.4767	1.00484	0.773326	1.29938	0.193814	0.379858	39.6206	25.0735	39.3453	46.173	85.117	82.8528	12	94960900	95044338	-1	ENSG00000057704	TMCC3	43.11	protein_coding	KNOWN
ENSG00000057757	PITHD1	280.377	-0.206689	0.272421	-0.758712	0.448025	0.643858	352.615	223.148	350.165	177.444	327.106	318.404	1	24104895	24114722	1	ENSG00000057757	PITHD1	44.59	protein_coding	KNOWN
ENSG00000057935	MTA3	152.223	0.387946	0.225257	1.72224	0.0850257	0.218726	154.581	97.8247	153.507	117.468	216.544	210.784	2	42721709	42984087	1	ENSG00000057935	MTA3	43.08	protein_coding	KNOWN
ENSG00000058056	USP13	425.202	0.000555124	0.274538	0.00202203	0.998387	0.999259	499.07	315.832	495.603	289.94	534.486	520.268	3	179370543	179507189	1	ENSG00000058056	USP13	42.73	protein_coding	KNOWN
ENSG00000058063	ATP11B	663.38	-0.747556	0.337156	-2.21724	0.0266065	0.0942747	973.468	616.049	966.705	336.717	620.715	604.203	3	182511288	182639423	1	ENSG00000058063	ATP11B	36.02	protein_coding	KNOWN
ENSG00000058085	LAMC2	48.1513	-0.625424	0.765737	-0.816762	NA	NA	67.3395	42.6151	66.8717	25.35	46.7311	45.488	1	183155373	183214035	1	ENSG00000058085	LAMC2	43.28	protein_coding	KNOWN
ENSG00000058091	CDK14	163.296	-1.75645	0.501065	-3.50545	0.000455844	0.00390925	285.728	180.82	283.743	49.1119	90.5347	88.1264	7	90095738	90839905	1	ENSG00000058091	CDK14	37.97	protein_coding	KNOWN
ENSG00000058262	SEC61A1	5965.81	-1.133	0.370309	-3.0596	0.00221636	0.0140081	9541.69	6038.36	9475.4	2526.61	4657.65	4533.75	3	127770484	127790526	1	ENSG00000058262	SEC61A1	47.3	protein_coding	KNOWN
ENSG00000058272	PPP1R12A	950.002	0.975403	0.242649	4.01981	5.82456e-05	0.000700389	750.329	474.838	745.116	856.755	1579.37	1537.36	12	80167343	80329240	-1	ENSG00000058272	PPP1R12A	36.07	protein_coding	KNOWN
ENSG00000058335	RASGRF1	0.560598	-0.270596	0.657502	-0.411552	0.680667	NA	0.754145	0.477253	0.748906	0.363059	0.669275	0.651472	15	79252289	79383115	-1	ENSG00000058335	RASGRF1	49.95	protein_coding	KNOWN
ENSG00000058404	CAMK2B	0	NA	NA	NA	NA	NA	NA	NA	NA	NA	NA	NA	7	44256749	44374176	-1	ENSG00000058404	CAMK2B	55.17	protein_coding	KNOWN
ENSG00000058453	CROCC	22.014	-1.06277	0.719921	-1.47623	0.139882	0.307448	33.5647	21.2411	33.3315	9.33118	17.2014	16.7439	1	17066768	17299474	1	ENSG00000058453	CROCC	49.14	protein_coding	KNOWN
ENSG00000058600	POLR3E	249.022	-0.306278	0.22315	-1.37252	0.169902	0.348868	322.601	204.155	320.36	151.512	279.302	271.873	16	22308730	22346424	1	ENSG00000058600	POLR3E	51.65	protein_coding	KNOWN
ENSG00000058668	ATP2B4	3414.93	0.855752	0.225446	3.79582	0.000147157	0.00152128	2848.52	1802.65	2828.73	2993.68	5518.65	5371.85	1	203595689	203713209	1	ENSG00000058668	ATP2B4	46.5	protein_coding	KNOWN
ENSG00000058673	ZC3H11A	1438.72	0.641527	0.247269	2.59444	0.00947438	0.0436144	1317.7	833.89	1308.54	1193.75	2200.6	2142.06	1	203764782	203823252	1	ENSG00000058673	ZC3H11A	40.85	protein_coding	KNOWN
ENSG00000058729	RIOK2	511.705	0.339317	0.212359	1.59784	0.110078	0.262378	529.81	335.285	526.129	389.264	717.583	698.495	5	96496571	96518964	-1	ENSG00000058729	RIOK2	36.71	protein_coding	KNOWN
ENSG00000058799	YIPF1	117.95	-0.0140725	0.304702	-0.0461843	0.963163	0.981643	139.616	88.3547	138.646	80.2933	148.015	144.078	1	54317392	54356407	-1	ENSG00000058799	YIPF1	43.57	protein_coding	KNOWN
ENSG00000058804	NDC1	1023.7	-0.294411	0.329245	-0.8942	0.371215	0.574351	1322.91	837.192	1313.72	626.448	1154.82	1124.1	1	54231133	54304533	-1	ENSG00000058804	NDC1	40.26	protein_coding	KNOWN
ENSG00000058866	DGKG	20.1195	-0.547018	0.614217	-0.890594	NA	NA	23.7919	15.0565	23.6266	9.45671	17.4328	16.9691	3	185823457	186080026	-1	ENSG00000058866	DGKG	44.7	protein_coding	KNOWN
ENSG00000059122	FLYWCH1	117.204	-0.464486	0.655581	-0.708511	0.478628	0.67109	158.517	100.316	157.416	66.7162	122.987	119.715	16	2961938	3001209	1	ENSG00000059122	FLYWCH1	52.33	protein_coding	KNOWN
ENSG00000059145	UNKL	55.1537	-0.648228	0.437218	-1.48262	0.138175	0.305553	78.4759	49.6627	77.9308	29.079	53.6053	52.1793	16	1413206	1464752	-1	ENSG00000059145	UNKL	57.82	protein_coding	KNOWN
ENSG00000059377	TBXAS1	6.25234	-1.72051	0.799167	-2.15288	0.0313281	0.106491	9.92091	6.27835	9.85199	1.74826	3.2228	3.13707	7	139476850	139720125	1	ENSG00000059377	TBXAS1	44.8	protein_coding	KNOWN
ENSG00000059378	PARP12	180.179	0.108659	0.399337	0.272098	0.785547	0.888015	203.816	128.983	202.4	127.622	235.263	229.005	7	139723544	139763521	-1	ENSG00000059378	PARP12	45.81	protein_coding	KNOWN
ENSG00000059573	ALDH18A1	961.99	0.144661	0.390894	0.370077	0.711325	0.842322	1072.34	678.62	1064.89	688.43	1269.08	1235.32	10	97365696	97416463	-1	ENSG00000059573	ALDH18A1	43.15	protein_coding	KNOWN
ENSG00000059588	TARBP1	421.036	0.589998	0.244209	2.41595	0.015694	0.0635942	393.668	249.129	390.933	344.125	634.373	617.498	1	234527059	234614849	-1	ENSG00000059588	TARBP1	40.27	protein_coding	KNOWN
ENSG00000059691	PET112	129.412	-0.794134	0.262117	-3.0297	0.00244801	0.0151821	192.271	121.677	190.935	64.3924	118.703	115.546	4	152591656	152682175	-1	ENSG00000059691	PET112	43.81	protein_coding	KNOWN
ENSG00000059728	MXD1	81.1175	-0.99734	0.337777	-2.95266	0.00315049	0.0184845	126.843	80.2712	125.962	36.8992	68.0212	66.2118	2	70124820	70170077	1	ENSG00000059728	MXD1	40.74	protein_coding	KNOWN
ENSG00000059758	CDK17	291.85	-0.671929	0.236297	-2.84359	0.0044609	0.0243447	420.291	265.977	417.371	153.2	282.414	274.902	12	96672039	96794338	-1	ENSG00000059758	CDK17	37.82	protein_coding	KNOWN
ENSG00000059769	DNAJC25	284.137	-0.729476	0.379849	-1.92044	0.0548027	0.160104	414.13	262.078	411.253	145.051	267.393	260.28	9	114393632	114432508	1	ENSG00000059769	DNAJC25	43.46	protein_coding	KNOWN
ENSG00000059804	SLC2A3	3.40124	-1.12418	0.819608	-1.3716	0.170187	0.34904	4.78185	3.02615	4.74863	1.27399	2.34851	2.28604	12	8071826	8088871	-1	ENSG00000059804	SLC2A3	44.63	protein_coding	KNOWN
ENSG00000059915	PSD	13.48	0.156069	0.613402	0.254432	0.799162	0.89597	15.1002	9.55602	14.9953	9.77112	18.0124	17.5333	10	104162376	104181296	-1	ENSG00000059915	PSD	59.67	protein_coding	KNOWN
ENSG00000060069	CTDP1	115.33	0.0875112	0.330378	0.264882	0.7911	0.891488	131.208	83.0338	130.297	80.9626	149.249	145.279	18	77439801	77514510	1	ENSG00000060069	CTDP1	53.38	protein_coding	KNOWN
ENSG00000060138	YBX3	1048.11	0.0719787	0.269144	0.267436	0.789134	0.890446	1199.13	758.857	1190.8	732.004	1349.4	1313.51	12	10851683	10875911	-1	ENSG00000060138	YBX3	39.09	protein_coding	KNOWN
ENSG00000060140	STYK1	0.764269	0.0433659	0.674385	0.0643043	0.948728	NA	0.890762	0.56371	0.884574	0.533084	0.982706	0.956565	12	10771538	10826917	-1	ENSG00000060140	STYK1	39.44	protein_coding	KNOWN
ENSG00000060237	WNK1	2681.77	0.0799682	0.38379	0.208364	0.834944	0.91648	3060.31	1936.68	3039.05	1878.53	3462.94	3370.82	12	861759	1020618	1	ENSG00000060237	WNK1	38.72	protein_coding	KNOWN
ENSG00000060339	CCAR1	1073.02	-0.0115239	0.308552	-0.0373484	0.970207	0.985805	1264.33	800.118	1255.55	728.401	1342.76	1307.04	10	70480769	70552134	1	ENSG00000060339	CCAR1	41.75	protein_coding	KNOWN
ENSG00000060491	OGFR	349.427	0.218044	0.416089	0.524033	0.600255	0.766678	378.828	239.737	376.196	255.894	471.723	459.175	20	61436187	61445352	1	ENSG00000060491	OGFR	63.45	protein_coding	KNOWN
ENSG00000060558	GNA15	0.407261	0.113016	0.580421	0.194714	0.845617	NA	0.529726	0.335232	0.526046	0.332699	0.613309	0.596995	19	3136191	3163767	1	ENSG00000060558	GNA15	52.55	protein_coding	KNOWN
ENSG00000060566	CREB3L3	0	NA	NA	NA	NA	NA	NA	NA	NA	NA	NA	NA	19	4153598	4173051	1	ENSG00000060566	CREB3L3	52.71	protein_coding	KNOWN
ENSG00000060642	PIGV	76.7077	1.20615	0.355338	3.39437	0.000687856	0.00545148	54.3444	34.3913	53.9669	72.8153	134.23	130.66	1	27113963	27124889	1	ENSG00000060642	PIGV	48.34	protein_coding	KNOWN
ENSG00000060656	PTPRU	27.1758	-1.98144	0.773507	-2.56164	NA	NA	43.3074	27.4066	43.0065	6.36894	11.7407	11.4284	1	29563028	29653325	1	ENSG00000060656	PTPRU	51.58	protein_coding	KNOWN
ENSG00000060688	SNRNP40	374.528	-0.126157	0.266558	-0.473281	0.636013	0.79038	458.87	290.391	455.682	244.17	450.111	438.138	1	31732417	31769662	-1	ENSG00000060688	SNRNP40	42.04	protein_coding	KNOWN
ENSG00000060709	RIMBP2	0	NA	NA	NA	NA	NA	NA	NA	NA	NA	NA	NA	12	130880682	131200826	-1	ENSG00000060709	RIMBP2	48.94	protein_coding	KNOWN
ENSG00000060718	COL11A1	0.967389	0.0828725	0.702612	0.117949	0.906108	NA	1.1324	0.716626	1.12453	0.696507	1.28397	1.24981	1	103342023	103574052	-1	ENSG00000060718	COL11A1	33.13	protein_coding	KNOWN
ENSG00000060749	QSER1	381.536	-0.0311785	0.233327	-0.133625	0.893699	0.948764	452.625	286.439	449.481	257.237	474.199	461.585	11	32914724	33014862	1	ENSG00000060749	QSER1	38.54	protein_coding	KNOWN
ENSG00000060762	MPC1	170.239	-2.09499	0.317061	-6.60753	3.90773e-11	2.26707e-09	318.374	201.48	316.163	43.2774	79.7791	77.6569	6	166778407	166796486	-1	ENSG00000060762	MPC1	38.9	protein_coding	KNOWN
ENSG00000060971	ACAA1	180.667	-0.0270954	0.289388	-0.0936299	0.925403	0.962806	214.406	135.685	212.917	122.197	225.262	219.27	3	38144620	38178733	-1	ENSG00000060971	ACAA1	51.46	protein_coding	KNOWN
ENSG00000060982	BCAT1	1065.98	0.211408	0.301474	0.701248	0.483148	0.674786	1159.16	733.56	1151.1	779.402	1436.78	1398.56	12	24964295	25102393	-1	ENSG00000060982	BCAT1	40.09	protein_coding	KNOWN
ENSG00000061273	HDAC7	261.699	-0.54898	0.490392	-1.11947	0.26294	0.463628	363.863	230.267	361.336	144.43	266.248	259.166	12	48176505	48226915	-1	ENSG00000061273	HDAC7	54.88	protein_coding	KNOWN
ENSG00000061337	LZTS1	54.8033	-0.542639	0.615025	-0.882305	NA	NA	64.8514	41.0405	64.4009	25.8552	47.6624	46.3945	8	20103676	20161474	-1	ENSG00000061337	LZTS1	50.43	protein_coding	KNOWN
ENSG00000061455	PRDM6	4.65833	-1.01556	0.776215	-1.30835	0.190756	0.375915	7.09529	4.49018	7.046	2.03815	3.7572	3.65725	5	122424816	122523745	1	ENSG00000061455	PRDM6	40.41	protein_coding	KNOWN
ENSG00000061492	WNT8A	0	NA	NA	NA	NA	NA	NA	NA	NA	NA	NA	NA	5	137419581	137428054	1	ENSG00000061492	WNT8A	47.97	protein_coding	KNOWN
ENSG00000061656	SPAG4	22.3443	-0.871071	0.607419	-1.43405	0.151557	0.324663	33.2942	21.0699	33.0629	10.5713	19.4876	18.9692	20	34203814	34208971	1	ENSG00000061656	SPAG4	59.4	protein_coding	KNOWN
ENSG00000061676	NCKAP1	2027.44	-0.0340882	0.280638	-0.121467	0.903321	0.953874	2408.17	1523.99	2391.44	1365.86	2517.87	2450.89	2	183789605	183903586	-1	ENSG00000061676	NCKAP1	35.43	protein_coding	KNOWN
ENSG00000061794	MRPS35	451.696	0.12785	0.195031	0.655536	0.512123	0.699384	506.499	320.533	502.981	321.399	592.479	576.718	12	27863706	27909228	1	ENSG00000061794	MRPS35	38.64	protein_coding	KNOWN
ENSG00000061918	GUCY1B3	69.5391	-3.8729	0.470694	-8.22806	1.90262e-16	2.36656e-14	141.908	89.8048	140.922	5.62504	10.3694	10.0936	4	156680144	156728743	1	ENSG00000061918	GUCY1B3	36.52	protein_coding	KNOWN
ENSG00000061936	SFSWAP	234.842	-0.0588225	0.206187	-0.285287	0.775424	0.882792	280.884	177.754	278.932	156.603	288.687	281.007	12	132195626	132284282	1	ENSG00000061936	SFSWAP	46.45	protein_coding	KNOWN
ENSG00000061938	TNK2	143.501	-0.313224	0.57399	-0.545696	0.585275	0.754496	186.287	117.89	184.993	87.0707	160.509	156.239	3	195590235	195638816	-1	ENSG00000061938	TNK2	58.27	protein_coding	KNOWN
ENSG00000061987	MON2	771.866	-0.726744	0.307317	-2.3648	0.0180397	0.0706857	1126.79	713.074	1118.96	395.411	728.915	709.525	12	62860597	62991363	1	ENSG00000061987	MON2	36.26	protein_coding	KNOWN
ENSG00000062038	CDH3	1320.28	0.805343	0.731953	1.10027	0.271216	0.472955	1097.9	694.796	1090.28	1114.23	2054.01	1999.38	16	68670092	68756519	1	ENSG00000062038	CDH3	49.26	protein_coding	KNOWN
ENSG00000062096	ARSF	0	NA	NA	NA	NA	NA	NA	NA	NA	NA	NA	NA	X	2959512	3030767	1	ENSG00000062096	ARSF	40.73	protein_coding	KNOWN
ENSG00000062194	GPBP1	1124.17	0.533732	0.291316	1.83214	0.0669305	0.184578	1076.92	681.518	1069.44	905.383	1669.01	1624.62	5	56469775	56560506	1	ENSG00000062194	GPBP1	40.02	protein_coding	KNOWN
ENSG00000062282	DGAT2	253.717	0.619508	0.625263	0.990796	0.321785	0.525941	232.611	147.206	230.995	207.54	382.586	372.409	11	75470557	75512579	1	ENSG00000062282	DGAT2	52.02	protein_coding	KNOWN
ENSG00000062370	ZNF112	38.9421	0.270115	0.458804	0.588736	0.556038	0.732775	41.4152	26.2092	41.1275	29.0036	53.4663	52.044	19	44830708	44871377	-1	ENSG00000062370	ZNF112	38.32	protein_coding	KNOWN
ENSG00000062485	CS	1181.38	-0.409865	0.252446	-1.62358	0.104466	0.253006	1581.75	1000.99	1570.76	691.41	1274.57	1240.66	12	56665483	56694176	-1	ENSG00000062485	CS	46.16	protein_coding	KNOWN
ENSG00000062524	LTK	0.244503	0.134111	0.577777	0.232115	0.816449	NA	0.284642	0.180133	0.282664	0.181405	0.334408	0.325513	15	41795836	41806085	-1	ENSG00000062524	LTK	57.9	protein_coding	KNOWN
ENSG00000062582	MRPS24	29.9737	-1.83317	0.775543	-2.36372	0.0180925	0.0708748	47.4216	30.0103	47.0922	7.7289	14.2477	13.8687	7	43906157	43909492	-1	ENSG00000062582	MRPS24	50.93	protein_coding	KNOWN
ENSG00000062598	ELMO2	262.847	0.219395	0.247612	0.886044	0.375594	0.578306	285.551	180.708	283.567	193.067	355.906	346.439	20	44994688	45061704	-1	ENSG00000062598	ELMO2	44.15	protein_coding	KNOWN
ENSG00000062650	WAPAL	1192.22	0.420427	0.32465	1.29502	0.195315	0.381933	1195.76	756.723	1187.45	929.36	1713.21	1667.64	10	88195013	88281572	-1	ENSG00000062650	WAPAL	39.87	protein_coding	KNOWN
ENSG00000062716	VMP1	1301.83	-0.434895	0.233857	-1.85966	0.0629336	0.176871	1756.11	1111.34	1743.91	754.424	1390.73	1353.74	17	57784553	57919616	1	ENSG00000062716	VMP1	39.75	protein_coding	KNOWN
ENSG00000062725	APPBP2	474.541	-0.0234871	0.277853	-0.0845306	0.932635	0.966155	561.304	355.215	557.405	320.706	591.201	575.475	17	58520520	58603580	-1	ENSG00000062725	APPBP2	39.7	protein_coding	KNOWN
ENSG00000062822	POLD1	130.268	-0.232499	0.41858	-0.555447	0.578589	0.749657	164.788	104.284	163.643	81.4547	150.156	146.162	19	50887461	50921273	1	ENSG00000062822	POLD1	55.06	protein_coding	KNOWN
ENSG00000063015	SEZ6	0	NA	NA	NA	NA	NA	NA	NA	NA	NA	NA	NA	17	27281919	27333458	-1	ENSG00000063015	SEZ6	54.21	protein_coding	KNOWN
ENSG00000063046	EIF4B	2405.87	0.127174	0.35394	0.35931	0.719363	0.847863	2699.28	1708.21	2680.53	1712.03	3156.01	3072.06	12	53399942	53435993	1	ENSG00000063046	EIF4B	42.8	protein_coding	KNOWN
ENSG00000063127	SLC6A16	9.55874	-0.377399	0.762046	-0.495245	0.620427	0.78	12.5227	7.92489	12.4358	5.59849	10.3204	10.0459	19	49792895	49828482	-1	ENSG00000063127	SLC6A16	43.07	protein_coding	KNOWN
ENSG00000063169	GLTSCR1	44.2285	-1.44896	0.497774	-2.91088	0.00360412	0.020551	74.3049	47.0231	73.7887	15.8058	29.1369	28.3619	19	48111453	48206533	1	ENSG00000063169	GLTSCR1	51.89	protein_coding	KNOWN
ENSG00000063176	SPHK2	45.9361	-1.62473	0.574621	-2.82748	0.00469154	0.0254161	78.0718	49.407	77.5295	14.7022	27.1025	26.3815	19	49122548	49133974	1	ENSG00000063176	SPHK2	56.78	protein_coding	KNOWN
ENSG00000063177	RPL18	1960.01	-0.401461	0.267637	-1.50002	0.133609	0.299014	2616.95	1656.11	2598.77	1150.6	2121.05	2064.63	19	49118585	49122793	-1	ENSG00000063177	RPL18	56.83	protein_coding	KNOWN
ENSG00000063180	CA11	31.0926	-2.47948	0.483868	-5.12428	2.9867e-07	7.08965e-06	58.9299	37.2932	58.5206	6.13646	11.3122	11.0113	19	49141199	49149569	-1	ENSG00000063180	CA11	53.83	protein_coding	KNOWN
ENSG00000063241	ISOC2	251.758	-1.01789	0.325606	-3.12613	0.00177125	0.011694	393.213	248.84	390.481	112.77	207.884	202.354	19	55964352	55973710	-1	ENSG00000063241	ISOC2	56.69	protein_coding	KNOWN
ENSG00000063244	U2AF2	1445.52	0.178362	0.242278	0.736187	0.461617	0.656578	1591.5	1007.17	1580.45	1045.87	1928	1876.71	19	56165512	56186081	1	ENSG00000063244	U2AF2	56.03	protein_coding	KNOWN
ENSG00000063245	EPN1	421.041	-1.56021	0.589623	-2.64611	0.00814239	0.0388099	705.53	446.488	700.629	138.94	256.127	249.313	19	56186592	56221224	1	ENSG00000063245	EPN1	54.85	protein_coding	KNOWN
ENSG00000063322	MED29	328.556	-1.45228	0.212693	-6.82805	8.60763e-12	5.63427e-10	563.758	356.768	559.841	119.644	220.556	214.689	19	39881943	39891277	1	ENSG00000063322	MED29	52.36	protein_coding	KNOWN
ENSG00000063438	AHRR	215.281	-1.18553	0.594943	-1.99267	0.0462972	0.142006	341.576	216.163	339.203	87.2144	160.774	156.497	5	304291	438406	1	ENSG00000063438	AHRR	52.27	protein_coding	KNOWN
ENSG00000063515	GSC2	0	NA	NA	NA	NA	NA	NA	NA	NA	NA	NA	NA	22	19136089	19137796	-1	ENSG00000063515	GSC2	70.67	protein_coding	KNOWN
ENSG00000063587	ZNF275	277.978	-0.269637	0.184167	-1.46409	0.143169	0.312333	356.645	225.699	354.167	171.809	316.719	308.294	X	152599613	152618384	1	ENSG00000063587	ZNF275	48.52	protein_coding	KNOWN
ENSG00000063601	MTMR1	391.818	-0.13243	0.443526	-0.298585	0.765256	0.876092	480.721	304.22	477.382	254.687	469.5	457.011	X	149861435	149933576	1	ENSG00000063601	MTMR1	42.48	protein_coding	KNOWN
ENSG00000063660	GPC1	226.325	-2.09722	0.658337	-3.18563	0.00144439	0.0099325	388.493	245.854	385.794	52.7276	97.1998	94.6142	2	241375088	241407493	1	ENSG00000063660	GPC1	64.63	protein_coding	KNOWN
ENSG00000063761	ADCK1	41.1109	-0.193122	0.345125	-0.55957	0.575773	0.74763	51.3151	32.4742	50.9586	26.0669	48.0526	46.7744	14	78266426	78401355	1	ENSG00000063761	ADCK1	47.63	protein_coding	KNOWN
ENSG00000063854	HAGH	66.1231	-0.629029	0.370795	-1.69643	0.0898038	0.227331	94.1337	59.5715	93.4798	35.3483	65.1622	63.4288	16	1845621	1877195	-1	ENSG00000063854	HAGH	53.33	protein_coding	KNOWN
ENSG00000063978	RNF4	597.482	0.438897	0.234307	1.87317	0.0610451	0.17342	595.875	377.094	591.736	469.09	864.737	841.734	4	2463947	2627047	1	ENSG00000063978	RNF4	47.38	protein_coding	KNOWN
ENSG00000064012	CASP8	136.826	0.302037	0.3546	0.851767	0.394343	0.59512	144.003	91.1306	143.002	103.103	190.064	185.008	2	202098166	202152434	1	ENSG00000064012	CASP8	43.9	protein_coding	KNOWN
ENSG00000064042	LIMCH1	12.6357	-1.96992	0.827947	-2.37928	NA	NA	16.9279	10.7126	16.8103	2.50945	4.626	4.50294	4	41361624	41702061	1	ENSG00000064042	LIMCH1	40.5	protein_coding	KNOWN
ENSG00000064102	ASUN	593.534	0.843555	0.180147	4.6826	2.83265e-06	5.10337e-05	498.318	315.355	494.856	519.304	957.303	931.838	12	27058114	27091259	-1	ENSG00000064102	ASUN	36.38	protein_coding	KNOWN
ENSG00000064115	TM7SF3	395.613	1.40244	0.311989	4.49517	6.95159e-06	0.000110968	253.007	160.113	251.25	388.41	716.008	696.962	12	27126128	27167367	-1	ENSG00000064115	TM7SF3	40.51	protein_coding	KNOWN
ENSG00000064195	DLX3	1.85484	-0.835523	0.697333	-1.19817	0.230852	NA	2.2735	1.43876	2.2577	0.739873	1.36391	1.32763	17	48067369	48072588	-1	ENSG00000064195	DLX3	57.41	protein_coding	KNOWN
ENSG00000064199	SPA17	41.5958	-1.709	0.375499	-4.55127	5.33228e-06	8.85751e-05	73.5411	46.5397	73.0302	13.0632	24.0812	23.4406	11	124543694	124567414	1	ENSG00000064199	SPA17	37.97	protein_coding	KNOWN
ENSG00000064201	TSPAN32	0.571942	-0.416524	0.583541	-0.713787	0.475359	NA	0.749007	0.474001	0.743804	0.325896	0.600768	0.584787	11	2323227	2339430	1	ENSG00000064201	TSPAN32	63.03	protein_coding	KNOWN
ENSG00000064205	WISP2	7.59208	-1.6243	0.715158	-2.27125	0.0231318	0.0851857	12.5466	7.93999	12.4594	2.36342	4.35682	4.24092	20	43343485	43357150	1	ENSG00000064205	WISP2	51.46	protein_coding	KNOWN
ENSG00000064218	DMRT3	0	NA	NA	NA	NA	NA	NA	NA	NA	NA	NA	NA	9	976964	991731	1	ENSG00000064218	DMRT3	43.73	protein_coding	KNOWN
ENSG00000064225	ST3GAL6	119.824	-1.04025	0.539448	-1.92836	0.0538108	0.158097	186.539	118.049	185.243	52.6748	97.1025	94.5195	3	98451080	98540045	1	ENSG00000064225	ST3GAL6	38.88	protein_coding	KNOWN
ENSG00000064270	ATP2C2	3.05157	-0.216326	0.81152	-0.266569	0.789801	0.890811	3.71179	2.34897	3.68601	1.85542	3.42035	3.32937	16	84402133	84497793	1	ENSG00000064270	ATP2C2	48.83	protein_coding	KNOWN
ENSG00000064300	NGFR	1.94098	-0.196416	0.813991	-0.241301	0.809322	NA	2.49676	1.58005	2.47941	1.2654	2.33269	2.27064	17	47572655	47592379	1	ENSG00000064300	NGFR	56.74	protein_coding	KNOWN
ENSG00000064309	CDON	684.633	0.587755	0.406103	1.4473	0.147812	0.31923	640.178	405.13	635.731	558.743	1030.01	1002.61	11	125825691	125933230	-1	ENSG00000064309	CDON	39.95	protein_coding	KNOWN
ENSG00000064313	TAF2	2151	0.954904	0.344418	2.77252	0.00556245	0.0289209	1709.77	1082.01	1697.9	1924.75	3548.14	3453.76	8	120743015	120845103	-1	ENSG00000064313	TAF2	37.5	protein_coding	KNOWN
ENSG00000064393	HIPK2	367.539	-1.40443	0.3475	-4.04152	5.31068e-05	0.000645287	620.288	392.543	615.979	136.081	250.857	244.184	7	139246316	139477577	-1	ENSG00000064393	HIPK2	45.52	protein_coding	KNOWN
ENSG00000064419	TNPO3	989.778	0.327002	0.174854	1.87014	0.0614639	0.174096	1030.64	652.228	1023.48	750.797	1384.05	1347.23	7	128594948	128695198	-1	ENSG00000064419	TNPO3	39.78	protein_coding	KNOWN
ENSG00000064489	MEF2BNB-MEF2B	0	NA	NA	NA	NA	NA	NA	NA	NA	NA	NA	NA	19	19256376	19302967	-1	ENSG00000064489	MEF2BNB-MEF2B	54.55	protein_coding	KNOWN
ENSG00000064490	RFXANK	209.958	-0.000337678	0.249405	-0.00135394	0.99892	0.999451	246.284	155.858	244.573	142.993	263.597	256.586	19	19303008	19312678	1	ENSG00000064490	RFXANK	54.72	protein_coding	KNOWN
ENSG00000064545	TMEM161A	93.4766	-0.597879	0.473968	-1.26143	0.207153	0.396945	131.479	83.2049	130.565	50.4493	93	90.5262	19	19229978	19249322	-1	ENSG00000064545	TMEM161A	51.6	protein_coding	KNOWN
ENSG00000064547	LPAR2	25.4586	1.41384	0.559305	2.52786	0.0114761	0.0504326	15.7716	9.98087	15.662	24.4041	44.9875	43.7907	19	19734477	19739739	-1	ENSG00000064547	LPAR2	58.96	protein_coding	KNOWN
ENSG00000064601	CTSA	2387.06	-0.0240312	0.23045	-0.10428	0.916947	0.959143	2825.5	1788.09	2805.87	1613.77	2974.87	2895.74	20	44518783	44527459	1	ENSG00000064601	CTSA	56.04	protein_coding	KNOWN
ENSG00000064607	SUGP2	1346.82	0.422218	0.163232	2.58662	0.00969231	0.0443615	1350.53	854.667	1341.15	1050.95	1937.36	1885.83	19	19101697	19144832	-1	ENSG00000064607	SUGP2	50	protein_coding	KNOWN
ENSG00000064651	SLC12A2	326.577	1.1083	0.324514	3.41524	0.000637251	0.00513425	241.64	152.919	239.961	302.537	557.707	542.872	5	127419458	127525380	1	ENSG00000064651	SLC12A2	35.24	protein_coding	KNOWN
ENSG00000064652	SNX24	187.277	-0.0322274	0.243502	-0.13235	0.894708	0.948903	222.352	140.713	220.807	126.276	232.781	226.589	5	122179134	122365049	1	ENSG00000064652	SNX24	40.32	protein_coding	KNOWN
ENSG00000064655	EYA2	0.427963	-0.373222	0.579739	-0.643776	0.519721	NA	0.603158	0.381702	0.598968	0.270433	0.498525	0.485264	20	45523263	45817492	1	ENSG00000064655	EYA2	45.44	protein_coding	KNOWN
ENSG00000064666	CNN2	1912.91	-0.484892	0.24905	-1.94697	0.0515387	0.153363	2617.9	1656.71	2599.71	1086.34	2002.6	1949.33	19	1026298	1039068	1	ENSG00000064666	CNN2	60.01	protein_coding	KNOWN
ENSG00000064687	ABCA7	46.25	-0.252846	0.526736	-0.480023	0.631211	0.787393	58.6337	37.1058	58.2264	28.5768	52.6794	51.2781	19	1040102	1065571	1	ENSG00000064687	ABCA7	60.48	protein_coding	KNOWN
ENSG00000064692	SNCAIP	7.18485	0.19313	0.694324	0.278156	0.780893	0.885517	7.85944	4.97377	7.80484	5.21806	9.61916	9.36328	5	121647049	121799914	1	ENSG00000064692	SNCAIP	39.26	protein_coding	KNOWN
ENSG00000064703	DDX20	504.849	1.20703	0.174208	6.92868	4.24784e-12	2.93535e-10	357.958	226.53	355.471	479.915	884.691	861.158	1	112297867	112310638	1	ENSG00000064703	DDX20	40.24	protein_coding	KNOWN
ENSG00000064726	BTBD1	806.785	0.938162	0.314153	2.98632	0.00282353	0.0170685	646.766	409.299	642.273	719.684	1326.69	1291.4	15	83685174	83736106	-1	ENSG00000064726	BTBD1	39.53	protein_coding	KNOWN
ENSG00000064763	FAR2	263.736	-0.0680466	0.224576	-0.303	0.76189	0.874491	316.795	200.48	314.594	175.498	323.52	314.914	12	29302036	29493913	1	ENSG00000064763	FAR2	38.9	protein_coding	KNOWN
ENSG00000064787	BCAS1	0.421237	-0.143896	0.624728	-0.230334	0.817832	NA	0.590285	0.373556	0.586184	0.310259	0.571942	0.556728	20	52553316	52687304	-1	ENSG00000064787	BCAS1	40.75	protein_coding	KNOWN
ENSG00000064835	POU1F1	0	NA	NA	NA	NA	NA	NA	NA	NA	NA	NA	NA	3	87308554	87325737	-1	ENSG00000064835	POU1F1	32.4	protein_coding	KNOWN
ENSG00000064886	CHI3L2	356.528	2.29828	0.72008	3.1917	0.00141438	0.00978236	120.166	76.0458	119.331	343.252	632.762	615.93	1	111743393	111786062	1	ENSG00000064886	CHI3L2	44.63	protein_coding	KNOWN
ENSG00000064932	SBNO2	301.615	-0.227411	0.454699	-0.500134	0.61698	0.778006	381.518	241.44	378.868	189.251	348.871	339.591	19	1107636	1174282	-1	ENSG00000064932	SBNO2	63.17	protein_coding	KNOWN
ENSG00000064933	PMS1	229.563	1.39933	0.303902	4.60452	4.13415e-06	7.15788e-05	146.825	92.9168	145.805	224.915	414.617	403.588	2	190649107	190742355	1	ENSG00000064933	PMS1	36.7	protein_coding	KNOWN
ENSG00000064961	HMG20B	366.704	0.418402	0.396788	1.05447	0.291667	0.495178	367.631	232.652	365.077	285.327	525.982	511.991	19	3572775	3579086	1	ENSG00000064961	HMG20B	65.34	protein_coding	KNOWN
ENSG00000064989	CALCRL	2.42777	-0.926254	0.7162	-1.29329	0.195911	NA	2.96774	1.8781	2.94712	0.906931	1.67187	1.6274	2	188207856	188313187	-1	ENSG00000064989	CALCRL	33.09	protein_coding	KNOWN
ENSG00000064995	TAF11	136.29	0.208832	0.243067	0.859152	0.390256	0.591815	148.432	93.9338	147.401	99.6259	183.654	178.769	6	34845555	34855866	-1	ENSG00000064995	TAF11	41.49	protein_coding	KNOWN
ENSG00000064999	ANKS1A	175.385	-1.40202	0.298861	-4.6912	2.71604e-06	4.9218e-05	297.092	188.012	295.028	65.2862	120.351	117.149	6	34857042	35059179	1	ENSG00000064999	ANKS1A	44.93	protein_coding	KNOWN
ENSG00000065000	AP3D1	936.447	-0.399613	0.243264	-1.64271	0.100443	0.246362	1249.68	790.85	1241	550.154	1014.17	987.196	19	2100988	2164464	-1	ENSG00000065000	AP3D1	56.41	protein_coding	KNOWN
ENSG00000065029	ZNF76	185.429	0.160627	0.232336	0.691356	0.489342	0.679619	205.489	130.041	204.061	133.389	245.894	239.354	6	35226686	35263762	1	ENSG00000065029	ZNF76	48.23	protein_coding	KNOWN
ENSG00000065054	SLC9A3R2	103.714	-2.15636	0.82116	-2.62599	NA	NA	146.686	92.8289	145.667	19.1091	35.2264	34.2894	16	2075357	2089027	1	ENSG00000065054	SLC9A3R2	64.6	protein_coding	KNOWN
ENSG00000065057	NTHL1	44.9231	-0.140637	0.621528	-0.226276	0.820987	0.909167	55.2101	34.9391	54.8265	29.0845	53.6154	52.1892	16	2089816	2097867	-1	ENSG00000065057	NTHL1	61.44	protein_coding	KNOWN
ENSG00000065060	UHRF1BP1	402.003	-1.16726	0.452665	-2.57864	0.0099189	0.0451593	644.672	407.974	640.193	166.701	307.302	299.128	6	34759857	34850915	1	ENSG00000065060	UHRF1BP1	42.62	protein_coding	KNOWN
ENSG00000065135	GNAI3	1443.76	-0.523957	0.342927	-1.52789	0.126539	0.288085	1995.65	1262.93	1981.79	806.006	1485.82	1446.29	1	110091233	110136975	1	ENSG00000065135	GNAI3	38.75	protein_coding	KNOWN
ENSG00000065150	IPO5	5363.3	1.89316	0.318814	5.93812	2.883e-09	1.11783e-07	2630.89	1664.93	2612.62	5675.19	10461.8	10183.6	13	98605912	98676551	1	ENSG00000065150	IPO5	40.27	protein_coding	KNOWN
ENSG00000065154	OAT	936.54	0.434877	0.259643	1.6749	0.0939532	0.235195	934.683	591.504	928.19	733.761	1352.64	1316.66	10	126085872	126107545	-1	ENSG00000065154	OAT	42.49	protein_coding	KNOWN
ENSG00000065183	WDR3	911.169	0.485139	0.307517	1.5776	0.114657	0.269609	890.326	563.434	884.141	723.719	1334.13	1298.64	1	118472343	118503049	1	ENSG00000065183	WDR3	36.75	protein_coding	KNOWN
ENSG00000065243	PKN2	607.628	-0.666901	0.282997	-2.35657	0.0184447	0.0718921	873.587	552.84	867.518	319.542	589.055	573.386	1	89149905	89301938	1	ENSG00000065243	PKN2	36.25	protein_coding	KNOWN
ENSG00000065268	WDR18	82.1726	-1.06939	0.650023	-1.64515	0.0999388	0.245489	126.832	80.2641	125.951	35.0986	64.702	62.9809	19	983174	994569	1	ENSG00000065268	WDR18	62.14	protein_coding	KNOWN
ENSG00000065308	TRAM2	1760.64	-1.13704	0.599403	-1.89695	NA	NA	2766.84	1750.97	2747.62	730.604	1346.82	1310.99	6	52362200	52441713	-1	ENSG00000065308	TRAM2	46.6	protein_coding	KNOWN
ENSG00000065320	NTN1	12.7796	-1.23448	0.664362	-1.85814	0.0631498	0.177294	20.4553	12.9449	20.3132	5.0486	9.30677	9.0592	17	8924859	9147317	1	ENSG00000065320	NTN1	49.77	protein_coding	KNOWN
ENSG00000065325	GLP2R	1.69653	-0.859074	0.757332	-1.13434	0.256651	NA	2.23741	1.41592	2.22187	0.71634	1.32053	1.2854	17	9725523	9795419	1	ENSG00000065325	GLP2R	44.97	protein_coding	KNOWN
ENSG00000065328	MCM10	319.85	0.619235	0.461974	1.34041	0.180112	0.360986	294.785	186.552	292.738	262.963	484.754	471.859	10	13203554	13253104	1	ENSG00000065328	MCM10	43.59	protein_coding	KNOWN
ENSG00000065357	DGKA	45.4564	-0.876084	0.679526	-1.28926	0.197309	0.384478	67.708	42.8483	67.2377	21.4236	39.493	38.4425	12	56321103	56347811	1	ENSG00000065357	DGKA	48.71	protein_coding	KNOWN
ENSG00000065361	ERBB3	11.0645	-0.0281477	0.595055	-0.0473027	0.962272	0.980947	13.1696	8.33422	13.0781	7.50028	13.8263	13.4585	12	56473641	56497289	1	ENSG00000065361	ERBB3	49.92	protein_coding	KNOWN
ENSG00000065371	ROPN1	0	NA	NA	NA	NA	NA	NA	NA	NA	NA	NA	NA	3	123687368	123711025	-1	ENSG00000065371	ROPN1	42.25	protein_coding	KNOWN
ENSG00000065413	ANKRD44	53.4885	-0.451032	0.393089	-1.1474	0.251214	0.450194	72.5632	45.9209	72.0591	30.8263	56.8263	55.3147	2	197831741	198175897	-1	ENSG00000065413	ANKRD44	40.24	protein_coding	KNOWN
ENSG00000065427	KARS	1298.23	-0.117391	0.294079	-0.399183	0.689759	0.826923	1585.72	1003.51	1574.7	848.921	1564.93	1523.3	16	75661622	75682541	-1	ENSG00000065427	KARS	45.68	protein_coding	KNOWN
ENSG00000065457	ADAT1	151.263	0.74227	0.233038	3.18519	0.00144661	0.00994335	132.854	84.0753	131.931	129.062	237.918	231.589	16	75630879	75657198	-1	ENSG00000065457	ADAT1	44.65	protein_coding	KNOWN
ENSG00000065485	PDIA5	568.422	-1.38099	0.432133	-3.19575	0.00139466	0.00967614	948.789	600.431	942.198	211.558	389.994	379.619	3	122785909	122944074	1	ENSG00000065485	PDIA5	45.21	protein_coding	KNOWN
ENSG00000065491	TBC1D22B	172.757	-0.900395	0.30897	-2.91419	0.00356617	0.0203896	264.025	167.085	262.191	82.1444	151.428	147.4	6	37225548	37300746	1	ENSG00000065491	TBC1D22B	43.34	protein_coding	KNOWN
ENSG00000065518	NDUFB4	351.479	-0.112303	0.302365	-0.371415	0.710329	0.841847	428.867	271.404	425.888	230.407	424.74	413.442	3	120315156	120321347	1	ENSG00000065518	NDUFB4	39.39	protein_coding	KNOWN
ENSG00000065526	SPEN	1091.6	-0.0987794	0.222456	-0.44404	0.657013	0.804287	1325.47	838.812	1316.26	718.811	1325.08	1289.83	1	16174359	16266955	1	ENSG00000065526	SPEN	42.99	protein_coding	KNOWN
ENSG00000065534	MYLK	474.948	-0.290156	0.664883	-0.436402	NA	NA	611.976	387.283	607.725	290.649	535.792	521.539	3	123328896	123603178	-1	ENSG00000065534	MYLK	45.34	protein_coding	KNOWN
ENSG00000065548	ZC3H15	629.109	0.426925	0.185597	2.30028	0.0214323	0.0804514	629.679	398.486	625.305	491.605	906.241	882.135	2	187350883	187374090	1	ENSG00000065548	ZC3H15	37.22	protein_coding	KNOWN
ENSG00000065559	MAP2K4	399.858	-0.63265	0.254479	-2.48606	0.0129167	0.0551728	570.467	361.014	566.504	213.68	393.905	383.426	17	11924141	12047147	1	ENSG00000065559	MAP2K4	37.09	protein_coding	KNOWN
ENSG00000065600	TMEM206	120.713	0.79903	0.231465	3.45206	0.000556331	0.00459365	103.508	65.504	102.789	104.589	192.803	187.674	1	212537273	212588243	-1	ENSG00000065600	TMEM206	44.57	protein_coding	KNOWN
ENSG00000065609	SNAP91	1.03679	0.328106	0.782972	0.419052	0.675178	NA	1.07884	0.682731	1.07134	0.786512	1.44988	1.41131	6	84262599	84419410	-1	ENSG00000065609	SNAP91	36.62	protein_coding	KNOWN
ENSG00000065613	SLK	1471.26	0.974687	0.208717	4.6699	3.01342e-06	5.38537e-05	1162.69	735.794	1154.61	1326.94	2446.13	2381.06	10	105726959	105788991	1	ENSG00000065613	SLK	36.55	protein_coding	KNOWN
ENSG00000065615	CYB5R4	340.567	2.16428	0.490583	4.41165	1.02587e-05	0.000156528	138.826	87.8545	137.862	361.38	666.18	648.459	6	84569362	84673238	1	ENSG00000065615	CYB5R4	37.31	protein_coding	KNOWN
ENSG00000065618	COL17A1	4.59737	-0.146047	0.82858	-0.176262	0.860088	0.930375	5.69031	3.60105	5.65078	2.98642	5.50527	5.35882	10	105791044	105845760	-1	ENSG00000065618	COL17A1	48.31	protein_coding	KNOWN
ENSG00000065621	GSTO2	15.5927	-0.642108	0.640909	-1.00187	0.316406	0.52036	22.1709	14.0306	22.0168	8.25027	15.2088	14.8043	10	106028631	106059616	1	ENSG00000065621	GSTO2	43.13	protein_coding	KNOWN
ENSG00000065665	SEC61A2	304.332	0.0645224	0.326494	0.197622	0.843341	0.92147	349.269	221.031	346.842	212.111	391.012	380.611	10	12171636	12211960	1	ENSG00000065665	SEC61A2	43.14	protein_coding	KNOWN
ENSG00000065675	PRKCQ	0	NA	NA	NA	NA	NA	NA	NA	NA	NA	NA	NA	10	6469105	6622263	-1	ENSG00000065675	PRKCQ	43.1	protein_coding	KNOWN
ENSG00000065717	TLE2	38.9822	-0.0791121	0.412645	-0.19172	0.847962	0.924357	46.5311	29.4467	46.2079	25.5804	47.1559	45.9015	19	2997636	3047633	-1	ENSG00000065717	TLE2	54.67	protein_coding	KNOWN
ENSG00000065802	ASB1	257.77	-0.804346	0.308254	-2.60936	0.00907112	0.0421764	383.673	242.803	381.007	127.588	235.199	228.943	2	239335383	239360891	1	ENSG00000065802	ASB1	47.31	protein_coding	KNOWN
ENSG00000065809	FAM107B	453.375	0.139587	0.539997	0.258496	0.796024	0.894456	506.443	320.497	502.925	323.989	597.252	581.365	10	14560556	14816896	-1	ENSG00000065809	FAM107B	43.19	protein_coding	KNOWN
ENSG00000065833	ME1	298.175	-0.907235	0.352855	-2.57112	0.0101369	0.0458165	454.775	287.799	451.615	140.822	259.596	252.691	6	83920108	84140797	-1	ENSG00000065833	ME1	36.91	protein_coding	KNOWN
ENSG00000065882	TBC1D1	250.317	-0.667696	0.316799	-2.10763	0.0350629	0.115723	360.257	227.985	357.754	131.703	242.786	236.327	4	37892708	38140796	1	ENSG00000065882	TBC1D1	42.84	protein_coding	KNOWN
ENSG00000065883	CDK13	376.871	-0.440679	0.21119	-2.08665	0.0369198	0.12036	509.321	322.319	505.783	217.928	401.737	391.05	7	39989636	40136733	1	ENSG00000065883	CDK13	38.87	protein_coding	KNOWN
ENSG00000065911	MTHFD2	465.35	0.759491	0.274778	2.76402	0.00570939	0.029472	405.069	256.344	402.255	398.234	734.118	714.59	2	74425689	74444692	1	ENSG00000065911	MTHFD2	43.3	protein_coding	KNOWN
ENSG00000065923	SLC9A7	90.3907	-0.420493	0.325469	-1.29196	0.196372	0.383326	121.713	77.0248	120.867	52.8124	97.3561	94.7664	X	46464753	46618490	-1	ENSG00000065923	SLC9A7	41.02	protein_coding	KNOWN
ENSG00000065970	FOXJ2	195.301	-1.6036	0.264942	-6.05264	1.42487e-09	5.79945e-08	341.883	216.357	339.508	65.332	120.435	117.232	12	8185299	8208099	1	ENSG00000065970	FOXJ2	47.57	protein_coding	KNOWN
ENSG00000065978	YBX1	5873.44	-0.137721	0.166413	-0.827585	0.407905	0.607897	7223.13	4571.08	7172.95	3812.82	7028.69	6841.72	1	43148098	43168020	1	ENSG00000065978	YBX1	40.41	protein_coding	KNOWN
ENSG00000065989	PDE4A	117.363	-0.598125	0.515384	-1.16054	0.245828	0.444382	165.234	104.567	164.086	63.3906	116.856	113.748	19	10527449	10580305	1	ENSG00000065989	PDE4A	54.53	protein_coding	KNOWN
ENSG00000066027	PPP2R5A	280.88	-0.0313292	0.272762	-0.114859	0.908557	0.955897	333.198	210.861	330.883	189.344	349.042	339.758	1	212458879	212535200	1	ENSG00000066027	PPP2R5A	39.28	protein_coding	KNOWN
ENSG00000066032	CTNNA2	0	NA	NA	NA	NA	NA	NA	NA	NA	NA	NA	NA	2	79412357	80875905	1	ENSG00000066032	CTNNA2	38.65	protein_coding	KNOWN
ENSG00000066044	ELAVL1	694.973	-0.13189	0.187728	-0.70256	0.48233	0.674334	852.789	539.679	846.865	451.979	833.194	811.03	19	8023463	8070543	-1	ENSG00000066044	ELAVL1	52.21	protein_coding	KNOWN
ENSG00000066056	TIE1	0.279245	-0.00207259	0.577777	-0.00358718	0.997138	NA	0.416448	0.263545	0.413555	0.241499	0.445188	0.433346	1	43766664	43788779	1	ENSG00000066056	TIE1	54.59	protein_coding	KNOWN
ENSG00000066084	DIP2B	740.339	0.473778	0.336263	1.40895	0.158849	0.334235	726.589	459.814	721.541	585.989	1080.23	1051.5	12	50898768	51142450	1	ENSG00000066084	DIP2B	41.84	protein_coding	KNOWN
ENSG00000066117	SMARCD1	379.386	-0.106026	0.31803	-0.333383	0.738845	0.86082	461.531	292.075	458.325	249.037	459.083	446.871	12	50478755	50494495	1	ENSG00000066117	SMARCD1	48.68	protein_coding	KNOWN
ENSG00000066135	KDM4A	598.312	0.752091	0.217328	3.46063	0.000538909	0.00447594	523.058	331.012	519.424	511.601	943.102	918.015	1	44115829	44171186	1	ENSG00000066135	KDM4A	46.75	protein_coding	KNOWN
ENSG00000066136	NFYC	295.272	0.709669	0.29504	2.40533	0.0161579	0.0650163	262.307	165.998	260.485	249.127	459.249	447.033	1	41157320	41237275	1	ENSG00000066136	NFYC	42.65	protein_coding	KNOWN
ENSG00000066185	ZMYND12	1.7264	0.134514	0.825846	0.16288	0.870613	NA	1.98628	1.25699	1.97248	1.26623	2.33421	2.27212	1	42896000	42921938	-1	ENSG00000066185	ZMYND12	42.83	protein_coding	KNOWN
ENSG00000066230	SLC9A3	13.8812	-1.3024	0.828089	-1.57278	NA	NA	19.882	12.5821	19.7439	4.68142	8.6299	8.40034	5	473425	524447	-1	ENSG00000066230	SLC9A3	61.34	protein_coding	KNOWN
ENSG00000066248	NGEF	18.8212	1.07	0.710095	1.50684	0.131852	0.295907	13.7187	8.68172	13.6234	16.7261	30.8334	30.0132	2	233743396	233877982	-1	ENSG00000066248	NGEF	48.38	protein_coding	KNOWN
ENSG00000066279	ASPM	2414.33	-0.130296	0.489486	-0.266191	0.790092	0.890881	2960.95	1873.8	2940.38	1571.04	2896.11	2819.07	1	197053258	197115824	-1	ENSG00000066279	ASPM	34.66	protein_coding	KNOWN
ENSG00000066294	CD84	0.141992	-0.138256	0.577777	-0.239289	0.810881	NA	0.31282	0.197965	0.310646	0.165065	0.304286	0.296192	1	160510885	160549306	-1	ENSG00000066294	CD84	41.6	protein_coding	KNOWN
ENSG00000066322	ELOVL1	734.971	-0.901886	0.278455	-3.2389	0.00119993	0.0085686	1121.35	709.636	1113.56	348.519	642.472	625.382	1	43829068	43833696	-1	ENSG00000066322	ELOVL1	58.52	protein_coding	KNOWN
ENSG00000066336	SPI1	0.136259	0.134111	0.577777	0.232115	0.816449	NA	0.284642	0.180133	0.282664	0.181405	0.334408	0.325513	11	47376411	47400127	-1	ENSG00000066336	SPI1	52.62	protein_coding	KNOWN
ENSG00000066379	ZNRD1	53.0722	-0.612748	0.417218	-1.46865	0.141927	0.310494	75.4271	47.7332	74.9031	28.6452	52.8055	51.4008	6	30026676	30032686	1	ENSG00000066379	ZNRD1	41.39	protein_coding	KNOWN
ENSG00000066382	MPPED2	0	NA	NA	NA	NA	NA	NA	NA	NA	NA	NA	NA	11	30406040	30608419	-1	ENSG00000066382	MPPED2	40.01	protein_coding	KNOWN
ENSG00000066405	CLDN18	2.83491	-0.902415	0.805027	-1.12097	0.262299	NA	3.89748	2.46648	3.8704	1.2109	2.23222	2.17284	3	137717577	137752494	1	ENSG00000066405	CLDN18	42.94	protein_coding	KNOWN
ENSG00000066422	ZBTB11	454.405	-0.404699	0.185602	-2.18047	0.0292228	0.101216	607.016	384.144	602.799	266.289	490.886	477.828	3	101367733	101396339	-1	ENSG00000066422	ZBTB11	40.45	protein_coding	KNOWN
ENSG00000066427	ATXN3	135.4	-0.0585681	0.321865	-0.181965	0.855611	0.927895	162.291	102.704	161.164	90.499	166.829	162.391	14	92524896	92572965	-1	ENSG00000066427	ATXN3	41.5	protein_coding	KNOWN
ENSG00000066455	GOLGA5	405.637	-0.144245	0.329153	-0.438232	0.661218	0.807717	499.851	316.326	496.379	262.663	484.201	471.321	14	93260576	93306308	1	ENSG00000066455	GOLGA5	39.61	protein_coding	KNOWN
ENSG00000066468	FGFR2	360.43	1.18064	0.75799	1.55759	0.119331	0.276629	242.708	153.595	241.022	319.5	588.978	573.31	10	123237848	123357972	-1	ENSG00000066468	FGFR2	45.41	protein_coding	KNOWN
ENSG00000066557	LRRC40	404.429	0.13973	0.21515	0.649453	0.516046	0.701783	451.492	285.722	448.355	288.863	532.5	518.335	1	70610488	70671303	-1	ENSG00000066557	LRRC40	35.14	protein_coding	KNOWN
ENSG00000066583	ISOC1	100.896	0.568019	0.350839	1.61903	0.105441	0.254272	95.206	60.2502	94.5447	81.9662	151.099	147.08	5	128430444	128449721	1	ENSG00000066583	ISOC1	38.93	protein_coding	KNOWN
ENSG00000066629	EML1	220.952	-0.751204	0.391882	-1.91692	0.0552486	0.161104	324.498	205.355	322.243	111.958	206.388	200.898	14	100204030	100408397	1	ENSG00000066629	EML1	45.19	protein_coding	KNOWN
ENSG00000066651	TRMT11	188.754	0.667075	0.364239	1.83142	0.0670378	0.184838	170.449	107.867	169.265	157.175	289.742	282.035	6	126307576	126360937	1	ENSG00000066651	TRMT11	36.04	protein_coding	KNOWN
ENSG00000066654	THUMPD1	601.015	0.518168	0.353078	1.46757	0.14222	0.31096	579.125	366.494	575.102	481.655	887.9	864.281	16	20744986	20753406	-1	ENSG00000066654	THUMPD1	41.76	protein_coding	KNOWN
ENSG00000066697	MSANTD3	596.366	0.753245	0.183944	4.09496	4.22233e-05	0.000528999	521.477	330.011	517.854	510.462	941.004	915.973	9	103189438	103213511	1	ENSG00000066697	MSANTD3	43.88	protein_coding	KNOWN
ENSG00000066735	KIF26A	0.51913	0.170261	0.638406	0.266697	0.789703	NA	0.549492	0.347741	0.545675	0.359083	0.661946	0.644338	14	104605060	104647231	1	ENSG00000066735	KIF26A	63.77	protein_coding	KNOWN
ENSG00000066739	ATG2B	438.866	1.51579	0.202099	7.50026	6.36904e-14	5.89886e-12	265.929	168.29	264.082	441.616	814.091	792.435	14	96747595	96830207	-1	ENSG00000066739	ATG2B	37.1	protein_coding	KNOWN
ENSG00000066777	ARFGEF1	1596.81	-0.341949	0.279037	-1.22546	0.220402	0.41277	2094.35	1325.39	2079.8	959.605	1768.97	1721.91	8	68085747	68255912	-1	ENSG00000066777	ARFGEF1	38.36	protein_coding	KNOWN
ENSG00000066813	ACSM2B	0	NA	NA	NA	NA	NA	NA	NA	NA	NA	NA	NA	16	20547548	20587749	-1	ENSG00000066813	ACSM2B	39.17	protein_coding	KNOWN
ENSG00000066827	ZFAT	108.619	-0.192182	0.293923	-0.653853	0.513207	0.700003	136.007	86.0704	135.062	69.1333	127.443	124.053	8	135490031	135725292	-1	ENSG00000066827	ZFAT	44.79	protein_coding	KNOWN
ENSG00000066855	MTFR1	568.896	-0.416319	0.200899	-2.07228	0.0382393	0.123529	763.377	483.095	758.074	332.196	612.381	596.091	8	66556969	66683496	1	ENSG00000066855	MTFR1	40.22	protein_coding	KNOWN
ENSG00000066923	STAG3	39.5205	0.440213	0.36175	1.2169	0.223644	0.416682	39.2321	24.8276	38.9596	30.9128	56.9858	55.4699	7	99775186	99819111	1	ENSG00000066923	STAG3	47.11	protein_coding	KNOWN
ENSG00000066926	FECH	187.258	0.416745	0.22218	1.87571	0.060695	0.17252	188.517	119.301	187.208	146.145	269.408	262.242	18	55215515	55254004	-1	ENSG00000066926	FECH	42.66	protein_coding	KNOWN
ENSG00000066933	MYO9A	273.667	-0.421599	0.257777	-1.63552	0.10194	0.248766	367.746	232.725	365.192	159.446	293.929	286.11	15	72114632	72410918	-1	ENSG00000066933	MYO9A	37.93	protein_coding	KNOWN
ENSG00000067048	DDX3Y	0.136259	0.134111	0.577777	0.232115	0.816449	NA	0.284642	0.180133	0.282664	0.181405	0.334408	0.325513	Y	15016019	15032390	1	ENSG00000067048	DDX3Y	37.69	protein_coding	KNOWN
ENSG00000067057	PFKP	1718.39	0.140847	0.308498	0.456558	0.647989	0.798457	1918.49	1214.1	1905.16	1228.4	2264.47	2204.23	10	3109712	3179904	1	ENSG00000067057	PFKP	51.07	protein_coding	KNOWN
ENSG00000067064	IDI1	733.11	-1.02998	0.195804	-5.26027	1.43845e-07	3.65441e-06	1152.89	729.597	1144.89	327.879	604.423	588.345	10	1085848	1095110	-1	ENSG00000067064	IDI1	43.32	protein_coding	KNOWN
ENSG00000067066	SP100	268.496	0.414158	0.637429	0.649732	0.515865	0.701721	269.152	170.33	267.283	208.282	383.954	373.741	2	231280657	231408805	1	ENSG00000067066	SP100	39.2	protein_coding	KNOWN
ENSG00000067082	KLF6	1632.04	-0.0236793	0.245753	-0.0963542	0.923239	0.961911	1931.04	1222.04	1917.63	1103.17	2033.63	1979.53	10	3818188	3827473	-1	ENSG00000067082	KLF6	48.08	protein_coding	KNOWN
ENSG00000067113	PPAP2A	223.795	0.256704	0.199868	1.28437	0.199012	0.38678	239.001	151.249	237.341	165.827	305.691	297.56	5	54720682	54830878	-1	ENSG00000067113	PPAP2A	39.62	protein_coding	KNOWN
ENSG00000067141	NEO1	58.7171	-2.09865	0.779954	-2.69074	NA	NA	92.0945	58.2811	91.4547	12.4869	23.0189	22.4065	15	73344051	73597547	1	ENSG00000067141	NEO1	38.73	protein_coding	KNOWN
ENSG00000067167	TRAM1	4321.74	0.360155	0.144415	2.49389	0.0126352	0.0542684	4442.09	2811.13	4411.23	3311.19	6103.97	5941.6	8	71485677	71520622	-1	ENSG00000067167	TRAM1	38.27	protein_coding	KNOWN
ENSG00000067177	PHKA1	57.1914	-2.32768	0.526398	-4.4219	9.7836e-06	0.000150609	106.161	67.1828	105.423	12.2812	22.6397	22.0374	X	71798664	71934167	-1	ENSG00000067177	PHKA1	37.87	protein_coding	KNOWN
ENSG00000067182	TNFRSF1A	756.803	0.0274168	0.167997	0.163198	0.870363	0.936109	880.231	557.045	874.116	520.99	960.411	934.863	12	6437923	6451280	-1	ENSG00000067182	TNFRSF1A	54.07	protein_coding	KNOWN
ENSG00000067191	CACNB1	45.176	0.363977	0.34319	1.06057	0.288886	0.492299	46.2942	29.2968	45.9726	34.5998	63.7826	62.0859	17	37329709	37353956	-1	ENSG00000067191	CACNB1	54.39	protein_coding	KNOWN
ENSG00000067208	EVI5	269.747	-1.26333	0.238211	-5.3034	1.13665e-07	2.9553e-06	444.891	281.545	441.8	107.63	198.409	193.131	1	92974253	93257961	-1	ENSG00000067208	EVI5	38.19	protein_coding	KNOWN
ENSG00000067221	STOML1	37.0943	-2.20288	0.659843	-3.33849	0.000842338	0.00646749	64.7795	40.995	64.3295	8.17116	15.063	14.6623	15	74275547	74286963	-1	ENSG00000067221	STOML1	55.06	protein_coding	KNOWN
ENSG00000067225	PKM	12914.4	0.280571	0.343433	0.816961	0.413951	0.613313	13683.5	8659.48	13588.5	9652.46	17793.7	17320.4	15	72491370	72524164	-1	ENSG00000067225	PKM	48.38	protein_coding	KNOWN
ENSG00000067248	DHX29	529.532	0.316946	0.200321	1.58219	0.113606	0.267953	553.962	350.569	550.114	400.747	738.75	719.099	5	54552073	54603550	-1	ENSG00000067248	DHX29	37.08	protein_coding	KNOWN
ENSG00000067334	DNTTIP2	1062.31	0.757871	0.367236	2.06372	0.0390445	0.125401	923.215	584.247	916.801	906.618	1671.29	1626.83	1	94333373	94345474	-1	ENSG00000067334	DNTTIP2	38.94	protein_coding	KNOWN
ENSG00000067365	METTL22	54.6492	-0.460257	0.40559	-1.13478	0.256466	0.45629	74.4189	47.0952	73.9019	31.4132	57.9081	56.3677	16	8715540	8740081	1	ENSG00000067365	METTL22	49.53	protein_coding	KNOWN
ENSG00000067369	TP53BP1	647.68	0.237271	0.209333	1.13346	0.257019	0.457014	697.738	441.556	692.891	477.637	880.492	857.071	15	43699407	43802926	-1	ENSG00000067369	TP53BP1	41.71	protein_coding	KNOWN
ENSG00000067445	TRO	111.842	1.78595	0.459259	3.88876	0.000100759	0.00110557	57.3418	36.2882	56.9435	114.835	211.691	206.06	X	54946895	54957864	1	ENSG00000067445	TRO	51.41	protein_coding	KNOWN
ENSG00000067533	RRP15	318.704	0.0282715	0.263777	0.107179	0.914647	0.958362	370.251	234.31	367.679	219.274	404.217	393.465	1	218458629	218511325	1	ENSG00000067533	RRP15	37.64	protein_coding	KNOWN
ENSG00000067560	RHOA	4324.85	1.5627	0.136508	11.4477	2.41337e-30	1.63144e-27	2563.4	1622.22	2545.59	4397.61	8106.7	7891.05	3	49396578	49450431	-1	ENSG00000067560	RHOA	46.57	protein_coding	KNOWN
ENSG00000067596	DHX8	474.78	-0.0241367	0.254527	-0.0948296	0.92445	0.962652	562.086	355.71	558.181	321.009	591.758	576.017	17	41561233	41621831	1	ENSG00000067596	DHX8	46.36	protein_coding	KNOWN
ENSG00000067606	PRKCZ	22.4772	-0.607165	0.452694	-1.34123	0.179847	0.360778	31.4796	19.9215	31.2609	12.0015	22.1239	21.5354	1	1981909	2116834	1	ENSG00000067606	PRKCZ	56.44	protein_coding	KNOWN
ENSG00000067646	ZFY	0	NA	NA	NA	NA	NA	NA	NA	NA	NA	NA	NA	Y	2803112	2850547	1	ENSG00000067646	ZFY	37.41	protein_coding	KNOWN
ENSG00000067704	IARS2	1289.09	0.257171	0.150059	1.7138	0.0865661	0.221625	1378.74	872.523	1369.16	956.927	1764.03	1717.11	1	220267444	220321380	1	ENSG00000067704	IARS2	39.21	protein_coding	KNOWN
ENSG00000067715	SYT1	81.0741	-1.06159	0.503749	-2.10738	0.0350846	0.115738	127.081	80.4217	126.198	35.358	65.1802	63.4464	12	79257773	79845788	1	ENSG00000067715	SYT1	35.61	protein_coding	KNOWN
ENSG00000067798	NAV3	75.5969	-0.0502248	0.619841	-0.0810286	0.935419	0.967478	90.3909	57.203	89.763	50.6974	93.4573	90.9712	12	78224685	78606790	1	ENSG00000067798	NAV3	34.97	protein_coding	KNOWN
ENSG00000067829	IDH3G	436.718	-0.663942	0.406944	-1.63153	0.102778	0.250195	626.154	396.255	621.804	229.506	423.079	411.825	X	153051221	153059978	-1	ENSG00000067829	IDH3G	58.77	protein_coding	KNOWN
ENSG00000067836	ROGDI	28.0114	-0.641669	0.612994	-1.04678	0.295202	0.498837	39.9161	25.2605	39.6388	14.8582	27.3901	26.6615	16	4846969	4852951	-1	ENSG00000067836	ROGDI	63.26	protein_coding	KNOWN
ENSG00000067840	PDZD4	32.9341	-0.320393	0.608075	-0.526897	0.598265	0.764815	42.7599	27.0602	42.4629	19.887	36.6603	35.6851	X	153067621	153096020	-1	ENSG00000067840	PDZD4	56.35	protein_coding	KNOWN
ENSG00000067842	ATP2B3	0	NA	NA	NA	NA	NA	NA	NA	NA	NA	NA	NA	X	152783134	152848397	1	ENSG00000067842	ATP2B3	58.21	protein_coding	KNOWN
ENSG00000067900	ROCK1	1172.86	0.649554	0.194044	3.34746	0.000815548	0.00630226	1071.5	678.087	1064.06	976.127	1799.43	1751.56	18	18529701	18691812	-1	ENSG00000067900	ROCK1	36.87	protein_coding	KNOWN
ENSG00000067955	CBFB	1180.51	0.689949	0.265014	2.60344	0.00922923	0.0427071	1058.6	669.921	1051.24	991.756	1828.24	1779.61	16	67063019	67134961	1	ENSG00000067955	CBFB	40.45	protein_coding	KNOWN
ENSG00000067992	PDK3	132.075	1.12174	0.288823	3.88382	0.000102826	0.00112508	97.2498	61.5435	96.5742	122.898	226.554	220.528	X	24483338	24557954	1	ENSG00000067992	PDK3	40.95	protein_coding	KNOWN
ENSG00000068001	HYAL2	293.661	-0.554913	0.30307	-1.83097	0.0671044	0.184924	409.316	259.031	406.472	161.805	298.277	290.343	3	50355221	50360337	-1	ENSG00000068001	HYAL2	61.05	protein_coding	KNOWN
ENSG00000068024	HDAC4	126.741	-0.608777	0.28516	-2.13486	0.0327722	0.11029	178.908	113.22	177.666	68.1319	125.597	122.256	2	239969864	240323348	-1	ENSG00000068024	HDAC4	51.33	protein_coding	KNOWN
ENSG00000068028	RASSF1	422.906	0.0206807	0.351948	0.0587606	0.953143	0.976571	492.427	311.627	489.006	290.099	534.779	520.554	3	50367219	50378411	-1	ENSG00000068028	RASSF1	54.56	protein_coding	KNOWN
ENSG00000068078	FGFR3	21.0755	-2.79383	0.701257	-3.98404	6.77539e-05	0.000794448	36.9312	23.3715	36.6746	3.09275	5.70128	5.54962	4	1795034	1810599	1	ENSG00000068078	FGFR3	65.82	protein_coding	KNOWN
ENSG00000068079	IFI35	106.129	-0.328747	0.531721	-0.61827	0.536397	0.717804	138.768	87.818	137.804	64.1663	118.286	115.14	17	41158742	41166473	1	ENSG00000068079	IFI35	50.97	protein_coding	KNOWN
ENSG00000068097	HEATR6	150.162	-0.454585	0.211041	-2.15402	0.0312389	0.106327	203.659	128.884	202.245	86.3059	159.099	154.867	17	58120555	58156292	-1	ENSG00000068097	HEATR6	40.4	protein_coding	KNOWN
ENSG00000068120	COASY	321.73	0.113916	0.227038	0.501747	0.615845	0.777142	362.565	229.446	360.046	227.854	420.035	408.862	17	40713485	40718295	1	ENSG00000068120	COASY	57.56	protein_coding	KNOWN
ENSG00000068137	PLEKHH3	85.3099	0.0978818	0.496973	0.196956	0.843862	0.921602	96.6019	61.1335	95.9308	60.0386	110.677	107.733	17	40819932	40829048	-1	ENSG00000068137	PLEKHH3	62.07	protein_coding	KNOWN
ENSG00000068305	MEF2A	468.145	-0.916119	0.281412	-3.25543	0.00113219	0.00817551	716.593	453.489	711.615	220.533	406.538	395.723	15	100017370	100256671	1	ENSG00000068305	MEF2A	39.28	protein_coding	KNOWN
ENSG00000068308	OTUD5	333.442	-0.694684	0.266429	-2.60739	0.00912366	0.042332	482.928	305.616	479.573	173.277	319.425	310.928	X	48779305	48815648	-1	ENSG00000068308	OTUD5	49.97	protein_coding	KNOWN
ENSG00000068323	TFE3	613.81	0.955882	0.262589	3.64022	0.000272405	0.00254681	488.614	309.214	485.219	550.42	1014.66	987.672	X	48886242	48901012	-1	ENSG00000068323	TFE3	52.52	protein_coding	KNOWN
ENSG00000068354	TBC1D25	197.082	-0.843785	0.317177	-2.6603	0.00780715	0.037674	296.255	187.482	294.197	95.8609	176.713	172.013	X	48397845	48420997	1	ENSG00000068354	TBC1D25	48.17	protein_coding	KNOWN
ENSG00000068366	ACSL4	2189.8	0.613442	0.294846	2.08055	0.0374751	0.121641	2028.66	1283.82	2014.57	1802.41	3322.62	3234.24	X	108872579	108976632	-1	ENSG00000068366	ACSL4	38.69	protein_coding	KNOWN
ENSG00000068383	INPP5A	170.358	-0.588834	0.471449	-1.24899	0.211669	0.402179	239.69	151.686	238.025	92.5494	170.609	166.07	10	134351324	134596979	1	ENSG00000068383	INPP5A	54.13	protein_coding	KNOWN
ENSG00000068394	GPKOW	137.135	0.307442	0.27967	1.0993	0.271636	0.473421	143.872	91.0477	142.872	103.396	190.604	185.534	X	48970334	48980151	-1	ENSG00000068394	GPKOW	51.16	protein_coding	KNOWN
ENSG00000068400	GRIPAP1	316.03	0.757482	0.303957	2.49207	0.0127	0.054415	275.007	174.035	273.096	269.99	497.709	484.47	X	48830134	48858675	-1	ENSG00000068400	GRIPAP1	50.23	protein_coding	KNOWN
ENSG00000068438	FTSJ1	421.867	-0.186761	0.192882	-0.968262	0.332913	0.536777	527.444	333.787	523.78	269.113	496.093	482.896	X	48334541	48344752	1	ENSG00000068438	FTSJ1	50.5	protein_coding	KNOWN
ENSG00000068489	PRR11	457.391	-1.89239	0.319925	-5.9151	3.31677e-09	1.25547e-07	833.934	527.747	828.141	130.45	240.477	234.08	17	57232860	57282066	1	ENSG00000068489	PRR11	44.47	protein_coding	KNOWN
ENSG00000068615	REEP1	40.7745	-0.812564	0.566672	-1.43392	0.151594	0.324699	60.6074	38.3548	60.1864	20.0401	36.9425	35.9598	2	86441116	86565206	-1	ENSG00000068615	REEP1	46.05	protein_coding	KNOWN
ENSG00000068650	ATP11A	275.816	-0.159686	0.635803	-0.251157	0.801693	0.89755	341.33	216.007	338.959	177.453	327.123	318.422	13	113344643	113541482	1	ENSG00000068650	ATP11A	50.33	protein_coding	KNOWN
ENSG00000068654	POLR1A	469.76	0.222531	0.263525	0.844439	0.398424	0.599217	509.04	322.141	505.504	344.921	635.84	618.926	2	86247339	86333278	-1	ENSG00000068654	POLR1A	46.69	protein_coding	KNOWN
ENSG00000068697	LAPTM4A	2850.61	-0.579809	0.252371	-2.29745	0.0215932	0.080899	4005.98	2535.15	3978.16	1556.5	2869.31	2792.98	2	20232411	20251789	-1	ENSG00000068697	LAPTM4A	41.61	protein_coding	KNOWN
ENSG00000068724	TTC7A	81.4577	-1.03997	0.615578	-1.68943	0.0911379	0.22996	125.924	79.69	125.05	35.5653	65.5623	63.8183	2	47143296	47303276	1	ENSG00000068724	TTC7A	50.88	protein_coding	KNOWN
ENSG00000068745	IP6K2	453.422	0.355337	0.192915	1.84194	0.0654839	0.181844	467.297	295.724	464.05	347.168	639.981	622.957	3	48725436	48777786	-1	ENSG00000068745	IP6K2	47.61	protein_coding	KNOWN
ENSG00000068781	STON1-GTF2A1L	0.142985	-0.138256	0.577777	-0.239289	0.810881	NA	0.31282	0.197965	0.310646	0.165065	0.304286	0.296192	2	48757064	49003654	1	ENSG00000068781	STON1-GTF2A1L	40.98	protein_coding	KNOWN
ENSG00000068784	SRBD1	107.605	-0.271239	0.262329	-1.03397	0.301152	0.504831	138.46	87.6229	137.498	66.6273	122.823	119.556	2	45615819	45839304	-1	ENSG00000068784	SRBD1	36.55	protein_coding	KNOWN
ENSG00000068793	CYFIP1	791.87	0.185102	0.170449	1.08597	0.277493	0.480497	870.247	550.727	864.202	574.571	1059.18	1031.01	15	22892005	23006016	1	ENSG00000068793	CYFIP1	48.83	protein_coding	KNOWN
ENSG00000068796	KIF2A	1020.54	0.291425	0.354588	0.82187	0.411151	0.610971	1076.52	681.266	1069.04	765.121	1410.45	1372.93	5	61601989	61833076	1	ENSG00000068796	KIF2A	38.86	protein_coding	KNOWN
ENSG00000068831	RASGRP2	9.70207	2.85756	0.705096	4.05272	5.06262e-05	0.00062028	2.46123	1.55756	2.44413	10.3596	19.0972	18.5892	11	64494383	64512928	-1	ENSG00000068831	RASGRP2	55.63	protein_coding	KNOWN
ENSG00000068878	PSME4	1008.12	-0.267029	0.27106	-0.985131	0.32456	0.528276	1292.78	818.125	1283.8	623.91	1150.14	1119.54	2	54091204	54197977	-1	ENSG00000068878	PSME4	37.98	protein_coding	KNOWN
ENSG00000068885	IFT80	232.884	-0.741175	0.283126	-2.61782	0.00884927	0.0413924	341.346	216.017	338.974	118.593	218.618	212.803	3	159974774	160117668	-1	ENSG00000068885	IFT80	36.52	protein_coding	KNOWN
ENSG00000068903	SIRT2	290.651	-0.523156	0.183335	-2.85354	0.00432348	0.02377	402.473	254.701	399.677	162.641	299.819	291.843	19	39369197	39390502	-1	ENSG00000068903	SIRT2	53.54	protein_coding	KNOWN
ENSG00000068912	ERLEC1	682.758	-2.04619	0.345349	-5.92498	3.1233e-09	1.19533e-07	1265.25	800.697	1256.46	177.906	327.958	319.234	2	54014181	54045956	1	ENSG00000068912	ERLEC1	38.1	protein_coding	KNOWN
ENSG00000068971	PPP2R5B	260.429	-0.971796	0.207565	-4.68189	2.84243e-06	5.11506e-05	404.023	255.682	401.216	119.632	220.533	214.667	11	64685025	64701945	1	ENSG00000068971	PPP2R5B	54.42	protein_coding	KNOWN
ENSG00000068976	PYGM	3.08102	1.87013	0.825087	2.26658	0.0234158	0.0859868	1.28124	0.810821	1.27234	2.72004	5.01422	4.88083	11	64513861	64527769	-1	ENSG00000068976	PYGM	56.99	protein_coding	KNOWN
ENSG00000068985	PAGE1	0.428956	-0.373682	0.579752	-0.644555	0.519215	NA	0.603934	0.382193	0.599738	0.270694	0.499007	0.485733	X	49452053	49460596	-1	ENSG00000068985	PAGE1	40.44	protein_coding	KNOWN
ENSG00000069011	PITX1	469.844	0.00307453	0.532185	0.00577719	0.99539	0.997701	550.453	348.348	546.629	320.35	590.545	574.836	5	134363425	134370503	-1	ENSG00000069011	PITX1	59.4	protein_coding	KNOWN
ENSG00000069018	TRPC7	0.274627	-0.00207259	0.577777	-0.00358718	0.997138	NA	0.416448	0.263545	0.413555	0.241499	0.445188	0.433346	5	135548999	135732730	-1	ENSG00000069018	TRPC7	41.83	protein_coding	KNOWN
ENSG00000069020	MAST4	37.4922	-1.20329	0.542415	-2.2184	0.0265279	0.0940177	60.2369	38.1203	59.8184	15.192	28.0055	27.2605	5	65892176	66465423	1	ENSG00000069020	MAST4	39.2	protein_coding	KNOWN
ENSG00000069122	GPR116	0.428956	-0.373682	0.579752	-0.644555	0.519215	NA	0.603934	0.382193	0.599738	0.270694	0.499007	0.485733	6	46820249	46922680	-1	ENSG00000069122	GPR116	41.65	protein_coding	KNOWN
ENSG00000069188	SDK2	1.95303	-1.49865	0.799262	-1.87504	0.0607877	NA	2.56892	1.62571	2.55107	0.527949	0.973239	0.94735	17	71330523	71640228	-1	ENSG00000069188	SDK2	52.3	protein_coding	KNOWN
ENSG00000069206	ADAM7	0	NA	NA	NA	NA	NA	NA	NA	NA	NA	NA	NA	8	24298443	24384483	1	ENSG00000069206	ADAM7	36.76	protein_coding	KNOWN
ENSG00000069248	NUP133	819.394	0.0980095	0.361242	0.271313	0.786151	0.88826	928.863	587.821	922.41	577.344	1064.3	1035.99	1	229577045	229644103	-1	ENSG00000069248	NUP133	40.19	protein_coding	KNOWN
ENSG00000069275	NUCKS1	5928.59	-0.623136	0.412872	-1.50927	0.131229	0.294976	8411.08	5322.87	8352.65	3171.38	5846.24	5690.72	1	205681947	205719404	-1	ENSG00000069275	NUCKS1	39.57	protein_coding	KNOWN
ENSG00000069329	VPS35	1494.1	-0.039777	0.298035	-0.133464	0.893826	0.948764	1777.64	1124.96	1765.29	1004.27	1851.3	1802.06	16	46690054	46723430	-1	ENSG00000069329	VPS35	38.85	protein_coding	KNOWN
ENSG00000069345	DNAJA2	587.989	0.759266	0.190104	3.99394	6.49845e-05	0.000767765	512.478	324.316	508.918	503.752	928.634	903.931	16	46989299	47007699	-1	ENSG00000069345	DNAJA2	42.74	protein_coding	KNOWN
ENSG00000069399	BCL3	106.433	-0.544487	0.676253	-0.805153	NA	NA	146.911	92.9708	145.89	58.4959	107.833	104.965	19	45250962	45263301	1	ENSG00000069399	BCL3	58.73	protein_coding	KNOWN
ENSG00000069424	KCNAB2	32.7505	0.0445147	0.437849	0.101667	0.919021	0.960085	37.9902	24.0417	37.7263	22.7537	41.9449	40.8291	1	6051526	6161253	1	ENSG00000069424	KCNAB2	56.05	protein_coding	KNOWN
ENSG00000069431	ABCC9	7.59165	-0.411446	0.799137	-0.514863	0.606649	0.770162	10.2339	6.47645	10.1629	4.46854	8.23746	8.01833	12	21950335	22094336	-1	ENSG00000069431	ABCC9	35.98	protein_coding	KNOWN
ENSG00000069482	GAL	48.9069	1.82123	0.74846	2.4333	0.0149619	0.061558	22.2636	14.0893	22.1089	45.6897	84.2261	81.9856	11	68451247	68458643	1	ENSG00000069482	GAL	57.14	protein_coding	KNOWN
ENSG00000069493	CLEC2D	10.1266	1.33041	0.642228	2.07155	0.038307	0.123696	6.51364	4.12209	6.46839	9.51254	17.5357	17.0693	12	9809270	9848413	1	ENSG00000069493	CLEC2D	37.95	protein_coding	KNOWN
ENSG00000069509	FUNDC1	124.702	1.05762	0.350883	3.01418	0.00257675	0.01587	94.4451	59.7686	93.789	114.166	210.457	204.859	X	44382885	44402247	-1	ENSG00000069509	FUNDC1	41.18	protein_coding	KNOWN
ENSG00000069535	MAOB	1.68048	-0.833897	0.754409	-1.10537	0.269001	NA	2.13257	1.34957	2.11775	0.694792	1.2808	1.24673	X	43625858	43741693	-1	ENSG00000069535	MAOB	39.31	protein_coding	KNOWN
ENSG00000069667	RORA	22.7727	-1.2636	0.608148	-2.07778	0.0377293	0.122339	36.5848	23.1523	36.3306	8.84909	16.3127	15.8788	15	60780483	61521518	-1	ENSG00000069667	RORA	41.64	protein_coding	KNOWN
ENSG00000069696	DRD4	0.66574	0.0624962	0.739908	0.0844648	0.932687	NA	0.750871	0.475181	0.745654	0.455363	0.839432	0.817103	11	637293	640706	1	ENSG00000069696	DRD4	67.02	protein_coding	KNOWN
ENSG00000069702	TGFBR3	476.768	0.0167854	0.318494	0.0527024	0.957969	0.978738	556.036	351.882	552.174	326.69	602.232	586.212	1	92145902	92371892	-1	ENSG00000069702	TGFBR3	42.29	protein_coding	KNOWN
ENSG00000069712	KIAA1107	2.85199	-1.02671	0.767353	-1.33799	NA	NA	3.67213	2.32387	3.64662	1.04671	1.92954	1.87822	1	92632542	92650280	1	ENSG00000069712	KIAA1107	34.59	protein_coding	KNOWN
ENSG00000069764	PLA2G10	0	NA	NA	NA	NA	NA	NA	NA	NA	NA	NA	NA	16	14766405	14788526	-1	ENSG00000069764	PLA2G10	47.91	protein_coding	KNOWN
ENSG00000069812	HES2	0.88912	-0.142069	0.759417	-0.187077	0.8516	NA	1.05894	0.670138	1.05158	0.557292	1.02733	1	1	6472478	6484730	-1	ENSG00000069812	HES2	57.51	protein_coding	KNOWN
ENSG00000069849	ATP1B3	2907.13	0.279211	0.146455	1.90647	0.0565897	0.163786	3082.77	1950.9	3061.35	2172.56	4004.97	3898.43	3	141594966	141645356	1	ENSG00000069849	ATP1B3	40.61	protein_coding	KNOWN
ENSG00000069869	NEDD4	630.62	0.87384	0.24577	3.55553	0.000377222	0.00333875	521.453	329.996	517.83	554.941	1023	995.785	15	56119120	56285944	-1	ENSG00000069869	NEDD4	38.51	protein_coding	KNOWN
ENSG00000069943	PIGB	94.9845	0.0805526	0.318986	0.252527	0.800633	0.896841	108.656	68.7617	107.901	66.7239	123.001	119.729	15	55611158	55647846	1	ENSG00000069943	PIGB	39.99	protein_coding	KNOWN
ENSG00000069956	MAPK6	1257.41	0.035771	0.208548	0.171524	0.863812	0.932875	1457.84	922.58	1447.71	867.877	1599.87	1557.32	15	52244303	52358462	1	ENSG00000069956	MAPK6	43.19	protein_coding	KNOWN
ENSG00000069966	GNB5	107.085	-0.353617	0.445419	-0.793898	0.427255	0.625272	141.196	89.3544	140.215	64.173	118.299	115.152	15	52413117	52483566	-1	ENSG00000069966	GNB5	45.18	protein_coding	KNOWN
ENSG00000069974	RAB27A	78.631	0.47614	0.676942	0.703368	0.481826	0.67369	76.7683	48.582	76.235	62.0146	114.32	111.279	15	55495164	55611311	-1	ENSG00000069974	RAB27A	41.6	protein_coding	KNOWN
ENSG00000069998	CECR5	229.479	-0.753708	0.212309	-3.55005	0.000385161	0.00338524	337.306	213.461	334.963	116.176	214.162	208.465	22	17618401	17646177	-1	ENSG00000069998	CECR5	50.12	protein_coding	KNOWN
ENSG00000070010	UFD1L	466.041	-0.208522	0.334	-0.624316	0.53242	0.714489	586.856	371.386	582.779	294.944	543.71	529.247	22	19437464	19466738	-1	ENSG00000070010	UFD1L	46.97	protein_coding	KNOWN
ENSG00000070018	LRP6	452.764	0.410889	0.295926	1.38849	0.164989	0.341806	456.185	288.692	453.016	352.217	649.289	632.017	12	12268959	12419946	-1	ENSG00000070018	LRP6	38.54	protein_coding	KNOWN
ENSG00000070019	GUCY2C	3.40606	0.58555	0.825185	0.709598	0.477954	0.670748	3.10615	1.9657	3.08458	2.70689	4.98997	4.85724	12	14765576	14849519	-1	ENSG00000070019	GUCY2C	39.57	protein_coding	KNOWN
ENSG00000070031	SCT	0	NA	NA	NA	NA	NA	NA	NA	NA	NA	NA	NA	11	626431	627143	-1	ENSG00000070031	SCT	73.35	protein_coding	KNOWN
ENSG00000070047	PHRF1	151.853	-0.431273	0.474116	-0.909635	0.363015	0.565812	204.185	129.216	202.767	87.9382	162.108	157.796	11	576486	612222	1	ENSG00000070047	PHRF1	56.31	protein_coding	KNOWN
ENSG00000070061	IKBKAP	967.828	-0.449049	0.386483	-1.16188	0.245282	0.443706	1309.26	828.549	1300.16	556.964	1026.73	999.415	9	111629797	111696396	-1	ENSG00000070061	IKBKAP	39.91	protein_coding	KNOWN
ENSG00000070081	NUCB2	1027.86	-0.677224	0.260957	-2.59515	0.00945485	0.0435826	1483.16	938.603	1472.86	538.645	992.958	966.544	11	17229700	17371521	1	ENSG00000070081	NUCB2	41.44	protein_coding	KNOWN
ENSG00000070087	PFN2	1208.2	-1.46066	0.267257	-5.46538	4.61927e-08	1.31611e-06	2067.69	1308.52	2053.33	436.277	804.248	782.854	3	149682691	149768575	-1	ENSG00000070087	PFN2	39.59	protein_coding	KNOWN
ENSG00000070159	PTPN3	274.595	1.41374	0.551138	2.56513	0.0103138	0.046447	170.471	107.881	169.287	263.76	486.224	473.29	9	112137746	112260590	-1	ENSG00000070159	PTPN3	45.34	protein_coding	KNOWN
ENSG00000070182	SPTB	8.80803	-0.788677	0.674904	-1.16858	0.242574	0.440189	13.1054	8.29364	13.0144	4.40571	8.12163	7.90559	14	65213002	65346601	-1	ENSG00000070182	SPTB	48.21	protein_coding	KNOWN
ENSG00000070190	DAPP1	0.428956	-0.373682	0.579752	-0.644555	0.519215	NA	0.603934	0.382193	0.599738	0.270694	0.499007	0.485733	4	100737990	100791311	1	ENSG00000070190	DAPP1	38.71	protein_coding	KNOWN
ENSG00000070193	FGF10	0.835241	-0.288554	0.684532	-0.421535	0.673364	NA	0.990036	0.626534	0.983159	0.470725	0.867751	0.844668	5	44303646	44389808	-1	ENSG00000070193	FGF10	35.67	protein_coding	KNOWN
ENSG00000070214	SLC44A1	208.051	-1.15107	0.614686	-1.87262	NA	NA	327.308	207.134	325.035	85.5912	157.782	153.585	9	108006903	108201452	1	ENSG00000070214	SLC44A1	38.86	protein_coding	KNOWN
ENSG00000070269	TMEM260	133.169	-0.457116	0.296476	-1.54183	0.123115	0.282162	180.636	114.313	179.381	76.4149	140.866	137.119	14	56955072	57117324	1	ENSG00000070269	TMEM260	39.13	protein_coding	KNOWN
ENSG00000070366	SMG6	241.44	-0.361888	0.314965	-1.14898	0.250564	0.449495	319.073	201.922	316.857	144.188	265.802	258.731	17	1963133	2207065	-1	ENSG00000070366	SMG6	45.75	protein_coding	KNOWN
ENSG00000070367	EXOC5	888.582	0.42463	0.22694	1.87111	0.0613304	0.173945	889.895	563.161	883.713	693.657	1278.71	1244.7	14	57670518	57735726	-1	ENSG00000070367	EXOC5	36	protein_coding	KNOWN
ENSG00000070371	CLTCL1	74.6592	0.0160207	0.576941	0.0277683	0.977847	0.988785	87.3115	55.2542	86.705	51.2712	94.5152	92.001	22	19166986	19279239	-1	ENSG00000070371	CLTCL1	46.42	protein_coding	KNOWN
ENSG00000070388	FGF22	0.694226	-0.0948392	0.588293	-0.161211	0.871927	NA	0.862921	0.546091	0.856927	0.469247	0.865026	0.842016	19	639879	643703	1	ENSG00000070388	FGF22	68.05	protein_coding	KNOWN
ENSG00000070404	FSTL3	250.937	-0.522569	0.562038	-0.929775	0.352488	0.55521	345.758	218.809	343.356	139.779	257.674	250.82	19	676392	683385	1	ENSG00000070404	FSTL3	64.96	protein_coding	KNOWN
ENSG00000070413	DGCR2	485.763	-0.55663	0.396522	-1.40378	0.160384	0.336297	677.309	428.628	672.604	267.426	492.983	479.869	22	19023795	19109967	-1	ENSG00000070413	DGCR2	48.63	protein_coding	KNOWN
ENSG00000070423	RNF126	100.932	-1.13215	0.60111	-1.88343	0.0596415	0.17021	158.406	100.246	157.306	41.9701	77.3692	75.3111	19	647526	663277	-1	ENSG00000070423	RNF126	63.55	protein_coding	KNOWN
ENSG00000070444	MNT	195.166	-1.35445	0.393792	-3.43951	0.000582766	0.00476757	324.805	205.549	322.548	73.7686	135.988	132.37	17	2287354	2304412	-1	ENSG00000070444	MNT	61.67	protein_coding	KNOWN
ENSG00000070476	ZXDC	146.39	-0.399189	0.281695	-1.4171	0.156454	0.330913	195.52	123.733	194.161	86.0998	158.719	154.497	3	126156444	126194762	-1	ENSG00000070476	ZXDC	48.68	protein_coding	KNOWN
ENSG00000070495	JMJD6	398.84	0.000681162	0.344635	0.00197647	0.998423	0.999259	467.819	296.055	464.569	271.808	501.061	487.732	17	74708919	74722866	-1	ENSG00000070495	JMJD6	48.79	protein_coding	KNOWN
ENSG00000070501	POLB	158.185	0.643739	0.230617	2.79137	0.00524847	0.0276434	144.874	91.6822	143.868	131.448	242.317	235.871	8	42195972	42229326	1	ENSG00000070501	POLB	40.44	protein_coding	KNOWN
ENSG00000070526	ST6GALNAC1	0	NA	NA	NA	NA	NA	NA	NA	NA	NA	NA	NA	17	74620843	74639920	-1	ENSG00000070526	ST6GALNAC1	48.62	protein_coding	KNOWN
ENSG00000070540	WIPI1	150.432	-2.20657	0.516642	-4.27098	1.94616e-05	0.000272357	275.158	174.131	273.247	34.6194	63.8185	62.1209	17	66417089	66453654	-1	ENSG00000070540	WIPI1	46.58	protein_coding	KNOWN
ENSG00000070601	FRMPD1	0.132635	0.134111	0.577777	0.232115	0.816449	NA	0.284642	0.180133	0.282664	0.181405	0.334408	0.325513	9	37650997	37746901	1	ENSG00000070601	FRMPD1	44.15	protein_coding	KNOWN
ENSG00000070610	GBA2	679.251	-0.0595819	0.338188	-0.17618	0.860153	0.930375	813.748	514.972	808.095	453.454	835.913	813.677	9	35736863	35749983	-1	ENSG00000070610	GBA2	51.55	protein_coding	KNOWN
ENSG00000070614	NDST1	1728.6	-0.644419	0.385535	-1.67149	0.0946245	0.236266	2467.79	1561.72	2450.65	916.85	1690.15	1645.19	5	149865381	149937773	1	ENSG00000070614	NDST1	52.04	protein_coding	KNOWN
ENSG00000070669	ASNS	388.226	-1.32492	0.426997	-3.10288	0.0019165	0.0124677	642.214	406.419	637.753	148.874	274.44	267.14	7	97481430	97501854	-1	ENSG00000070669	ASNS	38.42	protein_coding	KNOWN
ENSG00000070718	AP3M2	299.212	-0.242425	0.270284	-0.896928	0.369757	0.572608	381.102	241.177	378.455	187.087	344.883	335.709	8	42010464	42029191	1	ENSG00000070718	AP3M2	41.4	protein_coding	KNOWN
ENSG00000070729	CNGB1	0	NA	NA	NA	NA	NA	NA	NA	NA	NA	NA	NA	16	57917503	58005020	-1	ENSG00000070729	CNGB1	50.36	protein_coding	KNOWN
ENSG00000070731	ST6GALNAC2	317.008	0.7069	0.2826	2.50142	0.0123697	0.0533491	282.215	178.597	280.254	267.521	493.157	480.039	17	74559792	74583038	-1	ENSG00000070731	ST6GALNAC2	53.34	protein_coding	KNOWN
ENSG00000070748	CHAT	0	NA	NA	NA	NA	NA	NA	NA	NA	NA	NA	NA	10	50817141	50901925	1	ENSG00000070748	CHAT	47.82	protein_coding	KNOWN
ENSG00000070756	PABPC1	23907.7	-0.261029	0.287882	-0.90672	0.364555	0.567207	30586	19356	30373.5	14822.6	27324.5	26597.7	8	101698044	101735037	-1	ENSG00000070756	PABPC1	40.75	protein_coding	KNOWN
ENSG00000070759	TESK2	41.1903	0.140263	0.462487	0.303279	0.761677	0.874453	46.1914	29.2317	45.8705	29.564	54.4994	53.0497	1	45809555	45956872	-1	ENSG00000070759	TESK2	42.23	protein_coding	KNOWN
ENSG00000070761	C16orf80	308.678	0.175405	0.2896	0.60568	0.544727	0.723696	340.197	215.29	337.834	223.107	411.283	400.343	16	58147496	58163354	-1	ENSG00000070761	C16orf80	44.93	protein_coding	KNOWN
ENSG00000070770	CSNK2A2	527.63	-0.22032	0.248191	-0.887702	0.374701	0.577609	666.252	421.631	661.624	332.12	612.242	595.956	16	58191811	58231824	-1	ENSG00000070770	CSNK2A2	41.31	protein_coding	KNOWN
ENSG00000070778	PTPN21	131.022	0.0302058	0.399445	0.0756194	0.939722	0.969202	152.387	96.4365	151.328	90.3692	166.59	162.158	14	88932122	89021077	-1	ENSG00000070778	PTPN21	41.28	protein_coding	KNOWN
ENSG00000070785	EIF2B3	331.823	0.0692004	0.20955	0.330233	0.741224	0.862035	380.4	240.732	377.757	231.767	427.247	415.882	1	45316450	45452282	-1	ENSG00000070785	EIF2B3	42.52	protein_coding	KNOWN
ENSG00000070808	CAMK2A	2.49665	1.78612	0.816848	2.1866	0.0287719	NA	0.990566	0.626869	0.983685	1.98398	3.65734	3.56006	5	149599054	149669854	-1	ENSG00000070808	CAMK2A	52.11	protein_coding	KNOWN
ENSG00000070814	TCOF1	739.777	0.0825742	0.167058	0.494284	0.621105	0.780422	844.005	534.12	838.141	519.017	956.774	931.323	5	149737202	149779871	1	ENSG00000070814	TCOF1	52.45	protein_coding	KNOWN
ENSG00000070831	CDC42	2069.54	0.0254666	0.157395	0.161801	0.871463	0.936764	2407.88	1523.8	2391.15	1423.25	2623.66	2553.87	1	22379120	22419437	1	ENSG00000070831	CDC42	41.82	protein_coding	KNOWN
ENSG00000070882	OSBPL3	371.653	-0.332821	0.298404	-1.11534	0.264705	0.465938	485.924	307.512	482.549	224.057	413.035	402.048	7	24836158	25021253	-1	ENSG00000070882	OSBPL3	40.72	protein_coding	KNOWN
ENSG00000070886	EPHA8	0.224373	-0.138256	0.577777	-0.239289	0.810881	NA	0.31282	0.197965	0.310646	0.165065	0.304286	0.296192	1	22890057	22930087	1	ENSG00000070886	EPHA8	56.79	protein_coding	KNOWN
ENSG00000070915	SLC12A3	0.401528	0.361197	0.580075	0.622672	0.5335	NA	0.458683	0.290273	0.455497	0.342156	0.630742	0.613963	16	56899119	56949762	1	ENSG00000070915	SLC12A3	52.83	protein_coding	KNOWN
ENSG00000070950	RAD18	502.425	1.0231	0.287781	3.55514	0.000377774	0.00333875	387.331	245.119	384.641	457.137	842.702	820.286	3	8817088	9005457	-1	ENSG00000070950	RAD18	40.44	protein_coding	KNOWN
ENSG00000070961	ATP2B1	1938.16	0.433484	0.205105	2.11347	0.0345603	0.114475	1934.62	1224.3	1921.18	1517.29	2797.02	2722.61	12	89981828	90103077	-1	ENSG00000070961	ATP2B1	36.37	protein_coding	KNOWN
ENSG00000070985	TRPM5	0.284978	-0.274439	0.577777	-0.474992	0.634793	NA	0.457673	0.289634	0.454494	0.219746	0.405087	0.394312	11	2425745	2444275	-1	ENSG00000070985	TRPM5	63.7	protein_coding	KNOWN
ENSG00000071051	NCK2	108.84	-0.550292	0.526603	-1.04498	0.296031	0.49964	151.228	95.703	150.177	59.9732	110.557	107.616	2	106361354	106510730	1	ENSG00000071051	NCK2	44.54	protein_coding	KNOWN
ENSG00000071054	MAP4K4	1008.59	-0.439434	0.408352	-1.07611	0.281877	0.485501	1360.96	861.269	1351.5	582.83	1074.41	1045.83	2	102313312	102511149	1	ENSG00000071054	MAP4K4	41.04	protein_coding	KNOWN
ENSG00000071073	MGAT4A	71.8985	-0.12827	0.767809	-0.16706	0.867323	0.934897	87.9872	55.6818	87.376	46.7505	86.1814	83.8889	2	99235569	99347589	-1	ENSG00000071073	MGAT4A	40.01	protein_coding	KNOWN
ENSG00000071082	RPL31	1111.56	-0.367851	0.178103	-2.06538	0.0388875	0.125025	1470.24	930.426	1460.03	661.658	1219.72	1187.28	2	101618177	101640494	1	ENSG00000071082	RPL31	42.84	protein_coding	KNOWN
ENSG00000071127	WDR1	2377.36	0.175958	0.291252	0.604145	0.545747	0.724433	2620.61	1658.42	2602.4	1719.29	3169.41	3085.1	4	10075963	10118573	-1	ENSG00000071127	WDR1	54.98	protein_coding	KNOWN
ENSG00000071189	SNX13	593.172	-0.224366	0.203426	-1.10294	0.270053	0.471916	750.025	474.645	744.814	372.833	687.293	669.011	7	17830385	17980124	-1	ENSG00000071189	SNX13	35.09	protein_coding	KNOWN
ENSG00000071203	MS4A12	0	NA	NA	NA	NA	NA	NA	NA	NA	NA	NA	NA	11	60260251	60274903	1	ENSG00000071203	MS4A12	39.32	protein_coding	KNOWN
ENSG00000071205	ARHGAP10	491.464	1.78802	0.282796	6.32265	2.5711e-10	1.2731e-08	256.478	162.31	254.696	514.373	948.213	922.989	4	148653214	148993931	1	ENSG00000071205	ARHGAP10	40.94	protein_coding	KNOWN
ENSG00000071242	RPS6KA2	338.326	-1.60947	0.603373	-2.66746	NA	NA	568.829	359.978	564.878	108.259	199.568	194.259	6	166822852	167319939	-1	ENSG00000071242	RPS6KA2	46.48	protein_coding	KNOWN
ENSG00000071243	ING3	107.119	0.250067	0.31807	0.786202	0.431749	0.628955	115.203	72.905	114.403	79.5648	146.673	142.771	7	120590803	120617270	1	ENSG00000071243	ING3	35.55	protein_coding	KNOWN
ENSG00000071246	VASH1	121.377	0.061066	0.627824	0.0972661	0.922515	0.961501	139.358	88.1914	138.39	84.4296	155.64	151.5	14	77228532	77249354	1	ENSG00000071246	VASH1	54.83	protein_coding	KNOWN
ENSG00000071282	LMCD1	37.2527	-1.72848	0.488772	-3.53637	0.000405661	0.00353346	65.6056	41.5178	65.1498	11.4973	21.1945	20.6307	3	8543393	8609805	1	ENSG00000071282	LMCD1	44.05	protein_coding	KNOWN
ENSG00000071462	WBSCR22	773.004	0.467323	0.20086	2.32661	0.019986	0.0764217	761.325	481.797	756.036	611.263	1126.82	1096.85	7	73097355	73119491	1	ENSG00000071462	WBSCR22	54.07	protein_coding	KNOWN
ENSG00000071537	SEL1L	1143.47	-1.43367	0.15297	-9.37226	7.09984e-21	1.78046e-18	1955.78	1237.69	1942.19	420.456	775.083	754.465	14	81937893	82000205	-1	ENSG00000071537	SEL1L	38.48	protein_coding	KNOWN
ENSG00000071539	TRIP13	436.579	0.943575	0.221469	4.26053	2.03942e-05	0.000283622	350.289	221.677	347.855	391.246	721.237	702.051	5	892758	919472	1	ENSG00000071539	TRIP13	50.49	protein_coding	KNOWN
ENSG00000071553	ATP6AP1	2480.01	0.146449	0.383468	0.381906	0.702531	0.83599	2762.81	1748.42	2743.62	1775.89	3273.74	3186.66	X	153656978	153664862	1	ENSG00000071553	ATP6AP1	56.77	protein_coding	KNOWN
ENSG00000071564	TCF3	464.866	0.0408899	0.351615	0.116292	0.907421	0.955478	537.728	340.296	533.993	321.256	592.215	576.461	19	1609291	1652604	-1	ENSG00000071564	TCF3	59.57	protein_coding	KNOWN
ENSG00000071575	TRIB2	192.517	-0.733686	0.619117	-1.18505	0.235997	0.432313	278.926	176.516	276.989	97.4109	179.571	174.794	2	12857015	12882860	1	ENSG00000071575	TRIB2	47.68	protein_coding	KNOWN
ENSG00000071626	DAZAP1	476.197	-0.418393	0.186254	-2.24636	0.0246811	0.089221	639.116	404.458	634.676	277.722	511.962	498.344	19	1407568	1435719	1	ENSG00000071626	DAZAP1	58.73	protein_coding	KNOWN
ENSG00000071655	MBD3	217.829	-0.427365	0.572352	-0.746682	0.455256	0.650461	292.039	184.814	290.011	126.116	232.487	226.303	19	1576639	1592882	-1	ENSG00000071655	MBD3	58.18	protein_coding	KNOWN
ENSG00000071677	PRLH	0	NA	NA	NA	NA	NA	NA	NA	NA	NA	NA	NA	2	238475217	238475818	1	ENSG00000071677	PRLH	65.28	protein_coding	KNOWN
ENSG00000071794	HLTF	1371.29	0.00732241	0.320747	0.0228292	0.981786	0.9909	1605.31	1015.9	1594.16	937.008	1727.31	1681.36	3	148747914	148804341	-1	ENSG00000071794	HLTF	35.95	protein_coding	KNOWN
ENSG00000071859	FAM50A	967.573	0.375777	0.303526	1.23804	0.215701	0.407603	987.919	625.194	981.056	744.425	1372.3	1335.8	X	153672473	153679002	1	ENSG00000071859	FAM50A	60.49	protein_coding	KNOWN
ENSG00000071889	FAM3A	176.227	-0.930598	0.362067	-2.57024	0.0101628	0.0459069	269.376	170.472	267.504	82.0729	151.296	147.271	X	153733350	153744566	-1	ENSG00000071889	FAM3A	55.15	protein_coding	KNOWN
ENSG00000071894	CPSF1	889.059	-0.049277	0.332048	-0.148403	0.882024	0.943039	1061.01	671.447	1053.64	595.476	1097.72	1068.52	8	145618444	145634753	-1	ENSG00000071894	CPSF1	60.12	protein_coding	KNOWN
ENSG00000071909	MYO3B	0	NA	NA	NA	NA	NA	NA	NA	NA	NA	NA	NA	2	171034655	171511681	1	ENSG00000071909	MYO3B	40.21	protein_coding	KNOWN
ENSG00000071967	CYBRD1	417.674	0.693932	0.204027	3.40118	0.000670952	0.00534424	374.441	236.961	371.84	351.768	648.462	631.213	2	172378757	172414643	1	ENSG00000071967	CYBRD1	41.28	protein_coding	KNOWN
ENSG00000071991	CDH19	0	NA	NA	NA	NA	NA	NA	NA	NA	NA	NA	NA	18	64168320	64271375	-1	ENSG00000071991	CDH19	32.3	protein_coding	KNOWN
ENSG00000071994	PDCD2	231.875	-0.229498	0.206673	-1.11044	0.26681	0.468318	293.796	185.926	291.755	145.526	268.267	261.131	6	170884383	170893780	-1	ENSG00000071994	PDCD2	41.64	protein_coding	KNOWN
ENSG00000072041	SLC6A15	25.6445	2.07124	0.709741	2.91831	0.00351938	0.0201916	10.2704	6.49953	10.1991	25.0653	46.2063	44.9772	12	85253492	85307394	-1	ENSG00000072041	SLC6A15	34.55	protein_coding	KNOWN
ENSG00000072042	RDH11	535.065	-0.966631	0.181122	-5.33692	9.45393e-08	2.52126e-06	830.786	525.754	825.015	246.879	455.105	442.999	14	68143518	68162531	-1	ENSG00000072042	RDH11	42.66	protein_coding	KNOWN
ENSG00000072062	PRKACA	480.234	-0.489205	0.183085	-2.67201	0.00753978	0.0366225	658.879	416.965	654.302	272.596	502.513	489.146	19	14202500	14228896	-1	ENSG00000072062	PRKACA	53.35	protein_coding	KNOWN
ENSG00000072071	LPHN1	279.843	-1.31006	0.244773	-5.35216	8.69117e-08	2.33789e-06	465.248	294.428	462.016	108.967	200.874	195.531	19	14260750	14316999	-1	ENSG00000072071	LPHN1	56.38	protein_coding	KNOWN
ENSG00000072080	SPP2	0.357008	-0.00207259	0.577777	-0.00358718	0.997138	NA	0.416448	0.263545	0.413555	0.241499	0.445188	0.433346	2	234959323	234985778	1	ENSG00000072080	SPP2	41.71	protein_coding	KNOWN
ENSG00000072110	ACTN1	3692.81	-0.195736	0.325327	-0.60166	0.5474	0.725847	4627.72	2928.61	4595.58	2346.52	4325.66	4210.59	14	69340860	69446157	-1	ENSG00000072110	ACTN1	50.81	protein_coding	KNOWN
ENSG00000072121	ZFYVE26	424.143	-0.194804	0.318761	-0.611129	0.541114	0.721172	531.055	336.073	527.366	269.449	496.712	483.499	14	68194091	68283307	-1	ENSG00000072121	ZFYVE26	43	protein_coding	KNOWN
ENSG00000072133	RPS6KA6	0.142985	-0.138256	0.577777	-0.239289	0.810881	NA	0.31282	0.197965	0.310646	0.165065	0.304286	0.296192	X	83318984	83442933	-1	ENSG00000072133	RPS6KA6	35.29	protein_coding	KNOWN
ENSG00000072134	EPN2	248.013	-1.35193	0.24011	-5.63045	1.79735e-08	5.77381e-07	416.873	263.814	413.977	94.8447	174.84	170.189	17	19118928	19240028	1	ENSG00000072134	EPN2	48.72	protein_coding	KNOWN
ENSG00000072135	PTPN18	209.254	0.305865	0.384642	0.795193	0.426502	0.624781	219.853	139.132	218.326	157.829	290.948	283.208	2	131113580	131132982	1	ENSG00000072135	PTPN18	47.65	protein_coding	KNOWN
ENSG00000072163	LIMS2	93.4248	-2.99629	0.817722	-3.66419	NA	NA	124.678	78.9012	123.812	9.07394	16.7272	16.2823	2	128395956	128439360	-1	ENSG00000072163	LIMS2	56.36	protein_coding	KNOWN
ENSG00000072182	ASIC4	0.142985	-0.138256	0.577777	-0.239289	0.810881	NA	0.31282	0.197965	0.310646	0.165065	0.304286	0.296192	2	220378892	220403494	1	ENSG00000072182	ASIC4	56.96	protein_coding	KNOWN
ENSG00000072195	SPEG	129.647	-1.04287	0.563674	-1.85013	0.0642953	0.179441	201.253	127.361	199.855	56.7268	104.572	101.79	2	220299568	220363009	1	ENSG00000072195	SPEG	57.68	protein_coding	KNOWN
ENSG00000072201	LNX1	44.3265	-1.74104	0.450932	-3.86098	0.000112935	0.00121813	78.1813	49.4763	77.6382	13.5825	25.0384	24.3723	4	54325468	54567572	-1	ENSG00000072201	LNX1	41.42	protein_coding	KNOWN
ENSG00000072210	ALDH3A2	508.512	0.487818	0.175747	2.77569	0.00550845	0.0287127	496.53	314.224	493.081	404.365	745.42	725.591	17	19551449	19580911	1	ENSG00000072210	ALDH3A2	44.22	protein_coding	KNOWN
ENSG00000072274	TFRC	9828.15	0.914179	0.244105	3.74502	0.000180379	0.0018021	7980.82	5050.58	7925.38	8734.18	16100.9	15672.6	3	195754054	195809060	-1	ENSG00000072274	TFRC	42.47	protein_coding	KNOWN
ENSG00000072310	SREBF1	385.068	-0.454079	0.337253	-1.34641	0.178172	0.358743	521.328	329.917	517.706	221.003	407.405	396.568	17	17713713	17740325	-1	ENSG00000072310	SREBF1	58.04	protein_coding	KNOWN
ENSG00000072315	TRPC5	0	NA	NA	NA	NA	NA	NA	NA	NA	NA	NA	NA	X	111017543	111326004	-1	ENSG00000072315	TRPC5	40.24	protein_coding	KNOWN
ENSG00000072364	AFF4	2288.83	0.647645	0.253524	2.55457	0.0106319	0.0475835	2090.79	1323.14	2076.27	1902.18	3506.54	3413.26	5	132211071	132299326	-1	ENSG00000072364	AFF4	40.42	protein_coding	KNOWN
ENSG00000072401	UBE2D1	145.761	1.38611	0.305115	4.54292	5.54806e-06	9.12129e-05	93.7699	59.3413	93.1185	142.333	262.381	255.402	10	60094735	60130513	1	ENSG00000072401	UBE2D1	36.05	protein_coding	KNOWN
ENSG00000072415	MPP5	663.969	1.02925	0.18996	5.41824	6.01877e-08	1.66512e-06	511.77	323.868	508.215	606.582	1118.19	1088.45	14	67707826	67802536	1	ENSG00000072415	MPP5	37.63	protein_coding	KNOWN
ENSG00000072422	RHOBTB1	24.3152	-2.9396	0.780567	-3.76598	NA	NA	37.9421	24.0113	37.6785	2.87205	5.29444	5.15361	10	62629196	62761198	-1	ENSG00000072422	RHOBTB1	38.94	protein_coding	KNOWN
ENSG00000072444	ASAH2C	0	NA	NA	NA	NA	NA	NA	NA	NA	NA	NA	NA	10	48001603	48055018	-1	ENSG00000072444	ASAH2C	36.61	protein_coding	KNOWN
ENSG00000072501	SMC1A	1580.94	0.0440135	0.358134	0.122897	0.902189	0.953301	1827.24	1156.35	1814.55	1094.02	2016.75	1963.1	X	53401070	53449677	-1	ENSG00000072501	SMC1A	45.52	protein_coding	KNOWN
ENSG00000072506	HSD17B10	510.858	0.058811	0.225726	0.260542	0.794446	0.893393	587.229	371.622	583.15	355.215	654.816	637.397	X	53458206	53461320	-1	ENSG00000072506	HSD17B10	52.04	protein_coding	KNOWN
ENSG00000072518	MARK2	268.793	-0.326708	0.219158	-1.49074	0.136031	0.302558	351.415	222.389	348.973	162.724	299.97	291.991	11	63606400	63678491	1	ENSG00000072518	MARK2	49.65	protein_coding	KNOWN
ENSG00000072571	HMMR	666.3	-0.635647	0.501218	-1.26821	0.204725	0.393943	946.435	598.942	939.86	353.771	652.153	634.805	5	162887175	162918947	1	ENSG00000072571	HMMR	36.99	protein_coding	KNOWN
ENSG00000072609	CHFR	179.51	-0.317397	0.268727	-1.18111	0.237559	0.434263	233.272	147.624	231.651	108.717	200.412	195.081	12	133398773	133532890	-1	ENSG00000072609	CHFR	48.69	protein_coding	KNOWN
ENSG00000072657	TRHDE	0	NA	NA	NA	NA	NA	NA	NA	NA	NA	NA	NA	12	72481046	73059422	1	ENSG00000072657	TRHDE	36.2	protein_coding	KNOWN
ENSG00000072682	P4HA2	845.657	-1.00127	0.395707	-2.53034	0.0113952	0.0501905	1314.67	831.974	1305.54	381.402	703.09	684.387	5	131527531	131631008	-1	ENSG00000072682	P4HA2	49.39	protein_coding	KNOWN
ENSG00000072694	FCGR2B	0	NA	NA	NA	NA	NA	NA	NA	NA	NA	NA	NA	1	161551101	161648444	1	ENSG00000072694	FCGR2B	44.75	protein_coding	KNOWN
ENSG00000072736	NFATC3	266.414	-0.677734	0.250892	-2.7013	0.00690696	0.0342441	383.89	242.941	381.223	139.369	256.919	250.084	16	68118654	68263162	1	ENSG00000072736	NFATC3	41.53	protein_coding	KNOWN
ENSG00000072756	TRNT1	395.508	0.212514	0.310521	0.684377	0.493737	0.683643	429.764	271.972	426.778	289.189	533.102	518.921	3	3168600	3192563	1	ENSG00000072756	TRNT1	38.89	protein_coding	KNOWN
ENSG00000072778	ACADVL	1588.51	0.13439	0.162799	0.825499	0.409089	0.609186	1777.66	1124.98	1765.32	1133.14	2088.88	2033.31	17	7120444	7128592	1	ENSG00000072778	ACADVL	58.5	protein_coding	KNOWN
ENSG00000072786	STK10	473.689	-0.0674751	0.165158	-0.408548	0.682871	0.822471	569.266	360.254	565.311	315.488	581.581	566.111	5	171469077	171615390	-1	ENSG00000072786	STK10	49.03	protein_coding	KNOWN
ENSG00000072803	FBXW11	847.236	-0.3852	0.248465	-1.55032	0.121065	0.279068	1125.63	712.342	1117.81	500.515	922.668	898.124	5	171288553	171433877	-1	ENSG00000072803	FBXW11	39.72	protein_coding	KNOWN
ENSG00000072818	ACAP1	5.46026	-0.531155	0.779872	-0.68108	0.495821	0.685517	7.3204	4.63264	7.26955	2.94185	5.42311	5.27885	17	7239848	7254797	1	ENSG00000072818	ACAP1	54.56	protein_coding	KNOWN
ENSG00000072832	CRMP1	35.1393	-0.652397	0.619909	-1.05241	0.292612	0.496133	50.1652	31.7465	49.8167	18.5349	34.1679	33.259	4	5749811	5894785	-1	ENSG00000072832	CRMP1	48.98	protein_coding	KNOWN
ENSG00000072840	EVC	162.654	-0.591259	0.534326	-1.10655	0.268488	0.470626	228.461	144.579	226.874	88.0654	162.343	158.024	4	5712924	5830772	1	ENSG00000072840	EVC	47.77	protein_coding	KNOWN
ENSG00000072849	DERL2	339.2	0.329889	0.216563	1.5233	0.127685	0.289788	353.073	223.439	350.621	257.722	475.093	462.455	17	5374571	5390131	-1	ENSG00000072849	DERL2	41.38	protein_coding	KNOWN
ENSG00000072858	SIDT1	0.278251	-0.00207259	0.577777	-0.00358718	0.997138	NA	0.416448	0.263545	0.413555	0.241499	0.445188	0.433346	3	113251143	113348425	1	ENSG00000072858	SIDT1	40.79	protein_coding	KNOWN
ENSG00000072864	NDE1	325.03	-0.243317	0.204488	-1.18989	0.234091	0.429772	414.248	262.153	411.37	203.233	374.647	364.681	16	15737124	15820210	1	ENSG00000072864	NDE1	48.54	protein_coding	KNOWN
ENSG00000072952	MRVI1	83.6351	-0.600123	0.626729	-0.957547	NA	NA	98.3008	62.2087	97.6179	37.6601	69.424	67.5773	11	10594638	10715535	-1	ENSG00000072952	MRVI1	45.65	protein_coding	KNOWN
ENSG00000072954	TMEM38A	13.1441	-0.95984	0.615448	-1.55958	0.118859	0.275883	20.238	12.8074	20.0974	6.04236	11.1387	10.8424	19	16771938	16800840	1	ENSG00000072954	TMEM38A	49.93	protein_coding	KNOWN
ENSG00000072958	AP1M1	670.748	-0.164574	0.249126	-0.660607	0.508865	0.696096	831.998	526.521	826.218	431.082	794.672	773.533	19	16308389	16346160	1	ENSG00000072958	AP1M1	53.07	protein_coding	KNOWN
ENSG00000073008	PVR	1021.85	-1.05034	0.470862	-2.23067	0.0257028	0.0917418	1598.53	1011.61	1587.42	448.246	826.311	804.331	19	45147098	45166850	1	ENSG00000073008	PVR	50.38	protein_coding	KNOWN
ENSG00000073009	IKBKG	179.952	-0.483722	0.277113	-1.74558	0.080884	0.210721	246.229	155.824	244.519	102.26	188.509	183.495	X	153769414	153796782	1	ENSG00000073009	IKBKG	55.97	protein_coding	KNOWN
ENSG00000073050	XRCC1	176.056	0.0551274	0.396364	0.139083	0.889385	0.946809	202.879	128.39	201.469	122.408	225.652	219.649	19	44047192	44084625	-1	ENSG00000073050	XRCC1	50.94	protein_coding	KNOWN
ENSG00000073060	SCARB1	582.21	0.587362	0.358743	1.63728	0.101572	0.248269	544.962	344.874	541.177	475.51	876.572	853.255	12	125261402	125367214	-1	ENSG00000073060	SCARB1	51.45	protein_coding	KNOWN
ENSG00000073067	CYP2W1	0.509351	-0.503374	0.645774	-0.77949	0.435691	NA	0.65335	0.413466	0.648811	0.267667	0.493426	0.480301	7	1022835	1029276	1	ENSG00000073067	CYP2W1	66.81	protein_coding	KNOWN
ENSG00000073111	MCM2	614.426	1.13959	0.197046	5.78339	7.32115e-09	2.54083e-07	449.354	284.369	446.232	574.937	1059.86	1031.66	3	127317066	127341276	1	ENSG00000073111	MCM2	50.74	protein_coding	KNOWN
ENSG00000073146	MOV10L1	0.27562	-0.00207259	0.577777	-0.00358718	0.997138	NA	0.416448	0.263545	0.413555	0.241499	0.445188	0.433346	22	50528308	50600119	1	ENSG00000073146	MOV10L1	47.64	protein_coding	KNOWN
ENSG00000073150	PANX2	14.7523	-2.15251	0.804826	-2.67451	NA	NA	22.5637	14.2792	22.407	2.94727	5.43311	5.28858	22	50609160	50618723	1	ENSG00000073150	PANX2	64.18	protein_coding	KNOWN
ENSG00000073169	RP3-402G11.5	65.1213	-1.65124	0.610592	-2.70433	0.00684431	0.0340046	110.1	69.6756	109.335	20.3561	37.5251	36.5269	22	50639408	50656045	1	ENSG00000073169	RP3-402G11.5	55.78	protein_coding	KNOWN
ENSG00000073282	TP63	10.5922	0.292434	0.71067	0.411492	0.680712	0.82114	11.1498	7.05602	11.0723	7.93008	14.6186	14.2297	3	189349205	189615068	1	ENSG00000073282	TP63	37.13	protein_coding	KNOWN
ENSG00000073331	ALPK1	22.6133	0.09943	0.703701	0.141296	0.887636	0.946114	25.7431	16.2913	25.5643	16.0167	29.5257	28.7403	4	113206665	113363776	1	ENSG00000073331	ALPK1	40.45	protein_coding	KNOWN
ENSG00000073350	LLGL2	13.068	-0.469513	0.761188	-0.616816	0.537356	0.718307	17.4706	11.0561	17.3492	7.32741	13.5076	13.1483	17	73521161	73571289	1	ENSG00000073350	LLGL2	56.06	protein_coding	KNOWN
ENSG00000073417	PDE8A	434.895	-0.37084	0.278557	-1.33129	0.183094	0.365171	575.363	364.113	571.366	258.397	476.338	463.667	15	85523671	85682376	1	ENSG00000073417	PDE8A	41.8	protein_coding	KNOWN
ENSG00000073464	CLCN4	80.7007	-1.5149	0.613171	-2.4706	0.0134886	0.0569894	134.283	84.9796	133.35	27.2879	50.3034	48.9653	X	10125024	10205700	1	ENSG00000073464	CLCN4	45.22	protein_coding	KNOWN
ENSG00000073536	NLE1	200.274	-0.681716	0.395646	-1.72304	0.0848806	0.218461	288.509	182.58	286.505	104.453	192.553	187.431	17	33455772	33469334	-1	ENSG00000073536	NLE1	52.13	protein_coding	KNOWN
ENSG00000073578	SDHA	1178.38	0.136041	0.16705	0.814373	0.415431	0.614394	1317.65	833.86	1308.5	840.876	1550.1	1508.87	5	218356	256815	1	ENSG00000073578	SDHA	46.07	protein_coding	KNOWN
ENSG00000073584	SMARCE1	107.408	-1.30799	0.608828	-2.14837	0.0316844	0.107397	173.544	109.825	172.338	40.7048	75.0366	73.0406	17	38781214	38804760	-1	ENSG00000073584	SMARCE1	37.72	protein_coding	KNOWN
ENSG00000073598	FNDC8	13.7936	1.08444	0.629504	1.72269	0.0849454	0.218592	10.1636	6.43196	10.093	12.5163	23.073	22.4593	17	33448598	33457751	1	ENSG00000073598	FNDC8	48.35	protein_coding	KNOWN
ENSG00000073605	GSDMB	75.663	0.800434	0.593453	1.34877	0.177409	0.357718	63.8914	40.433	63.4475	64.6214	119.125	115.957	17	38060848	38076107	-1	ENSG00000073605	GSDMB	48.85	protein_coding	KNOWN
ENSG00000073614	KDM5A	808.895	0.903844	0.250235	3.61198	0.00030387	0.00279726	659.89	417.605	655.306	717.027	1321.79	1286.63	12	389295	498620	-1	ENSG00000073614	KDM5A	39.46	protein_coding	KNOWN
ENSG00000073670	ADAM11	22.8458	0.168026	0.608556	0.276107	0.782466	0.886331	25.0532	15.8546	24.8791	16.3464	30.1336	29.332	17	42836399	42859214	1	ENSG00000073670	ADAM11	59.28	protein_coding	KNOWN
ENSG00000073711	PPP2R3A	167.546	-2.23772	0.394982	-5.66537	1.4671e-08	4.79212e-07	315.435	199.62	313.244	38.8391	71.5974	69.6928	3	135684515	135866733	1	ENSG00000073711	PPP2R3A	39.07	protein_coding	KNOWN
ENSG00000073712	FERMT2	1937.78	-0.413421	0.170262	-2.42814	0.0151764	0.0620139	2597.8	1643.99	2579.75	1132.75	2088.15	2032.6	14	53323986	53419153	-1	ENSG00000073712	FERMT2	39.3	protein_coding	KNOWN
ENSG00000073734	ABCB11	0.141992	-0.138256	0.577777	-0.239289	0.810881	NA	0.31282	0.197965	0.310646	0.165065	0.304286	0.296192	2	169779448	169887832	-1	ENSG00000073734	ABCB11	36.93	protein_coding	KNOWN
ENSG00000073737	DHRS9	4.52983	-1.81023	0.802657	-2.2553	0.0241143	0.087826	7.2929	4.61524	7.24224	1.20766	2.22624	2.16703	2	169921299	169952677	1	ENSG00000073737	DHRS9	39.63	protein_coding	KNOWN
ENSG00000073754	CD5L	0	NA	NA	NA	NA	NA	NA	NA	NA	NA	NA	NA	1	157800704	157868046	-1	ENSG00000073754	CD5L	39.69	protein_coding	KNOWN
ENSG00000073756	PTGS2	30.0086	-1.4867	0.730295	-2.03575	NA	NA	48.2054	30.5063	47.8705	9.9893	18.4146	17.9248	1	186640923	186649559	-1	ENSG00000073756	PTGS2	34.87	protein_coding	KNOWN
ENSG00000073792	IGF2BP2	799.791	0.165837	0.2328	0.712357	0.476244	0.669247	885.15	560.158	879.002	576.658	1063.03	1034.75	3	185361527	185542844	-1	ENSG00000073792	IGF2BP2	42.54	protein_coding	KNOWN
ENSG00000073803	MAP3K13	306.605	-0.536173	0.179817	-2.98177	0.00286587	0.0172976	425.668	269.379	422.711	170.469	314.249	305.89	3	185000729	185206885	1	ENSG00000073803	MAP3K13	40.07	protein_coding	KNOWN
ENSG00000073849	ST6GAL1	18.0106	-0.0498964	0.565409	-0.0882482	0.929679	0.96493	21.3709	13.5243	21.2224	11.989	22.1009	21.513	3	186648274	186796341	1	ENSG00000073849	ST6GAL1	44.38	protein_coding	KNOWN
ENSG00000073861	TBX21	0.278251	-0.00207259	0.577777	-0.00358718	0.997138	NA	0.416448	0.263545	0.413555	0.241499	0.445188	0.433346	17	45810610	45823485	1	ENSG00000073861	TBX21	53.22	protein_coding	KNOWN
ENSG00000073910	FRY	19.6375	-1.30516	0.713395	-1.8295	0.0673243	0.185201	31.2713	19.7897	31.0541	7.34911	13.5476	13.1872	13	32605437	32870794	1	ENSG00000073910	FRY	38.87	protein_coding	KNOWN
ENSG00000073921	PICALM	1794.64	0.340524	0.30169	1.12872	0.259016	0.45939	1858.42	1176.08	1845.51	1366.57	2519.18	2452.17	11	85668727	85780924	-1	ENSG00000073921	PICALM	37.33	protein_coding	KNOWN
ENSG00000073969	NSF	416.039	0.342951	0.183529	1.86865	0.0616713	0.174498	430.907	272.695	427.914	317.396	585.099	569.535	17	44668035	44834830	1	ENSG00000073969	NSF	38.62	protein_coding	KNOWN
ENSG00000074047	GLI2	16.8656	-0.552751	0.613966	-0.900294	NA	NA	19.9174	12.6045	19.779	7.88528	14.536	14.1493	2	121493199	121750229	1	ENSG00000074047	GLI2	52.42	protein_coding	KNOWN
ENSG00000074054	CLASP1	401.206	-0.236056	0.190736	-1.23761	0.215862	0.407758	509.705	322.562	506.164	251.327	463.304	450.98	2	122095352	122407163	-1	ENSG00000074054	CLASP1	41.05	protein_coding	KNOWN
ENSG00000074071	MRPS34	122.565	-0.320463	0.501295	-0.639271	0.522647	0.707451	159.363	100.851	158.256	74.1135	136.623	132.989	16	1821891	1823156	-1	ENSG00000074071	MRPS34	65.4	protein_coding	KNOWN
ENSG00000074181	NOTCH3	427.774	-0.46893	0.269204	-1.74192	0.0815229	0.211918	582.284	368.493	578.239	244.316	450.381	438.401	19	15270444	15311792	-1	ENSG00000074181	NOTCH3	55.04	protein_coding	KNOWN
ENSG00000074201	CLNS1A	485.691	0.541379	0.233167	2.32185	0.0202413	0.0770226	463.803	293.513	460.581	391.998	722.623	703.401	11	77225981	77348850	-1	ENSG00000074201	CLNS1A	41.76	protein_coding	KNOWN
ENSG00000074211	PPP2R2C	2.73265	-0.167587	0.817927	-0.204893	0.837656	NA	3.33126	2.10815	3.30812	1.72242	3.17517	3.09071	4	6322305	6565327	-1	ENSG00000074211	PPP2R2C	51.48	protein_coding	KNOWN
ENSG00000074219	TEAD2	204.383	-0.0976154	0.228663	-0.426897	0.669454	0.81286	248.446	157.226	246.72	134.842	248.573	241.961	19	49843852	49865714	-1	ENSG00000074219	TEAD2	53.57	protein_coding	KNOWN
ENSG00000074266	EED	241.385	0.719789	0.2433	2.95844	0.00309204	0.0182586	213.219	134.933	211.737	203.931	375.933	365.933	11	85955586	85989855	1	ENSG00000074266	EED	37.1	protein_coding	KNOWN
ENSG00000074276	CDHR2	8.30133	0.796081	0.655197	1.21503	0.224357	0.41776	6.96135	4.40542	6.91299	7.01969	12.9403	12.5961	5	175969512	176022975	1	ENSG00000074276	CDHR2	53.78	protein_coding	KNOWN
ENSG00000074317	SNCB	0	NA	NA	NA	NA	NA	NA	NA	NA	NA	NA	NA	5	176047085	176057530	-1	ENSG00000074317	SNCB	56.89	protein_coding	KNOWN
ENSG00000074319	TSG101	179.612	-0.263261	0.319942	-0.822839	0.4106	0.610734	230.236	145.702	228.636	111.404	205.367	199.904	11	18489883	18548779	-1	ENSG00000074319	TSG101	39.7	protein_coding	KNOWN
ENSG00000074356	C17orf85	479.947	0.120214	0.292919	0.4104	0.681512	0.821535	539.587	341.472	535.838	340.588	627.851	611.15	17	3714460	3749545	-1	ENSG00000074356	C17orf85	43.79	protein_coding	KNOWN
ENSG00000074370	ATP2A3	6.23241	-0.945284	0.813846	-1.1615	NA	NA	8.52065	5.3922	8.46146	2.56977	4.73719	4.61118	17	3827169	3867736	-1	ENSG00000074370	ATP2A3	56.88	protein_coding	KNOWN
ENSG00000074410	CA12	388.879	-2.31055	0.59725	-3.86864	NA	NA	694.222	439.331	689.4	81.2707	149.817	145.832	15	63613577	63674360	-1	ENSG00000074410	CA12	48.45	protein_coding	KNOWN
ENSG00000074416	MGLL	354.409	-1.75354	0.81099	-2.16222	NA	NA	428.133	270.94	425.159	73.7381	135.931	132.315	3	127407909	127542051	-1	ENSG00000074416	MGLL	49.31	protein_coding	KNOWN
ENSG00000074527	NTN4	1409.97	-2.85369	0.54691	-5.21785	NA	NA	2630.22	1664.51	2611.95	211.312	389.54	379.178	12	96051583	96184930	-1	ENSG00000074527	NTN4	40.1	protein_coding	KNOWN
ENSG00000074582	BCS1L	124.64	-0.688042	0.327438	-2.10129	0.0356159	0.1169	180.544	114.255	179.289	65.0789	119.969	116.778	2	219523487	219528166	1	ENSG00000074582	BCS1L	54.42	protein_coding	KNOWN
ENSG00000074590	NUAK1	153.062	-1.36099	0.487205	-2.79345	0.00521483	0.0275128	253.677	160.537	251.915	57.3539	105.728	102.916	12	106457118	106533811	-1	ENSG00000074590	NUAK1	45.97	protein_coding	KNOWN
ENSG00000074603	DPP8	270.075	-0.0839102	0.25348	-0.331032	0.74062	0.861832	326.118	206.381	323.853	178.688	329.399	320.637	15	65734801	65810042	-1	ENSG00000074603	DPP8	40.97	protein_coding	KNOWN
ENSG00000074621	SLC24A1	15.4945	-1.21526	0.607134	-2.00163	0.0453246	0.13977	24.763	15.671	24.591	6.19376	11.4178	11.1141	15	65903704	65953333	1	ENSG00000074621	SLC24A1	44.73	protein_coding	KNOWN
ENSG00000074657	ZNF532	1039.39	-0.77083	0.202283	-3.81066	0.000138597	0.00144334	1536.95	972.645	1526.28	523.116	964.329	938.677	18	56529832	56653712	1	ENSG00000074657	ZNF532	43.34	protein_coding	KNOWN
ENSG00000074660	SCARF1	1.13504	0.969231	0.736251	1.31644	0.188026	NA	0.71395	0.451816	0.708991	0.811737	1.49638	1.45658	17	1537152	1549041	-1	ENSG00000074660	SCARF1	58.07	protein_coding	KNOWN
ENSG00000074695	LMAN1	2038.47	0.527596	0.349034	1.51159	0.130639	0.29433	1957.06	1238.51	1943.47	1638.35	3020.19	2939.85	18	56995055	57027194	-1	ENSG00000074695	LMAN1	37.33	protein_coding	KNOWN
ENSG00000074696	PTPLAD1	979.257	-0.0845654	0.24477	-0.345489	0.729727	0.854223	1182.9	748.585	1174.68	647.844	1194.26	1162.49	15	65822756	65870687	1	ENSG00000074696	PTPLAD1	42.55	protein_coding	KNOWN
ENSG00000074706	IPCEF1	1.6336	-0.0887273	0.827515	-0.107221	0.914613	NA	2.02214	1.27969	2.0081	1.10429	2.03568	1.98153	6	154475631	154677926	-1	ENSG00000074706	IPCEF1	40.14	protein_coding	KNOWN
ENSG00000074755	ZZEF1	540.551	-0.745697	0.321911	-2.31647	0.0205325	0.0779014	792.783	501.705	787.276	274.572	506.156	492.692	17	3907739	4046314	-1	ENSG00000074755	ZZEF1	44.49	protein_coding	KNOWN
ENSG00000074771	NOX3	0	NA	NA	NA	NA	NA	NA	NA	NA	NA	NA	NA	6	155716504	155777037	-1	ENSG00000074771	NOX3	40.79	protein_coding	KNOWN
ENSG00000074800	ENO1	23383.2	0.204459	0.219835	0.930058	0.352341	0.555053	25502.9	16139.2	25325.7	17065.4	31459	30622.2	1	8921061	8939308	-1	ENSG00000074800	ENO1	50.23	protein_coding	KNOWN
ENSG00000074803	SLC12A1	0.142985	-0.138256	0.577777	-0.239289	0.810881	NA	0.31282	0.197965	0.310646	0.165065	0.304286	0.296192	15	48483861	48596275	1	ENSG00000074803	SLC12A1	38.11	protein_coding	KNOWN
ENSG00000074842	C19orf10	904.427	-1.04019	0.307322	-3.3847	0.000712567	0.00560394	1422.13	899.983	1412.26	401.598	740.319	720.626	19	4641386	4670382	-1	ENSG00000074842	C19orf10	54.74	protein_coding	KNOWN
ENSG00000074855	ANO8	57.2913	-0.471325	0.603495	-0.780993	0.434806	0.631515	77.7524	49.2048	77.2123	32.5694	60.0396	58.4425	19	17434032	17445638	-1	ENSG00000074855	ANO8	62.67	protein_coding	KNOWN
ENSG00000074935	TUBE1	105.368	-0.4862	0.345093	-1.4089	0.158866	0.334235	144.361	91.3573	143.358	59.8506	110.331	107.396	6	112391980	112408732	-1	ENSG00000074935	TUBE1	34.64	protein_coding	KNOWN
ENSG00000074964	ARHGEF10L	55.4287	-1.91199	0.742939	-2.57355	NA	NA	90.0824	57.0077	89.4566	13.9012	25.626	24.9443	1	17866330	18024369	1	ENSG00000074964	ARHGEF10L	54.36	protein_coding	KNOWN
ENSG00000074966	TXK	0.712941	-0.449495	0.587175	-0.765522	0.443961	NA	0.901451	0.570474	0.895189	0.383363	0.706705	0.687906	4	48068410	48136273	-1	ENSG00000074966	TXK	39.46	protein_coding	KNOWN
ENSG00000075035	WSCD2	0.142985	-0.138256	0.577777	-0.239289	0.810881	NA	0.31282	0.197965	0.310646	0.165065	0.304286	0.296192	12	108523248	108644314	1	ENSG00000075035	WSCD2	46.99	protein_coding	KNOWN
ENSG00000075043	KCNQ2	2.02289	-0.0583197	0.804382	-0.0725025	0.942202	NA	2.46878	1.56234	2.45163	1.37691	2.53825	2.47073	20	62037542	62103993	-1	ENSG00000075043	KCNQ2	62.2	protein_coding	KNOWN
ENSG00000075073	TACR2	1.9937	0.757587	0.827865	0.915109	0.360134	NA	1.69435	1.07225	1.68258	1.66356	3.06667	2.98509	10	71163659	71176623	-1	ENSG00000075073	TACR2	51.99	protein_coding	KNOWN
ENSG00000075089	ACTR6	225.884	0.729406	0.263043	2.77295	0.0055551	0.0289155	198.708	125.75	197.328	191.324	352.693	343.311	12	100592900	100635643	1	ENSG00000075089	ACTR6	41	protein_coding	KNOWN
ENSG00000075131	TIPIN	136.809	1.0489	0.289829	3.61905	0.000295687	0.00273163	104.196	65.9394	103.472	125.194	230.786	224.647	15	66628544	66679084	-1	ENSG00000075131	TIPIN	44.05	protein_coding	KNOWN
ENSG00000075142	SRI	345.481	0.116543	0.185772	0.627341	0.530435	0.713427	389.513	246.499	386.807	245.236	452.077	440.051	7	87834433	87856308	-1	ENSG00000075142	SRI	39.53	protein_coding	KNOWN
ENSG00000075151	EIF4G3	909.56	0.790189	0.276123	2.86173	0.00421341	0.0232883	781.031	494.268	775.606	784.366	1445.93	1407.46	1	21132963	21503377	-1	ENSG00000075151	EIF4G3	39.36	protein_coding	KNOWN
ENSG00000075188	NUP37	114.61	0.0363903	0.306995	0.118537	0.905642	0.954732	132.9	84.1043	131.977	79.1514	145.91	142.029	12	102467967	102513902	-1	ENSG00000075188	NUP37	36.53	protein_coding	KNOWN
ENSG00000075213	SEMA3A	32.7552	-1.42176	0.639105	-2.22461	0.0261077	0.0928671	53.6697	33.9643	53.2968	11.6337	21.4459	20.8754	7	83587659	84122040	-1	ENSG00000075213	SEMA3A	34.35	protein_coding	KNOWN
ENSG00000075218	GTSE1	576.159	-0.805196	0.211603	-3.80522	0.000141677	0.00146951	859.317	543.81	853.348	285.591	526.469	512.464	22	46692638	46726707	1	ENSG00000075218	GTSE1	50.13	protein_coding	KNOWN
ENSG00000075223	SEMA3C	984.178	-0.505014	0.260981	-1.93506	0.0529826	0.156462	1354.65	857.278	1345.24	554.349	1021.91	994.722	7	80371854	80551675	-1	ENSG00000075223	SEMA3C	35.82	protein_coding	KNOWN
ENSG00000075234	TTC38	60.6115	-1.13064	0.469526	-2.40804	0.0160385	0.0646544	96.9079	61.3272	96.2347	25.703	47.3818	46.1214	22	46663858	46689905	1	ENSG00000075234	TTC38	54.16	protein_coding	KNOWN
ENSG00000075239	ACAT1	847.196	-0.0209853	0.187746	-0.111775	0.911001	0.957427	1001.72	633.928	994.762	573.336	1056.91	1028.79	11	107992243	108018503	1	ENSG00000075239	ACAT1	42.49	protein_coding	KNOWN
ENSG00000075240	GRAMD4	107.856	-0.802212	0.488205	-1.64319	0.100344	0.246204	159.423	100.889	158.316	53.0934	97.8743	95.2708	22	46971909	47075688	1	ENSG00000075240	GRAMD4	57.68	protein_coding	KNOWN
ENSG00000075275	CELSR1	123.69	-0.628332	0.519612	-1.20923	0.226573	0.420779	175.042	110.774	173.826	65.7622	121.228	118.003	22	46756731	46933067	-1	ENSG00000075275	CELSR1	53.93	protein_coding	KNOWN
ENSG00000075290	WNT8B	0	NA	NA	NA	NA	NA	NA	NA	NA	NA	NA	NA	10	102222798	102243501	1	ENSG00000075290	WNT8B	42.74	protein_coding	KNOWN
ENSG00000075292	ZNF638	692.276	0.729152	0.177837	4.10011	4.12958e-05	0.000519052	611.224	386.807	606.978	588.406	1084.69	1055.83	2	71503691	71662199	1	ENSG00000075292	ZNF638	38.16	protein_coding	KNOWN
ENSG00000075303	SLC25A40	168.817	0.495984	0.27281	1.81806	0.0690555	0.188232	163.933	103.743	162.794	134.262	247.503	240.919	7	87462883	87505672	-1	ENSG00000075303	SLC25A40	35.47	protein_coding	KNOWN
ENSG00000075336	TIMM21	350.516	0.334387	0.269309	1.24165	0.214366	0.405619	363.698	230.163	361.172	266.306	490.918	477.859	18	71815746	71826197	1	ENSG00000075336	TIMM21	42.43	protein_coding	KNOWN
ENSG00000075340	ADD2	26.9526	-0.211917	0.732476	-0.289315	0.77234	0.88082	33.7748	21.374	33.5401	16.9347	31.2181	30.3877	2	70834750	70995357	-1	ENSG00000075340	ADD2	44.81	protein_coding	KNOWN
ENSG00000075388	FGF4	0	NA	NA	NA	NA	NA	NA	NA	NA	NA	NA	NA	11	69587797	69590171	-1	ENSG00000075388	FGF4	66.44	protein_coding	KNOWN
ENSG00000075391	RASAL2	406.477	0.584702	0.197808	2.9559	0.00311754	0.0183535	381.372	241.347	378.722	332.155	612.306	596.018	1	178062864	178448644	1	ENSG00000075391	RASAL2	36.99	protein_coding	KNOWN
ENSG00000075399	VPS9D1	36.4145	-1.68174	0.546079	-3.07966	0.00207237	0.0132598	62.8235	39.7572	62.387	11.3723	20.9641	20.4064	16	89773542	89787394	-1	ENSG00000075399	VPS9D1	59.54	protein_coding	KNOWN
ENSG00000075407	ZNF37A	351.532	-0.264576	0.284705	-0.929297	0.352735	0.555431	449.733	284.609	446.609	217.415	400.79	390.129	10	38383264	38412276	1	ENSG00000075407	ZNF37A	39.25	protein_coding	KNOWN
ENSG00000075413	MARK3	684.272	0.359979	0.248517	1.44851	0.147475	0.31873	703.492	445.197	698.605	524.328	966.564	940.853	14	103851729	103970168	1	ENSG00000075413	MARK3	42.15	protein_coding	KNOWN
ENSG00000075415	SLC25A3	2040.03	0.261161	0.132529	1.9706	0.0487698	0.147696	2178.47	1378.62	2163.33	1516.17	2794.96	2720.61	12	98987369	98995946	1	ENSG00000075415	SLC25A3	41.8	protein_coding	KNOWN
ENSG00000075420	FNDC3B	2182.45	-0.40464	0.347339	-1.16497	0.24403	0.442057	2916.19	1845.48	2895.94	1279.34	2358.39	2295.65	3	171757418	172119455	1	ENSG00000075420	FNDC3B	39.76	protein_coding	KNOWN
ENSG00000075426	FOSL2	1214.64	-0.20343	0.186466	-1.09098	0.275284	0.477904	1525.96	965.685	1515.35	769.632	1418.77	1381.03	2	28615315	28640179	1	ENSG00000075426	FOSL2	51.8	protein_coding	KNOWN
ENSG00000075429	CACNG5	0.132635	0.134111	0.577777	0.232115	0.816449	NA	0.284642	0.180133	0.282664	0.181405	0.334408	0.325513	17	64831235	64881603	1	ENSG00000075429	CACNG5	47.17	protein_coding	KNOWN
ENSG00000075461	CACNG4	143.615	-0.941116	0.822436	-1.1443	0.252498	0.451766	196	124.036	194.638	59.2831	109.285	106.378	17	64961026	65029514	1	ENSG00000075461	CACNG4	52.37	protein_coding	KNOWN
ENSG00000075539	FRYL	671.062	0.463108	0.225627	2.05253	0.040118	0.127714	661.896	418.874	657.298	529.881	976.802	950.818	4	48499378	48782339	-1	ENSG00000075539	FRYL	36.94	protein_coding	KNOWN
ENSG00000075568	TMEM131	716.614	0.302719	0.211427	1.43179	0.152204	0.325205	753.238	476.679	748.005	539.559	994.642	968.184	2	98372799	98612388	-1	ENSG00000075568	TMEM131	39.29	protein_coding	KNOWN
ENSG00000075618	FSCN1	418.657	-2.28579	0.690699	-3.30939	NA	NA	709.707	449.131	704.777	84.5215	155.81	151.665	7	5632439	5646286	1	ENSG00000075618	FSCN1	59.62	protein_coding	KNOWN
ENSG00000075624	ACTB	35999.9	0.466699	0.241111	1.93562	0.052914	0.156378	35460.3	22440.7	35214	28458.5	52461.4	51065.9	7	5566782	5603415	-1	ENSG00000075624	ACTB	56.7	protein_coding	KNOWN
ENSG00000075643	MOCOS	5.05439	0.539875	0.791056	0.682474	0.494939	0.68488	4.8104	3.04421	4.77698	4.06143	7.48699	7.28783	18	33767482	33852120	1	ENSG00000075643	MOCOS	42.76	protein_coding	KNOWN
ENSG00000075651	PLD1	70.8449	-0.272306	0.285578	-0.953524	0.340325	0.544073	91.105	57.6549	90.4721	43.8076	80.7565	78.6083	3	171318195	171528740	-1	ENSG00000075651	PLD1	38.86	protein_coding	KNOWN
ENSG00000075673	ATP12A	0	NA	NA	NA	NA	NA	NA	NA	NA	NA	NA	NA	13	25254549	25285921	1	ENSG00000075673	ATP12A	49.33	protein_coding	KNOWN
ENSG00000075702	WDR62	424.031	0.137071	0.269318	0.508955	0.610784	0.773706	473.784	299.829	470.493	302.568	557.764	542.927	19	36545783	36596008	1	ENSG00000075702	WDR62	51.45	protein_coding	KNOWN
ENSG00000075711	DLG1	1131.42	-0.0310625	0.3863	-0.0804103	0.935911	0.967716	1342.6	849.648	1333.27	763.087	1406.7	1369.28	3	196769431	197026171	-1	ENSG00000075711	DLG1	36.59	protein_coding	KNOWN
ENSG00000075785	RAB7A	1763.74	0.00512211	0.207538	0.0246803	0.98031	0.990161	2067.29	1308.26	2052.93	1204.82	2221.01	2161.93	3	128444965	128533639	1	ENSG00000075785	RAB7A	44.06	protein_coding	KNOWN
ENSG00000075790	BCAP29	610.879	-0.279872	0.238079	-1.17554	0.239777	0.436848	786.476	497.713	781.012	376.197	693.494	675.047	7	107220422	107269615	1	ENSG00000075790	BCAP29	37.42	protein_coding	KNOWN
ENSG00000075826	SEC31B	49.489	-0.591393	0.426061	-1.38805	0.165123	0.341901	69.3742	43.9028	68.8923	26.7393	49.2922	47.981	10	102246399	102289628	-1	ENSG00000075826	SEC31B	46.47	protein_coding	KNOWN
ENSG00000075856	SART3	599.852	0.558184	0.334074	1.67084	0.0947533	0.236473	568.59	359.827	564.641	486.194	896.266	872.425	12	108916357	108955176	-1	ENSG00000075856	SART3	42.65	protein_coding	KNOWN
ENSG00000075884	ARHGAP15	0.244503	0.134111	0.577777	0.232115	0.816449	NA	0.284642	0.180133	0.282664	0.181405	0.334408	0.325513	2	143848931	144525921	1	ENSG00000075884	ARHGAP15	36.48	protein_coding	KNOWN
ENSG00000075886	TUBA3D	1.21337	0.014868	0.771631	0.0192682	0.984627	NA	1.34643	0.852075	1.33708	0.790022	1.45635	1.41761	2	132233666	132240507	1	ENSG00000075886	TUBA3D	52.09	protein_coding	KNOWN
ENSG00000075891	PAX2	0.132635	0.134111	0.577777	0.232115	0.816449	NA	0.284642	0.180133	0.282664	0.181405	0.334408	0.325513	10	102495360	102589698	1	ENSG00000075891	PAX2	51.23	protein_coding	KNOWN
ENSG00000075914	EXOSC7	153.577	0.193071	0.244546	0.789506	0.429816	0.627256	168.477	106.619	167.306	111.851	206.19	200.705	3	45016733	45077558	1	ENSG00000075914	EXOSC7	46.87	protein_coding	KNOWN
ENSG00000075945	KIFAP3	261.315	0.371164	0.407946	0.909835	0.362909	0.565779	266.876	168.89	265.022	200.457	369.529	359.699	1	169890467	170054349	-1	ENSG00000075945	KIFAP3	34.27	protein_coding	KNOWN
ENSG00000075975	MKRN2	348.837	0.453635	0.211484	2.14501	0.0319519	0.108115	345.143	218.42	342.745	274.496	506.016	492.555	3	12598513	12625212	1	ENSG00000075975	MKRN2	45.18	protein_coding	KNOWN
ENSG00000076003	MCM6	659.426	0.776365	0.253129	3.06707	0.00216168	0.0137351	569.511	360.409	565.554	566.488	1044.28	1016.5	2	136597196	136633996	-1	ENSG00000076003	MCM6	40.28	protein_coding	KNOWN
ENSG00000076043	REXO2	421.347	-0.558362	0.323897	-1.72389	0.0847279	0.218104	588.416	372.373	584.328	232.049	427.768	416.389	11	114310108	114321001	1	ENSG00000076043	REXO2	39.61	protein_coding	KNOWN
ENSG00000076053	RBM7	410.797	0.471749	0.259676	1.81669	0.0692654	0.188573	403.533	255.371	400.729	324.989	599.096	583.16	11	114270752	114284925	1	ENSG00000076053	RBM7	38.27	protein_coding	KNOWN
ENSG00000076067	RBMS2	115.323	0.781993	0.344929	2.26711	0.0233834	0.0858884	99.495	62.9644	98.8038	99.3537	183.152	178.28	12	56915713	56984745	1	ENSG00000076067	RBMS2	43.87	protein_coding	KNOWN
ENSG00000076108	BAZ2A	970.197	-0.711236	0.327373	-2.17256	0.0298137	0.102645	1410.42	892.571	1400.62	500.294	922.259	897.726	12	56989380	57030600	-1	ENSG00000076108	BAZ2A	48.64	protein_coding	KNOWN
ENSG00000076201	PTPN23	437.863	-1.18498	0.246894	-4.79954	1.59029e-06	3.10237e-05	711.072	449.994	706.132	181.626	334.816	325.91	3	47422501	47454931	1	ENSG00000076201	PTPN23	51.53	protein_coding	KNOWN
ENSG00000076242	MLH1	483.145	-0.304973	0.164265	-1.85659	0.0633689	0.17762	627.037	396.814	622.681	294.759	543.369	528.915	3	37034823	37107380	1	ENSG00000076242	MLH1	42.01	protein_coding	KNOWN
ENSG00000076248	UNG	259.039	0.126027	0.266588	0.472742	0.636397	0.79051	290.606	183.907	288.587	184.171	339.507	330.476	12	109535379	109548797	1	ENSG00000076248	UNG	47.32	protein_coding	KNOWN
ENSG00000076258	FMO4	3.47521	-0.365504	0.807351	-0.45272	0.65075	0.799964	4.54288	2.87491	4.51132	2.04778	3.77495	3.67453	1	171283347	171311223	1	ENSG00000076258	FMO4	40.13	protein_coding	KNOWN
ENSG00000076321	KLHL20	239.409	0.135701	0.226248	0.599789	0.548647	0.726731	267.774	169.458	265.914	170.843	314.938	306.561	1	173684080	173755840	1	ENSG00000076321	KLHL20	38.32	protein_coding	KNOWN
ENSG00000076344	RGS11	3.89646	-0.662675	0.806235	-0.821938	0.411112	0.610971	5.33873	3.37856	5.30164	1.95854	3.61044	3.5144	16	318300	325980	-1	ENSG00000076344	RGS11	64.56	protein_coding	KNOWN
ENSG00000076351	SLC46A1	227.627	-1.52263	0.364494	-4.17739	2.94871e-05	0.000391182	391.753	247.917	389.031	79.1833	145.969	142.086	17	26721661	26734215	-1	ENSG00000076351	SLC46A1	52.4	protein_coding	KNOWN
ENSG00000076356	PLXNA2	195.534	-2.91539	0.47807	-6.09824	1.07242e-09	4.49435e-08	378.344	239.431	375.716	29.1238	53.6878	52.2597	1	208195587	208417665	-1	ENSG00000076356	PLXNA2	47.98	protein_coding	KNOWN
ENSG00000076382	SPAG5	742.277	0.247946	0.465948	0.532132	0.594635	0.761814	796.008	503.746	790.479	548.955	1011.96	985.043	17	26904592	26926297	-1	ENSG00000076382	SPAG5	46.5	protein_coding	KNOWN
ENSG00000076513	ANKRD13A	274.061	0.0619011	0.406422	0.152307	0.878945	0.941418	315.093	199.403	312.904	191.008	352.111	342.745	12	110436991	110477568	1	ENSG00000076513	ANKRD13A	44	protein_coding	KNOWN
ENSG00000076554	TPD52	740.989	-0.534477	0.336526	-1.58822	0.112237	0.265893	1027.31	650.123	1020.17	411.896	759.304	739.106	8	80870571	81143467	-1	ENSG00000076554	TPD52	40.35	protein_coding	KNOWN
ENSG00000076555	ACACB	44.2086	0.0538152	0.396495	0.135727	0.892037	0.948043	51.2197	32.4139	50.8639	30.8757	56.9173	55.4033	12	109554400	109706031	1	ENSG00000076555	ACACB	46.78	protein_coding	KNOWN
ENSG00000076604	TRAF4	322.048	0.798329	0.262661	3.03938	0.00237063	0.0148145	275.46	174.322	273.546	278.201	512.846	499.204	17	27071002	27077974	1	ENSG00000076604	TRAF4	59.64	protein_coding	KNOWN
ENSG00000076641	PAG1	601.279	-1.08752	0.220284	-4.93692	7.93669e-07	1.68887e-05	957.322	605.831	950.672	261.614	482.268	469.439	8	81880045	82024303	-1	ENSG00000076641	PAG1	40.56	protein_coding	KNOWN
ENSG00000076650	GPATCH1	127.903	-0.0592547	0.300775	-0.197007	0.843822	0.921602	153.453	97.1109	152.387	85.5296	157.668	153.474	19	33571786	33621448	1	ENSG00000076650	GPATCH1	45.71	protein_coding	KNOWN
ENSG00000076662	ICAM3	68.8326	-0.700339	0.308273	-2.27182	0.0230976	0.0850796	99.727	63.1112	99.0343	35.6426	65.7048	63.957	19	10444452	10450499	-1	ENSG00000076662	ICAM3	56.15	protein_coding	KNOWN
ENSG00000076685	NT5C2	786.706	0.00200846	0.34912	0.00575292	0.99541	0.997701	922.619	583.87	916.21	536.546	989.087	962.776	10	104845940	104953056	-1	ENSG00000076685	NT5C2	40.04	protein_coding	KNOWN
ENSG00000076706	MCAM	725.032	-2.82061	0.361701	-7.79817	6.28134e-15	6.97587e-13	1436.55	909.106	1426.57	118.09	217.691	211.901	11	119179241	119192231	-1	ENSG00000076706	MCAM	59.59	protein_coding	KNOWN
ENSG00000076716	GPC4	122.182	-1.26655	0.766878	-1.65156	NA	NA	144.673	91.5548	143.668	34.9219	64.3763	62.6638	X	132434131	132549518	-1	ENSG00000076716	GPC4	41.25	protein_coding	KNOWN
ENSG00000076770	MBNL3	0.283984	-0.274439	0.577777	-0.474992	0.634793	NA	0.457673	0.289634	0.454494	0.219746	0.405087	0.394312	X	131503345	131623996	-1	ENSG00000076770	MBNL3	36.96	protein_coding	KNOWN
ENSG00000076826	CAMSAP3	0.401528	0.361197	0.580075	0.622672	0.5335	NA	0.458683	0.290273	0.455497	0.342156	0.630742	0.613963	19	7660788	7683190	1	ENSG00000076826	CAMSAP3	58.66	protein_coding	KNOWN
ENSG00000076864	RAP1GAP	14.3827	-0.460081	0.691903	-0.66495	0.506082	0.693755	19.5551	12.3753	19.4193	8.25547	15.2184	14.8136	1	21922708	21995801	-1	ENSG00000076864	RAP1GAP	56.62	protein_coding	KNOWN
ENSG00000076924	XAB2	254.314	-0.857778	0.341097	-2.51476	0.0119112	0.0518466	382.726	242.204	380.067	122.645	226.088	220.074	19	7684411	7694451	-1	ENSG00000076924	XAB2	60.82	protein_coding	KNOWN
ENSG00000076928	ARHGEF1	291.27	-0.0236737	0.398653	-0.0593843	0.952646	0.976523	344.422	217.964	342.029	196.763	362.72	353.071	19	42387228	42434302	1	ENSG00000076928	ARHGEF1	58.26	protein_coding	KNOWN
ENSG00000076944	STXBP2	48.4323	0.825176	0.735757	1.12153	0.262061	0.462713	39.83	25.206	39.5533	40.9819	75.5475	73.5379	19	7701767	7712759	1	ENSG00000076944	STXBP2	61.17	protein_coding	KNOWN
ENSG00000076984	MAP2K7	205.035	-0.294295	0.352401	-0.835113	0.403654	0.604255	264.569	167.43	262.731	125.293	230.969	224.825	19	7968728	7979363	1	ENSG00000076984	MAP2K7	63.14	protein_coding	KNOWN
ENSG00000077009	NMRK2	0	NA	NA	NA	NA	NA	NA	NA	NA	NA	NA	NA	19	3933101	3942414	1	ENSG00000077009	NMRK2	57.79	protein_coding	KNOWN
ENSG00000077044	DGKD	423.872	-0.179748	0.23277	-0.772215	0.439987	0.636483	527.64	333.912	523.975	270.525	498.696	485.43	2	234263153	234380750	1	ENSG00000077044	DGKD	47.76	protein_coding	KNOWN
ENSG00000077063	CTTNBP2	0.428956	-0.373682	0.579752	-0.644555	0.519215	NA	0.603934	0.382193	0.599738	0.270694	0.499007	0.485733	7	117350705	117514193	-1	ENSG00000077063	CTTNBP2	38.77	protein_coding	KNOWN
ENSG00000077080	ACTL6B	0	NA	NA	NA	NA	NA	NA	NA	NA	NA	NA	NA	7	100240720	100254084	-1	ENSG00000077080	ACTL6B	53.08	protein_coding	KNOWN
ENSG00000077092	RARB	42.7321	-2.0089	0.795761	-2.5245	NA	NA	65.6438	41.542	65.1878	9.47183	17.4607	16.9962	3	25215823	25639423	1	ENSG00000077092	RARB	40.14	protein_coding	KNOWN
ENSG00000077097	TOP2B	2230.46	1.26929	0.208253	6.09496	1.09467e-09	4.57526e-08	1530.79	968.744	1520.16	2142.84	3950.19	3845.12	3	25639475	25706398	-1	ENSG00000077097	TOP2B	35.14	protein_coding	KNOWN
ENSG00000077147	TM9SF3	3798.2	-0.0791319	0.314238	-0.251822	0.801179	0.897265	4579.95	2898.38	4548.14	2517.79	4641.38	4517.92	10	98277866	98347209	-1	ENSG00000077147	TM9SF3	37.03	protein_coding	KNOWN
ENSG00000077150	NFKB2	710.244	3.05141	0.273357	11.1627	6.20438e-29	4.01941e-26	175.465	111.041	174.246	844.766	1557.27	1515.85	10	104153867	104162281	1	ENSG00000077150	NFKB2	61.37	protein_coding	KNOWN
ENSG00000077152	UBE2T	262.97	-0.522888	0.405068	-1.29087	0.19675	0.383727	363.307	229.915	360.783	146.841	270.692	263.492	1	202300785	202311108	-1	ENSG00000077152	UBE2T	40.71	protein_coding	KNOWN
ENSG00000077157	PPP1R12B	176.297	0.0203433	0.300255	0.0677536	0.945982	0.972181	205.423	130	203.996	120.991	223.039	217.106	1	202317827	202557697	1	ENSG00000077157	PPP1R12B	39.4	protein_coding	KNOWN
ENSG00000077232	DNAJC10	1490.06	-0.166832	0.223156	-0.747601	0.454701	0.649847	1850.07	1170.8	1837.22	957.077	1764.31	1717.38	2	183580999	183644334	1	ENSG00000077232	DNAJC10	36.08	protein_coding	KNOWN
ENSG00000077235	GTF3C1	648.741	0.0582769	0.18004	0.323688	0.746174	0.865268	746.025	472.114	740.843	451.104	831.58	809.459	16	27470876	27561234	-1	ENSG00000077235	GTF3C1	49.42	protein_coding	KNOWN
ENSG00000077238	IL4R	313.129	-0.303971	0.465469	-0.653043	0.513728	0.700408	405.897	256.868	403.077	190.937	351.98	342.617	16	27324989	27376099	1	ENSG00000077238	IL4R	49.92	protein_coding	KNOWN
ENSG00000077254	USP33	949.157	0.041544	0.167874	0.247472	0.804543	0.898767	1098.18	694.972	1090.55	656.386	1210	1177.82	1	78161672	78225537	-1	ENSG00000077254	USP33	38.35	protein_coding	KNOWN
ENSG00000077264	PAK3	9.77174	2.33729	0.740135	3.15792	0.00158897	0.0107182	3.30399	2.0909	3.28104	9.69646	17.8748	17.3993	X	110187513	110464173	1	ENSG00000077264	PAK3	39.26	protein_coding	KNOWN
ENSG00000077274	CAPN6	0	NA	NA	NA	NA	NA	NA	NA	NA	NA	NA	NA	X	110488331	110513751	-1	ENSG00000077274	CAPN6	41.36	protein_coding	KNOWN
ENSG00000077279	DCX	0	NA	NA	NA	NA	NA	NA	NA	NA	NA	NA	NA	X	110537007	110655603	-1	ENSG00000077279	DCX	39.48	protein_coding	KNOWN
ENSG00000077312	SNRPA	316.233	-0.236541	0.227138	-1.0414	0.297692	0.500976	401.809	254.28	399.017	198.058	365.108	355.395	19	41256542	41271294	1	ENSG00000077312	SNRPA	50.77	protein_coding	KNOWN
ENSG00000077327	SPAG6	11.059	0.11602	0.744997	0.155733	0.876244	0.939973	12.3988	7.84645	12.3127	7.80341	14.3851	14.0024	10	22634399	22743153	1	ENSG00000077327	SPAG6	38.38	protein_coding	KNOWN
ENSG00000077348	EXOSC5	97.5167	-0.10612	0.390597	-0.271686	0.785864	0.888174	118.47	74.9724	117.647	63.9208	117.834	114.699	19	41892279	41903384	-1	ENSG00000077348	EXOSC5	52.53	protein_coding	KNOWN
ENSG00000077380	DYNC1I2	889.979	-0.0927334	0.254321	-0.364631	0.715387	0.845008	1078.68	682.63	1071.18	587.43	1082.89	1054.08	2	172543919	172604930	1	ENSG00000077380	DYNC1I2	36.49	protein_coding	KNOWN
ENSG00000077420	APBB1IP	6.72603	0.371535	0.657095	0.565421	0.571788	0.744626	6.92079	4.37975	6.87272	5.19971	9.58532	9.33034	10	26727132	26856732	1	ENSG00000077420	APBB1IP	41.55	protein_coding	KNOWN
ENSG00000077454	LRCH4	159.797	-0.593547	0.401295	-1.47908	0.139119	0.306401	225.034	142.41	223.47	86.6067	159.654	155.407	7	100169855	100183776	-1	ENSG00000077454	LRCH4	61.42	protein_coding	KNOWN
ENSG00000077458	FAM76B	114.092	0.666948	0.254933	2.61617	0.0088923	0.0415437	103.072	65.2281	102.356	95.0369	175.194	170.534	11	95502106	95523573	-1	ENSG00000077458	FAM76B	34.6	protein_coding	KNOWN
ENSG00000077463	SIRT6	47.029	-0.400731	0.653158	-0.613529	0.539527	0.720285	62.4487	39.52	62.0149	27.4708	50.6406	49.2935	19	4174106	4182601	-1	ENSG00000077463	SIRT6	57.91	protein_coding	KNOWN
ENSG00000077498	TYR	0	NA	NA	NA	NA	NA	NA	NA	NA	NA	NA	NA	11	88910620	89028927	1	ENSG00000077498	TYR	35.29	protein_coding	KNOWN
ENSG00000077514	POLD3	373.422	-0.0553672	0.411334	-0.134604	0.892925	0.948557	446.623	282.641	443.52	249.605	460.131	447.891	11	74204896	74380162	1	ENSG00000077514	POLD3	41.72	protein_coding	KNOWN
ENSG00000077522	ACTN2	2.47826	-0.0629166	0.823636	-0.0763888	0.93911	NA	3.00056	1.89887	2.97971	1.66818	3.07517	2.99337	1	236849754	236927931	1	ENSG00000077522	ACTN2	43.06	protein_coding	KNOWN
ENSG00000077549	CAPZB	1555.61	-0.487633	0.2684	-1.81681	0.0692461	0.188553	2130.56	1348.3	2115.75	882.43	1626.7	1583.43	1	19665267	19812066	-1	ENSG00000077549	CAPZB	49.22	protein_coding	KNOWN
ENSG00000077585	GPR137B	12.4235	0.341201	0.674415	0.505922	0.612911	0.77473	12.7755	8.08485	12.6868	9.39874	17.326	16.8651	1	236305832	236385165	1	ENSG00000077585	GPR137B	43.62	protein_coding	KNOWN
ENSG00000077616	NAALAD2	3.91626	1.17002	0.81464	1.43625	0.150932	0.323906	2.56389	1.62253	2.54608	3.35035	6.17616	6.01187	11	89864683	89926062	1	ENSG00000077616	NAALAD2	34.98	protein_coding	KNOWN
ENSG00000077684	PHF17	604.663	0.666538	0.249331	2.67331	0.00751067	0.0365039	547.955	346.768	544.148	505.094	931.108	906.34	4	129730779	129796379	1	ENSG00000077684	PHF17	44.21	protein_coding	KNOWN
ENSG00000077713	SLC25A43	275.142	0.00161845	0.239566	0.00675577	0.99461	0.997175	322.555	204.126	320.314	187.53	345.699	336.503	X	118533023	118588441	1	ENSG00000077713	SLC25A43	45.34	protein_coding	KNOWN
ENSG00000077721	UBE2A	811.477	-0.459047	0.361923	-1.26835	0.204671	0.393889	1101.03	696.772	1093.38	465.147	857.468	834.658	X	118708501	118718381	1	ENSG00000077721	UBE2A	39.63	protein_coding	KNOWN
ENSG00000077782	FGFR1	1155.08	-1.09101	0.21628	-5.04445	4.54831e-07	1.02192e-05	1841.92	1165.64	1829.12	502.137	925.657	901.034	8	38268656	38326352	-1	ENSG00000077782	FGFR1	50.55	protein_coding	KNOWN
ENSG00000077800	FKBP6	0.142985	-0.138256	0.577777	-0.239289	0.810881	NA	0.31282	0.197965	0.310646	0.165065	0.304286	0.296192	7	72742167	72772634	1	ENSG00000077800	FKBP6	47.78	protein_coding	KNOWN
ENSG00000077809	GTF2I	1321.84	0.170288	0.222796	0.764325	0.444674	0.641115	1459.52	923.64	1449.38	953.786	1758.24	1711.47	7	74071994	74175026	1	ENSG00000077809	GTF2I	42.77	protein_coding	KNOWN
ENSG00000077935	SMC1B	10.2331	0.0534039	0.712069	0.0749982	0.940216	0.969202	11.7591	7.44163	11.6774	7.08647	13.0634	12.716	22	45739944	45809500	-1	ENSG00000077935	SMC1B	39.89	protein_coding	KNOWN
ENSG00000077942	FBLN1	655.006	-2.59746	0.707347	-3.67211	NA	NA	1098.11	694.926	1090.48	105.369	194.241	189.074	22	45898118	45997015	1	ENSG00000077942	FBLN1	53.12	protein_coding	KNOWN
ENSG00000077943	ITGA8	131.525	-0.58516	0.621676	-0.941262	NA	NA	154.572	97.8193	153.498	59.8356	110.303	107.369	10	15555948	15762124	-1	ENSG00000077943	ITGA8	40.02	protein_coding	KNOWN
ENSG00000077984	CST7	4.97246	-1.30041	0.814513	-1.59655	0.110365	0.262884	6.68964	4.23347	6.64317	1.57732	2.90768	2.83033	20	24929866	24940564	1	ENSG00000077984	CST7	56.46	protein_coding	KNOWN
ENSG00000078018	MAP2	152.009	-0.422716	0.375304	-1.12633	0.260025	0.460359	204.035	129.122	202.618	88.3963	162.953	158.618	2	210288782	210598842	1	ENSG00000078018	MAP2	35.9	protein_coding	KNOWN
ENSG00000078043	PIAS2	242.101	-0.351964	0.221371	-1.58993	0.111852	0.265223	319.107	201.943	316.89	145.199	267.665	260.545	18	44388353	44500123	-1	ENSG00000078043	PIAS2	38.51	protein_coding	KNOWN
ENSG00000078053	AMPH	23.96	-0.567537	0.614406	-0.923717	NA	NA	28.1708	17.8276	27.9751	11.0391	20.3498	19.8085	7	38423305	38671167	-1	ENSG00000078053	AMPH	39.15	protein_coding	KNOWN
ENSG00000078061	ARAF	382.067	0.395802	0.30069	1.31631	0.188069	0.372155	386.914	244.855	384.226	295.626	544.967	530.471	X	47420516	47431307	1	ENSG00000078061	ARAF	51.23	protein_coding	KNOWN
ENSG00000078070	MCCC1	390.066	-0.386053	0.419655	-0.91993	0.357609	0.560382	518.349	328.032	514.748	230.35	424.635	413.339	3	182733006	182833863	-1	ENSG00000078070	MCCC1	41.62	protein_coding	KNOWN
ENSG00000078081	LAMP3	6.71856	-0.551322	0.69194	-0.796777	0.42558	0.62412	9.11001	5.76517	9.04672	3.61022	6.65521	6.47817	3	182840001	182881627	-1	ENSG00000078081	LAMP3	44.17	protein_coding	KNOWN
ENSG00000078098	FAP	108.958	0.0871284	0.569487	0.152994	0.878403	0.941181	124.176	78.5833	123.313	76.6027	141.212	137.456	2	163027194	163101661	-1	ENSG00000078098	FAP	36.7	protein_coding	KNOWN
ENSG00000078114	NEBL	66.1941	-2.27876	0.688815	-3.30823	0.000938873	0.00704518	112.86	71.4224	112.076	13.5066	24.8985	24.2362	10	21068902	21463116	-1	ENSG00000078114	NEBL	39.04	protein_coding	KNOWN
ENSG00000078124	ACER3	386.856	-1.19903	0.236527	-5.06931	3.99262e-07	9.16945e-06	630.381	398.93	626.001	159.455	293.946	286.127	11	76571911	76737841	1	ENSG00000078124	ACER3	38.74	protein_coding	KNOWN
ENSG00000078140	UBE2K	568.947	0.940092	0.390053	2.41017	0.0159452	0.0643605	454.567	287.668	451.41	506.493	933.687	908.85	4	39699664	39784412	1	ENSG00000078140	UBE2K	42.02	protein_coding	KNOWN
ENSG00000078142	PIK3C3	532.113	-0.635128	0.309691	-2.05085	0.0402818	0.128078	758.28	479.87	753.012	283.541	522.69	508.786	18	39535171	39667794	1	ENSG00000078142	PIK3C3	35.33	protein_coding	KNOWN
ENSG00000078177	N4BP2	105.507	-0.0875193	0.283307	-0.30892	0.757382	0.872022	127.143	80.4613	126.26	69.4907	128.102	124.694	4	40058446	40159872	1	ENSG00000078177	N4BP2	40.52	protein_coding	KNOWN
ENSG00000078237	C12orf5	176.09	0.48346	0.237403	2.03645	0.0417049	0.13149	171.917	108.796	170.723	139.584	257.313	250.469	12	4430371	4462338	1	ENSG00000078237	C12orf5	40.43	protein_coding	KNOWN
ENSG00000078246	TULP3	288.586	-0.735849	0.237589	-3.09715	0.0019539	0.0126514	422.514	267.384	419.579	147.336	271.604	264.379	12	2986389	3050306	1	ENSG00000078246	TULP3	45	protein_coding	KNOWN
ENSG00000078269	SYNJ2	571.552	-0.499988	0.438444	-1.14037	0.254133	0.453449	784.399	496.399	778.95	322.111	593.79	577.995	6	158402888	158520208	1	ENSG00000078269	SYNJ2	49.67	protein_coding	KNOWN
ENSG00000078295	ADCY2	0.785964	-0.42276	0.68561	-0.61662	0.537485	NA	1.01437	0.641931	1.00732	0.439451	0.8101	0.788551	5	7396321	7830194	1	ENSG00000078295	ADCY2	40.92	protein_coding	KNOWN
ENSG00000078304	PPP2R5C	1284.02	0.579198	0.312847	1.85138	0.0641151	0.179159	1206.65	763.618	1198.27	1046.93	1929.95	1878.61	14	102228135	102394326	1	ENSG00000078304	PPP2R5C	44.63	protein_coding	KNOWN
ENSG00000078328	RBFOX1	0	NA	NA	NA	NA	NA	NA	NA	NA	NA	NA	NA	16	6069095	7763340	1	ENSG00000078328	RBFOX1	41.37	protein_coding	KNOWN
ENSG00000078369	GNB1	2693.93	0.524564	0.184188	2.84798	0.00439979	0.0240905	2592.53	1640.66	2574.52	2165.77	3992.46	3886.26	1	1716729	1822495	-1	ENSG00000078369	GNB1	46.68	protein_coding	KNOWN
ENSG00000078399	HOXA9	116.242	0.477938	0.349966	1.36567	0.172043	0.350733	114.309	72.3395	113.515	92.456	170.437	165.903	7	27202054	27210117	-1	ENSG00000078399	HOXA9	54.79	protein_coding	KNOWN
ENSG00000078401	EDN1	209.321	-1.86059	0.695144	-2.67655	NA	NA	348.347	220.448	345.927	55.7056	102.69	99.958	6	12290596	12297427	1	ENSG00000078401	EDN1	42.83	protein_coding	KNOWN
ENSG00000078403	MLLT10	432.266	0.263872	0.315967	0.835126	0.403647	0.604255	461.024	291.754	457.821	321.467	592.603	576.84	10	21823094	22032559	1	ENSG00000078403	MLLT10	39.66	protein_coding	KNOWN
ENSG00000078487	ZCWPW1	10.9667	-0.356927	0.604969	-0.589992	0.555196	0.731914	14.4629	9.1527	14.3624	6.55828	12.0898	11.7682	7	99998449	100026615	-1	ENSG00000078487	ZCWPW1	44.82	protein_coding	KNOWN
ENSG00000078549	ADCYAP1R1	0	NA	NA	NA	NA	NA	NA	NA	NA	NA	NA	NA	7	31092076	31151089	1	ENSG00000078549	ADCYAP1R1	51.88	protein_coding	KNOWN
ENSG00000078579	FGF20	0	NA	NA	NA	NA	NA	NA	NA	NA	NA	NA	NA	8	16849678	16859690	-1	ENSG00000078579	FGF20	39.24	protein_coding	KNOWN
ENSG00000078589	P2RY10	0.142985	-0.138256	0.577777	-0.239289	0.810881	NA	0.31282	0.197965	0.310646	0.165065	0.304286	0.296192	X	78200829	78217451	1	ENSG00000078589	P2RY10	38.45	protein_coding	KNOWN
ENSG00000078596	ITM2A	23.486	-0.649922	0.802629	-0.809741	0.418089	0.617162	32.6628	20.6703	32.4359	12.0889	22.2851	21.6923	X	78615881	78623164	-1	ENSG00000078596	ITM2A	36.96	protein_coding	KNOWN
ENSG00000078618	NRD1	2812.35	0.620811	0.315109	1.97015	0.0488214	0.147775	2596.79	1643.35	2578.75	2318.99	4274.92	4161.2	1	52254863	52344477	-1	ENSG00000078618	NRD1	39.33	protein_coding	KNOWN
ENSG00000078668	VDAC3	2153.83	0.300655	0.322304	0.932831	0.350907	0.553742	2264.53	1433.08	2248.8	1619.81	2986.01	2906.58	8	42249142	42263415	1	ENSG00000078668	VDAC3	40.42	protein_coding	KNOWN
ENSG00000078674	PCM1	3336	0.313069	0.396139	0.790301	0.429352	0.627049	3489.73	2208.44	3465.49	2517.77	4641.34	4517.87	8	17780349	17885478	1	ENSG00000078674	PCM1	36.57	protein_coding	KNOWN
ENSG00000078687	TNRC6C	101.273	-0.675895	0.311372	-2.1707	0.0299538	0.102988	146.271	92.5659	145.255	53.1707	98.0167	95.4094	17	76000249	76104916	1	ENSG00000078687	TNRC6C	42.91	protein_coding	KNOWN
ENSG00000078699	CBFA2T2	325.956	-0.32339	0.258744	-1.24984	0.211356	0.401724	424.833	268.851	421.882	197.173	363.476	353.807	20	32077881	32237842	1	ENSG00000078699	CBFA2T2	42.36	protein_coding	KNOWN
ENSG00000078725	DBC1	5.0861	-0.626763	0.750565	-0.835054	0.403687	0.604255	7.13481	4.51519	7.08525	2.68342	4.9467	4.81511	9	121915736	122131745	-1	ENSG00000078725	DBC1	40.76	protein_coding	KNOWN
ENSG00000078747	ITCH	1188.23	0.253268	0.26858	0.942989	0.345687	0.548897	1272.04	804.995	1263.2	880.482	1623.11	1579.93	20	32951041	33099198	1	ENSG00000078747	ITCH	40.53	protein_coding	KNOWN
ENSG00000078795	PKD2L2	84.0887	-0.29405	0.315228	-0.932817	0.350914	0.553742	108.656	68.7618	107.901	51.4654	94.8731	92.3494	5	137223657	137278436	1	ENSG00000078795	PKD2L2	39.33	protein_coding	KNOWN
ENSG00000078804	TP53INP2	303.022	-1.66734	0.218503	-7.63075	2.33392e-14	2.37175e-12	539.177	341.212	535.431	98.5804	181.727	176.892	20	33292094	33301243	1	ENSG00000078804	TP53INP2	55.18	protein_coding	KNOWN
ENSG00000078808	SDF4	1460.61	-0.692806	0.239092	-2.89766	0.0037596	0.0212536	2115.8	1338.96	2101.11	760.15	1401.29	1364.01	1	1152288	1167411	-1	ENSG00000078808	SDF4	61.35	protein_coding	KNOWN
ENSG00000078814	MYH7B	4.89366	-0.599546	0.752328	-0.796921	0.425497	0.624057	6.9431	4.39387	6.89487	2.66104	4.90546	4.77497	20	33563206	33590240	1	ENSG00000078814	MYH7B	57.85	protein_coding	KNOWN
ENSG00000078898	BPIFB2	0	NA	NA	NA	NA	NA	NA	NA	NA	NA	NA	NA	20	31595406	31611515	1	ENSG00000078898	BPIFB2	55	protein_coding	KNOWN
ENSG00000078900	TP73	3.51161	1.3935	0.781136	1.78394	0.0744327	0.198228	2.12693	1.346	2.11215	3.24503	5.982	5.82287	1	3569084	3652765	1	ENSG00000078900	TP73	59.52	protein_coding	KNOWN
ENSG00000078902	TOLLIP	130.315	-0.662211	0.5175	-1.27964	0.200673	0.388358	186.294	117.894	184.999	68.3647	126.026	122.673	11	1295601	1330884	-1	ENSG00000078902	TOLLIP	57.48	protein_coding	KNOWN
ENSG00000078967	UBE2D4	106.589	-0.339601	0.398294	-0.85264	0.393859	0.594709	139.902	88.5355	138.93	64.2056	118.359	115.21	7	43966037	43993166	1	ENSG00000078967	UBE2D4	45.83	protein_coding	KNOWN
ENSG00000079101	CLUL1	1.6724	0.632492	0.826482	0.765282	0.444103	NA	1.4732	0.932296	1.46296	1.32629	2.44493	2.37989	18	596988	650334	1	ENSG00000079101	CLUL1	41.52	protein_coding	KNOWN
ENSG00000079102	RUNX1T1	6.85657	-0.950707	0.731429	-1.29979	NA	NA	8.32681	5.26953	8.26896	2.50188	4.61205	4.48937	8	92967203	93115514	-1	ENSG00000079102	RUNX1T1	38.11	protein_coding	KNOWN
ENSG00000079112	CDH17	0.274627	-0.00207259	0.577777	-0.00358718	0.997138	NA	0.416448	0.263545	0.413555	0.241499	0.445188	0.433346	8	95139399	95229531	-1	ENSG00000079112	CDH17	40.61	protein_coding	KNOWN
ENSG00000079134	THOC1	379.041	0.167057	0.320051	0.521969	0.601692	0.767346	418.822	265.047	415.913	273.085	503.415	490.024	18	214520	268050	-1	ENSG00000079134	THOC1	37.31	protein_coding	KNOWN
ENSG00000079150	FKBP7	62.3754	-1.84742	0.608664	-3.0352	0.00240374	0.0149793	107.763	68.1967	107.014	17.3908	32.0589	31.2061	2	179328391	179343327	-1	ENSG00000079150	FKBP7	37.58	protein_coding	KNOWN
ENSG00000079156	OSBPL6	108.555	-0.490485	0.320953	-1.52821	0.12646	0.288003	148.949	94.2608	147.914	61.5696	113.5	110.48	2	179059208	179264160	1	ENSG00000079156	OSBPL6	39.35	protein_coding	KNOWN
ENSG00000079215	SLC1A3	28.9802	-1.51106	0.612657	-2.4664	0.0136478	0.0574902	48.5021	30.6941	48.1652	9.88249	18.2177	17.7331	5	36606457	36688436	1	ENSG00000079215	SLC1A3	40.36	protein_coding	KNOWN
ENSG00000079246	XRCC5	2736.97	0.69559	0.209577	3.31902	0.000903334	0.00681798	2450.7	1550.9	2433.68	2304.96	4249.04	4136.01	2	216972187	217071026	1	ENSG00000079246	XRCC5	39.46	protein_coding	KNOWN
ENSG00000079257	LXN	58.961	2.2025	0.400095	5.50496	3.69256e-08	1.09356e-06	24.0662	15.23	23.899	64.3289	118.586	115.432	3	158363611	158390482	-1	ENSG00000079257	LXN	36.96	protein_coding	KNOWN
ENSG00000079263	SP140	0.544514	0.255451	0.656276	0.389243	0.697096	NA	0.619221	0.391868	0.61492	0.429264	0.791319	0.77027	2	231067826	231223762	1	ENSG00000079263	SP140	41.09	protein_coding	KNOWN
ENSG00000079277	MKNK1	174.296	0.514122	0.224232	2.29281	0.0218587	0.0815401	168.613	106.705	167.441	139.842	257.789	250.931	1	47023090	47082515	-1	ENSG00000079277	MKNK1	48.24	protein_coding	KNOWN
ENSG00000079308	TNS1	180.101	-3.27175	0.800948	-4.08485	NA	NA	250.015	158.219	248.278	15.0332	27.7126	26.9755	2	218664512	218867718	-1	ENSG00000079308	TNS1	52.38	protein_coding	KNOWN
ENSG00000079313	REXO1	135.221	-1.72075	0.507077	-3.39348	0.00069011	0.0054605	234.868	148.634	233.237	41.3815	76.284	74.2548	19	1815248	1848452	-1	ENSG00000079313	REXO1	60.93	protein_coding	KNOWN
ENSG00000079332	SAR1A	1385.76	-0.592504	0.314316	-1.88506	0.0594219	0.16974	1952.65	1235.71	1939.08	752.042	1386.34	1349.46	10	71909960	71930279	-1	ENSG00000079332	SAR1A	39.91	protein_coding	KNOWN
ENSG00000079335	CDC14A	59.002	1.97286	0.354684	5.56232	2.66217e-08	8.14792e-07	27.7703	17.5742	27.5774	63.307	116.702	113.598	1	100810584	100985833	1	ENSG00000079335	CDC14A	38.39	protein_coding	KNOWN
ENSG00000079337	RAPGEF3	33.1974	0.720202	0.603927	1.19253	0.233053	0.428715	29.1293	18.4342	28.9269	27.8684	51.3736	50.007	12	48128455	48164823	-1	ENSG00000079337	RAPGEF3	54.44	protein_coding	KNOWN
ENSG00000079385	CEACAM1	1.2454	-0.311785	0.613791	-0.507966	0.611477	NA	1.53898	0.973925	1.52829	0.720037	1.32734	1.29203	19	43011456	43065386	-1	ENSG00000079385	CEACAM1	47.52	protein_coding	KNOWN
ENSG00000079387	SENP1	392.684	0.493341	0.28045	1.7591	0.0785597	0.205943	382.379	241.985	379.723	312.596	576.251	560.922	12	48436681	48500091	-1	ENSG00000079387	SENP1	38.62	protein_coding	KNOWN
ENSG00000079393	DUSP13	0	NA	NA	NA	NA	NA	NA	NA	NA	NA	NA	NA	10	76854192	76868979	-1	ENSG00000079393	DUSP13	54.86	protein_coding	KNOWN
ENSG00000079432	CIC	316.916	-1.1555	0.466416	-2.47741	0.0132341	0.056143	506.13	320.299	502.614	131.948	243.237	236.766	19	42772689	42799949	1	ENSG00000079432	CIC	61.52	protein_coding	KNOWN
ENSG00000079435	LIPE	23.0372	-0.678878	0.653313	-1.03913	0.298744	0.502149	32.6515	20.6631	32.4246	11.8446	21.8347	21.2539	19	42905659	42931578	-1	ENSG00000079435	LIPE	54.96	protein_coding	KNOWN
ENSG00000079459	FDFT1	1694.82	-0.104187	0.238266	-0.437272	0.661914	0.808186	2061.75	1304.76	2047.43	1113.92	2053.43	1998.81	8	11653082	11696818	1	ENSG00000079459	FDFT1	44.36	protein_coding	KNOWN
ENSG00000079462	PAFAH1B3	245.531	0.282501	0.356803	0.791757	0.428503	0.626279	259.639	164.31	257.836	183.397	338.08	329.086	19	42801185	42807698	-1	ENSG00000079462	PAFAH1B3	53.73	protein_coding	KNOWN
ENSG00000079482	OPHN1	71.8258	0.448776	0.52019	0.862715	0.388294	0.59084	71.2481	45.0886	70.7532	56.4739	104.106	101.337	X	67262186	67653755	-1	ENSG00000079482	OPHN1	39.75	protein_coding	KNOWN
ENSG00000079557	AFM	0	NA	NA	NA	NA	NA	NA	NA	NA	NA	NA	NA	4	74347400	74369691	1	ENSG00000079557	AFM	36.24	protein_coding	KNOWN
ENSG00000079616	KIF22	663.328	-0.25929	0.322542	-0.803895	0.421457	0.620297	847.927	536.602	842.037	411.419	758.423	738.249	16	29802040	29816706	1	ENSG00000079616	KIF22	50.19	protein_coding	KNOWN
ENSG00000079689	SCGN	0.797381	0.222496	0.757423	0.293753	0.768946	NA	0.856545	0.542056	0.850595	0.580374	1.06988	1.04142	6	25652464	25702011	1	ENSG00000079689	SCGN	39.56	protein_coding	KNOWN
ENSG00000079691	LRRC16A	302.882	-0.08199	0.399526	-0.205218	0.837402	0.918095	365.85	231.524	363.308	200.725	370.023	360.18	6	25279306	25620758	1	ENSG00000079691	LRRC16A	39.54	protein_coding	KNOWN
ENSG00000079739	PGM1	607.672	-0.408805	0.241017	-1.69617	0.0898541	0.227422	813.763	514.982	808.11	355.971	656.21	638.754	1	64058947	64125916	1	ENSG00000079739	PGM1	42.42	protein_coding	KNOWN
ENSG00000079785	DDX1	1028.88	-0.24625	0.146904	-1.67626	0.0936871	0.234722	1310.77	829.505	1301.66	641.766	1183.05	1151.58	2	15731302	15771235	1	ENSG00000079785	DDX1	39.49	protein_coding	KNOWN
ENSG00000079805	DNM2	988.892	-0.769963	0.219989	-3.5	0.000465258	0.00397702	1462.09	925.271	1451.94	497.935	917.911	893.494	19	10828755	10944164	1	ENSG00000079805	DNM2	53.07	protein_coding	KNOWN
ENSG00000079819	EPB41L2	915.87	1.16584	0.309742	3.76389	0.000167293	0.00169413	659.062	417.08	654.483	858.731	1583.01	1540.9	6	131160487	131384462	-1	ENSG00000079819	EPB41L2	38.6	protein_coding	KNOWN
ENSG00000079841	RIMS1	9.00828	-1.96543	0.716993	-2.74121	0.00612142	0.0311032	15.2306	9.63851	15.1248	2.26487	4.17514	4.06408	6	72596406	73112845	1	ENSG00000079841	RIMS1	35.57	protein_coding	KNOWN
ENSG00000079931	MOXD1	22.4653	-2.30682	0.706738	-3.26404	0.00109838	0.0080026	38.6741	24.4745	38.4055	4.5392	8.36772	8.14513	6	132617194	132722684	-1	ENSG00000079931	MOXD1	37.08	protein_coding	KNOWN
ENSG00000079950	STX7	316.626	-0.19635	0.271073	-0.724342	0.468856	0.662717	396.593	250.98	393.838	201.01	370.548	360.692	6	132767006	132834337	-1	ENSG00000079950	STX7	37.41	protein_coding	KNOWN
ENSG00000079974	RABL2B	30.9658	-0.916562	0.432225	-2.12057	0.0339584	0.113059	47.1918	29.8648	46.8639	14.5189	26.7646	26.0527	22	51205929	51222091	-1	ENSG00000079974	RABL2B	50.05	protein_coding	KNOWN
ENSG00000079999	KEAP1	427.338	-0.051867	0.240959	-0.215252	0.829571	0.913825	510.505	323.068	506.958	286	527.222	513.198	19	10596796	10614417	-1	ENSG00000079999	KEAP1	54.01	protein_coding	KNOWN
ENSG00000080007	DDX43	3.86126	1.6265	0.804139	2.02267	0.0431075	0.134856	1.95498	1.23719	1.9414	3.50549	6.46215	6.29025	6	74104471	74127292	1	ENSG00000080007	DDX43	40.88	protein_coding	KNOWN
ENSG00000080031	PTPRH	243.819	1.45173	0.604216	2.40267	0.0162759	0.0654065	146.856	92.9361	145.835	233.284	430.043	418.604	19	55692616	55720874	-1	ENSG00000080031	PTPRH	52.63	protein_coding	KNOWN
ENSG00000080166	DCT	0	NA	NA	NA	NA	NA	NA	NA	NA	NA	NA	NA	13	95089558	95131936	-1	ENSG00000080166	DCT	39.91	protein_coding	KNOWN
ENSG00000080189	SLC35C2	394.644	-0.287644	0.200913	-1.43168	0.152234	0.325218	508.642	321.889	505.109	241.993	446.098	434.232	20	44978167	44993043	-1	ENSG00000080189	SLC35C2	54.08	protein_coding	KNOWN
ENSG00000080200	CRYBG3	236.653	-0.522069	0.243554	-2.14354	0.0320697	0.108466	327.485	207.246	325.21	132.438	244.141	237.647	3	97595819	97663810	1	ENSG00000080200	CRYBG3	36.83	protein_coding	KNOWN
ENSG00000080224	EPHA6	0.366365	-0.274439	0.577777	-0.474992	0.634793	NA	0.457673	0.289634	0.454494	0.219746	0.405087	0.394312	3	96533425	97471304	1	ENSG00000080224	EPHA6	35.41	protein_coding	KNOWN
ENSG00000080293	SCTR	0	NA	NA	NA	NA	NA	NA	NA	NA	NA	NA	NA	2	120197419	120282070	-1	ENSG00000080293	SCTR	46.76	protein_coding	KNOWN
ENSG00000080298	RFX3	255.601	1.00089	0.595089	1.68192	0.0925846	0.23255	195.84	123.935	194.479	227.603	419.572	408.411	9	3218297	3526004	-1	ENSG00000080298	RFX3	35	protein_coding	KNOWN
ENSG00000080345	RIF1	867.492	0.626741	0.210297	2.98027	0.00287997	0.0173625	799.887	506.2	794.33	717.259	1322.22	1287.05	2	152266397	152364527	1	ENSG00000080345	RIF1	38.04	protein_coding	KNOWN
ENSG00000080371	RAB21	409.512	-0.675886	0.184421	-3.6649	0.000247437	0.00235012	591.006	374.012	586.9	214.837	396.038	385.503	12	72148654	72184699	1	ENSG00000080371	RAB21	37.14	protein_coding	KNOWN
ENSG00000080493	SLC4A4	8.99463	-0.937867	0.73568	-1.27483	NA	NA	10.9792	6.94809	10.903	3.32832	6.13555	5.97234	4	72053003	72437804	1	ENSG00000080493	SLC4A4	37.49	protein_coding	KNOWN
ENSG00000080503	SMARCA2	80.862	-1.45216	0.594614	-2.4422	0.0145982	0.0603008	133.912	84.7447	132.981	28.4219	52.3939	51.0002	9	2015342	2193624	1	ENSG00000080503	SMARCA2	40.56	protein_coding	KNOWN
ENSG00000080511	RDH8	0.142985	-0.138256	0.577777	-0.239289	0.810881	NA	0.31282	0.197965	0.310646	0.165065	0.304286	0.296192	19	10123925	10132955	1	ENSG00000080511	RDH8	50.99	protein_coding	KNOWN
ENSG00000080546	SESN1	90.2765	0.512789	0.316608	1.61963	0.105311	0.254173	87.3298	55.2658	86.7232	72.3614	133.394	129.845	6	109307640	109416022	-1	ENSG00000080546	SESN1	37.66	protein_coding	KNOWN
ENSG00000080561	MID2	0.274627	-0.00207259	0.577777	-0.00358718	0.997138	NA	0.416448	0.263545	0.413555	0.241499	0.445188	0.433346	X	107068985	107170423	1	ENSG00000080561	MID2	40.11	protein_coding	KNOWN
ENSG00000080572	PIH1D3	0	NA	NA	NA	NA	NA	NA	NA	NA	NA	NA	NA	X	106449862	106487473	1	ENSG00000080572	PIH1D3	36.94	protein_coding	KNOWN
ENSG00000080573	COL5A3	515.756	-1.48818	0.789943	-1.88391	NA	NA	613.099	387.993	608.84	126.918	233.965	227.741	19	10070237	10121147	-1	ENSG00000080573	COL5A3	52.34	protein_coding	KNOWN
ENSG00000080603	SRCAP	689.156	-0.437786	0.206185	-2.12327	0.033731	0.11247	930.405	588.797	923.942	398.901	735.348	715.787	16	30709530	30755602	1	ENSG00000080603	SRCAP	49.66	protein_coding	KNOWN
ENSG00000080608	KIAA0020	935.836	1.18893	0.351196	3.38537	0.000710825	0.00559307	664.603	420.587	659.986	879.925	1622.08	1578.93	9	2720469	2844241	-1	ENSG00000080608	KIAA0020	39.61	protein_coding	KNOWN
ENSG00000080618	CPB2	0.421237	-0.143896	0.624728	-0.230334	0.817832	NA	0.590285	0.373556	0.586184	0.310259	0.571942	0.556728	13	46627321	46679211	-1	ENSG00000080618	CPB2	39	protein_coding	KNOWN
ENSG00000080644	CHRNA3	6.63055	0.353619	0.801363	0.441272	0.659016	0.805786	6.79032	4.29719	6.74315	5.03872	9.28854	9.04146	15	78885394	78913637	-1	ENSG00000080644	CHRNA3	47.02	protein_coding	KNOWN
ENSG00000080709	KCNN2	1.41851	-0.719795	0.732888	-0.982135	0.326033	NA	1.85323	1.1728	1.84036	0.653476	1.20464	1.1726	5	113696642	113832337	1	ENSG00000080709	KCNN2	38.35	protein_coding	KNOWN
ENSG00000080802	CNOT4	265.34	0.169014	0.25372	0.666146	0.505318	0.693073	293.873	185.975	291.832	191.875	353.709	344.3	7	135046547	135194875	-1	ENSG00000080802	CNOT4	37.19	protein_coding	KNOWN
ENSG00000080815	PSEN1	648.481	0.225728	0.286674	0.787402	0.431047	0.628285	701.6	444	696.726	476.453	878.31	854.946	14	73603126	73690399	1	ENSG00000080815	PSEN1	42.73	protein_coding	KNOWN
ENSG00000080819	CPOX	126.328	1.06909	0.572468	1.86751	0.061831	0.174759	93.8215	59.374	93.1697	114.317	210.735	205.13	3	98239976	98312567	-1	ENSG00000080819	CPOX	38.07	protein_coding	KNOWN
ENSG00000080822	CLDND1	598.199	-1.52567	0.342347	-4.45652	8.33022e-06	0.000130826	1030.78	652.321	1023.62	207.909	383.267	373.072	3	98216756	98241910	-1	ENSG00000080822	CLDND1	38.91	protein_coding	KNOWN
ENSG00000080823	MOK	441.197	1.68334	0.201091	8.37107	5.70961e-17	7.45992e-15	245.111	155.116	243.408	457.172	842.766	820.348	14	102690837	102771537	-1	ENSG00000080823	MOK	46.51	protein_coding	KNOWN
ENSG00000080824	HSP90AA1	34858.1	1.34537	0.521464	2.57999	0.00988039	0.0450367	22536.5	14262	22379.9	33255.4	61304.2	59673.5	14	102547075	102606036	-1	ENSG00000080824	HSP90AA1	47.25	protein_coding	KNOWN
ENSG00000080839	RBL1	300.242	0.693261	0.347127	1.99714	0.0458098	0.1409	268.413	169.862	266.548	252.044	464.626	452.266	20	35624752	35724398	-1	ENSG00000080839	RBL1	43.07	protein_coding	KNOWN
ENSG00000080845	DLGAP4	899.722	-0.540165	0.181485	-2.97636	0.00291697	0.0175003	1250.88	791.609	1242.19	499.564	920.913	896.416	20	34894258	35157040	1	ENSG00000080845	DLGAP4	50.94	protein_coding	KNOWN
ENSG00000080854	IGSF9B	19.4408	-1.35334	0.809762	-1.67128	NA	NA	25.1457	15.9132	24.9711	5.71542	10.536	10.2557	11	133778459	133826880	-1	ENSG00000080854	IGSF9B	56.66	protein_coding	KNOWN
ENSG00000080910	CFHR2	0	NA	NA	NA	NA	NA	NA	NA	NA	NA	NA	NA	1	196788898	196928356	1	ENSG00000080910	CFHR2	35.89	protein_coding	KNOWN
ENSG00000080986	NDC80	778.576	0.369464	0.355504	1.03927	0.298681	0.502123	796.718	504.195	791.183	597.728	1101.87	1072.56	18	2571510	2616634	1	ENSG00000080986	NDC80	36.36	protein_coding	KNOWN
ENSG00000081014	AP4E1	261.426	0.0455221	0.271337	0.16777	0.866765	0.93469	302.141	191.207	300.042	181.09	333.827	324.947	15	51200869	51298097	1	ENSG00000081014	AP4E1	37.92	protein_coding	KNOWN
ENSG00000081019	RSBN1	385.111	-0.497705	0.364644	-1.36491	0.172282	0.350976	528.276	334.314	524.606	217.278	400.538	389.884	1	114304454	114355098	-1	ENSG00000081019	RSBN1	37.22	protein_coding	KNOWN
ENSG00000081026	MAGI3	296.096	0.337478	0.36352	0.92836	0.353221	0.555689	306.776	194.14	304.644	225.108	414.972	403.934	1	113933371	114228545	1	ENSG00000081026	MAGI3	37.11	protein_coding	KNOWN
ENSG00000081041	CXCL2	185.241	2.52113	0.642747	3.92243	8.766e-05	0.000986921	56.8193	35.9575	56.4246	189.414	349.172	339.884	4	74962752	74965010	-1	ENSG00000081041	CXCL2	48.16	protein_coding	KNOWN
ENSG00000081051	AFP	2.73758	-1.13115	0.826423	-1.36873	0.171085	NA	4.08143	2.58289	4.05308	1.08214	1.99485	1.94179	4	74296855	74321891	1	ENSG00000081051	AFP	34.51	protein_coding	KNOWN
ENSG00000081052	COL4A4	0.886488	-0.186456	0.798789	-0.233423	0.815433	NA	1.06036	0.671036	1.05299	0.541132	0.997541	0.971006	2	227867427	228028829	-1	ENSG00000081052	COL4A4	40.93	protein_coding	KNOWN
ENSG00000081059	TCF7	103.584	-1.45694	0.664609	-2.19218	NA	NA	168.717	106.771	167.545	35.6907	65.7934	64.0433	5	133450402	133487556	1	ENSG00000081059	TCF7	54.54	protein_coding	KNOWN
ENSG00000081087	OSTM1	1341.63	0.765892	0.140274	5.45997	4.7621e-08	1.35112e-06	1165.28	737.433	1157.18	1150.71	2121.25	2064.83	6	108362613	108487058	-1	ENSG00000081087	OSTM1	42.48	protein_coding	KNOWN
ENSG00000081138	CDH7	0.284978	-0.274439	0.577777	-0.474992	0.634793	NA	0.457673	0.289634	0.454494	0.219746	0.405087	0.394312	18	63417488	63548638	1	ENSG00000081138	CDH7	35.45	protein_coding	KNOWN
ENSG00000081148	IMPG2	7.78671	1.27122	0.798527	1.59196	0.111395	0.2646	4.94301	3.12813	4.90867	6.92861	12.7724	12.4327	3	100941390	101039404	-1	ENSG00000081148	IMPG2	37.6	protein_coding	KNOWN
ENSG00000081154	PCNP	1704.79	-0.982788	0.156167	-6.2932	3.1099e-10	1.49237e-08	2654.86	1680.1	2636.42	780.14	1438.14	1399.88	3	101292939	101313281	1	ENSG00000081154	PCNP	39.82	protein_coding	KNOWN
ENSG00000081177	EXD2	246.113	-0.398565	0.330559	-1.20573	0.227922	0.422276	328.245	207.726	325.965	144.61	266.579	259.487	14	69658228	69709075	1	ENSG00000081177	EXD2	41.44	protein_coding	KNOWN
ENSG00000081181	ARG2	270.252	-0.765548	0.257885	-2.96856	0.00299197	0.0177894	398.822	252.39	396.051	136.24	251.15	244.469	14	68086515	68118437	1	ENSG00000081181	ARG2	42.2	protein_coding	KNOWN
ENSG00000081189	MEF2C	11.1214	-0.738893	0.701533	-1.05326	0.292224	0.495744	16.0151	10.135	15.9039	5.5729	10.2733	10	5	88013975	88199922	-1	ENSG00000081189	MEF2C	36.04	protein_coding	KNOWN
ENSG00000081237	PTPRC	1.83616	0.49728	0.823196	0.604084	0.545788	NA	1.78778	1.13138	1.77536	1.46551	2.70157	2.62971	1	198607801	198726545	1	ENSG00000081237	PTPRC	34.25	protein_coding	KNOWN
ENSG00000081248	CACNA1S	0.278251	-0.00207259	0.577777	-0.00358718	0.997138	NA	0.416448	0.263545	0.413555	0.241499	0.445188	0.433346	1	201008642	201081694	-1	ENSG00000081248	CACNA1S	51.6	protein_coding	KNOWN
ENSG00000081277	PKP1	2.11653	0.162324	0.828631	0.195894	0.844693	NA	2.27553	1.44004	2.25972	1.47886	2.72617	2.65366	1	201252580	201302121	1	ENSG00000081277	PKP1	52.24	protein_coding	KNOWN
ENSG00000081307	UBA5	472.865	-1.08746	0.166938	-6.51413	7.3113e-11	4.00268e-09	753.369	476.761	748.135	205.888	379.54	369.444	3	132373290	132396941	1	ENSG00000081307	UBA5	36.76	protein_coding	KNOWN
ENSG00000081320	STK17B	348.106	-0.00839919	0.466418	-0.0180079	0.985633	0.99227	409.894	259.397	407.046	236.659	436.265	424.66	2	196998290	197041227	-1	ENSG00000081320	STK17B	37.67	protein_coding	KNOWN
ENSG00000081377	CDC14B	325.088	-0.435866	0.285749	-1.52535	0.127173	0.288992	438.433	277.458	435.388	188.224	346.978	337.748	9	99252523	99382112	-1	ENSG00000081377	CDC14B	42.84	protein_coding	KNOWN
ENSG00000081386	ZNF510	128.93	0.123147	0.447086	0.275444	0.782975	0.886521	144.588	91.5011	143.584	91.4499	168.582	164.097	9	99518147	99540411	-1	ENSG00000081386	ZNF510	38.98	protein_coding	KNOWN
ENSG00000081479	LRP2	0.136259	0.134111	0.577777	0.232115	0.816449	NA	0.284642	0.180133	0.282664	0.181405	0.334408	0.325513	2	169983619	170219195	-1	ENSG00000081479	LRP2	39.6	protein_coding	KNOWN
ENSG00000081665	ZNF506	88.0043	-0.325839	0.521778	-0.624479	0.532313	0.714407	114.721	72.5999	113.924	53.1538	97.9856	95.3791	19	19896648	19932560	-1	ENSG00000081665	ZNF506	40.49	protein_coding	KNOWN
ENSG00000081692	JMJD4	100.845	-2.10421	0.329379	-6.38842	1.67606e-10	8.60048e-09	188.907	119.548	187.595	25.5151	47.0354	45.7842	1	227918126	227923112	-1	ENSG00000081692	JMJD4	61.26	protein_coding	KNOWN
ENSG00000081721	DUSP12	170.903	-0.125034	0.294221	-0.424966	0.670862	0.813552	209.085	132.318	207.633	111.343	205.254	199.794	1	161719548	161727028	1	ENSG00000081721	DUSP12	39.87	protein_coding	KNOWN
ENSG00000081760	AACS	121.547	-0.270659	0.329081	-0.822469	0.41081	0.61083	156.383	98.9657	155.297	75.2825	138.778	135.087	12	125549925	125627873	1	ENSG00000081760	AACS	51.22	protein_coding	KNOWN
ENSG00000081791	KIAA0141	459.277	-1.2776	0.181691	-7.03169	2.04046e-12	1.48944e-10	761.156	481.69	755.868	182.33	336.113	327.172	5	141303373	141321612	1	ENSG00000081791	KIAA0141	48.2	protein_coding	KNOWN
ENSG00000081800	SLC13A1	0.136259	0.134111	0.577777	0.232115	0.816449	NA	0.284642	0.180133	0.282664	0.181405	0.334408	0.325513	7	122753585	122840040	-1	ENSG00000081800	SLC13A1	35.73	protein_coding	KNOWN
ENSG00000081803	CADPS2	5.28005	-0.451483	0.73091	-0.617701	0.536773	0.717974	7.05953	4.46755	7.01049	2.9981	5.52679	5.37978	7	121958481	122526813	-1	ENSG00000081803	CADPS2	36.55	protein_coding	KNOWN
ENSG00000081818	PCDHB4	2.98208	-0.885131	0.825561	-1.07216	0.283649	0.487719	4.29038	2.71512	4.26057	1.34904	2.48686	2.42071	5	140501581	140505201	1	ENSG00000081818	PCDHB4	45.79	protein_coding	KNOWN
ENSG00000081842	PCDHA6	0	NA	NA	NA	NA	NA	NA	NA	NA	NA	NA	NA	5	140207563	140391929	1	ENSG00000081842	PCDHA6	40.2	protein_coding	KNOWN
ENSG00000081853	PCDHGA2	5.43245	-1.08565	0.741933	-1.46327	NA	NA	6.54071	4.13922	6.49527	1.78975	3.29928	3.21152	5	140718539	140892546	1	ENSG00000081853	PCDHGA2	45.17	protein_coding	KNOWN
ENSG00000081870	HSPB11	282.593	0.437462	0.275654	1.587	0.112513	0.26627	281.465	178.122	279.51	221.357	408.057	397.202	1	54382247	54411602	-1	ENSG00000081870	HSPB11	40.17	protein_coding	KNOWN
ENSG00000081913	PHLPP1	333.348	1.02645	0.450931	2.27628	0.0228292	0.0843477	254.924	161.326	253.153	301.566	555.917	541.129	18	60382672	60647666	1	ENSG00000081913	PHLPP1	39.47	protein_coding	KNOWN
ENSG00000081923	ATP8B1	2313.56	0.404081	0.267061	1.51307	0.130262	0.293765	2336.83	1478.84	2320.59	1795.75	3310.36	3222.3	18	55313658	55470333	-1	ENSG00000081923	ATP8B1	42.99	protein_coding	KNOWN
ENSG00000081985	IL12RB2	5.14456	1.68958	0.799842	2.11239	0.0346533	0.11469	2.50233	1.58358	2.48495	4.68746	8.64103	8.41117	1	67773047	67862583	1	ENSG00000081985	IL12RB2	41.65	protein_coding	KNOWN
ENSG00000082014	SMARCD3	217.48	-0.827742	0.378748	-2.18547	0.0288542	0.100386	325.268	205.842	323.008	106.425	196.188	190.969	7	150935850	150974982	-1	ENSG00000082014	SMARCD3	56.14	protein_coding	KNOWN
ENSG00000082068	WDR70	204.504	0.100611	0.240689	0.418013	0.675937	0.817413	232.053	146.852	230.441	144.495	266.368	259.282	5	37379314	37753537	1	ENSG00000082068	WDR70	39	protein_coding	KNOWN
ENSG00000082074	FYB	5.81177	2.31476	0.808521	2.86296	0.00419707	0.0232145	1.85541	1.17418	1.84252	5.36083	9.88234	9.61946	5	39105338	39274630	-1	ENSG00000082074	FYB	37.97	protein_coding	KNOWN
ENSG00000082126	MPP4	7.9759	-0.400168	0.711518	-0.562415	0.573833	0.74608	10.7755	6.81919	10.7007	4.74194	8.74146	8.50893	2	202509593	202563417	-1	ENSG00000082126	MPP4	41.38	protein_coding	KNOWN
ENSG00000082146	STRADB	157.157	-0.51214	0.282295	-1.8142	0.069647	0.189379	217.246	137.482	215.737	88.463	163.076	158.738	2	202252581	202345569	1	ENSG00000082146	STRADB	38.23	protein_coding	KNOWN
ENSG00000082153	BZW1	2038.89	-0.0246776	0.221894	-0.111214	0.911447	0.957475	2414.13	1527.76	2397.36	1378.2	2540.62	2473.04	2	201675317	201688569	1	ENSG00000082153	BZW1	41.96	protein_coding	KNOWN
ENSG00000082175	PGR	0.142985	-0.138256	0.577777	-0.239289	0.810881	NA	0.31282	0.197965	0.310646	0.165065	0.304286	0.296192	11	100900355	101001255	-1	ENSG00000082175	PGR	37.73	protein_coding	KNOWN
ENSG00000082196	C1QTNF3	6.8314	-1.03546	0.713599	-1.45104	0.146769	0.317779	10.6504	6.73996	10.5764	3.01745	5.56246	5.4145	5	33987279	34124633	-1	ENSG00000082196	C1QTNF3	38.35	protein_coding	KNOWN
ENSG00000082212	ME2	591.608	0.525885	0.174505	3.01359	0.00258179	0.0158842	569.317	360.286	565.362	476.037	877.543	854.2	18	48405419	48474691	1	ENSG00000082212	ME2	38.58	protein_coding	KNOWN
ENSG00000082213	C5orf22	201.536	0.784998	0.21926	3.58022	0.000343302	0.00309609	173.686	109.915	172.479	173.801	320.39	311.867	5	31532373	31555165	1	ENSG00000082213	C5orf22	39.88	protein_coding	KNOWN
ENSG00000082258	CCNT2	169.262	-0.665421	0.229327	-2.90163	0.00371231	0.0210356	243.832	154.306	242.138	89.2808	164.583	160.205	2	135675805	135716912	1	ENSG00000082258	CCNT2	37.48	protein_coding	KNOWN
ENSG00000082269	FAM135A	137.915	0.0603128	0.394387	0.152928	0.878455	0.941181	158.283	100.168	157.183	95.8451	176.684	171.984	6	71122644	71270877	1	ENSG00000082269	FAM135A	36.09	protein_coding	KNOWN
ENSG00000082293	COL19A1	1.27453	-0.71414	0.739437	-0.965789	0.33415	NA	1.68416	1.0658	1.67246	0.59619	1.09904	1.0698	6	70576463	70919679	1	ENSG00000082293	COL19A1	36.57	protein_coding	KNOWN
ENSG00000082397	EPB41L3	0	NA	NA	NA	NA	NA	NA	NA	NA	NA	NA	NA	18	5392383	5630699	-1	ENSG00000082397	EPB41L3	39.83	protein_coding	KNOWN
ENSG00000082438	COBLL1	160.021	-1.61252	0.532695	-3.02709	0.00246918	0.0152951	273.473	173.064	271.573	51.937	95.7425	93.1956	2	165510134	165700189	-1	ENSG00000082438	COBLL1	36.27	protein_coding	KNOWN
ENSG00000082458	DLG3	52.2471	0.755818	0.446266	1.69365	0.0903323	0.22826	45.5294	28.8128	45.2131	44.6473	82.3044	80.115	X	69664711	69725337	1	ENSG00000082458	DLG3	46.89	protein_coding	KNOWN
ENSG00000082482	KCNK2	115.172	-1.53406	0.46962	-3.26659	0.00108852	0.0079382	196.761	124.518	195.394	39.4567	72.7358	70.801	1	215179118	215410436	1	ENSG00000082482	KCNK2	36.37	protein_coding	KNOWN
ENSG00000082497	SERTAD4	164.266	-0.349922	0.563131	-0.621387	0.534345	0.716268	215.893	136.626	214.394	98.3744	181.347	176.523	1	210406144	210419976	1	ENSG00000082497	SERTAD4	43.15	protein_coding	KNOWN
ENSG00000082512	TRAF5	169.653	-1.36561	0.54387	-2.51092	0.0120417	0.0522852	279.182	176.678	277.243	62.9183	115.986	112.9	1	211499957	211548288	1	ENSG00000082512	TRAF5	44.65	protein_coding	KNOWN
ENSG00000082515	MRPL22	260.307	0.524786	0.218854	2.39788	0.0164902	0.0660117	250.567	158.569	248.826	209.353	385.929	375.663	5	154320630	154348971	1	ENSG00000082515	MRPL22	38.83	protein_coding	KNOWN
ENSG00000082516	GEMIN5	461.686	0.838551	0.239587	3.49999	0.000465282	0.00397702	388.293	245.727	385.596	403.244	743.355	723.581	5	154266976	154317769	-1	ENSG00000082516	GEMIN5	41.33	protein_coding	KNOWN
ENSG00000082556	OPRK1	0.285971	-0.274439	0.577777	-0.474992	0.634793	NA	0.457673	0.289634	0.454494	0.219746	0.405087	0.394312	8	54138284	54164257	-1	ENSG00000082556	OPRK1	42.12	protein_coding	KNOWN
ENSG00000082641	NFE2L1	1573.49	-0.00429243	0.304822	-0.0140818	0.988765	0.994054	1850.15	1170.85	1837.3	1071.26	1974.8	1922.27	17	46125691	46138849	1	ENSG00000082641	NFE2L1	54.35	protein_coding	KNOWN
ENSG00000082684	SEMA5B	12.2085	-2.57872	0.667101	-3.86556	0.000110836	0.00120173	22.2125	14.0569	22.0581	2.15926	3.98046	3.87457	3	122628041	122747452	-1	ENSG00000082684	SEMA5B	50.16	protein_coding	KNOWN
ENSG00000082701	GSK3B	957.651	-0.450814	0.193651	-2.32797	0.0199136	0.0761665	1298.23	821.568	1289.21	551.596	1016.83	989.783	3	119540170	119813264	-1	ENSG00000082701	GSK3B	37.15	protein_coding	KNOWN
ENSG00000082781	ITGB5	1722.91	-3.03168	0.616774	-4.91538	NA	NA	3099.26	1961.34	3077.73	220.096	405.733	394.94	3	124480795	124606674	-1	ENSG00000082781	ITGB5	46.85	protein_coding	KNOWN
ENSG00000082805	ERC1	405.632	0.678056	0.255043	2.65859	0.00784672	0.0377712	365.937	231.58	363.395	340.018	626.8	610.127	12	1099675	1605099	1	ENSG00000082805	ERC1	39.35	protein_coding	KNOWN
ENSG00000082898	XPO1	3239.62	0.613592	0.182511	3.36195	0.000773947	0.00602268	3004.23	1901.19	2983.36	2669.45	4920.96	4790.06	2	61704984	61765761	-1	ENSG00000082898	XPO1	40.9	protein_coding	KNOWN
ENSG00000082929	C4orf6	0.142985	-0.138256	0.577777	-0.239289	0.810881	NA	0.31282	0.197965	0.310646	0.165065	0.304286	0.296192	4	5526296	5529528	1	ENSG00000082929	C4orf6	45.25	protein_coding	KNOWN
ENSG00000082996	RNF13	332.292	-1.50044	0.293476	-5.11263	3.17699e-07	7.49557e-06	572.123	362.062	568.148	117.434	216.481	210.723	3	149530495	149679926	1	ENSG00000082996	RNF13	36.39	protein_coding	KNOWN
ENSG00000083067	TRPM3	2.26707	-0.488773	0.662419	-0.737861	0.460599	NA	2.83438	1.79371	2.81469	1.17301	2.16237	2.10485	9	73149949	74061820	-1	ENSG00000083067	TRPM3	38.05	protein_coding	KNOWN
ENSG00000083093	PALB2	129.462	0.256323	0.285555	0.897629	0.369384	0.572258	138.896	87.8991	137.931	96.3454	177.607	172.882	16	23614488	23652631	-1	ENSG00000083093	PALB2	43.54	protein_coding	KNOWN
ENSG00000083097	DOPEY1	503.346	-1.02225	0.280025	-3.65055	0.000261677	0.00246132	788.762	499.16	783.282	225.527	415.744	404.685	6	83777385	83881069	1	ENSG00000083097	DOPEY1	35.96	protein_coding	KNOWN
ENSG00000083099	LYRM2	428.621	-0.39157	0.213892	-1.83069	0.0671465	0.184974	570.596	361.096	566.632	252.6	465.652	453.266	6	90277863	90348472	-1	ENSG00000083099	LYRM2	44.37	protein_coding	KNOWN
ENSG00000083123	BCKDHB	179.138	-0.0258778	0.479877	-0.0539259	0.956994	0.978454	212.066	134.204	210.593	120.965	222.992	217.06	6	80816364	81055987	1	ENSG00000083123	BCKDHB	36.82	protein_coding	KNOWN
ENSG00000083168	KAT6A	1301.98	0.155404	0.259029	0.59995	0.54854	0.72665	1445.74	914.922	1435.7	935.085	1723.77	1677.92	8	41786997	41909508	-1	ENSG00000083168	KAT6A	38.89	protein_coding	KNOWN
ENSG00000083223	ZCCHC6	407.39	0.830829	0.357179	2.32608	0.0200141	0.0764943	342.634	216.832	340.253	353.927	652.442	635.086	9	88902648	88969369	-1	ENSG00000083223	ZCCHC6	37.99	protein_coding	KNOWN
ENSG00000083290	ULK2	140.778	-0.267774	0.447309	-0.598634	0.549417	0.727502	180.723	114.369	179.468	87.1738	160.699	156.425	17	19674142	19771249	-1	ENSG00000083290	ULK2	41.45	protein_coding	KNOWN
ENSG00000083307	GRHL2	0.284978	-0.274439	0.577777	-0.474992	0.634793	NA	0.457673	0.289634	0.454494	0.219746	0.405087	0.394312	8	102504660	102681954	1	ENSG00000083307	GRHL2	40.92	protein_coding	KNOWN
ENSG00000083312	TNPO1	4886.9	1.83994	0.153899	11.9555	6.07565e-33	4.9718e-30	2497.11	1580.27	2479.76	5191.54	9570.26	9315.68	5	72112139	72212560	1	ENSG00000083312	TNPO1	37.25	protein_coding	KNOWN
ENSG00000083444	PLOD1	3243.82	-0.982208	0.170412	-5.76371	8.22842e-09	2.82418e-07	5050.43	3196.11	5015.35	1484.68	2736.92	2664.11	1	11994262	12035595	1	ENSG00000083444	PLOD1	53.54	protein_coding	KNOWN
ENSG00000083454	P2RX5	5.70439	-0.602508	0.718951	-0.838038	0.40201	0.60301	7.95764	5.03591	7.90236	3.04362	5.61072	5.46147	17	3575493	3599698	-1	ENSG00000083454	P2RX5	57.94	protein_coding	KNOWN
ENSG00000083457	ITGAE	130.776	-0.190041	0.246663	-0.770446	0.441035	0.637563	163.554	103.503	162.418	83.2592	153.483	149.4	17	3617922	3704537	-1	ENSG00000083457	ITGAE	50.88	protein_coding	KNOWN
ENSG00000083520	DIS3	943.472	0.0319932	0.420978	0.0759973	0.939421	0.969044	1094.98	692.95	1087.38	650.157	1198.52	1166.64	13	73329540	73356234	-1	ENSG00000083520	DIS3	36.24	protein_coding	KNOWN
ENSG00000083535	PIBF1	167.978	0.214987	0.368968	0.582671	0.560115	0.735309	182.166	115.282	180.9	122.79	226.356	220.334	13	73356197	73590591	1	ENSG00000083535	PIBF1	37	protein_coding	KNOWN
ENSG00000083544	TDRD3	143.461	0.907573	0.266687	3.40313	0.000666175	0.00531982	116.872	73.9613	116.06	127.32	234.706	228.463	13	60970591	61148012	1	ENSG00000083544	TDRD3	36.41	protein_coding	KNOWN
ENSG00000083635	NUFIP1	136.18	1.20922	0.308626	3.91807	8.92625e-05	0.000999895	95.9139	60.6981	95.2476	128.787	237.41	231.095	13	45513384	45563618	-1	ENSG00000083635	NUFIP1	38.71	protein_coding	KNOWN
ENSG00000083642	PDS5B	655.357	0.179246	0.412226	0.434823	0.663691	0.809529	721.169	456.385	716.159	474.215	874.184	850.93	13	33160564	33352157	1	ENSG00000083642	PDS5B	36.62	protein_coding	KNOWN
ENSG00000083720	OXCT1	824.013	0.169402	0.235635	0.718919	0.472191	0.665819	910.373	576.12	904.049	594.558	1096.03	1066.87	5	41730167	41870621	-1	ENSG00000083720	OXCT1	37.48	protein_coding	KNOWN
ENSG00000083750	RRAGB	124.272	-0.442979	0.259526	-1.70688	0.0878447	0.22372	168.345	106.535	167.176	71.9167	132.574	129.047	X	55744172	55785207	1	ENSG00000083750	RRAGB	40.87	protein_coding	KNOWN
ENSG00000083782	EPYC	0.142985	-0.138256	0.577777	-0.239289	0.810881	NA	0.31282	0.197965	0.310646	0.165065	0.304286	0.296192	12	91357456	91398803	-1	ENSG00000083782	EPYC	34.86	protein_coding	KNOWN
ENSG00000083799	CYLD	505.374	1.36103	0.222987	6.10365	1.03675e-09	4.36841e-08	331.275	209.644	328.974	494.174	910.977	886.744	16	50775961	50835846	1	ENSG00000083799	CYLD	36.42	protein_coding	KNOWN
ENSG00000083807	SLC27A5	50.5125	-0.173655	0.43887	-0.395687	0.692336	0.828735	62.8127	39.7504	62.3764	32.3409	59.6183	58.0324	19	58990879	59023780	-1	ENSG00000083807	SLC27A5	51.36	protein_coding	KNOWN
ENSG00000083812	ZNF324	47.0217	-1.3535	0.461777	-2.93106	0.00337803	0.0194918	78.2675	49.5308	77.7238	17.7876	32.7903	31.9181	19	58978423	58984945	1	ENSG00000083812	ZNF324	59.31	protein_coding	KNOWN
ENSG00000083814	ZNF671	24.0056	0.848765	0.560076	1.51545	0.12966	0.292973	19.8522	12.5633	19.7143	20.7631	38.2755	37.2573	19	58231119	58238992	-1	ENSG00000083814	ZNF671	49.44	protein_coding	KNOWN
ENSG00000083817	ZNF416	40.6452	0.116753	0.422032	0.276644	0.782053	0.886186	46.1605	29.2122	45.8399	29.0667	53.5826	52.1573	19	58082934	58090295	-1	ENSG00000083817	ZNF416	48.61	protein_coding	KNOWN
ENSG00000083828	ZNF586	28.7268	0.328618	0.580781	0.565821	0.571516	0.744526	30.0555	19.0203	29.8467	21.9193	40.4068	39.332	19	58281023	58331307	1	ENSG00000083828	ZNF586	46.13	protein_coding	KNOWN
ENSG00000083838	ZNF446	37.4184	-0.9309	0.534147	-1.74278	0.0813723	0.211603	56.9582	36.0454	56.5625	17.3503	31.9841	31.1333	19	58985384	58992597	1	ENSG00000083838	ZNF446	59.14	protein_coding	KNOWN
ENSG00000083842	ZNF8	6.06703	0.268545	0.673795	0.398556	0.69022	0.827248	6.39237	4.04534	6.34796	4.47179	8.24345	8.02417	19	58790317	58807254	1	ENSG00000083842	ZNF8	48.71	protein_coding	KNOWN
ENSG00000083844	ZNF264	40.6102	0.267871	0.442176	0.605802	0.544646	0.72365	43.306	27.4057	43.0051	30.2806	55.8203	54.3355	19	57702868	57724724	1	ENSG00000083844	ZNF264	46.53	protein_coding	KNOWN
ENSG00000083845	RPS5	2510.3	-0.514143	0.209488	-2.45428	0.0141166	0.0589671	3464.79	2192.66	3440.72	1408.91	2597.24	2528.15	19	58897767	58906173	1	ENSG00000083845	RPS5	51.15	protein_coding	KNOWN
ENSG00000083857	FAT1	4111.89	-0.113017	0.299785	-0.376994	0.706178	0.838654	5015.58	3174.06	4980.73	2693.26	4964.86	4832.79	4	187508937	187647876	-1	ENSG00000083857	FAT1	41.53	protein_coding	KNOWN
ENSG00000083896	YTHDC1	780.193	0.661601	0.209984	3.15072	0.00162868	0.0109433	708.604	448.432	703.681	650.946	1199.98	1168.06	4	69176105	69215807	-1	ENSG00000083896	YTHDC1	35.4	protein_coding	KNOWN
ENSG00000083937	CHMP2B	779.961	-0.47331	0.219412	-2.15718	0.0309919	0.105672	1063.45	672.991	1056.06	444.851	820.054	798.24	3	87276421	87304698	1	ENSG00000083937	CHMP2B	34.78	protein_coding	KNOWN
ENSG00000084070	SMAP2	390.275	-0.646983	0.318055	-2.03419	0.0419328	0.132031	558.567	353.483	554.686	207.154	381.875	371.717	1	40810522	40888998	1	ENSG00000084070	SMAP2	41.95	protein_coding	KNOWN
ENSG00000084072	PPIE	407.505	0.0465231	0.280121	0.166082	0.868092	0.934897	470.438	297.712	467.17	282.154	520.133	506.297	1	40157854	40229586	1	ENSG00000084072	PPIE	45.04	protein_coding	KNOWN
ENSG00000084073	ZMPSTE24	1352.95	0.558904	0.148622	3.76057	0.00016953	0.00171159	1283.76	812.415	1274.84	1098.27	2024.6	1970.74	1	40723779	40759856	1	ENSG00000084073	ZMPSTE24	40.78	protein_coding	KNOWN
ENSG00000084090	STARD7	671.404	0.51296	0.178648	2.87135	0.00408724	0.0227365	648.998	410.712	644.489	537.823	991.442	965.068	2	96850597	96874563	-1	ENSG00000084090	STARD7	42.97	protein_coding	KNOWN
ENSG00000084092	NOA1	159.923	0.270508	0.220187	1.22853	0.219247	0.411548	169.84	107.481	168.66	118.973	219.32	213.486	4	57829536	57844989	-1	ENSG00000084092	NOA1	45.66	protein_coding	KNOWN
ENSG00000084093	REST	536.124	0.311481	0.277546	1.12227	0.261749	0.462463	561.098	355.085	557.2	404.374	745.437	725.608	4	57774075	57802010	1	ENSG00000084093	REST	42.81	protein_coding	KNOWN
ENSG00000084110	HAL	0.408255	0.112137	0.580455	0.193189	0.846811	NA	0.530751	0.33588	0.527064	0.33314	0.614122	0.597786	12	96366440	96390143	-1	ENSG00000084110	HAL	43.36	protein_coding	KNOWN
ENSG00000084112	SSH1	524.62	-0.414362	0.339422	-1.22079	0.222167	0.414925	703.236	445.036	698.351	306.44	564.902	549.875	12	109176466	109251366	-1	ENSG00000084112	SSH1	48.53	protein_coding	KNOWN
ENSG00000084207	GSTP1	963.955	-0.391318	0.262731	-1.48943	0.136375	0.302952	1284.02	812.579	1275.1	568.53	1048.05	1020.17	11	67351066	67354131	1	ENSG00000084207	GSTP1	63.05	protein_coding	KNOWN
ENSG00000084234	APLP2	5188.85	0.0985103	0.385163	0.255762	0.798134	0.89545	5882.13	3722.45	5841.27	3657.37	6742.12	6562.78	11	129939732	130014699	1	ENSG00000084234	APLP2	43.6	protein_coding	KNOWN
ENSG00000084444	KIAA1467	50.8014	-0.626826	0.37163	-1.68669	0.0916621	0.23087	72.258	45.7277	71.7561	27.1752	50.0957	48.7631	12	13197218	13295455	1	ENSG00000084444	KIAA1467	43.23	protein_coding	KNOWN
ENSG00000084453	SLCO1A2	0	NA	NA	NA	NA	NA	NA	NA	NA	NA	NA	NA	12	21417534	21572528	-1	ENSG00000084453	SLCO1A2	36.64	protein_coding	KNOWN
ENSG00000084463	WBP11	559.862	-2.2183	0.35488	-6.25085	4.08216e-10	1.90028e-08	1056.13	668.36	1048.79	131.801	242.967	236.504	12	14939410	14956474	-1	ENSG00000084463	WBP11	37.58	protein_coding	KNOWN
ENSG00000084623	EIF3I	1979.07	0.251896	0.218139	1.15475	0.248192	0.446692	2120.73	1342.08	2105.99	1466.53	2703.46	2631.55	1	32687529	32697205	1	ENSG00000084623	EIF3I	50.5	protein_coding	KNOWN
ENSG00000084628	NKAIN1	1.72427	-1.18434	0.811129	-1.46011	0.14426	NA	2.40816	1.52398	2.39143	0.61538	1.13441	1.10424	1	31652592	31712401	-1	ENSG00000084628	NKAIN1	50.46	protein_coding	KNOWN
ENSG00000084636	COL16A1	282.739	-1.54894	0.828612	-1.86932	NA	NA	393.064	248.746	390.333	78.0125	143.811	139.985	1	32117848	32169920	-1	ENSG00000084636	COL16A1	56	protein_coding	KNOWN
ENSG00000084652	TXLNA	1563.43	0.60488	0.231772	2.60981	0.00905938	0.0421344	1454.33	920.357	1444.23	1284.49	2367.86	2304.88	1	32645287	32663886	1	ENSG00000084652	TXLNA	50.3	protein_coding	KNOWN
ENSG00000084674	APOB	0	NA	NA	NA	NA	NA	NA	NA	NA	NA	NA	NA	2	21224301	21266945	-1	ENSG00000084674	APOB	42.96	protein_coding	KNOWN
ENSG00000084676	NCOA1	233.115	-0.154864	0.405512	-0.381898	0.702537	0.83599	288.473	182.557	286.469	150.476	277.392	270.013	2	24714783	24993571	1	ENSG00000084676	NCOA1	37.1	protein_coding	KNOWN
ENSG00000084693	AGBL5	279.827	-0.723639	0.43925	-1.64744	0.0994675	0.244741	407.443	257.846	404.613	143.288	264.142	257.116	2	27265232	27293490	1	ENSG00000084693	AGBL5	48.47	protein_coding	KNOWN
ENSG00000084710	EFR3B	36.3069	-0.0257402	0.607637	-0.0423612	0.966211	0.983479	42.8196	27.098	42.5222	24.4272	45.03	43.8321	2	25264999	25378243	1	ENSG00000084710	EFR3B	48.29	protein_coding	KNOWN
ENSG00000084731	KIF3C	105.653	-0.340555	0.449048	-0.758392	0.448216	0.644073	138.639	87.7364	137.676	63.5841	117.213	114.095	2	26149471	26205618	-1	ENSG00000084731	KIF3C	48.24	protein_coding	KNOWN
ENSG00000084733	RAB10	801.86	-1.00774	0.183204	-5.50066	3.78362e-08	1.1184e-06	1255.35	794.433	1246.63	362.562	668.36	650.581	2	26256976	26360323	1	ENSG00000084733	RAB10	40.62	protein_coding	KNOWN
ENSG00000084734	GCKR	0.796315	-0.464197	0.588772	-0.788417	0.430453	NA	0.980412	0.620444	0.973601	0.412716	0.760814	0.740576	2	27719709	27746554	1	ENSG00000084734	GCKR	45.33	protein_coding	KNOWN
ENSG00000084754	HADHA	1147.34	-0.342512	0.212708	-1.61025	0.107344	0.257678	1506.04	953.08	1495.58	689.777	1271.56	1237.74	2	26413504	26467594	-1	ENSG00000084754	HADHA	41.93	protein_coding	KNOWN
ENSG00000084764	MAPRE3	52.943	-0.222262	0.751226	-0.295865	NA	NA	66.8491	42.3048	66.3847	33.2788	61.3473	59.7154	2	27193480	27250064	1	ENSG00000084764	MAPRE3	45.89	protein_coding	KNOWN
ENSG00000084774	CAD	523.463	0.248045	0.216823	1.144	0.252624	0.451939	562.072	355.702	558.168	387.651	714.609	695.6	2	27440258	27466811	1	ENSG00000084774	CAD	51.17	protein_coding	KNOWN
ENSG00000085063	CD59	1250.25	-0.617159	0.544436	-1.13357	0.256973	0.456984	1765.82	1117.48	1753.55	668.562	1232.45	1199.67	11	33719807	33757991	-1	ENSG00000085063	CD59	44.03	protein_coding	KNOWN
ENSG00000085117	CD82	203.433	0.638301	0.612533	1.04207	0.29738	0.500559	185.172	117.184	183.886	167.38	308.553	300.346	11	44585977	44641913	1	ENSG00000085117	CD82	53.55	protein_coding	KNOWN
ENSG00000085185	BCORL1	155.881	-0.232859	0.318063	-0.732116	0.464098	0.658796	197.672	125.095	196.299	97.6847	180.075	175.285	X	129115083	129192058	1	ENSG00000085185	BCORL1	49.7	protein_coding	KNOWN
ENSG00000085224	ATRX	994.995	0.189656	0.280536	0.676048	0.49901	0.687698	1090.7	690.238	1083.12	722.399	1331.7	1296.27	X	76760356	77041702	-1	ENSG00000085224	ATRX	37.72	protein_coding	KNOWN
ENSG00000085231	TAF9	977.543	0.87775	0.30242	2.90242	0.00370294	0.0210045	806.116	510.142	800.516	860.213	1585.75	1543.56	5	68646811	68665840	-1	ENSG00000085231	TAF9	41.64	protein_coding	KNOWN
ENSG00000085265	FCN1	0	NA	NA	NA	NA	NA	NA	NA	NA	NA	NA	NA	9	137801431	137809809	-1	ENSG00000085265	FCN1	56.4	protein_coding	KNOWN
ENSG00000085274	MYNN	250.335	-0.106709	0.248816	-0.428867	0.66802	0.81193	304.279	192.56	302.165	164.108	302.522	294.474	3	169490619	169507504	1	ENSG00000085274	MYNN	37.29	protein_coding	KNOWN
ENSG00000085276	MECOM	33.4801	-1.59835	0.772554	-2.06892	NA	NA	52.6777	33.3366	52.3118	10.1031	18.6244	18.129	3	168801287	169381406	-1	ENSG00000085276	MECOM	37.45	protein_coding	KNOWN
ENSG00000085365	SCAMP1	625.471	1.1972	0.225067	5.31931	1.04162e-07	2.74028e-06	444.48	281.284	441.392	591.868	1091.07	1062.05	5	77656339	77776562	1	ENSG00000085365	SCAMP1	37.59	protein_coding	KNOWN
ENSG00000085377	PREP	598.084	0.271666	0.280675	0.967904	0.333092	0.536843	635.989	402.479	631.571	445.871	821.934	800.07	6	105725440	105850959	-1	ENSG00000085377	PREP	40.95	protein_coding	KNOWN
ENSG00000085382	HACE1	185.015	-0.828898	0.372548	-2.22494	0.0260851	0.0928292	276.346	174.882	274.426	90.346	166.547	162.117	6	105175968	105307794	-1	ENSG00000085382	HACE1	37.39	protein_coding	KNOWN
ENSG00000085415	SEH1L	538.423	-0.0234346	0.21189	-0.110598	0.911935	0.957508	636.893	403.051	632.469	363.908	670.841	652.996	18	12947132	12987535	1	ENSG00000085415	SEH1L	43.55	protein_coding	KNOWN
ENSG00000085433	WDR47	359.238	0.939791	0.191331	4.91187	9.02132e-07	1.88273e-05	288.7	182.701	286.695	321.612	592.87	577.099	1	109512836	109584850	-1	ENSG00000085433	WDR47	41.23	protein_coding	KNOWN
ENSG00000085449	WDFY1	409.896	-0.373403	0.225352	-1.65698	0.0975235	0.241564	542.778	343.492	539.008	243.33	448.564	436.632	2	224720433	224810104	-1	ENSG00000085449	WDFY1	42.72	protein_coding	KNOWN
ENSG00000085465	OVGP1	9.19233	1.28962	0.695972	1.85298	0.0638849	0.178648	6.04249	3.82393	6.00051	8.57849	15.8139	15.3932	1	111956936	111970399	-1	ENSG00000085465	OVGP1	45.7	protein_coding	KNOWN
ENSG00000085491	SLC25A24	991.944	1.78468	0.341538	5.22541	1.73769e-07	4.33669e-06	515.701	326.356	512.119	1031.86	1902.16	1851.56	1	108676658	108743471	-1	ENSG00000085491	SLC25A24	39.44	protein_coding	KNOWN
ENSG00000085511	MAP3K4	207.575	0.486339	0.362061	1.34325	0.17919	0.360048	203.096	128.527	201.685	165.228	304.587	296.485	6	161412759	161538417	1	ENSG00000085511	MAP3K4	38.79	protein_coding	KNOWN
ENSG00000085514	PILRA	1.30545	0.0464768	0.603267	0.077042	0.93859	NA	1.48702	0.941044	1.47669	0.89184	1.64405	1.60032	7	99965153	99997719	1	ENSG00000085514	PILRA	48.68	protein_coding	KNOWN
ENSG00000085552	IGSF9	18.895	-1.50869	0.699727	-2.15611	0.0310751	0.105854	30.6231	19.3795	30.4104	6.24984	11.5212	11.2147	1	159896829	159915386	-1	ENSG00000085552	IGSF9	55.8	protein_coding	KNOWN
ENSG00000085563	ABCB1	0.558489	-0.00350695	0.585066	-0.00599412	0.995217	NA	0.703283	0.445065	0.698397	0.407431	0.751072	0.731093	7	87133175	87342611	-1	ENSG00000085563	ABCB1	37.05	protein_coding	KNOWN
ENSG00000085644	ZNF213	41.554	-0.467428	0.404456	-1.1557	0.247806	0.446504	56.321	35.6422	55.9298	23.656	43.6082	42.4482	16	3179778	3192806	1	ENSG00000085644	ZNF213	53.47	protein_coding	KNOWN
ENSG00000085662	AKR1B1	663.13	-0.500157	0.498233	-1.00386	0.315446	0.519605	909.192	575.373	902.876	373.313	688.178	669.872	7	134127102	134144036	-1	ENSG00000085662	AKR1B1	50.04	protein_coding	KNOWN
ENSG00000085719	CPNE3	1179.67	-0.404703	0.250353	-1.61653	0.10598	0.255233	1577.34	998.202	1566.38	691.953	1275.57	1241.64	8	87497059	87573726	1	ENSG00000085719	CPNE3	38.39	protein_coding	KNOWN
ENSG00000085721	RRN3	470.709	0.244302	0.338794	0.721094	0.470851	0.664621	505.551	319.933	502.039	347.766	641.084	624.031	16	15153879	15188174	-1	ENSG00000085721	RRN3	42.09	protein_coding	KNOWN
ENSG00000085733	CTTN	1517.16	-0.382334	0.204156	-1.87276	0.0611021	0.173519	2014.74	1275.01	2000.74	897.644	1654.75	1610.73	11	70244510	70282690	1	ENSG00000085733	CTTN	52.81	protein_coding	KNOWN
ENSG00000085741	WNT11	3.16753	-1.18129	0.828487	-1.42584	0.153915	0.32737	4.65397	2.94522	4.62164	1.19179	2.19699	2.13855	11	75897369	75921780	-1	ENSG00000085741	WNT11	57.84	protein_coding	KNOWN
ENSG00000085760	MTIF2	199.564	-0.0490328	0.264905	-0.185095	0.853154	0.926606	238.402	150.87	236.745	133.822	246.693	240.13	2	55463731	55496483	-1	ENSG00000085760	MTIF2	39.6	protein_coding	KNOWN
ENSG00000085788	DDHD2	671.369	1.51696	0.205686	7.3751	1.64218e-13	1.44252e-11	406.468	257.229	403.644	675.547	1245.33	1212.2	8	38082736	38133076	1	ENSG00000085788	DDHD2	42.25	protein_coding	KNOWN
ENSG00000085831	TTC39A	4.72738	-0.948481	0.740576	-1.28074	0.200287	0.387851	7.18262	4.54544	7.13272	2.16143	3.98445	3.87846	1	51752930	51810788	-1	ENSG00000085831	TTC39A	51.4	protein_coding	KNOWN
ENSG00000085832	EPS15	591.785	0.209623	0.246369	0.850849	0.394853	0.595663	644.524	407.88	640.046	432.834	797.901	776.676	1	51819935	51985000	-1	ENSG00000085832	EPS15	38.05	protein_coding	KNOWN
ENSG00000085840	ORC1	405.646	0.899458	0.502074	1.79148	0.0732157	0.196182	328.812	208.086	326.528	356.198	656.628	639.161	1	52838501	52870131	-1	ENSG00000085840	ORC1	44.76	protein_coding	KNOWN
ENSG00000085871	MGST2	5.05589	-1.00393	0.827595	-1.21307	0.225102	0.418846	7.18933	4.54969	7.13939	2.08187	3.83779	3.73571	4	140586922	140661899	1	ENSG00000085871	MGST2	43.46	protein_coding	KNOWN
ENSG00000085872	CHERP	411.862	0.048365	0.323846	0.149345	0.881281	0.942592	474.952	300.568	471.652	285.225	525.794	511.808	19	16628700	16653341	-1	ENSG00000085872	CHERP	57.3	protein_coding	KNOWN
ENSG00000085978	ATG16L1	381.566	1.78686	0.20787	8.59604	8.25152e-18	1.2336e-15	200.302	126.759	198.911	401.388	739.932	720.25	2	234118697	234204320	1	ENSG00000085978	ATG16L1	45.33	protein_coding	KNOWN
ENSG00000085982	USP40	89.769	0.241327	0.389238	0.619999	0.535259	0.71706	96.4624	61.0452	95.7923	66.2193	122.071	118.824	2	234384166	234475428	-1	ENSG00000085982	USP40	38.86	protein_coding	KNOWN
ENSG00000085998	POMGNT1	346.072	-1.42281	0.438184	-3.24705	0.00116607	0.00837113	581.584	368.049	577.543	125.975	232.227	226.049	1	46654354	46685977	-1	ENSG00000085998	POMGNT1	49.39	protein_coding	KNOWN
ENSG00000085999	RAD54L	305.435	0.615201	0.295142	2.08442	0.0371219	0.120823	283.034	179.115	281.068	251.775	464.13	451.784	1	46713360	46744145	1	ENSG00000085999	RAD54L	46.5	protein_coding	KNOWN
ENSG00000086015	MAST2	601.821	-0.187487	0.234341	-0.800063	0.423674	0.622462	752.76	476.376	747.53	383.881	707.66	688.835	1	46252659	46501796	1	ENSG00000086015	MAST2	41.32	protein_coding	KNOWN
ENSG00000086061	DNAJA1	3180.35	0.980681	0.418888	2.34115	0.0192245	0.0740222	2490.49	1576.08	2473.19	2854.17	5261.47	5121.51	9	33025209	33039905	1	ENSG00000086061	DNAJA1	41.22	protein_coding	KNOWN
ENSG00000086062	B4GALT1	2182.49	-0.329341	0.381929	-0.862309	0.388518	0.591006	2850.51	1803.92	2830.71	1317.53	2428.78	2364.17	9	33104080	33167354	-1	ENSG00000086062	B4GALT1	47.1	protein_coding	KNOWN
ENSG00000086065	CHMP5	1158.66	0.766119	0.377449	2.02973	0.042384	0.133156	1003.06	634.775	996.09	990.673	1826.24	1777.66	9	33264940	33281977	1	ENSG00000086065	CHMP5	41.53	protein_coding	KNOWN
ENSG00000086102	NFX1	615.376	-0.0117278	0.381311	-0.0307564	0.975464	0.987853	725.179	458.922	720.141	417.729	770.056	749.572	9	33290509	33371155	1	ENSG00000086102	NFX1	42.57	protein_coding	KNOWN
ENSG00000086159	AQP6	2.84882	-0.625254	0.818075	-0.764299	0.444689	NA	4.03337	2.55248	4.00535	1.51855	2.79934	2.72488	12	50360977	50370922	1	ENSG00000086159	AQP6	57.52	protein_coding	KNOWN
ENSG00000086189	DIMT1	326.948	-0.0638034	0.271734	-0.234801	0.814363	0.904926	392.257	248.235	389.532	217.943	401.764	391.077	5	61683081	61699766	-1	ENSG00000086189	DIMT1	39.95	protein_coding	KNOWN
ENSG00000086200	IPO11	791.281	-0.130832	0.40437	-0.323546	0.746282	0.865328	970.551	614.203	963.808	514.77	948.945	923.702	5	61699799	61924409	1	ENSG00000086200	IPO11	38.3	protein_coding	KNOWN
ENSG00000086205	FOLH1	0	NA	NA	NA	NA	NA	NA	NA	NA	NA	NA	NA	11	49168187	49230222	-1	ENSG00000086205	FOLH1	35.64	protein_coding	KNOWN
ENSG00000086232	EIF2AK1	1320.9	-0.1004	0.210129	-0.477801	0.632791	0.788154	1605.16	1015.81	1594.01	869.51	1602.88	1560.25	7	6061881	6098861	-1	ENSG00000086232	EIF2AK1	44.71	protein_coding	KNOWN
ENSG00000086288	NME8	0.142985	-0.138256	0.577777	-0.239289	0.810881	NA	0.31282	0.197965	0.310646	0.165065	0.304286	0.296192	7	37888199	37940003	1	ENSG00000086288	NME8	37.47	protein_coding	KNOWN
ENSG00000086289	EPDR1	216.383	-0.779126	0.682325	-1.14187	NA	NA	255.205	161.504	253.432	86.3631	159.205	154.97	7	37723446	37991543	1	ENSG00000086289	EPDR1	38.37	protein_coding	KNOWN
ENSG00000086300	SNX10	2.7808	0.143147	0.813621	0.175938	0.860343	NA	3.07499	1.94598	3.05363	1.97204	3.63532	3.53862	7	26331541	26413949	1	ENSG00000086300	SNX10	42.65	protein_coding	KNOWN
ENSG00000086475	SEPHS1	589.771	-0.283118	0.37162	-0.761848	0.446151	0.642054	759.546	480.671	754.27	362.499	668.243	650.467	10	13359424	13390297	-1	ENSG00000086475	SEPHS1	45.78	protein_coding	KNOWN
ENSG00000086504	MRPL28	159.941	-0.18903	0.464119	-0.407287	0.683797	0.823059	199.706	126.382	198.319	101.734	187.541	182.552	16	417384	420527	-1	ENSG00000086504	MRPL28	64.85	protein_coding	KNOWN
ENSG00000086506	HBQ1	0.141992	-0.138256	0.577777	-0.239289	0.810881	NA	0.31282	0.197965	0.310646	0.165065	0.304286	0.296192	16	230452	231180	1	ENSG00000086506	HBQ1	71.88	protein_coding	KNOWN
ENSG00000086544	ITPKC	75.379	-0.462477	0.34394	-1.34464	0.17874	0.359515	102.703	64.9944	101.989	43.2855	79.794	77.6714	19	41223008	41246765	1	ENSG00000086544	ITPKC	51.32	protein_coding	KNOWN
ENSG00000086548	CEACAM6	0	NA	NA	NA	NA	NA	NA	NA	NA	NA	NA	NA	19	42254885	42276113	1	ENSG00000086548	CEACAM6	45.92	protein_coding	KNOWN
ENSG00000086570	FAT2	5.73032	0.568313	0.743299	0.764582	0.44452	0.641073	5.44307	3.44459	5.40526	4.68708	8.64033	8.41049	5	150883654	150948505	-1	ENSG00000086570	FAT2	46.35	protein_coding	KNOWN
ENSG00000086589	RBM22	585.592	0.60964	0.211407	2.88372	0.00393005	0.02198	544.036	344.288	540.257	482.089	888.699	865.059	5	150070356	150080669	-1	ENSG00000086589	RBM22	43.27	protein_coding	KNOWN
ENSG00000086598	TMED2	1655.57	1.31875	0.140565	9.38178	6.48679e-21	1.65339e-18	1110.48	702.758	1102.77	1608.7	2965.54	2886.66	12	124069078	124083116	1	ENSG00000086598	TMED2	42.28	protein_coding	KNOWN
ENSG00000086619	ERO1LB	16.3991	0.225414	0.753839	0.299022	0.764923	0.875978	17.5873	11.13	17.4652	11.9409	22.0122	21.4267	1	236378855	236445319	-1	ENSG00000086619	ERO1LB	37.49	protein_coding	KNOWN
ENSG00000086666	ZFAND6	304.932	0.0542287	0.279549	0.193986	0.846187	0.923218	351.111	222.197	348.672	211.714	390.28	379.898	15	80351910	80430735	1	ENSG00000086666	ZFAND6	38.17	protein_coding	KNOWN
ENSG00000086696	HSD17B2	2.0018	-0.532558	0.603241	-0.882828	NA	NA	2.39233	1.51396	2.37571	0.960472	1.77057	1.72347	16	82068609	82132139	1	ENSG00000086696	HSD17B2	42.39	protein_coding	KNOWN
ENSG00000086712	TXLNG	356.517	-0.334758	0.338848	-0.987927	0.323188	0.527135	466.438	295.18	463.198	214.784	395.94	385.407	X	16804550	16862642	1	ENSG00000086712	TXLNG	42.93	protein_coding	KNOWN
ENSG00000086717	PPEF1	0	NA	NA	NA	NA	NA	NA	NA	NA	NA	NA	NA	X	18694029	18846039	1	ENSG00000086717	PPEF1	41.71	protein_coding	KNOWN
ENSG00000086730	LAT2	8.76248	1.3758	0.628399	2.18937	0.0285699	0.0996197	5.58646	3.53533	5.54765	8.41924	15.5203	15.1075	7	73613982	73644161	1	ENSG00000086730	LAT2	53.07	protein_coding	KNOWN
ENSG00000086758	HUWE1	2164.48	0.625965	0.252142	2.48259	0.0130432	0.0555539	1995.82	1263.03	1981.95	1788.69	3297.33	3209.62	X	53559057	53713673	-1	ENSG00000086758	HUWE1	41.19	protein_coding	KNOWN
ENSG00000086827	ZW10	321.312	-0.0779586	0.353579	-0.220484	0.825494	0.91199	387.19	245.029	384.501	213.028	392.703	382.257	11	113603909	113644533	-1	ENSG00000086827	ZW10	39.15	protein_coding	KNOWN
ENSG00000086848	ALG9	73.8893	-0.53727	0.331504	-1.62071	0.105081	0.25391	102.549	64.897	101.837	41.037	75.6491	73.6368	11	111652919	111742305	-1	ENSG00000086848	ALG9	40.69	protein_coding	KNOWN
ENSG00000086967	MYBPC2	0	NA	NA	NA	NA	NA	NA	NA	NA	NA	NA	NA	19	50936160	50969578	1	ENSG00000086967	MYBPC2	53.78	protein_coding	KNOWN
ENSG00000086991	NOX4	0.387489	-0.00207259	0.577777	-0.00358718	0.997138	NA	0.416448	0.263545	0.413555	0.241499	0.445188	0.433346	11	89057524	89322779	-1	ENSG00000086991	NOX4	35.71	protein_coding	KNOWN
ENSG00000087008	ACOX3	88.9459	0.178571	0.515988	0.346075	0.729286	0.854009	98.0549	62.053	97.3737	64.4472	118.804	115.644	4	8368009	8442450	-1	ENSG00000087008	ACOX3	51.93	protein_coding	KNOWN
ENSG00000087053	MTMR2	505.718	0.664046	0.541129	1.22715	0.219767	0.412118	456.246	288.731	453.077	419.833	773.935	753.348	11	95566046	95658479	-1	ENSG00000087053	MTMR2	36.56	protein_coding	KNOWN
ENSG00000087074	PPP1R15A	481.842	-0.251716	0.598014	-0.420921	0.673813	0.815739	614.096	388.624	609.83	299.531	552.166	537.478	19	49375649	49379314	1	ENSG00000087074	PPP1R15A	56.68	protein_coding	KNOWN
ENSG00000087076	HSD17B14	1.24712	-0.231069	0.826682	-0.279514	0.77985	NA	1.50966	0.955376	1.49918	0.746967	1.37698	1.34036	19	49316274	49339935	-1	ENSG00000087076	HSD17B14	51.49	protein_coding	KNOWN
ENSG00000087077	TRIP6	729.17	-0.255899	0.294335	-0.869414	0.384621	0.586973	931.052	589.206	924.584	452.814	834.733	812.529	7	100464760	100471076	1	ENSG00000087077	TRIP6	56.45	protein_coding	KNOWN
ENSG00000087085	ACHE	4.35495	-0.451183	0.76788	-0.58757	0.556821	0.733295	5.91009	3.74014	5.86904	2.51047	4.62788	4.50478	7	100487615	100494594	-1	ENSG00000087085	ACHE	64.48	protein_coding	KNOWN
ENSG00000087086	FTL	7508.15	0.0249194	0.381717	0.0652823	0.947949	0.973602	8737.12	5529.2	8676.43	5162.38	9516.5	9263.36	19	49468558	49470135	1	ENSG00000087086	FTL	55.96	protein_coding	KNOWN
ENSG00000087087	SRRT	1114.48	0.21977	0.249526	0.880749	0.378454	0.581615	1208.29	764.651	1199.89	817.159	1506.38	1466.31	7	100472733	100486285	1	ENSG00000087087	SRRT	53.16	protein_coding	KNOWN
ENSG00000087088	BAX	194.297	-0.328352	0.275767	-1.19069	0.233776	0.429589	253.504	160.427	251.743	117.252	216.146	210.397	19	49458072	49465055	1	ENSG00000087088	BAX	53.57	protein_coding	KNOWN
ENSG00000087095	NLK	263.218	-1.28052	0.453651	-2.82269	0.00476226	0.0257265	430.587	272.492	427.596	102.936	189.755	184.708	17	26368763	26523407	1	ENSG00000087095	NLK	37.3	protein_coding	KNOWN
ENSG00000087111	PIGS	303.665	-0.779705	0.258256	-3.01911	0.00253516	0.0156664	450.588	285.15	447.458	152.421	280.978	273.504	17	26880401	26898890	-1	ENSG00000087111	PIGS	47.27	protein_coding	KNOWN
ENSG00000087116	ADAMTS2	670.417	-0.68811	0.17218	-3.99645	6.43002e-05	0.000760836	970.562	614.21	963.819	349.833	644.895	627.74	5	178537852	178772431	-1	ENSG00000087116	ADAMTS2	53.87	protein_coding	KNOWN
ENSG00000087128	TMPRSS11E	0.428956	-0.373682	0.579752	-0.644555	0.519215	NA	0.603934	0.382193	0.599738	0.270694	0.499007	0.485733	4	69313167	69363322	1	ENSG00000087128	TMPRSS11E	36.69	protein_coding	KNOWN
ENSG00000087152	ATXN7L3	358.553	-0.0900756	0.179726	-0.501182	0.616243	0.777328	434.09	274.709	431.074	236.834	436.587	424.974	17	42269173	42277481	-1	ENSG00000087152	ATXN7L3	59.15	protein_coding	KNOWN
ENSG00000087157	PGS1	126.561	0.239729	0.252993	0.947571	0.343348	0.546572	136.207	86.1971	135.261	93.3994	172.176	167.596	17	76374721	76421195	1	ENSG00000087157	PGS1	52.04	protein_coding	KNOWN
ENSG00000087191	PSMC5	743.58	0.0546691	0.147915	0.369597	0.711683	0.842508	856.634	542.112	850.683	516.692	952.489	927.152	17	61904512	61909379	1	ENSG00000087191	PSMC5	50.94	protein_coding	KNOWN
ENSG00000087206	UIMC1	360.879	1.2259	0.254886	4.8096	1.51233e-06	2.96889e-05	252.82	159.995	251.064	343.419	633.071	616.231	5	176332006	176449634	-1	ENSG00000087206	UIMC1	42.38	protein_coding	KNOWN
ENSG00000087237	CETP	0.387489	-0.00207259	0.577777	-0.00358718	0.997138	NA	0.416448	0.263545	0.413555	0.241499	0.445188	0.433346	16	56995762	57017757	1	ENSG00000087237	CETP	50.8	protein_coding	KNOWN
ENSG00000087245	MMP2	956.207	-2.15801	0.818953	-2.63508	NA	NA	1360.42	860.926	1350.97	177.022	326.329	317.648	16	55423612	55540603	1	ENSG00000087245	MMP2	45.67	protein_coding	KNOWN
ENSG00000087250	MT3	0.265269	0.270294	0.577777	0.467817	0.639915	NA	0.378935	0.239805	0.376303	0.265406	0.489259	0.476245	16	56622986	56625000	1	ENSG00000087250	MT3	61.39	protein_coding	KNOWN
ENSG00000087253	LPCAT2	282.165	-0.476312	0.542953	-0.877262	0.380344	0.583392	384.24	243.162	381.571	160.398	295.683	287.817	16	55542910	55620582	1	ENSG00000087253	LPCAT2	35.52	protein_coding	KNOWN
ENSG00000087258	GNAO1	117.945	-2.12434	0.822961	-2.58134	NA	NA	142.769	90.3496	141.777	19.0161	35.055	34.1225	16	56225302	56391356	1	ENSG00000087258	GNAO1	49.47	protein_coding	KNOWN
ENSG00000087263	OGFOD1	642.249	-0.466838	0.245341	-1.90281	0.0570649	0.164732	873.954	553.073	867.883	367.228	676.961	658.953	16	56485402	56513012	1	ENSG00000087263	OGFOD1	40.39	protein_coding	KNOWN
ENSG00000087266	SH3BP2	37.3807	0.00158856	0.490299	0.00323999	0.997415	0.998777	43.9504	27.8136	43.6451	25.5518	47.103	45.8501	4	2794750	2842825	1	ENSG00000087266	SH3BP2	59.23	protein_coding	KNOWN
ENSG00000087269	NOP14	301.806	-0.0100513	0.2197	-0.04575	0.963509	0.981847	355.901	225.229	353.429	205.25	378.365	368.301	4	2939660	2965112	-1	ENSG00000087269	NOP14	49.99	protein_coding	KNOWN
ENSG00000087274	ADD1	664.197	-0.358406	0.434763	-0.824369	0.40973	0.60979	875.173	553.844	869.094	396.445	730.82	711.38	4	2845584	2931803	1	ENSG00000087274	ADD1	44.84	protein_coding	KNOWN
ENSG00000087299	L2HGDH	110.5	0.835916	0.251513	3.32355	0.000888806	0.00674105	92.7881	58.72	92.1435	96.1851	177.311	172.594	14	50704281	50779266	-1	ENSG00000087299	L2HGDH	40.78	protein_coding	KNOWN
ENSG00000087301	TXNDC16	127.58	0.620417	0.238955	2.59637	0.00942135	0.0434668	117.981	74.6629	117.161	105.331	194.17	189.005	14	52897308	53019240	-1	ENSG00000087301	TXNDC16	36.83	protein_coding	KNOWN
ENSG00000087302	C14orf166	789.464	0.145893	0.290954	0.50143	0.616068	0.777328	879.691	556.704	873.58	565.234	1041.97	1014.25	14	52456193	52471420	1	ENSG00000087302	C14orf166	35.82	protein_coding	KNOWN
ENSG00000087303	NID2	110.2	-2.53031	0.627731	-4.03088	NA	NA	196.635	124.439	195.269	19.7671	36.4393	35.47	14	52471521	52535712	-1	ENSG00000087303	NID2	43.16	protein_coding	KNOWN
ENSG00000087338	GMCL1	225.247	0.0610284	0.205608	0.296819	0.766604	0.877248	258.414	163.535	256.619	156.555	288.599	280.922	2	70056774	70108528	1	ENSG00000087338	GMCL1	37.77	protein_coding	KNOWN
ENSG00000087365	SF3B2	1456.61	-0.900284	0.159972	-5.62778	1.82544e-08	5.83991e-07	2225.31	1408.26	2209.85	692.401	1276.4	1242.44	11	65818200	65836779	1	ENSG00000087365	SF3B2	48.41	protein_coding	KNOWN
ENSG00000087448	KLHL42	246.929	-0.525369	0.233303	-2.25187	0.0243302	0.088426	341.916	216.378	339.54	137.958	254.317	247.551	12	27932953	27955973	1	ENSG00000087448	KLHL42	43.03	protein_coding	KNOWN
ENSG00000087460	GNAS	6697.8	-0.525914	0.271468	-1.9373	0.0527085	0.155979	9270.61	5866.81	9206.21	3739.14	6892.87	6709.51	20	57414773	57486247	1	ENSG00000087460	GNAS	47.09	protein_coding	KNOWN
ENSG00000087470	DNM1L	854.192	0.220401	0.232284	0.948842	0.342701	0.546192	925.88	585.933	919.448	626.443	1154.81	1124.09	12	32832134	32898486	1	ENSG00000087470	DNM1L	38.22	protein_coding	KNOWN
ENSG00000087494	PTHLH	19.2509	-2.67432	0.821226	-3.2565	NA	NA	26.8687	17.0036	26.682	2.44442	4.50612	4.38625	12	28111017	28125638	-1	ENSG00000087494	PTHLH	40.26	protein_coding	KNOWN
ENSG00000087495	PHACTR3	0.832123	-0.0184608	0.77074	-0.023952	0.980891	NA	1.03009	0.651883	1.02294	0.590607	1.08875	1.05978	20	58152564	58422766	1	ENSG00000087495	PHACTR3	47.63	protein_coding	KNOWN
ENSG00000087502	ERGIC2	792.534	0.303146	0.238429	1.27143	0.203577	0.392268	832.465	526.817	826.682	596.488	1099.59	1070.34	12	29490285	29534122	-1	ENSG00000087502	ERGIC2	34.04	protein_coding	KNOWN
ENSG00000087510	TFAP2C	398.308	0.950967	0.532669	1.78529	0.0742149	0.197855	314.343	198.929	312.159	352.901	650.55	633.245	20	55204358	55214339	1	ENSG00000087510	TFAP2C	48.97	protein_coding	KNOWN
ENSG00000087586	AURKA	2507.59	0.187532	0.482347	0.388791	0.697431	0.832252	2751.04	1740.97	2731.93	1819.41	3353.95	3264.74	20	54944445	54967393	-1	ENSG00000087586	AURKA	42.93	protein_coding	KNOWN
ENSG00000087589	CASS4	1.03982	-0.602819	0.782278	-0.770594	0.440948	NA	1.34935	0.853923	1.33998	0.515986	0.951187	0.925885	20	54987168	55034396	1	ENSG00000087589	CASS4	45.37	protein_coding	KNOWN
ENSG00000087842	PIR	92.9621	0.590296	0.263804	2.23763	0.0252454	0.0905667	86.997	55.0552	86.3927	76.0643	140.22	136.49	X	15402921	15511687	-1	ENSG00000087842	PIR	38.99	protein_coding	KNOWN
ENSG00000087884	AAMDC	27.8511	-0.932968	0.597055	-1.56262	0.118143	0.275066	42.5941	26.9552	42.2982	12.9562	23.8839	23.2486	11	77532155	77629478	1	ENSG00000087884	AAMDC	41.83	protein_coding	KNOWN
ENSG00000087903	RFX2	44.8724	0.29289	0.464178	0.630986	0.52805	0.712009	47.492	30.0548	47.1621	33.7885	62.2868	60.63	19	5993175	6199583	-1	ENSG00000087903	RFX2	47.54	protein_coding	KNOWN
ENSG00000087916	SLC6A14	0	NA	NA	NA	NA	NA	NA	NA	NA	NA	NA	NA	X	115567790	115592625	1	ENSG00000087916	SLC6A14	33.28	protein_coding	KNOWN
ENSG00000087995	METTL2A	88.4913	0.166846	0.277177	0.601948	0.547209	0.725753	97.827	61.9088	97.1474	63.777	117.569	114.441	17	60501228	60527454	1	ENSG00000087995	METTL2A	45.27	protein_coding	KNOWN
ENSG00000088002	SULT2B1	1.32282	-0.827633	0.803798	-1.02965	0.303173	NA	1.78757	1.13125	1.77516	0.584927	1.07827	1.04959	19	49055332	49102682	1	ENSG00000088002	SULT2B1	51.75	protein_coding	KNOWN
ENSG00000088035	ALG6	188.985	1.30569	0.375361	3.4785	0.000504233	0.00426077	126.32	79.9406	125.443	181.345	334.298	325.405	1	63833261	63904233	1	ENSG00000088035	ALG6	37.93	protein_coding	KNOWN
ENSG00000088038	CNOT3	228.111	-0.699915	0.315162	-2.22081	0.0263636	0.0935073	330.829	209.362	328.531	118.274	218.03	212.23	19	54641444	54659419	1	ENSG00000088038	CNOT3	57.87	protein_coding	KNOWN
ENSG00000088053	GP6	0.523748	0.172924	0.639095	0.270576	0.786717	NA	0.553537	0.3503	0.549692	0.362395	0.668051	0.65028	19	55525073	55549632	-1	ENSG00000088053	GP6	48.31	protein_coding	KNOWN
ENSG00000088179	PTPN4	272.39	0.126437	0.415865	0.304034	0.761102	0.874453	305.51	193.339	303.387	193.671	357.021	347.524	2	120517207	120741394	1	ENSG00000088179	PTPN4	37.04	protein_coding	KNOWN
ENSG00000088205	DDX18	1490.66	-0.357772	0.3762	-0.951016	0.341596	0.545347	1963.65	1242.67	1950	889.903	1640.48	1596.84	2	118572226	118589955	1	ENSG00000088205	DDX18	39.26	protein_coding	KNOWN
ENSG00000088247	KHSRP	1254.44	0.00683561	0.257681	0.0265274	0.978837	0.989461	1468.46	929.3	1458.26	856.84	1579.53	1537.51	19	6413359	6424805	-1	ENSG00000088247	KHSRP	59.03	protein_coding	KNOWN
ENSG00000088256	GNA11	578.595	-1.13248	0.490731	-2.30773	0.021014	0.0792063	918.426	581.217	912.046	243.285	448.48	436.55	19	3094408	3124002	1	ENSG00000088256	GNA11	61.66	protein_coding	KNOWN
ENSG00000088280	ASAP3	149.06	-0.0276596	0.281027	-0.0984233	0.921596	0.96116	177.109	112.081	175.878	100.9	186.003	181.056	1	23755056	23810685	-1	ENSG00000088280	ASAP3	49.49	protein_coding	KNOWN
ENSG00000088298	EDEM2	221.3	-0.284429	0.296882	-0.958055	0.338035	0.542055	285.564	180.717	283.581	136.164	251.009	244.332	20	33703160	33865928	-1	ENSG00000088298	EDEM2	46.07	protein_coding	KNOWN
ENSG00000088305	DNMT3B	68.0922	-0.72299	0.348478	-2.07471	0.0380136	0.123016	98.9815	62.6394	98.2939	34.8251	64.1977	62.49	20	31350191	31397162	1	ENSG00000088305	DNMT3B	49.4	protein_coding	KNOWN
ENSG00000088320	REM1	0	NA	NA	NA	NA	NA	NA	NA	NA	NA	NA	NA	20	30063096	30072708	1	ENSG00000088320	REM1	50.66	protein_coding	KNOWN
ENSG00000088325	TPX2	3813.32	0.433834	0.398086	1.0898	0.275802	0.478483	3802.36	2406.29	3775.95	2982.84	5498.67	5352.41	20	30327074	30389608	1	ENSG00000088325	TPX2	41.52	protein_coding	KNOWN
ENSG00000088356	PDRG1	219.755	0.00211526	0.228922	0.00924008	0.992628	0.996049	257.904	163.212	256.112	149.994	276.504	269.149	20	30532758	30539895	-1	ENSG00000088356	PDRG1	50.01	protein_coding	KNOWN
ENSG00000088367	EPB41L1	225.235	0.508921	0.246221	2.06693	0.0387408	0.124734	218.352	138.182	216.835	180.442	332.633	323.785	20	34679426	34820721	1	ENSG00000088367	EPB41L1	49.98	protein_coding	KNOWN
ENSG00000088386	SLC15A1	0.386495	-0.00207259	0.577777	-0.00358718	0.997138	NA	0.416448	0.263545	0.413555	0.241499	0.445188	0.433346	13	99336055	99404908	-1	ENSG00000088386	SLC15A1	44.51	protein_coding	KNOWN
ENSG00000088387	DOCK9	243.665	-0.372085	0.268687	-1.38483	0.166105	0.34302	322.982	204.396	320.738	144.927	267.163	260.056	13	99445741	99738879	-1	ENSG00000088387	DOCK9	41.78	protein_coding	KNOWN
ENSG00000088448	ANKRD10	855.388	1.91211	0.178348	10.7212	8.0937e-27	3.81336e-24	419.594	265.536	416.679	917.089	1690.59	1645.62	13	111530887	111567416	-1	ENSG00000088448	ANKRD10	40	protein_coding	KNOWN
ENSG00000088451	TGDS	82.9363	-0.421547	0.273699	-1.54019	0.123515	0.282913	111.355	70.47	110.582	48.2827	89.0061	86.6385	13	95226308	95248511	-1	ENSG00000088451	TGDS	36.99	protein_coding	KNOWN
ENSG00000088538	DOCK3	12.4426	-0.356504	0.655434	-0.54392	0.586496	0.755059	16.4389	10.4032	16.3247	7.45648	13.7455	13.3799	3	50712672	51421629	1	ENSG00000088538	DOCK3	40.15	protein_coding	KNOWN
ENSG00000088543	C3orf18	34.4266	-1.06014	0.585638	-1.81023	0.0702605	0.190581	53.6181	33.9317	53.2456	14.9334	27.5287	26.7964	3	50595462	50608458	-1	ENSG00000088543	C3orf18	55.98	protein_coding	KNOWN
ENSG00000088682	COQ9	209.738	-0.741134	0.357157	-2.07509	0.0379781	0.122992	307.116	194.355	304.982	106.703	196.701	191.468	16	57481337	57495187	1	ENSG00000088682	COQ9	45.83	protein_coding	KNOWN
ENSG00000088726	TMEM40	1.91691	0.77946	0.824631	0.945223	0.344545	NA	1.54741	0.979264	1.53666	1.5425	2.84351	2.76787	3	12775024	12810956	-1	ENSG00000088726	TMEM40	48.61	protein_coding	KNOWN
ENSG00000088727	KIF9	72.0486	0.526441	0.36201	1.45422	0.145886	0.316483	68.8184	43.551	68.3403	57.565	106.117	103.295	3	47269516	47324941	-1	ENSG00000088727	KIF9	48.45	protein_coding	KNOWN
ENSG00000088756	ARHGAP28	12.2486	-1.24046	0.782634	-1.58498	NA	NA	15.1989	9.61845	15.0933	3.73573	6.88658	6.70339	18	6729717	6915715	1	ENSG00000088756	ARHGAP28	39.1	protein_coding	KNOWN
ENSG00000088766	CRLS1	278.884	0.645002	0.188668	3.41871	0.000629182	0.00508712	255.522	161.705	253.747	232.046	427.761	416.382	20	5986736	6020699	1	ENSG00000088766	CRLS1	39.37	protein_coding	KNOWN
ENSG00000088782	DEFB127	0	NA	NA	NA	NA	NA	NA	NA	NA	NA	NA	NA	20	138111	139804	1	ENSG00000088782	DEFB127	39.85	protein_coding	KNOWN
ENSG00000088808	PPP1R13B	57.7084	-0.269299	0.427844	-0.629432	0.529066	0.712561	74.1523	46.9265	73.6372	35.7303	65.8666	64.1144	14	104200089	104313927	-1	ENSG00000088808	PPP1R13B	44.51	protein_coding	KNOWN
ENSG00000088812	ATRN	757.476	0.432547	0.224355	1.92796	0.0538602	0.1581	756.857	478.969	751.599	593.202	1093.53	1064.44	20	3451687	3631769	1	ENSG00000088812	ATRN	40.34	protein_coding	KNOWN
ENSG00000088826	SMOX	129.855	-0.152096	0.371964	-0.4089	0.682613	0.822351	160.664	101.675	159.548	83.9678	154.789	150.672	20	4101627	4168394	1	ENSG00000088826	SMOX	49.87	protein_coding	KNOWN
ENSG00000088827	SIGLEC1	0.132635	0.134111	0.577777	0.232115	0.816449	NA	0.284642	0.180133	0.282664	0.181405	0.334408	0.325513	20	3667617	3687775	-1	ENSG00000088827	SIGLEC1	56.25	protein_coding	KNOWN
ENSG00000088832	FKBP1A	2003.47	0.34494	0.197073	1.75032	0.0800635	0.209074	2071.79	1311.11	2057.4	1528.14	2817.02	2742.09	20	1349622	1373806	-1	ENSG00000088832	FKBP1A	45.46	protein_coding	KNOWN
ENSG00000088833	NSFL1C	1263.59	1.3305	0.283721	4.68946	2.73924e-06	4.95229e-05	838.775	530.81	832.948	1225.02	2258.25	2198.18	20	1422807	1448417	-1	ENSG00000088833	NSFL1C	45.04	protein_coding	KNOWN
ENSG00000088836	SLC4A11	86.5605	1.95522	0.581785	3.36072	0.000777396	0.00604569	39.0957	24.7413	38.8241	88.0415	162.299	157.981	20	3208063	3219887	-1	ENSG00000088836	SLC4A11	61.38	protein_coding	KNOWN
ENSG00000088854	C20orf194	345.096	0.908957	0.242862	3.74269	0.000182059	0.00181452	280.77	177.682	278.819	306.163	564.392	549.379	20	3229951	3388272	-1	ENSG00000088854	C20orf194	43.79	protein_coding	KNOWN
ENSG00000088876	ZNF343	87.0231	-0.0827945	0.317566	-0.260715	0.794312	0.893327	105.599	66.8271	104.865	57.9048	106.744	103.904	20	2462463	2505348	-1	ENSG00000088876	ZNF343	43.04	protein_coding	KNOWN
ENSG00000088881	EBF4	1.21797	0.0408662	0.781735	0.0522763	0.958309	NA	1.42629	0.90261	1.41638	0.852095	1.57078	1.529	20	2673480	2740754	1	ENSG00000088881	EBF4	49.24	protein_coding	KNOWN
ENSG00000088882	CPXM1	143.324	2.3605	0.744842	3.16913	0.00152896	0.0103855	45.2685	28.6477	44.954	135.007	248.877	242.257	20	2774715	2781283	-1	ENSG00000088882	CPXM1	59.72	protein_coding	KNOWN
ENSG00000088888	MAVS	446.692	-1.78887	0.238049	-7.5147	5.70414e-14	5.4078e-12	807.794	511.204	802.182	135.762	250.268	243.61	20	3827487	3849280	1	ENSG00000088888	MAVS	53.77	protein_coding	KNOWN
ENSG00000088899	LZTS3	174.671	0.255279	0.245477	1.03993	0.298372	0.501849	186.784	118.204	185.486	129.469	238.667	232.319	20	3143263	3154192	-1	ENSG00000088899	LZTS3	59.3	protein_coding	KNOWN
ENSG00000088926	F11	0	NA	NA	NA	NA	NA	NA	NA	NA	NA	NA	NA	4	187187099	187210835	1	ENSG00000088926	F11	39.99	protein_coding	KNOWN
ENSG00000088930	XRN2	1903.46	0.435615	0.332768	1.30906	0.190513	0.375661	1897.44	1200.77	1884.26	1490.32	2747.31	2674.23	20	21283942	21370463	1	ENSG00000088930	XRN2	37.22	protein_coding	KNOWN
ENSG00000088986	DYNLL1	1389.81	0.571944	0.224238	2.55061	0.0107534	0.047989	1311.68	830.085	1302.57	1132.35	2087.41	2031.89	12	120907653	120936296	1	ENSG00000088986	DYNLL1	47.04	protein_coding	KNOWN
ENSG00000088992	TESC	1.6212	0.618622	0.759657	0.814343	0.415448	NA	1.4142	0.894963	1.40438	1.261	2.32457	2.26273	12	117476728	117537284	-1	ENSG00000088992	TESC	51.4	protein_coding	KNOWN
ENSG00000089006	SNX5	1686.37	0.521524	0.352366	1.48006	0.138856	0.306213	1622.76	1026.95	1611.49	1352.78	2493.77	2427.43	20	17922241	17949623	-1	ENSG00000089006	SNX5	42.13	protein_coding	KNOWN
ENSG00000089009	RPL6	2983.58	0.0360417	0.256366	0.140587	0.888196	0.946423	3458.47	2188.65	3434.44	2059.27	3796.13	3695.15	12	112842994	112856642	-1	ENSG00000089009	RPL6	45.67	protein_coding	KNOWN
ENSG00000089012	SIRPG	10.2392	1.65984	0.740234	2.24232	0.0249405	0.0899291	5.28781	3.34633	5.25107	9.70327	17.8873	17.4115	20	1609798	1638425	-1	ENSG00000089012	SIRPG	43.73	protein_coding	KNOWN
ENSG00000089022	MAPKAPK5	225.669	0.374438	0.315362	1.18733	0.235098	0.430897	230.541	145.895	228.939	173.558	319.943	311.432	12	112279782	112334343	1	ENSG00000089022	MAPKAPK5	43.96	protein_coding	KNOWN
ENSG00000089041	P2RX7	0.285971	-0.274439	0.577777	-0.474992	0.634793	NA	0.457673	0.289634	0.454494	0.219746	0.405087	0.394312	12	121570622	121623876	1	ENSG00000089041	P2RX7	46.44	protein_coding	KNOWN
ENSG00000089048	ESF1	591.986	0.970128	0.254012	3.81923	0.000133871	0.00139975	468.417	296.433	465.163	532.906	982.377	956.245	20	13694969	13765532	-1	ENSG00000089048	ESF1	37.98	protein_coding	KNOWN
ENSG00000089050	RBBP9	408.918	-0.0826303	0.174168	-0.474429	0.635194	0.789827	493.153	312.087	489.727	270.45	498.557	485.295	20	18467184	18477887	-1	ENSG00000089050	RBBP9	41.68	protein_coding	KNOWN
ENSG00000089053	ANAPC5	878.522	-0.24302	0.164061	-1.48128	0.138531	0.305993	1118.49	707.827	1110.72	548.854	1011.78	984.862	12	121746048	121837699	-1	ENSG00000089053	ANAPC5	44.55	protein_coding	KNOWN
ENSG00000089057	SLC23A2	297.293	-0.0290017	0.407312	-0.0712025	0.943237	0.970707	352.736	223.226	350.286	200.77	370.107	360.262	20	4833002	4990939	-1	ENSG00000089057	SLC23A2	44.93	protein_coding	KNOWN
ENSG00000089060	SLC24A6	68.5762	1.12515	0.411265	2.73583	0.00622236	0.0314721	50.212	31.7762	49.8632	63.605	117.252	114.133	12	113736564	113797298	-1	ENSG00000089060	SLC24A6	49.93	protein_coding	KNOWN
ENSG00000089063	TMEM230	978.608	-0.656008	0.244617	-2.68177	0.0073234	0.0358426	1404.26	888.673	1394.51	517.547	954.065	928.686	20	5080486	5093749	-1	ENSG00000089063	TMEM230	43.08	protein_coding	KNOWN
ENSG00000089091	DZANK1	39.677	0.449721	0.425016	1.05813	0.289998	0.493259	39.1188	24.7559	38.8471	31.0274	57.1969	55.6755	20	18364011	18447829	-1	ENSG00000089091	DZANK1	41.71	protein_coding	KNOWN
ENSG00000089094	KDM2B	169.451	-0.138308	0.281215	-0.491822	0.622845	0.78166	208.584	132	207.135	110.059	202.886	197.489	12	121866900	122018920	-1	ENSG00000089094	KDM2B	50.77	protein_coding	KNOWN
ENSG00000089101	C20orf26	3.55979	-1.30387	0.804963	-1.61979	0.105278	0.254173	5.42906	3.43572	5.39135	1.27703	2.35412	2.2915	20	20033158	20341346	1	ENSG00000089101	C20orf26	41.33	protein_coding	KNOWN
ENSG00000089116	LHX5	0.142985	-0.138256	0.577777	-0.239289	0.810881	NA	0.31282	0.197965	0.310646	0.165065	0.304286	0.296192	12	113899839	113910085	-1	ENSG00000089116	LHX5	60.89	protein_coding	KNOWN
ENSG00000089123	TASP1	64.3049	-0.0814065	0.285323	-0.285313	0.775404	0.882792	77.5885	49.1011	77.0495	42.5864	78.5052	76.4169	20	13246709	13619587	-1	ENSG00000089123	TASP1	38.76	protein_coding	KNOWN
ENSG00000089127	OAS1	31.1355	-1.28543	0.81326	-1.58059	NA	NA	46.3077	29.3054	45.986	11.0326	20.338	19.797	12	113344582	113369990	1	ENSG00000089127	OAS1	43.26	protein_coding	KNOWN
ENSG00000089154	GCN1L1	1036.82	0.546325	0.247024	2.21163	0.0269925	0.0954034	988.673	625.671	981.804	838.479	1545.68	1504.57	12	120565007	120632513	-1	ENSG00000089154	GCN1L1	49.67	protein_coding	KNOWN
ENSG00000089157	RPLP0	5623.33	0.263777	0.178072	1.4813	0.138527	0.305993	5998.79	3796.28	5957.12	4182.62	7710.39	7505.29	12	120634489	120639038	-1	ENSG00000089157	RPLP0	48.92	protein_coding	KNOWN
ENSG00000089159	PXN	895.596	-0.746191	0.151933	-4.91131	9.04692e-07	1.88302e-05	1317.02	833.465	1307.87	455.982	840.573	818.213	12	120648250	120703574	-1	ENSG00000089159	PXN	53	protein_coding	KNOWN
ENSG00000089163	SIRT4	4.45179	0.128999	0.781485	0.165069	0.868889	0.935237	5.04017	3.18962	5.00516	3.20079	5.90046	5.7435	12	120740119	120751052	1	ENSG00000089163	SIRT4	48.77	protein_coding	KNOWN
ENSG00000089169	RPH3A	0	NA	NA	NA	NA	NA	NA	NA	NA	NA	NA	NA	12	113008184	113336686	1	ENSG00000089169	RPH3A	43.79	protein_coding	KNOWN
ENSG00000089177	KIF16B	213.382	0.530187	0.215056	2.46534	0.0136884	0.0576141	204.88	129.656	203.456	171.823	316.744	308.318	20	16252749	16554078	-1	ENSG00000089177	KIF16B	40.7	protein_coding	KNOWN
ENSG00000089195	TRMT6	621.163	1.04873	0.382764	2.73988	0.00614613	0.031188	471.591	298.441	468.315	566.557	1044.41	1016.63	20	5917881	5931182	-1	ENSG00000089195	TRMT6	42.51	protein_coding	KNOWN
ENSG00000089199	CHGB	14.0913	0.0427467	0.799754	0.0534498	0.957374	0.97852	16.2798	10.3025	16.1667	9.7386	17.9525	17.4749	20	5892076	5906007	1	ENSG00000089199	CHGB	42.87	protein_coding	KNOWN
ENSG00000089220	PEBP1	918.993	0.275065	0.201063	1.36805	0.171296	0.350022	975.348	617.239	968.572	685.397	1263.48	1229.87	12	118573663	118583389	1	ENSG00000089220	PEBP1	49.19	protein_coding	KNOWN
ENSG00000089225	TBX5	0	NA	NA	NA	NA	NA	NA	NA	NA	NA	NA	NA	12	114791736	114846247	-1	ENSG00000089225	TBX5	45.85	protein_coding	KNOWN
ENSG00000089234	BRAP	215.113	-0.272779	0.205414	-1.32795	0.184196	0.366787	276.201	174.791	274.283	132.767	244.748	238.237	12	112079950	112123790	-1	ENSG00000089234	BRAP	44.41	protein_coding	KNOWN
ENSG00000089248	ERP29	774.141	-0.302686	0.214979	-1.40798	0.159138	0.334588	1003.53	635.074	996.56	472.49	871.005	847.836	12	112451120	112461255	1	ENSG00000089248	ERP29	47.22	protein_coding	KNOWN
ENSG00000089250	NOS1	0	NA	NA	NA	NA	NA	NA	NA	NA	NA	NA	NA	12	117645947	117889975	-1	ENSG00000089250	NOS1	47.35	protein_coding	KNOWN
ENSG00000089280	FUS	1768.42	-0.112228	0.129442	-0.867011	0.385936	0.588345	2156.53	1364.74	2141.55	1158.65	2135.89	2079.07	16	31191431	31203127	1	ENSG00000089280	FUS	47.05	protein_coding	KNOWN
ENSG00000089289	IGBP1	294.979	0.345312	0.359901	0.959463	0.337325	0.541308	304.632	192.783	302.516	224.753	414.317	403.295	X	69353299	69386174	1	ENSG00000089289	IGBP1	42.89	protein_coding	KNOWN
ENSG00000089327	FXYD5	1357.97	0.0488227	0.28252	0.172812	0.862799	0.932245	1567.36	991.885	1556.47	941.552	1735.69	1689.52	19	35645633	35660786	1	ENSG00000089327	FXYD5	49.87	protein_coding	KNOWN
ENSG00000089335	ZNF302	175.65	-0.478024	0.213246	-2.24166	0.0249834	0.0900004	239.772	151.737	238.106	99.9719	184.292	179.389	19	35168544	35177302	1	ENSG00000089335	ZNF302	39.83	protein_coding	KNOWN
ENSG00000089351	GRAMD1A	178.535	-0.412495	0.477222	-0.864367	0.387386	0.589978	238.881	151.173	237.221	104.229	192.139	187.028	19	35485688	35517375	1	ENSG00000089351	GRAMD1A	55.68	protein_coding	KNOWN
ENSG00000089356	FXYD3	0.132635	0.134111	0.577777	0.232115	0.816449	NA	0.284642	0.180133	0.282664	0.181405	0.334408	0.325513	19	35606732	35615228	1	ENSG00000089356	FXYD3	53.87	protein_coding	KNOWN
ENSG00000089472	HEPH	0.846568	-0.474927	0.694954	-0.683393	0.494358	NA	1.1138	0.70486	1.10607	0.465395	0.857925	0.835103	X	65382391	65488709	1	ENSG00000089472	HEPH	38.5	protein_coding	KNOWN
ENSG00000089486	CDIP1	144.465	-0.0575106	0.510188	-0.112724	0.910249	0.956836	172.769	109.335	171.569	96.4127	177.731	173.003	16	4560676	4588829	-1	ENSG00000089486	CDIP1	51.97	protein_coding	KNOWN
ENSG00000089505	CMTM1	7.86391	-2.21774	0.68592	-3.23324	0.00122395	0.00871736	14.0861	8.91427	13.9883	1.75859	3.24184	3.1556	16	66600294	66613040	1	ENSG00000089505	CMTM1	43.3	protein_coding	KNOWN
ENSG00000089558	KCNH4	0	NA	NA	NA	NA	NA	NA	NA	NA	NA	NA	NA	17	40308909	40333296	-1	ENSG00000089558	KCNH4	55.01	protein_coding	KNOWN
ENSG00000089597	GANAB	4790.36	-0.388879	0.188242	-2.06585	0.0388431	0.124986	6375.45	4034.64	6331.16	2827.65	5212.59	5073.93	11	62392298	62414104	-1	ENSG00000089597	GANAB	49.94	protein_coding	KNOWN
ENSG00000089639	GMIP	74.1897	0.684624	0.421295	1.62505	0.104153	0.252474	66.5253	42.0999	66.0632	62.0953	114.469	111.424	19	19740285	19754476	-1	ENSG00000089639	GMIP	56.14	protein_coding	KNOWN
ENSG00000089682	RBM41	144.306	-0.121111	0.376644	-0.321553	0.747791	0.866105	176.17	111.488	174.946	94.0707	173.413	168.8	X	106307650	106362057	-1	ENSG00000089682	RBM41	36.02	protein_coding	KNOWN
ENSG00000089685	BIRC5	869.889	-0.837087	0.267646	-3.12759	0.00176245	0.0116552	1306.17	826.594	1297.09	424.61	782.74	761.919	17	76210267	76221717	1	ENSG00000089685	BIRC5	49.27	protein_coding	KNOWN
ENSG00000089692	LAG3	14.7072	2.39446	0.661818	3.618	0.000296887	0.00273947	4.94709	3.13071	4.91272	15.1054	27.8458	27.1051	12	6881678	6887621	1	ENSG00000089692	LAG3	57.37	protein_coding	KNOWN
ENSG00000089693	MLF2	1014.5	-0.813306	0.234062	-3.47474	0.000511347	0.00431151	1515.03	958.769	1504.5	500.692	922.992	898.44	12	6857170	6876641	-1	ENSG00000089693	MLF2	52.29	protein_coding	KNOWN
ENSG00000089723	OTUB2	43.3017	0.29674	0.569302	0.521234	0.602204	0.767505	45.4591	28.7683	45.1433	32.4286	59.78	58.1898	14	94492675	94515276	1	ENSG00000089723	OTUB2	52.77	protein_coding	KNOWN
ENSG00000089737	DDX24	1452.99	0.477477	0.348792	1.36894	0.171017	0.349681	1423.95	901.131	1414.06	1151.35	2122.44	2065.99	14	94517266	94547591	-1	ENSG00000089737	DDX24	42.84	protein_coding	KNOWN
ENSG00000089775	ZBTB25	132.737	0.913877	0.350596	2.60664	0.00914364	0.0423868	107.681	68.145	106.933	117.821	217.196	211.419	14	64915824	64971931	-1	ENSG00000089775	ZBTB25	42.25	protein_coding	KNOWN
ENSG00000089818	NECAP1	274.649	-0.262315	0.236003	-1.11149	0.266357	0.467998	351.285	222.307	348.844	170.088	313.546	305.206	12	8234807	8250367	1	ENSG00000089818	NECAP1	42.07	protein_coding	KNOWN
ENSG00000089820	ARHGAP4	1.46622	-0.00783365	0.800594	-0.00978479	0.992193	NA	1.71751	1.08691	1.70557	0.992018	1.82872	1.78008	X	153172821	153200452	-1	ENSG00000089820	ARHGAP4	58.14	protein_coding	KNOWN
ENSG00000089847	ANKRD24	0.996925	-0.570575	0.622785	-0.916167	0.359579	NA	1.22488	0.77515	1.21637	0.478974	0.882957	0.859469	19	4183351	4224811	1	ENSG00000089847	ANKRD24	53.6	protein_coding	KNOWN
ENSG00000089876	DHX32	263.928	-0.0287082	0.183009	-0.156867	0.87535	0.939394	312.821	197.965	310.647	178.087	328.292	319.559	10	127524906	127585005	-1	ENSG00000089876	DHX32	41.45	protein_coding	KNOWN
ENSG00000089902	RCOR1	474.86	-0.61063	0.427927	-1.42695	0.153595	0.326956	671.241	424.788	666.578	255.294	470.617	458.098	14	103058998	103196913	1	ENSG00000089902	RCOR1	43.48	protein_coding	KNOWN
ENSG00000089916	GPATCH2L	647.078	1.8957	0.380422	4.98315	6.25572e-07	1.35465e-05	314.778	199.204	312.591	680.214	1253.93	1220.58	14	76618259	76720685	1	ENSG00000089916	GPATCH2L	39.76	protein_coding	KNOWN
ENSG00000090006	LTBP4	124.515	-0.848548	0.496577	-1.70879	0.0874892	0.223143	185.888	117.637	184.597	59.9505	110.515	107.575	19	41098789	41135725	1	ENSG00000090006	LTBP4	56.47	protein_coding	KNOWN
ENSG00000090013	BLVRB	60.3865	0.159093	0.46289	0.343694	0.731076	0.855112	67.0019	42.4014	66.5364	43.4469	80.0914	77.9609	19	40953696	40971747	-1	ENSG00000090013	BLVRB	49.8	protein_coding	KNOWN
ENSG00000090020	SLC9A1	447.879	0.171343	0.338204	0.506626	0.612417	0.774639	494.81	313.136	491.373	323.592	596.521	580.653	1	27425306	27493472	-1	ENSG00000090020	SLC9A1	51.71	protein_coding	KNOWN
ENSG00000090054	SPTLC1	588.079	-0.257014	0.290413	-0.884997	0.376158	0.578945	751.339	475.477	746.119	365.129	673.092	655.187	9	94794281	94877666	-1	ENSG00000090054	SPTLC1	41.6	protein_coding	KNOWN
ENSG00000090060	PAPOLA	3028.97	0.1829	0.358793	0.509764	0.610217	0.773177	3329.42	2106.99	3306.29	2194.86	4046.08	3938.45	14	96967770	97033448	1	ENSG00000090060	PAPOLA	36.57	protein_coding	KNOWN
ENSG00000090061	CCNK	474.715	-1.06737	0.377931	-2.82425	0.00473912	0.0256381	748.572	473.726	743.372	207.445	382.411	372.239	14	99947506	100001381	1	ENSG00000090061	CCNK	50.14	protein_coding	KNOWN
ENSG00000090097	PCBP4	321.852	-0.410236	0.322626	-1.27156	0.203531	0.392229	431.094	272.813	428.099	188.39	347.285	338.047	3	51991470	52008032	-1	ENSG00000090097	PCBP4	58.75	protein_coding	KNOWN
ENSG00000090104	RGS1	0	NA	NA	NA	NA	NA	NA	NA	NA	NA	NA	NA	1	192544857	192549161	1	ENSG00000090104	RGS1	33.89	protein_coding	KNOWN
ENSG00000090238	YPEL3	28.7043	-0.809357	0.573994	-1.41004	0.158527	0.333709	42.5056	26.8993	42.2104	14.0859	25.9665	25.2758	16	30103635	30108236	-1	ENSG00000090238	YPEL3	58.41	protein_coding	KNOWN
ENSG00000090263	MRPS33	140.731	0.172083	0.236734	0.726903	0.467285	0.66181	155.306	98.2837	154.227	101.618	187.326	182.343	7	140705854	140715028	-1	ENSG00000090263	MRPS33	42.26	protein_coding	KNOWN
ENSG00000090266	NDUFB2	270.31	-0.0926731	0.246624	-0.375766	0.707091	0.839402	327.078	206.988	324.806	178.128	328.368	319.633	7	140390577	140422590	1	ENSG00000090266	NDUFB2	43.57	protein_coding	KNOWN
ENSG00000090273	NUDC	998.527	0.28146	0.226132	1.24468	0.213251	0.404266	1057.44	669.188	1050.09	746.383	1375.91	1339.31	1	27226729	27273353	1	ENSG00000090273	NUDC	48.43	protein_coding	KNOWN
ENSG00000090316	MAEA	235.999	0.663458	0.388652	1.70707	0.0878082	0.223697	213.362	135.024	211.88	196.254	361.781	352.157	4	1283639	1333935	1	ENSG00000090316	MAEA	55.03	protein_coding	KNOWN
ENSG00000090339	ICAM1	1053.62	2.52427	0.614401	4.10851	3.98217e-05	0.000502964	326.846	206.841	324.575	1091.95	2012.94	1959.4	19	10381511	10397291	1	ENSG00000090339	ICAM1	52.08	protein_coding	KNOWN
ENSG00000090372	STRN4	351.42	-0.212427	0.439145	-0.483729	0.628578	0.785495	442.528	280.049	439.453	221.806	408.885	398.008	19	47222764	47250251	-1	ENSG00000090372	STRN4	57.35	protein_coding	KNOWN
ENSG00000090376	IRAK3	29.6217	-0.854826	0.808718	-1.05701	0.290506	0.493799	42.5131	26.904	42.2178	13.6513	25.1653	24.4959	12	66582659	66648402	1	ENSG00000090376	IRAK3	40.1	protein_coding	KNOWN
ENSG00000090382	LYZ	0.513397	0.494012	0.646419	0.764229	0.444731	NA	0.458837	0.29037	0.45565	0.375276	0.691797	0.673395	12	69742121	69748014	1	ENSG00000090382	LYZ	36.61	protein_coding	KNOWN
ENSG00000090402	SI	0.132635	0.134111	0.577777	0.232115	0.816449	NA	0.284642	0.180133	0.282664	0.181405	0.334408	0.325513	3	164696686	164796283	-1	ENSG00000090402	SI	31.26	protein_coding	KNOWN
ENSG00000090432	MUL1	307.192	-0.541832	0.22498	-2.40836	0.0160243	0.0646294	427.825	270.744	424.853	170.662	314.605	306.236	1	20825943	20834654	-1	ENSG00000090432	MUL1	47.53	protein_coding	KNOWN
ENSG00000090447	TFAP4	28.899	0.237715	0.466528	0.509541	0.610373	0.773312	30.9225	19.569	30.7077	21.1745	39.0339	37.9955	16	4307187	4323076	-1	ENSG00000090447	TFAP4	56.39	protein_coding	KNOWN
ENSG00000090470	PDCD7	102.219	0.316966	0.292711	1.08286	0.278869	0.482137	106.814	67.5964	106.072	77.2726	142.447	138.658	15	65409717	65426174	-1	ENSG00000090470	PDCD7	45.72	protein_coding	KNOWN
ENSG00000090487	SPG21	590.755	0.124425	0.199366	0.624101	0.532561	0.714543	663.422	419.84	658.814	419.977	774.2	753.606	15	65255362	65282648	-1	ENSG00000090487	SPG21	44.05	protein_coding	KNOWN
ENSG00000090512	FETUB	0.141992	-0.138256	0.577777	-0.239289	0.810881	NA	0.31282	0.197965	0.310646	0.165065	0.304286	0.296192	3	186353758	186370930	1	ENSG00000090512	FETUB	41.34	protein_coding	KNOWN
ENSG00000090520	DNAJB11	1182.88	-0.392042	0.251243	-1.56041	0.118663	0.275615	1575.58	997.087	1564.63	697.273	1285.38	1251.18	3	186285192	186315061	1	ENSG00000090520	DNAJB11	40.86	protein_coding	KNOWN
ENSG00000090530	LEPREL1	2759.61	-0.0963324	0.338924	-0.28423	0.776234	0.883474	3347.45	2118.4	3324.19	1818.42	3352.14	3262.97	3	189674517	189840226	-1	ENSG00000090530	LEPREL1	38.18	protein_coding	KNOWN
ENSG00000090534	THPO	0	NA	NA	NA	NA	NA	NA	NA	NA	NA	NA	NA	3	184089723	184095932	-1	ENSG00000090534	THPO	50.58	protein_coding	KNOWN
ENSG00000090539	CHRD	0.417612	-0.147116	0.623617	-0.235908	0.813504	NA	0.587495	0.37179	0.583414	0.308104	0.56797	0.552861	3	184097861	184108524	1	ENSG00000090539	CHRD	59.37	protein_coding	KNOWN
ENSG00000090554	FLT3LG	8.30497	-0.219682	0.726428	-0.302414	0.762337	0.874623	10.4763	6.62984	10.4036	5.22466	9.63133	9.37513	19	49977464	49990894	1	ENSG00000090554	FLT3LG	54.34	protein_coding	KNOWN
ENSG00000090565	RAB11FIP3	152.708	-0.0705322	0.389503	-0.181082	0.856303	0.928243	183.885	116.37	182.607	101.694	187.465	182.479	16	475619	573011	1	ENSG00000090565	RAB11FIP3	52.85	protein_coding	KNOWN
ENSG00000090581	GNPTG	85.5743	-0.1237	0.404578	-0.30575	0.759795	0.87369	104.883	66.3739	104.154	55.9044	103.056	100.315	16	1401924	1413352	1	ENSG00000090581	GNPTG	56.39	protein_coding	KNOWN
ENSG00000090612	ZNF268	104.471	1.05805	0.344559	3.07075	0.00213522	0.0135948	78.9898	49.9879	78.4411	95.5117	176.07	171.386	12	133707570	133783698	1	ENSG00000090612	ZNF268	40.51	protein_coding	KNOWN
ENSG00000090615	GOLGA3	918.453	-0.748845	0.266826	-2.80649	0.00500838	0.026677	1348.95	853.667	1339.58	466.176	859.365	836.505	12	133345495	133405444	-1	ENSG00000090615	GOLGA3	53.56	protein_coding	KNOWN
ENSG00000090621	PABPC4	1531.22	0.414835	0.244112	1.69936	0.0892506	0.226152	1539.84	974.469	1529.14	1192.15	2197.65	2139.19	1	40026488	40042462	-1	ENSG00000090621	PABPC4	47.27	protein_coding	KNOWN
ENSG00000090659	CD209	0	NA	NA	NA	NA	NA	NA	NA	NA	NA	NA	NA	19	7804879	7812464	-1	ENSG00000090659	CD209	53.1	protein_coding	KNOWN
ENSG00000090661	CERS4	8.1697	0.359742	0.71589	0.502511	0.615308	0.776779	8.32757	5.27002	8.26972	6.2057	11.4398	11.1355	19	8271620	8327305	1	ENSG00000090661	CERS4	52.88	protein_coding	KNOWN
ENSG00000090674	MCOLN1	207.521	0.197217	0.33654	0.586014	0.557866	0.73384	227.092	143.713	225.514	151.199	278.726	271.311	19	7587512	7598895	1	ENSG00000090674	MCOLN1	57.01	protein_coding	KNOWN
ENSG00000090686	USP48	796.355	0.379414	0.161523	2.34899	0.0188246	0.0729705	812.445	514.148	806.802	613.746	1131.4	1101.31	1	22004791	22110099	-1	ENSG00000090686	USP48	41.84	protein_coding	KNOWN
ENSG00000090776	EFNB1	231.735	-0.90445	0.430561	-2.10063	0.0356733	0.117064	352.186	222.877	349.739	109.266	201.425	196.067	X	68048840	68061990	1	ENSG00000090776	EFNB1	56.43	protein_coding	KNOWN
ENSG00000090857	PDPR	444.113	1.2822	0.308425	4.15724	3.22111e-05	0.000419445	301.675	190.912	299.58	426.089	785.467	764.573	16	70147529	70195203	1	ENSG00000090857	PDPR	47.38	protein_coding	KNOWN
ENSG00000090861	AARS	1590.4	-0.66957	0.278713	-2.40237	0.0162894	0.0654154	2289.27	1448.74	2273.37	835.827	1540.79	1499.81	16	70286198	70323446	-1	ENSG00000090861	AARS	49.47	protein_coding	KNOWN
ENSG00000090863	GLG1	1142.03	-0.279717	0.364975	-0.766401	0.443438	0.640224	1469.63	930.038	1459.42	703.045	1296.02	1261.54	16	74485856	74641012	-1	ENSG00000090863	GLG1	42.17	protein_coding	KNOWN
ENSG00000090889	KIF4A	1069.78	-0.0539233	0.474423	-0.113661	0.909507	0.956443	1279	809.401	1270.11	715.512	1319	1283.91	X	69509879	69640682	1	ENSG00000090889	KIF4A	40.49	protein_coding	KNOWN
ENSG00000090905	TNRC6A	946.765	0.728625	0.174288	4.18059	2.90757e-05	0.000386054	835.978	529.04	830.171	804.475	1483	1443.55	16	24741016	24838953	1	ENSG00000090905	TNRC6A	40.57	protein_coding	KNOWN
ENSG00000090920	FCGBP	0.377138	0.270294	0.577777	0.467817	0.639915	NA	0.378935	0.239805	0.376303	0.265406	0.489259	0.476245	19	40353963	40440533	-1	ENSG00000090920	FCGBP	51.95	protein_coding	KNOWN
ENSG00000090924	PLEKHG2	166.52	-0.612716	0.353978	-1.73094	0.0834618	0.215595	236.202	149.478	234.561	89.7051	165.366	160.967	19	39903225	39919054	1	ENSG00000090924	PLEKHG2	56.77	protein_coding	KNOWN
ENSG00000090932	DLL3	16.1074	0.552259	0.584304	0.945156	0.344579	0.547803	15.1502	9.58764	15.0449	12.9016	23.7833	23.1506	19	39989535	39999121	1	ENSG00000090932	DLL3	56.84	protein_coding	KNOWN
ENSG00000090971	NAT14	134.415	0.0486894	0.447855	0.108717	0.913427	0.958045	155.095	98.1504	154.018	93.1611	171.736	167.168	19	55996371	55998935	1	ENSG00000090971	NAT14	66.08	protein_coding	KNOWN
ENSG00000090975	PITPNM2	82.8382	-0.946036	0.552818	-1.7113	0.0870264	0.222328	126.273	79.9107	125.396	38.0632	70.1671	68.3006	12	123468027	123634562	-1	ENSG00000090975	PITPNM2	51.35	protein_coding	KNOWN
ENSG00000090989	EXOC1	386.108	-0.0831893	0.257486	-0.323084	0.746632	0.865541	465.792	294.772	462.556	255.346	470.714	458.193	4	56719782	56771200	1	ENSG00000090989	EXOC1	34.99	protein_coding	KNOWN
ENSG00000091009	RBM27	536.657	-0.103774	0.271859	-0.381722	0.702668	0.836025	652.555	412.963	648.022	352.661	650.108	632.814	5	145583113	145718814	1	ENSG00000091009	RBM27	39.81	protein_coding	KNOWN
ENSG00000091010	POU4F3	0	NA	NA	NA	NA	NA	NA	NA	NA	NA	NA	NA	5	145718587	145720083	1	ENSG00000091010	POU4F3	59.85	protein_coding	KNOWN
ENSG00000091039	OSBPL8	855.743	0.201534	0.200544	1.00494	0.314928	0.519081	934.475	591.373	927.983	624.044	1150.38	1119.78	12	76745577	76953589	-1	ENSG00000091039	OSBPL8	36.48	protein_coding	KNOWN
ENSG00000091073	DTX2	87.3227	0.342864	0.347089	0.987826	0.323238	0.527135	90.1311	57.0386	89.505	66.3845	122.376	119.12	7	76090993	76135312	1	ENSG00000091073	DTX2	54.28	protein_coding	KNOWN
ENSG00000091106	NLRC4	4.0256	-1.8522	0.795233	-2.32913	0.0198521	0.0759687	6.589	4.16978	6.54323	1.05982	1.9537	1.90173	2	32449522	32490923	-1	ENSG00000091106	NLRC4	42.88	protein_coding	KNOWN
ENSG00000091127	PUS7	198.193	-0.135854	0.301704	-0.450289	0.652502	0.801477	243.683	154.212	241.99	128.798	237.43	231.114	7	105080108	105162714	-1	ENSG00000091127	PUS7	43	protein_coding	KNOWN
ENSG00000091128	LAMB4	0	NA	NA	NA	NA	NA	NA	NA	NA	NA	NA	NA	7	107663993	107770801	-1	ENSG00000091128	LAMB4	40.71	protein_coding	KNOWN
ENSG00000091129	NRCAM	4.93617	-1.24635	0.783789	-1.59016	NA	NA	6.23932	3.94849	6.19598	1.52731	2.8155	2.74061	7	107788068	108097161	-1	ENSG00000091129	NRCAM	39	protein_coding	KNOWN
ENSG00000091136	LAMB1	2576.79	-0.883848	0.425791	-2.07578	0.0379143	0.122862	3896.46	2465.83	3869.39	1226.27	2260.54	2200.41	7	107564244	107643700	-1	ENSG00000091136	LAMB1	42.42	protein_coding	KNOWN
ENSG00000091137	SLC26A4	23.1378	-1.92735	0.82237	-2.34365	NA	NA	29.1519	18.4485	28.9494	4.45098	8.20509	7.98683	7	107301080	107358254	1	ENSG00000091137	SLC26A4	39.9	protein_coding	KNOWN
ENSG00000091138	SLC26A3	0	NA	NA	NA	NA	NA	NA	NA	NA	NA	NA	NA	7	107405912	107443670	-1	ENSG00000091138	SLC26A3	39.28	protein_coding	KNOWN
ENSG00000091140	DLD	1281.51	0.738902	0.202405	3.65061	0.000261622	0.00246132	1126.38	712.815	1118.55	1091.68	2012.44	1958.9	7	107531415	107572175	1	ENSG00000091140	DLD	36.67	protein_coding	KNOWN
ENSG00000091157	WDR7	244.456	-0.256008	0.20951	-1.22193	0.221733	0.414263	312.297	197.634	310.127	151.873	279.968	272.521	18	54318574	54698828	1	ENSG00000091157	WDR7	36.25	protein_coding	KNOWN
ENSG00000091164	TXNL1	583.961	-0.112616	0.218957	-0.514328	0.607023	0.770383	712.579	450.948	707.628	382.747	705.569	686.8	18	54264439	54318831	-1	ENSG00000091164	TXNL1	38.58	protein_coding	KNOWN
ENSG00000091181	IL5RA	0	NA	NA	NA	NA	NA	NA	NA	NA	NA	NA	NA	3	3111233	3168297	-1	ENSG00000091181	IL5RA	41.79	protein_coding	KNOWN
ENSG00000091262	ABCC6	2.18443	-0.990391	0.81781	-1.21103	0.225884	NA	3.19127	2.01956	3.1691	0.932836	1.71962	1.67388	16	16242785	16317379	-1	ENSG00000091262	ABCC6	49.86	protein_coding	KNOWN
ENSG00000091317	CMTM6	1009.5	0.357334	0.286228	1.24842	0.211876	0.402523	1038.59	657.259	1031.37	772.664	1424.35	1386.47	3	32522804	32544900	-1	ENSG00000091317	CMTM6	38.68	protein_coding	KNOWN
ENSG00000091409	ITGA6	2393.53	1.04977	0.635357	1.65225	0.098484	0.243052	1780.88	1127.01	1768.51	2141.05	3946.88	3841.89	2	173292082	173371181	1	ENSG00000091409	ITGA6	41.78	protein_coding	KNOWN
ENSG00000091428	RAPGEF4	4.1009	-0.828763	0.817267	-1.01407	0.310551	0.514284	5.61127	3.55104	5.57229	1.83467	3.3821	3.29213	2	173600002	173917621	1	ENSG00000091428	RAPGEF4	40.56	protein_coding	KNOWN
ENSG00000091436	MLTK	1307.27	-0.0321233	0.18992	-0.169142	0.865685	0.934051	1551.81	982.05	1541.03	881.352	1624.71	1581.5	2	173940163	174132738	1	ENSG00000091436	MLTK	38.91	protein_coding	KNOWN
ENSG00000091482	SMPX	0.571942	-0.416524	0.583541	-0.713787	0.475359	NA	0.749007	0.474001	0.743804	0.325896	0.600768	0.584787	X	21724090	21776281	-1	ENSG00000091482	SMPX	40.15	protein_coding	KNOWN
ENSG00000091483	FH	824.623	0.667366	0.186917	3.57038	0.000356461	0.00319071	747.502	473.049	742.309	689.428	1270.92	1237.11	1	241660903	241683061	-1	ENSG00000091483	FH	36.87	protein_coding	KNOWN
ENSG00000091490	SEL1L3	136.983	-1.73867	0.806679	-2.15534	NA	NA	163.421	103.419	162.286	28.4378	52.4232	51.0287	4	25749055	25865382	-1	ENSG00000091490	SEL1L3	43.64	protein_coding	KNOWN
ENSG00000091513	TF	0	NA	NA	NA	NA	NA	NA	NA	NA	NA	NA	NA	3	133464800	133497850	1	ENSG00000091513	TF	45.21	protein_coding	KNOWN
ENSG00000091527	CDV3	1861.08	1.67597	0.183008	9.15792	5.29066e-20	1.13728e-17	1037.9	656.825	1030.69	1925.99	3550.44	3455.99	3	133292574	133309105	1	ENSG00000091527	CDV3	42.4	protein_coding	KNOWN
ENSG00000091536	MYO15A	1.54088	0.179493	0.823446	0.217978	0.827447	NA	1.65645	1.04826	1.64494	1.08941	2.00825	1.95483	17	18012020	18083116	1	ENSG00000091536	MYO15A	55.19	protein_coding	KNOWN
ENSG00000091542	ALKBH5	1455.58	-0.398264	0.426823	-0.933091	0.350773	0.553742	1939.89	1227.64	1926.41	854.805	1575.78	1533.86	17	18086392	18113268	1	ENSG00000091542	ALKBH5	50.24	protein_coding	KNOWN
ENSG00000091583	APOH	0	NA	NA	NA	NA	NA	NA	NA	NA	NA	NA	NA	17	64208151	64252643	-1	ENSG00000091583	APOH	42.88	protein_coding	KNOWN
ENSG00000091592	NLRP1	126.961	-1.47335	0.421372	-3.49656	0.000471306	0.00402188	215.836	136.59	214.337	45.1421	83.2165	81.0029	17	5402747	5522744	-1	ENSG00000091592	NLRP1	46.74	protein_coding	KNOWN
ENSG00000091622	ACKR6	92.2173	0.226768	0.57835	0.392095	0.694988	0.830545	99.5799	63.0181	98.8882	67.673	124.751	121.432	17	6354584	6459814	-1	ENSG00000091622	ACKR6	51.99	protein_coding	KNOWN
ENSG00000091640	SPAG7	114.951	-1.69857	0.357007	-4.7578	1.95716e-06	3.72917e-05	203.707	128.914	202.292	36.4473	67.1882	65.401	17	4862521	4871167	-1	ENSG00000091640	SPAG7	51.65	protein_coding	KNOWN
ENSG00000091651	ORC6	178.604	-0.703908	0.355293	-1.9812	0.0475687	0.144849	258.982	163.894	257.182	92.3318	170.208	165.68	16	46723555	46732306	1	ENSG00000091651	ORC6	44.16	protein_coding	KNOWN
ENSG00000091656	ZFHX4	157.206	0.651581	0.666242	0.977995	0.328077	0.531514	141.695	89.67	140.71	129.264	238.29	231.952	8	77593454	77779521	1	ENSG00000091656	ZFHX4	36.38	protein_coding	KNOWN
ENSG00000091664	SLC17A6	0	NA	NA	NA	NA	NA	NA	NA	NA	NA	NA	NA	11	22359643	22401049	1	ENSG00000091664	SLC17A6	36.54	protein_coding	KNOWN
ENSG00000091704	CPA1	0	NA	NA	NA	NA	NA	NA	NA	NA	NA	NA	NA	7	130020180	130027955	1	ENSG00000091704	CPA1	56.16	protein_coding	KNOWN
ENSG00000091732	ZC3HC1	154.713	0.0359506	0.292254	0.123011	0.902098	0.953295	179.789	113.777	178.54	107.045	197.33	192.08	7	129658126	129691291	-1	ENSG00000091732	ZC3HC1	44.46	protein_coding	KNOWN
ENSG00000091831	ESR1	3.19924	0.0765228	0.800766	0.0955621	0.923868	0.962239	3.59779	2.27683	3.5728	2.20319	4.06143	3.95339	6	151977826	152450754	1	ENSG00000091831	ESR1	39.66	protein_coding	KNOWN
ENSG00000091844	RGS17	47.7694	0.846597	0.352854	2.39929	0.016427	0.0657926	39.7444	25.1518	39.4683	41.5056	76.5128	74.4775	6	153325594	153452384	-1	ENSG00000091844	RGS17	37.43	protein_coding	KNOWN
ENSG00000091879	ANGPT2	10.2112	0.378516	0.736896	0.513663	0.607488	0.770598	10.3085	6.52364	10.2369	7.78253	14.3466	13.965	8	6357172	6420930	-1	ENSG00000091879	ANGPT2	40.71	protein_coding	KNOWN
ENSG00000091947	TMEM101	144.774	-1.28284	0.267011	-4.80446	1.5517e-06	3.04235e-05	240.428	152.152	238.758	57.3839	105.784	102.97	17	42088556	42101314	-1	ENSG00000091947	TMEM101	49.94	protein_coding	KNOWN
ENSG00000091972	CD200	6.8774	0.780416	0.81561	0.95685	0.338643	0.542806	5.71075	3.61399	5.67108	5.69641	10.501	10.2216	3	112051194	112081659	1	ENSG00000091972	CD200	38.61	protein_coding	KNOWN
ENSG00000091986	CCDC80	2806.67	-0.473912	0.50323	-0.94174	0.346326	0.549201	3819.3	2417	3792.77	1596.99	2943.94	2865.63	3	112323407	112368377	-1	ENSG00000091986	CCDC80	40.42	protein_coding	KNOWN
ENSG00000092009	CMA1	0	NA	NA	NA	NA	NA	NA	NA	NA	NA	NA	NA	14	24974559	24977471	-1	ENSG00000092009	CMA1	51.56	protein_coding	KNOWN
ENSG00000092010	PSME1	502.491	0.304324	0.240226	1.26682	0.205219	0.394601	528.304	334.332	524.634	378.856	698.396	679.818	14	24605367	24608176	1	ENSG00000092010	PSME1	57.4	protein_coding	KNOWN
ENSG00000092020	PPP2R3C	205.688	0.518054	0.26405	1.96196	0.0497672	0.14961	198.159	125.403	196.783	164.795	303.789	295.708	14	35554673	35591723	-1	ENSG00000092020	PPP2R3C	42.2	protein_coding	KNOWN
ENSG00000092036	HAUS4	68.791	0.239671	0.367754	0.651717	0.514584	0.700775	74.4421	47.1099	73.9249	51.0442	94.0966	91.5936	14	23415437	23426370	-1	ENSG00000092036	HAUS4	45.59	protein_coding	KNOWN
ENSG00000092051	JPH4	0.141992	-0.138256	0.577777	-0.239289	0.810881	NA	0.31282	0.197965	0.310646	0.165065	0.304286	0.296192	14	24037244	24048009	-1	ENSG00000092051	JPH4	56.69	protein_coding	KNOWN
ENSG00000092054	MYH7	0.274627	-0.00207259	0.577777	-0.00358718	0.997138	NA	0.416448	0.263545	0.413555	0.241499	0.445188	0.433346	14	23881947	23904927	-1	ENSG00000092054	MYH7	53.09	protein_coding	KNOWN
ENSG00000092067	CEBPE	0.136259	0.134111	0.577777	0.232115	0.816449	NA	0.284642	0.180133	0.282664	0.181405	0.334408	0.325513	14	23586513	23588825	-1	ENSG00000092067	CEBPE	61	protein_coding	KNOWN
ENSG00000092068	SLC7A8	3.21092	0.110363	0.814602	0.135481	0.892232	0.948043	3.61753	2.28932	3.5924	2.26785	4.18063	4.06943	14	23594504	23652883	-1	ENSG00000092068	SLC7A8	47.13	protein_coding	KNOWN
ENSG00000092094	OSGEP	241.917	-0.278922	0.259248	-1.07589	0.281976	0.485519	310.978	196.799	308.818	148.849	274.393	267.094	14	20914570	20923264	-1	ENSG00000092094	OSGEP	45.15	protein_coding	KNOWN
ENSG00000092096	SLC22A17	19.216	-1.33516	0.643504	-2.07483	0.038002	0.123016	31.274	19.7914	31.0567	7.19844	13.2699	12.9169	14	23815515	23822121	-1	ENSG00000092096	SLC22A17	57.86	protein_coding	KNOWN
ENSG00000092098	RNF31	130.965	-0.374151	0.245572	-1.52359	0.127611	0.289788	173.295	109.668	172.092	77.649	143.141	139.333	14	24615892	24629870	1	ENSG00000092098	RNF31	52.92	protein_coding	KNOWN
ENSG00000092108	SCFD1	565.943	0.155266	0.179519	0.864904	0.387091	0.589586	628.61	397.809	624.243	406.538	749.426	729.49	14	31091318	31205018	1	ENSG00000092108	SCFD1	36.17	protein_coding	KNOWN
ENSG00000092140	G2E3	551.535	-0.856362	0.388531	-2.2041	0.0275174	0.0968841	829.412	524.885	823.651	266.048	490.442	477.395	14	31028329	31089269	1	ENSG00000092140	G2E3	35.48	protein_coding	KNOWN
ENSG00000092148	HECTD1	1705.5	0.912868	0.221514	4.12104	3.77165e-05	0.000479883	1386.39	877.363	1376.76	1515.88	2794.43	2720.1	14	31569318	31677010	-1	ENSG00000092148	HECTD1	39.35	protein_coding	KNOWN
ENSG00000092199	HNRNPC	3196.97	0.291631	0.23106	1.26214	0.206897	0.396651	3373.96	2135.17	3350.52	2398.33	4421.16	4303.56	14	21677295	21737653	-1	ENSG00000092199	HNRNPC	39.78	protein_coding	KNOWN
ENSG00000092200	RPGRIP1	1.10365	0.163197	0.711717	0.229301	0.818635	NA	1.2448	0.787758	1.23615	0.80948	1.49222	1.45253	14	21756098	21819460	1	ENSG00000092200	RPGRIP1	44.4	protein_coding	KNOWN
ENSG00000092201	SUPT16H	2906.95	0.966182	0.392942	2.45884	0.0139386	0.0583988	2294.6	1452.12	2278.66	2603.38	4799.16	4671.5	14	21819631	21852425	-1	ENSG00000092201	SUPT16H	40.41	protein_coding	KNOWN
ENSG00000092203	TOX4	629.854	-0.511801	0.287919	-1.77758	0.0754723	0.200246	868.113	549.376	862.082	353.58	651.802	634.464	14	21944756	21967319	1	ENSG00000092203	TOX4	43.84	protein_coding	KNOWN
ENSG00000092208	GEMIN2	136.058	0.211087	0.307409	0.686663	0.492295	0.682497	147.981	93.6485	146.953	99.4788	183.383	178.504	14	39583427	39606177	1	ENSG00000092208	GEMIN2	39.65	protein_coding	KNOWN
ENSG00000092295	TGM1	3.36655	0.712329	0.813521	0.875612	0.381241	0.584166	2.97355	1.88178	2.95289	2.82935	5.21572	5.07698	14	24718320	24733638	-1	ENSG00000092295	TGM1	54.94	protein_coding	KNOWN
ENSG00000092330	TINF2	159.758	-1.27727	0.279197	-4.5748	4.76677e-06	8.0734e-05	264.423	167.337	262.586	63.3552	116.791	113.685	14	24708849	24711880	-1	ENSG00000092330	TINF2	53.3	protein_coding	KNOWN
ENSG00000092345	DAZL	0	NA	NA	NA	NA	NA	NA	NA	NA	NA	NA	NA	3	16628299	16711813	-1	ENSG00000092345	DAZL	39.13	protein_coding	KNOWN
ENSG00000092377	TBL1Y	0	NA	NA	NA	NA	NA	NA	NA	NA	NA	NA	NA	Y	6778727	6959724	1	ENSG00000092377	TBL1Y	43.32	protein_coding	KNOWN
ENSG00000092421	SEMA6A	8.77192	0.0147752	0.653075	0.022624	0.98195	0.990937	10.3582	6.55505	10.2862	6.07729	11.2031	10.9051	5	115779312	115910630	-1	ENSG00000092421	SEMA6A	40.58	protein_coding	KNOWN
ENSG00000092439	TRPM7	594.962	0.639075	0.178297	3.58432	0.000337955	0.00305851	546.013	345.539	542.22	493.814	910.314	886.099	15	50844670	50979012	-1	ENSG00000092439	TRPM7	38.89	protein_coding	KNOWN
ENSG00000092445	TYRO3	125.696	-0.846387	0.472051	-1.793	0.0729732	0.195753	188.43	119.246	187.121	60.8615	112.194	109.21	15	41849873	41871536	1	ENSG00000092445	TYRO3	54.42	protein_coding	KNOWN
ENSG00000092470	WDR76	257.711	1.3231	0.299323	4.4203	9.85635e-06	0.000151579	171.552	108.565	170.36	249.268	459.509	447.286	15	44119161	44160617	1	ENSG00000092470	WDR76	41.87	protein_coding	KNOWN
ENSG00000092529	CAPN3	0	NA	NA	NA	NA	NA	NA	NA	NA	NA	NA	NA	15	42640301	42704516	1	ENSG00000092529	CAPN3	46.11	protein_coding	KNOWN
ENSG00000092531	SNAP23	361.676	-0.539214	0.372563	-1.44731	0.14781	0.31923	502.463	317.978	498.972	200.8	370.162	360.315	15	42783431	42837547	1	ENSG00000092531	SNAP23	42.26	protein_coding	KNOWN
ENSG00000092607	TBX15	97.0474	0.586286	0.399245	1.46849	0.141972	0.310503	90.8921	57.5201	90.2607	79.2493	146.091	142.205	1	119425669	119532179	-1	ENSG00000092607	TBX15	41.12	protein_coding	KNOWN
ENSG00000092621	PHGDH	515.645	-2.51102	0.668937	-3.75375	NA	NA	891.137	563.947	884.947	90.7887	167.363	162.911	1	120202421	120286838	1	ENSG00000092621	PHGDH	44.18	protein_coding	KNOWN
ENSG00000092758	COL9A3	2.35918	-1.15628	0.823467	-1.40416	0.160271	NA	3.57864	2.26471	3.55378	0.932444	1.7189	1.67318	20	61447596	61472511	1	ENSG00000092758	COL9A3	61.84	protein_coding	KNOWN
ENSG00000092820	EZR	2048.93	0.802059	0.391208	2.05021	0.0403439	0.128223	1744.82	1104.19	1732.7	1766.74	3256.88	3170.24	6	159186773	159240444	-1	ENSG00000092820	EZR	46.17	protein_coding	KNOWN
ENSG00000092841	MYL6	2626.69	-1.09102	0.35705	-3.05564	0.00224579	0.0141769	4167.74	2637.51	4138.79	1136.19	2094.49	2038.78	12	56551945	56557280	1	ENSG00000092841	MYL6	51.56	protein_coding	KNOWN
ENSG00000092847	AGO1	434.929	0.14183	0.348338	0.407162	0.683889	0.823059	485.665	307.348	482.291	311.18	573.64	558.381	1	36335409	36395211	1	ENSG00000092847	AGO1	44.91	protein_coding	KNOWN
ENSG00000092850	TEKT2	5.86496	-0.594761	0.820496	-0.724879	0.468526	0.66251	7.95584	5.03477	7.90057	3.05932	5.63966	5.48964	1	36549676	36553876	1	ENSG00000092850	TEKT2	58.32	protein_coding	KNOWN
ENSG00000092853	CLSPN	429.41	1.05679	0.397408	2.65922	0.00783224	0.0377413	324.497	205.355	322.243	392.028	722.678	703.454	1	36185819	36235568	-1	ENSG00000092853	CLSPN	42.79	protein_coding	KNOWN
ENSG00000092871	RFFL	171.362	0.844821	0.254188	3.32361	0.000888617	0.00674105	143.512	90.8201	142.515	149.687	275.938	268.598	17	33333009	33416338	-1	ENSG00000092871	RFFL	43.34	protein_coding	KNOWN
ENSG00000092929	UNC13D	1.0299	0.558393	0.715659	0.78025	0.435244	NA	0.883962	0.559406	0.877821	0.755973	1.39359	1.35652	17	73823306	73840798	-1	ENSG00000092929	UNC13D	59.67	protein_coding	KNOWN
ENSG00000092931	MFSD11	456.62	0.136635	0.24574	0.556014	0.578201	0.749255	510.689	323.184	507.141	326.037	601.029	585.041	17	74731947	74777531	1	ENSG00000092931	MFSD11	44.16	protein_coding	KNOWN
ENSG00000092964	DPYSL2	4307.67	1.17971	0.350387	3.36689	0.000760221	0.00593072	3072.94	1944.68	3051.59	4042.62	7452.3	7254.07	8	26371791	26515694	1	ENSG00000092964	DPYSL2	44.92	protein_coding	KNOWN
ENSG00000092969	TGFB2	842.928	-1.80881	0.624737	-2.89531	NA	NA	1436.55	909.103	1426.57	238.119	438.957	427.281	1	218519577	218617961	1	ENSG00000092969	TGFB2	41.85	protein_coding	KNOWN
ENSG00000092978	GPATCH2	178.271	0.203981	0.250372	0.814712	0.415237	0.614389	194.609	123.156	193.257	130.181	239.979	233.596	1	217600334	217804424	-1	ENSG00000092978	GPATCH2	36.36	protein_coding	KNOWN
ENSG00000093000	NUP50	898.69	-0.135098	0.181629	-0.743812	0.45699	0.6521	1104.57	699.014	1096.89	584.122	1076.79	1048.15	22	45559722	45583892	1	ENSG00000093000	NUP50	43.62	protein_coding	KNOWN
ENSG00000093009	CDC45	123.419	0.21099	0.270652	0.779563	0.435648	0.632265	134.528	85.1345	133.593	90.4287	166.699	162.265	22	19466982	19508135	1	ENSG00000093009	CDC45	48.03	protein_coding	KNOWN
ENSG00000093010	COMT	355.41	-1.72146	0.680937	-2.52807	NA	NA	589.219	372.881	585.126	103.764	191.282	186.194	22	19929130	19957498	1	ENSG00000093010	COMT	53.41	protein_coding	KNOWN
ENSG00000093072	CECR1	0.565216	-0.198928	0.584804	-0.340162	0.733735	NA	0.741511	0.469258	0.73636	0.375158	0.691579	0.673183	22	17660194	17702879	-1	ENSG00000093072	CECR1	49.51	protein_coding	KNOWN
ENSG00000093134	VNN3	3.77104	2.16638	0.822679	2.63332	0.00845544	0.0399469	1.29162	0.817387	1.28264	3.36711	6.20706	6.04194	6	133043926	133055904	-1	ENSG00000093134	VNN3	37.66	protein_coding	KNOWN
ENSG00000093144	ECHDC1	592.039	0.543137	0.211145	2.57235	0.0101012	0.0457216	565.23	357.7	561.304	478.306	881.726	858.271	6	127609855	127664754	-1	ENSG00000093144	ECHDC1	36	protein_coding	KNOWN
ENSG00000093167	LRRFIP2	758.662	0.474064	0.27789	1.70594	0.0880189	0.224042	744.833	471.36	739.659	600.822	1107.58	1078.11	3	37094117	37225180	-1	ENSG00000093167	LRRFIP2	38.6	protein_coding	KNOWN
ENSG00000093183	SEC22C	545.219	0.798104	0.163862	4.87059	1.11264e-06	2.27323e-05	467.47	295.833	464.222	472.048	870.19	847.042	3	42589461	42642572	-1	ENSG00000093183	SEC22C	43.29	protein_coding	KNOWN
ENSG00000093217	XYLB	65.6858	0.034725	0.340954	0.101846	0.918879	0.96	75.6526	47.876	75.1271	45.0046	82.963	80.7561	3	38388251	38462839	1	ENSG00000093217	XYLB	44.83	protein_coding	KNOWN
[truncated: 19,984 more rows]
