# Supplementary material for: PAK4 suppresses RELB to prevent senescence-like growth arrest in breast cancer
Source: Nat Commun. 2019 Aug 9;10:3589. doi: 10.1038/s41467-019-11510-4 (PMC6689091; doi:10.1038/s41467-019-11510-4)
Supplement: Supplementary file 8 — Supplementary Data 5 [file 41467_2019_11510_MOESM8_ESM.xlsx]

## Sheet: Costa_DataS5_NFkBTarget_Hs578T
Supplementary data 5 | NFKB target genes in Hs 578T cells upon PAK4 knockdown
EnsemblID	GeneName	baseMean	log2FoldChange	lfcSE	stat	pvalue	padj	Control.1	Control.2	Control.3	SiPAK4.1	SiPAK4.2	SiPAK4.3
ENSG00000141441	GAREM	23.9397	-0.279783	0.314634	-0.889232	0.373879	0.518596	26.4156	24.5855	27.7252	20.4619	19.6252	25.5472
ENSG00000008277	ADAM22	13.2843	-0.305186	0.390443	-0.781641	0.434426	0.577209	14.8372	13.8093	15.5728	11.2925	10.8307	14.099
ENSG00000122367	LDB3	12.627	-0.585256	0.386065	-1.51595	0.129531	0.225518	15.1518	14.1021	15.903	9.49717	9.1088	11.8574
ENSG00000170962	PDGFD	19.5412	0.996649	0.343224	2.90379	0.00368678	0.00970322	12.9631	12.065	13.6058	24.3243	23.3296	30.3694
ENSG00000244122	UGT1A7	4.17164	0.685705	0.443946	1.54457	0.122451	0.215066	3.16893	2.94938	3.32604	4.79336	4.59734	5.98461
ENSG00000153234	NR4A2	11.5854	-0.395963	0.397721	-0.99558	0.319454	0.460821	13.3836	12.4564	14.0471	9.565	9.17386	11.9421
ENSG00000159217	IGF2BP1	7.08109	0.0291285	0.425009	0.0685363	0.945359	0.969909	7.08646	6.5955	7.43779	6.79997	6.5219	8.48992
ENSG00000133401	PDZD2	24.4124	-1.4308	0.330238	-4.33263	1.47337e-05	5.55086e-05	35.0288	32.6019	36.7654	12.2186	11.7189	15.2552
ENSG00000184786	TCTE3	3.01807	-0.558978	0.438149	-1.27577	0.202036	0.322433	3.51005	3.26687	3.68407	2.24054	2.14892	2.79737
ENSG00000253537	PCDHGA7	11.6074	-0.132721	0.385841	-0.343978	0.730863	0.8239	12.2346	11.387	12.8411	10.4941	10.065	13.1021
ENSG00000042832	TG	8.78149	1.05488	0.417842	2.52458	0.0115836	0.0275257	5.5624	5.17703	5.83817	10.8673	10.4229	13.568
ENSG00000188763	FZD9	12.7501	-1.00616	0.385568	-2.60956	0.00906575	0.022051	16.8439	15.6769	17.679	7.88617	7.56368	9.84606
ENSG00000156298	TSPAN7	4.93842	0.406014	0.442945	0.916623	0.35934	0.503622	4.25115	3.95663	4.46191	5.2971	5.08049	6.61355
ENSG00000111879	FAM184A	13.641	-0.379234	0.376198	-1.00807	0.313421	0.454375	15.4816	14.409	16.2491	11.1935	10.7357	13.9753
ENSG00000015133	CCDC88C	14.5461	-0.446103	0.367679	-1.2133	0.225017	0.350928	16.7937	15.6302	17.6262	11.5922	11.1181	14.4731
ENSG00000006611	USH1C	5.59346	-0.816064	0.44172	-1.84747	0.064679	0.125473	6.97021	6.4873	7.31577	3.72302	3.57077	4.64827
ENSG00000211445	GPX3	3.69952	-0.907795	0.441599	-2.0557	0.0398114	0.0825011	4.54691	4.23189	4.77233	2.27904	2.18584	2.84543
ENSG00000131620	ANO1	10.2365	-0.546289	0.400602	-1.36367	0.172671	0.284423	12.1812	11.3373	12.7851	7.84423	7.52346	9.7937
ENSG00000189056	RELN	10.6458	-0.685744	0.399769	-1.71535	0.0862813	0.160087	13.0711	12.1655	13.7191	7.64171	7.32921	9.54084
ENSG00000171517	LPAR3	13.6502	-1.7617	0.395311	-4.4565	8.33083e-06	3.23058e-05	20.1708	18.7733	21.1708	5.5938	5.36505	6.98399
ENSG00000186377	CYP4X1	10.7555	-1.34523	0.410099	-3.28025	0.00103715	0.00300206	14.8575	13.8282	15.5941	5.49923	5.27435	6.86591
ENSG00000172731	LRRC20	14.6229	0.078235	0.374509	0.208901	0.834526	0.897722	14.3272	13.3346	15.0375	14.224	13.6423	17.759
ENSG00000180263	FGD6	26.0291	-0.342015	0.31059	-1.10118	0.270819	0.406082	29.3036	27.2734	30.7563	21.7407	20.8516	27.1437
ENSG00000176945	MUC20	4.90625	-0.260462	0.442259	-0.588937	0.555903	0.686369	5.32553	4.95657	5.58956	4.18086	4.00989	5.21989
ENSG00000186472	PCLO	15.8532	-0.916087	0.372615	-2.45853	0.0139506	0.0324849	20.5126	19.0915	21.5296	10.2226	9.80456	12.7631
ENSG00000145703	IQGAP2	29.7275	-0.417412	0.291086	-1.43398	0.151578	0.255834	34.2887	31.9131	35.9886	24.1438	23.1565	30.1441
ENSG00000053747	LAMA3	27.0329	-1.18497	0.313726	-3.77709	0.000158674	0.000521185	37.2353	34.6556	39.0814	15.4011	14.7713	19.2287
ENSG00000159713	TPPP3	5.15384	0.165571	0.441751	0.374806	0.707805	0.807396	4.88589	4.54738	5.12811	5.15341	4.94267	6.43414
ENSG00000186998	EMID1	6.13973	-0.52349	0.437054	-1.19777	0.231006	0.358537	7.20694	6.70763	7.56424	4.71492	4.52211	5.88668
ENSG00000139597	N4BP2L1	6.88665	-1.03591	0.432718	-2.39395	0.0166679	0.0381116	9.02405	8.39885	9.47143	4.13878	3.96953	5.16735
ENSG00000203780	FANK1	5.66947	-0.312849	0.438091	-0.71412	0.475153	0.615824	6.29072	5.85489	6.60259	4.76247	4.56772	5.94605
ENSG00000198691	ABCA4	7.92169	0.46774	0.423278	1.10504	0.269142	0.404224	6.70596	6.24136	7.03842	8.72115	8.36451	10.8885
ENSG00000183098	GPC6	37.1549	-0.464385	0.264317	-1.75692	0.0789309	0.148554	43.5477	40.5306	45.7066	29.6811	28.4674	37.0575
ENSG00000153832	FBXO36	14.5737	0.618658	0.369822	1.67285	0.0943562	0.172867	11.5081	10.7108	12.0786	16.6168	15.9373	20.7464
ENSG00000178665	ZNF713	9.67102	-0.143942	0.406621	-0.353995	0.723343	0.818088	10.2064	9.49932	10.7124	8.68666	8.33143	10.8455
ENSG00000164989	CCDC171	19.3128	0.614403	0.342759	1.79252	0.0730493	0.139185	15.3092	14.2486	16.0682	22.0402	21.1389	27.5177
ENSG00000213057	C1orf220	2.90371	-0.0252735	0.43592	-0.0579773	0.953767	0.974539	2.98591	2.77904	3.13394	2.75917	2.64634	3.44488
ENSG00000165923	AGBL2	4.08728	-0.84966	0.443257	-1.91686	0.0552562	0.109697	4.98039	4.63534	5.2273	2.59896	2.49268	3.24486
ENSG00000205978	NYNRIN	47.2841	0.753101	0.241673	3.1162	0.00183195	0.00508101	35.4989	33.0395	37.2588	56.2639	53.9631	70.2468
ENSG00000166669	ATF7IP2	2.58639	-0.583226	0.428211	-1.36201	0.173196	0.285006	3.04351	2.83265	3.1944	1.91036	1.83224	2.38513
ENSG00000165548	TMEM63C	11.8273	-1.61529	0.404598	-3.99232	6.54289e-05	0.000226708	17.0707	15.888	17.917	5.23975	5.02548	6.54195
ENSG00000139287	TPH2	2.46296	0.330128	0.420921	0.784297	0.432866	0.575965	2.17373	2.02313	2.2815	2.56976	2.46468	3.20841
ENSG00000253485	PCDHGA5	15.3471	-0.530214	0.368572	-1.43856	0.150274	0.254187	18.2285	16.9656	19.1322	11.8699	11.3845	14.8199
ENSG00000135119	RNFT2	14.2773	0.00437321	0.366869	0.0119204	0.990489	0.995678	14.4342	13.4342	15.1498	13.615	13.0583	16.9987
ENSG00000169436	COL22A1	11.5929	-1.70791	0.409487	-4.17085	3.03471e-05	0.000109928	16.6626	15.5082	17.4887	4.79646	4.60032	5.98849
ENSG00000188859	FAM78B	10.0536	-0.125126	0.40035	-0.312541	0.754629	0.841343	10.5976	9.86341	11.123	9.138	8.76432	11.409
ENSG00000140470	ADAMTS17	7.50255	-0.60293	0.424979	-1.41873	0.155978	0.261643	9.07553	8.44677	9.52547	5.61929	5.3895	7.01581
ENSG00000149781	FERMT3	9.88372	0.511471	0.408824	1.25108	0.210905	0.333238	8.11672	7.55438	8.51913	10.8807	10.4358	13.5848
ENSG00000147894	C9orf72	14.1895	0.191569	0.366489	0.522714	0.601173	0.724579	13.3708	12.4445	14.0337	14.3594	13.7722	17.928
ENSG00000175536	LIPT2	10.6271	0.510482	0.401697	1.27081	0.203795	0.324706	8.71898	8.11491	9.15124	11.6801	11.2024	14.5828
ENSG00000064201	TSPAN32	5.84601	-0.728149	0.440475	-1.6531	0.0983106	0.179214	7.12934	6.63541	7.48279	4.04729	3.88178	5.05313
ENSG00000166405	RIC3	4.70153	0.045342	0.443455	0.102247	0.918561	0.951887	4.70702	4.38091	4.94038	4.56777	4.38098	5.70296
ENSG00000169918	OTUD7A	1.15452	0.0776456	0.362638	0.214113	0.830459	NA	1.13242	1.05396	1.18856	1.1238	1.07785	1.40309
ENSG00000100302	RASD2	21.1632	-1.07133	0.336035	-3.18815	0.00143185	0.00405133	28.6611	26.6754	30.082	12.8262	12.3017	16.0138
ENSG00000109771	LRP2BP	28.5855	0.0636916	0.290387	0.219333	0.82639	0.892439	28.2211	26.2659	29.6202	27.7368	26.6025	34.63
ENSG00000162913	C1orf145	10.453	0.935909	0.408544	2.29084	0.0219728	0.0488968	7.13258	6.63842	7.48619	12.8319	12.3072	16.021
ENSG00000214338	SOGA3	1.24801	-0.336433	0.362863	-0.927161	0.353843	NA	1.39596	1.29925	1.46517	1.0397	0.997181	1.29809
ENSG00000176092	AIM1L	4.31981	-0.448929	0.443871	-1.0114	0.311827	0.452456	4.95751	4.61405	5.20329	3.41532	3.27566	4.26411
ENSG00000123570	RAB9B	21.6787	-0.39659	0.323429	-1.2262	0.220122	0.344932	24.8161	23.0968	26.0464	17.7279	17.0029	22.1336
ENSG00000187123	LYPD6	25.4864	0.87178	0.30956	2.8162	0.00485962	0.0124969	18.1069	16.8524	19.0045	31.159	29.8849	38.9028
ENSG00000154133	ROBO4	20.935	1.1773	0.335995	3.50391	0.000458472	0.00140648	12.7352	11.8529	13.3665	27.0842	25.9767	33.8152
ENSG00000173898	SPTBN2	21.6731	-0.618637	0.337647	-1.8322	0.0669216	0.129292	26.2532	24.4343	27.5548	16.0792	15.4216	20.0752
ENSG00000180998	GPR137C	22.3273	-0.897319	0.345783	-2.59503	0.00945817	0.0229306	28.959	26.9527	30.3947	14.6209	14.023	18.2545
ENSG00000143502	SUSD4	11.1884	-0.0251763	0.390953	-0.0643972	0.948654	0.971723	11.4142	10.6234	11.98	10.5481	10.1168	13.1696
ENSG00000188316	ENO4	5.46427	-0.2611	0.439084	-0.594646	0.55208	0.683478	5.9907	5.57565	6.2877	4.70098	4.50874	5.86927
ENSG00000162599	NFIA	16.0517	-0.110225	0.361937	-0.304543	0.760714	0.845831	16.7408	15.581	17.5708	14.585	13.9885	18.2097
ENSG00000101493	ZNF516	27.2643	0.539278	0.302616	1.78205	0.0747407	0.141978	22.4216	20.8682	23.5332	30.6418	29.3887	38.2569
ENSG00000143178	TBX19	14.6669	-0.468082	0.371609	-1.25961	0.207811	0.329747	17.2166	16.0238	18.0702	11.7044	11.2258	14.6133
ENSG00000149564	ESAM	12.9145	-0.554971	0.379821	-1.46114	0.143978	0.245364	15.4971	14.4234	16.2654	9.91965	9.514	12.3849
ENSG00000171791	BCL2	28.853	0.874498	0.298927	2.92545	0.00343954	0.00909327	20.4973	19.0772	21.5135	35.3391	33.894	44.1216
ENSG00000165124	SVEP1	54.1227	-0.562378	0.233823	-2.40515	0.0161659	0.037117	65.2088	60.691	68.4416	41.5262	39.8281	51.8464
ENSG00000179869	ABCA13	36.9077	-0.763662	0.267369	-2.85621	0.00428735	0.0111359	46.6958	43.4607	49.0109	25.8644	24.8067	32.2923
ENSG00000242366	UGT1A8	6.01709	0.711732	0.436253	1.63146	0.102792	0.186089	4.53068	4.21678	4.75529	6.9779	6.69256	8.71207
ENSG00000073282	TP63	28.5173	-0.544843	0.300871	-1.81089	0.0701585	0.134367	33.932	31.5811	35.6142	21.8728	20.9783	27.3087
ENSG00000211448	DIO2	17.399	0.481989	0.348958	1.38122	0.16721	0.276995	14.6898	13.672	15.4181	19.2938	18.5048	24.0887
ENSG00000237515	SHISA9	28.4038	-0.329917	0.298517	-1.10519	0.269079	0.404164	31.849	29.6425	33.428	23.8282	22.8538	29.75
ENSG00000106013	ANKRD7	6.41777	0.684104	0.433583	1.57779	0.114613	0.2037	4.87869	4.54069	5.12056	7.37138	7.06994	9.20333
ENSG00000139899	CBLN3	56.0286	-0.489091	0.226565	-2.15872	0.0308719	0.0661298	66.0073	61.4342	69.2797	44.2252	42.4167	55.2162
ENSG00000183032	SLC25A21	22.7971	-0.0287331	0.329732	-0.0871406	0.93056	0.95954	23.2521	21.6411	24.4049	21.4349	20.5584	26.762
ENSG00000262209	PCDHGB3	19.8452	-0.49138	0.333039	-1.47544	0.140093	0.240238	23.3371	21.7202	24.494	15.6112	14.9728	19.4909
ENSG00000053524	MCF2L2	133.053	-1.18431	0.160308	-7.38767	1.49427e-13	1.10423e-12	186.415	173.5	195.657	77.1397	73.9852	96.3106
ENSG00000151490	PTPRO	28.5121	0.240335	0.308029	0.780235	0.435253	0.57803	26.2868	24.4656	27.59	29.2008	28.0067	36.4579
ENSG00000121068	TBX2	25.5444	-0.931174	0.309977	-3.00401	0.00266444	0.00719429	33.5984	31.2706	35.2641	16.5698	15.8922	20.6877
ENSG00000028277	POU2F2	23.1719	-0.831927	0.323064	-2.57512	0.0100207	0.0241634	29.8124	27.7469	31.2904	15.7497	15.1056	19.6638
ENSG00000174059	CD34	16.0187	0.211811	0.35916	0.589741	0.555364	0.685905	14.9806	13.9427	15.7233	16.3155	15.6483	20.3702
ENSG00000132334	PTPRE	22.3733	-0.533201	0.319601	-1.66833	0.0952498	0.174356	26.6947	24.8452	28.0181	17.347	16.6376	21.6581
ENSG00000174827	PDZK1	4.67125	-0.808388	0.44356	-1.8225	0.068379	0.131505	5.76542	5.36599	6.05126	3.09593	2.96933	3.86534
ENSG00000183844	FAM3B	10.8264	0.356596	0.398597	0.894628	0.370986	0.515692	9.5733	8.91004	10.0479	11.527	11.0556	14.3917
ENSG00000129990	SYT5	14.0487	-0.69752	0.37079	-1.88117	0.0599488	0.117508	17.4041	16.1983	18.267	10.0922	9.67952	12.6004
ENSG00000172575	RASGRP1	27.1555	-0.843189	0.314364	-2.6822	0.00731388	0.0181197	34.7196	32.3142	36.4409	18.1995	17.4553	22.7225
ENSG00000047648	ARHGAP6	28.6314	-0.147877	0.298119	-0.496035	0.61987	0.740389	30.3643	28.2606	31.8696	25.7725	24.7186	32.1775
ENSG00000154654	NCAM2	14.2528	-1.33753	0.383027	-3.49199	0.000479437	0.00146824	20.0512	18.662	21.0453	7.46129	7.15617	9.31558
ENSG00000258653	RP5-1021I20.4	0.360315	-0.000749414	0.242212	-0.00309404	0.997531	NA	0.36001	0.335068	0.377859	0.338375	0.324538	0.422469
ENSG00000109610	SOD3	11.5004	0.804594	0.391886	2.05313	0.0400598	0.082945	8.3422	7.76424	8.75578	13.7024	13.1421	17.1078
ENSG00000013297	CLDN11	11.1921	0.144802	0.399396	0.362553	0.716939	0.813505	10.6815	9.94149	11.2111	11.1053	10.6512	13.8653
ENSG00000112964	GHR	29.0529	-0.938592	0.309519	-3.03242	0.00242603	0.00660857	38.0055	35.3724	39.8897	18.6471	17.8846	23.2813
ENSG00000144893	MED12L	46.8684	-1.03727	0.247862	-4.18489	2.85305e-05	0.000103686	63.3457	58.957	66.4862	29.0252	27.8383	36.2387
ENSG00000184451	CCR10	58.5496	1.24925	0.22912	5.45239	4.96985e-08	2.4262e-07	34.8554	32.4405	36.5834	77.9185	74.7322	97.283
ENSG00000212127	TAS2R14	12.2742	-0.587242	0.38479	-1.52614	0.126976	0.221687	14.8443	13.8158	15.5802	9.29159	8.91163	11.6008
ENSG00000188001	TPRG1	19.8311	-0.172501	0.33024	-0.522351	0.601426	0.724762	21.2108	19.7413	22.2624	17.6986	16.9749	22.0971
ENSG00000164037	SLC9B1	203.622	-0.0262442	0.13472	-0.194806	0.845545	0.90416	207.505	193.128	217.792	191.618	183.782	239.239
ENSG00000071246	VASH1	21.4778	0.429734	0.333499	1.28856	0.19755	0.316708	18.4235	17.1471	19.3369	23.337	22.3826	29.1367
ENSG00000137868	STRA6	14.1354	-0.0837864	0.368591	-0.227315	0.820179	0.888405	14.6431	13.6286	15.3691	12.9933	12.462	16.2224
ENSG00000187398	LUZP2	16.409	-1.34488	0.367867	-3.65588	0.000256301	0.000817193	23.0752	21.4765	24.2192	8.5429	8.19356	10.666
ENSG00000119866	BCL11A	10.5386	0.0401336	0.402721	0.099656	0.920617	0.953235	10.4413	9.71795	10.959	10.0959	9.68309	12.605
ENSG00000149346	SLX4IP	10.4319	0.441516	0.399374	1.10552	0.268935	0.404049	8.93155	8.31276	9.37435	11.4063	10.9399	14.241
ENSG00000138347	MYPN	36.2489	-0.0818315	0.268931	-0.304284	0.760911	0.845864	37.7516	35.1361	39.6232	33.5436	32.1719	41.88
ENSG00000165323	FAT3	97.1035	-2.47166	0.207385	-11.9182	9.51406e-33	1.71643e-31	163.926	152.569	172.053	27.7917	26.6552	34.6985
ENSG00000135929	CYP27A1	18.4385	0.627662	0.354488	1.77061	0.0766251	0.144961	14.5476	13.5397	15.2688	21.1371	20.2728	26.3902
ENSG00000101306	MYLK2	16.6719	-1.3335	0.364772	-3.65572	0.000256462	0.000817572	23.4893	21.8619	24.6538	8.76505	8.40662	10.9434
ENSG00000161955	TNFSF13	5.41864	-0.168837	0.43893	-0.384657	0.700492	0.801907	5.79877	5.39702	6.08626	4.85087	4.65251	6.05642
ENSG00000165568	AKR1E2	8.17789	0.496097	0.424326	1.16914	0.242347	0.372439	6.75749	6.28932	7.09251	8.96262	8.59611	11.19
ENSG00000027075	PRKCH	16.2681	-0.708679	0.360301	-1.96691	0.0491937	0.0991507	20.2689	18.8646	21.2737	11.6629	11.1859	14.5613
ENSG00000162383	SLC1A7	23.1942	-0.902914	0.321995	-2.80412	0.00504534	0.0129379	30.3121	28.212	31.8148	15.2447	14.6213	19.0334
ENSG00000169213	RAB3B	112.087	0.346805	0.170828	2.03014	0.0423423	0.0870478	99.3378	92.4555	104.263	118.802	113.943	148.326
ENSG00000135605	TEC	20.6664	-0.640699	0.33056	-1.93822	0.052596	0.105192	25.2029	23.4568	26.4524	15.2016	14.58	18.9796
ENSG00000171316	CHD7	57.6482	-0.464831	0.221791	-2.0958	0.0360997	0.0756753	67.5443	62.8647	70.8929	46.0225	44.1405	57.4601
ENSG00000153885	KCTD15	17.7627	-0.342248	0.363506	-0.941519	0.346439	0.489792	19.9037	18.5247	20.8905	14.7644	14.1606	18.4337
ENSG00000157368	IL34	13.2825	1.8534	0.397621	4.66121	3.14357e-06	1.2807e-05	5.4649	5.08628	5.73583	18.5703	17.8109	23.1854
ENSG00000122877	EGR2	24.8234	-1.7838	0.337181	-5.29035	1.22081e-07	5.74138e-07	37.3774	34.7878	39.2304	10.208	9.79054	12.7449
ENSG00000197980	LEKR1	9.33836	-0.306898	0.411731	-0.745386	0.456038	0.59797	10.3625	9.64461	10.8763	7.87753	7.55539	9.83527
ENSG00000206052	DOK6	21.75	-0.395108	0.322006	-1.22702	0.219815	0.344594	24.9427	23.2147	26.1793	17.8367	17.1073	22.2695
ENSG00000150672	DLG2	11.2762	0.265453	0.392891	0.675641	0.499268	0.637358	10.3659	9.64775	10.8798	11.7173	11.2381	14.6293
ENSG00000147174	ACRC	25.6293	-0.148076	0.305828	-0.484181	0.628258	0.747676	27.2669	25.3778	28.6187	23.1403	22.1941	28.8912
ENSG00000168675	LDLRAD4	27.3145	-1.17699	0.306349	-3.84198	0.000122046	0.000407156	37.6379	35.0302	39.5038	15.654	15.0139	19.5444
ENSG00000080298	RFX3	49.4935	0.430707	0.235761	1.82688	0.0677184	0.130455	42.4795	39.5365	44.5855	53.8449	51.643	67.2265
ENSG00000080493	SLC4A4	58.3257	-0.898803	0.230869	-3.89314	9.89558e-05	0.000334094	76.602	71.2949	80.3997	38.6351	37.0552	48.2368
ENSG00000164236	ANKRD33B	12.6868	-0.31548	0.381601	-0.826728	0.408391	0.552931	14.192	13.2088	14.8956	10.7247	10.2861	13.39
ENSG00000163499	CRYBA2	4.36925	0.0144231	0.443932	0.0324895	0.974082	0.987784	4.35963	4.05758	4.57576	4.14095	3.97162	5.17007
ENSG00000120696	KBTBD7	43.8527	0.537284	0.262936	2.0434	0.0410129	0.0846289	36.0971	33.5963	37.8867	49.263	47.2484	61.5059
ENSG00000083067	TRPM3	16.0732	-0.417644	0.355919	-1.17343	0.240625	0.370411	18.4879	17.207	19.4044	13.0159	12.4836	16.2506
ENSG00000240764	PCDHGC5	21.7737	-0.603458	0.329385	-1.83208	0.0669401	0.129315	26.5096	24.6729	27.8238	16.4079	15.7369	20.4856
ENSG00000178409	BEND3	57.2299	-0.207826	0.220306	-0.94335	0.345502	0.488994	61.981	57.6869	65.0538	50.4669	48.4031	63.009
ENSG00000185565	LSAMP	8.3682	-1.18017	0.422869	-2.79087	0.00525666	0.0134265	11.1866	10.4116	11.7412	4.64238	4.45254	5.79612
ENSG00000039068	CDH1	9.64308	-0.207666	0.416238	-0.498911	0.617842	0.738423	10.3282	9.61267	10.8403	8.41049	8.06656	10.5007
ENSG00000068781	STON1-GTF2A1L	2.01248	0.472069	0.405649	1.16374	0.24453	0.37511	1.67462	1.5586	1.75764	2.1844	2.09507	2.72727
ENSG00000165959	CLMN	19.7503	0.00542881	0.33568	0.0161726	0.987097	0.994614	19.8661	18.4897	20.851	18.7524	17.9855	23.4127
ENSG00000039139	DNAH5	32.7777	0.318767	0.280093	1.13808	0.255088	0.38791	29.3379	27.3053	30.7923	34.4109	33.0037	42.9628
ENSG00000125618	PAX8	16.6291	0.509839	0.352286	1.44723	0.147832	0.250866	13.753	12.8002	14.4348	18.4155	17.6624	22.9922
ENSG00000103599	IQCH	15.9436	-0.390844	0.363529	-1.07514	0.282313	0.419615	18.3329	17.0628	19.2418	13.1488	12.6111	16.4165
ENSG00000133805	AMPD3	24.7908	-0.334418	0.307789	-1.08652	0.277251	0.413592	27.9692	26.0314	29.3558	20.8602	20.0072	26.0445
ENSG00000163131	CTSS	13.3542	0.644544	0.377017	1.70959	0.0873417	0.16176	10.4867	9.76014	11.0066	15.4161	14.7857	19.2473
ENSG00000204923	FBXO48	30.3361	0.202985	0.285698	0.710487	0.477402	0.617881	28.4262	26.4568	29.8355	30.7704	29.5121	38.4175
ENSG00000130052	STARD8	32.3058	-0.717698	0.305748	-2.34735	0.0189075	0.0427232	40.343	37.548	42.3431	23.069	22.1256	28.8022
ENSG00000150667	FSIP1	18.8761	0.368526	0.336565	1.09496	0.273532	0.409264	16.5856	15.4365	17.4078	20.1362	19.3128	25.1405
ENSG00000166592	RRAD	12.1934	-0.491138	0.387245	-1.26829	0.204695	0.325764	14.3297	13.337	15.0402	9.58739	9.19533	11.9701
ENSG00000198576	ARC	30.1014	0.136266	0.304979	0.446803	0.655017	0.770122	29.1609	27.1406	30.6066	30.1391	28.9066	37.6293
ENSG00000154358	OBSCN	50.4497	1.8131	0.252664	7.17594	7.18128e-13	5.07086e-12	22.2036	20.6652	23.3043	73.3719	70.3715	91.6065
ENSG00000178878	APOLD1	46.0228	-0.680317	0.244786	-2.77923	0.00544873	0.0138695	57.133	53.1748	59.9655	33.5275	32.1564	41.8598
ENSG00000003987	MTMR7	36.5244	0.853716	0.281035	3.03776	0.00238345	0.00649912	26.1082	24.2993	27.4025	44.369	42.5546	55.3957
ENSG00000153233	PTPRR	17.3544	-0.468471	0.358507	-1.30673	0.191305	0.308945	20.2637	18.8598	21.2683	13.7722	13.209	17.1949
ENSG00000169085	C8orf46	11.1592	-0.331725	0.393412	-0.843201	0.399116	0.543793	12.5624	11.692	13.1852	9.38689	9.00303	11.7197
ENSG00000144583	MARCH4	48.5966	-0.440973	0.249281	-1.76898	0.0768965	0.145347	56.2222	52.327	59.0095	38.9467	37.354	48.6258
ENSG00000244607	CCDC13	2.75803	-0.0828232	0.437507	-0.189307	0.849852	0.906908	2.886	2.68605	3.02908	2.56255	2.45776	3.1994
ENSG00000136842	TMOD1	124.155	0.175172	0.157758	1.11038	0.266835	0.401756	117.871	109.705	123.715	125.155	120.037	156.259
ENSG00000167992	VWCE	20.3032	0.121128	0.329487	0.367625	0.713153	0.810822	19.6382	18.2777	20.6118	20.0851	19.2638	25.0767
ENSG00000187556	NANOS3	5.43986	0.000370213	0.443213	0.000835293	0.999334	0.999798	5.49444	5.11377	5.76683	5.16825	4.95691	6.45268
ENSG00000198518	HIST1H4E	14.0135	-0.258161	0.367891	-0.701732	0.482846	0.622741	15.4103	14.3427	16.1743	12.1173	11.6218	15.1287
ENSG00000253846	PCDHGA10	24.1656	-0.0196098	0.313691	-0.062513	0.950154	0.972232	24.5451	22.8446	25.762	22.7704	21.8393	28.4294
ENSG00000174125	TLR1	21.971	-1.376	0.335891	-4.09655	4.19346e-05	0.000148923	31.2681	29.1018	32.8183	11.3291	10.8658	14.1446
ENSG00000144481	TRPM8	14.5375	0.769	0.371188	2.07173	0.0382908	0.0797546	10.7226	9.97972	11.2542	17.1831	16.4804	21.4535
ENSG00000073910	FRY	80.6433	-0.352983	0.192231	-1.83624	0.0663218	0.128261	91.3056	84.9798	95.8322	67.2277	64.4785	83.9352
ENSG00000176771	NCKAP5	47.5269	-0.284036	0.240636	-1.18035	0.237859	0.367137	52.7095	49.0577	55.3227	40.7094	39.0447	50.8266
ENSG00000145416	MARCH1	44.1832	0.354871	0.246402	1.44021	0.149809	0.253577	39.0835	36.3758	41.0212	47.0035	45.0813	58.6849
ENSG00000243444	PALM2	36.733	-0.100162	0.27276	-0.367216	0.713458	0.810994	38.5564	35.8852	40.468	33.8263	32.443	42.2329
ENSG00000185561	TLCD2	10.1607	0.293588	0.411076	0.714195	0.475107	0.615805	9.16683	8.53174	9.62129	10.5659	10.1338	13.1918
ENSG00000147576	ADHFE1	11.8528	0.269219	0.393498	0.684169	0.493868	0.632381	10.7891	10.0417	11.324	12.2275	11.7275	15.2664
ENSG00000104951	IL4I1	15.2798	1.9772	0.388777	5.08571	3.66259e-07	1.63857e-06	5.88834	5.48038	6.18026	21.8022	20.9106	27.2205
ENSG00000170345	FOS	18.8597	0.37312	0.339892	1.09776	0.272309	0.407811	16.5487	15.4022	17.3692	20.1555	19.3313	25.1646
ENSG00000163803	PLB1	16.1848	-0.222597	0.3618	-0.615248	0.538391	0.672286	17.7334	16.5048	18.6125	14.292	13.7075	17.8438
ENSG00000196741	CXorf24	13.4922	-0.569278	0.384165	-1.48186	0.138378	0.23795	16.1045	14.9888	16.9029	10.2067	9.78935	12.7433
ENSG00000183775	KCTD16	50.1557	-0.673191	0.234138	-2.87519	0.00403785	0.0105498	62.0846	57.7833	65.1626	36.6136	35.1164	45.7129
ENSG00000196876	SCN8A	57.3392	0.00465092	0.219063	0.021231	0.983061	0.99294	57.7913	53.7874	60.6564	54.522	52.2924	68.0719
ENSG00000101680	LAMA1	89.4714	-0.396641	0.183102	-2.16624	0.0302932	0.0650661	102.698	95.5827	107.789	73.3617	70.3617	91.5937
ENSG00000161298	ZNF382	20.3095	-0.308509	0.328034	-0.940477	0.346973	0.490296	22.6733	21.1024	23.7973	17.2168	16.5128	21.4956
ENSG00000187391	MAGI2	77.3843	-0.206825	0.195081	-1.0602	0.289054	0.427404	83.615	77.822	87.7603	68.1291	65.3431	85.0607
ENSG00000164197	RNF180	30.2248	-0.701457	0.294054	-2.38547	0.0170574	0.0389056	37.4561	34.8611	39.313	21.6607	20.7749	27.0438
ENSG00000010310	GIPR	20.9415	-1.01833	0.334803	-3.04159	0.00235334	0.00642048	27.899	25.9661	29.2822	12.9524	12.4227	16.1713
ENSG00000165029	ABCA1	113.236	-0.00657036	0.173054	-0.037967	0.969714	0.985034	114.8	106.846	120.491	107.466	103.072	134.174
ENSG00000189283	FHIT	10.5234	-0.0730766	0.401931	-0.181814	0.855729	0.91086	10.9157	10.1594	11.4569	9.75804	9.359	12.1831
ENSG00000154930	ACSS1	44.8422	0.274997	0.247831	1.10962	0.267164	0.402002	40.9241	38.0888	42.953	46.5662	44.662	58.139
ENSG00000204390	HSPA1L	312.577	0.611514	0.10716	5.70655	1.15286e-08	5.99191e-08	249.532	232.244	261.903	358.525	343.864	447.626
ENSG00000196353	CPNE4	20.2826	-2.09748	0.363933	-5.76337	8.24524e-09	4.33894e-08	31.3604	29.1877	32.9151	6.89108	6.60928	8.60366
ENSG00000188312	CENPP	261.794	-0.0127742	0.115094	-0.110989	0.911625	0.947366	265.089	246.723	278.231	247.09	236.986	308.497
ENSG00000182389	CACNB4	56.707	-2.3788	0.258998	-9.18465	4.12879e-20	4.44194e-19	93.6307	87.1438	98.2726	16.9292	16.2369	21.1365
ENSG00000163864	NMNAT3	12.5085	-0.60381	0.380974	-1.58491	0.112987	0.201328	15.1557	14.1057	15.9071	9.37823	8.99473	11.7089
ENSG00000130940	CASZ1	26.5574	0.352712	0.302644	1.16543	0.243843	0.374175	23.5349	21.9043	24.7016	28.2617	27.1059	35.2853
ENSG00000105717	PBX4	12.0117	-0.0421029	0.38486	-0.109398	0.912887	0.948271	12.3247	11.4708	12.9357	11.2567	10.7964	14.0543
ENSG00000205639	MFSD2B	4.55664	-0.490494	0.443771	-1.10528	0.269036	0.404159	5.24611	4.88265	5.5062	3.51151	3.36791	4.38419
ENSG00000197714	ZNF460	31.5262	0.198424	0.285526	0.694941	0.487093	0.626474	29.7592	27.6975	31.2346	32.1116	30.7985	40.0921
ENSG00000174327	SLC16A13	17.8324	0.304712	0.34957	0.871677	0.383385	0.528603	16.1946	15.0726	16.9975	18.8108	18.0415	23.4857
ENSG00000006432	MAP3K9	111.881	-1.31931	0.174366	-7.56635	3.83842e-14	2.92463e-13	160.948	149.797	168.927	60.6514	58.1711	75.7246
ENSG00000105514	RAB3D	46.2276	0.634466	0.246978	2.56892	0.0102015	0.0245454	36.4235	33.9	38.2293	53.1722	50.9978	66.3866
ENSG00000198756	COLGALT2	53.5765	0.258362	0.228154	1.1324	0.257464	0.390744	49.2777	45.8636	51.7207	55.4286	53.162	69.2039
ENSG00000204060	FOXO6	30.9741	0.226758	0.286851	0.790507	0.429232	0.572427	28.8866	26.8853	30.3187	31.7882	30.4883	39.6883
ENSG00000065320	NTN1	63.0722	-1.16894	0.221168	-5.28532	1.25487e-07	5.89389e-07	87.6001	81.531	91.943	36.6376	35.1394	45.7429
ENSG00000103021	CCDC113	33.5714	-0.158336	0.276924	-0.571768	0.567479	0.696793	35.6638	33.1929	37.4319	30.0519	28.823	37.5205
ENSG00000254245	PCDHGA3	25.0448	-1.34333	0.337648	-3.97848	6.93571e-05	0.000239462	35.5617	33.0979	37.3247	13.1798	12.6409	16.4553
ENSG00000174564	IL20RB	22.3463	0.951572	0.327862	2.90235	0.00370372	0.0097425	15.1911	14.1387	15.9442	27.6281	26.4983	34.4943
ENSG00000154928	EPHB1	29.8591	0.385721	0.292482	1.31879	0.18724	0.303646	26.0044	24.2028	27.2937	31.95	30.6434	39.8902
ENSG00000161570	CCL5	11.7839	0.452773	0.400611	1.13021	0.258389	0.391902	10.0183	9.32423	10.515	12.8944	12.3671	16.099
ENSG00000182993	C12orf60	263.68	-1.22465	0.115377	-10.6143	2.55594e-26	3.64951e-25	372.183	346.398	390.635	149.765	143.64	186.985
ENSG00000120899	PTK2B	25.0782	-0.366342	0.313016	-1.17036	0.241854	0.371918	28.5798	26.5997	29.9967	20.8491	19.9965	26.0306
ENSG00000178184	PARD6G	44.3315	0.364695	0.24581	1.48364	0.137903	0.237302	39.0682	36.3615	41.0051	47.306	45.3715	59.0626
ENSG00000143355	LHX9	32.6434	-1.74703	0.322797	-5.41217	6.22648e-08	3.00546e-07	49.2362	45.825	51.6771	13.7938	13.2298	17.2219
ENSG00000017373	SRCIN1	20.9542	0.194396	0.324586	0.598903	0.549238	0.680916	19.7311	18.3641	20.7093	21.2314	20.3632	26.5079
ENSG00000113645	WWC1	36.5112	0.0254489	0.268429	0.0948069	0.924468	0.955894	36.5392	34.0077	38.3507	34.9727	33.5426	43.6642
ENSG00000138829	FBN2	116.886	-0.39366	0.159882	-2.46219	0.013809	0.0321679	133.971	124.689	140.613	95.8996	91.9779	119.733
ENSG00000152936	IFLTD1	13.3824	-1.20435	0.394345	-3.05404	0.00225781	0.00617465	18.3275	17.0578	19.2362	7.47944	7.17358	9.33825
ENSG00000148200	NR6A1	45.1856	0.0179152	0.256405	0.0698708	0.944296	0.96931	45.1231	41.9969	47.3602	42.9637	41.2068	53.6411
ENSG00000188158	NHS	110.632	-0.482074	0.166274	-2.89927	0.00374028	0.00982932	130.206	121.185	136.661	87.6638	84.079	109.45
ENSG00000079102	RUNX1T1	49.3847	-1.28752	0.251527	-5.11883	3.07437e-07	1.38823e-06	70.2486	65.3816	73.7313	27.0622	25.9556	33.7878
ENSG00000108825	PTGES3L-AARSD1	1.96691	-0.0134863	0.413398	-0.0326231	0.973975	0.987784	2.00076	1.86214	2.09995	1.86399	1.78777	2.32724
ENSG00000030419	IKZF2	54.0933	-1.26444	0.234967	-5.38133	7.39363e-08	3.54163e-07	76.5721	71.267	80.3683	29.9741	28.7483	37.4233
ENSG00000250305	KIAA1456	38.1223	-0.864003	0.267131	-3.23437	0.0012191	0.0034922	49.4751	46.0474	51.9279	25.5626	24.5173	31.9155
ENSG00000151150	ANK3	41.2837	-0.527865	0.264338	-1.99693	0.0458323	0.0932822	48.976	45.5829	51.4041	31.944	30.6377	39.8828
ENSG00000188177	ZC3H6	59.8847	-0.132871	0.216785	-0.612915	0.539932	0.673733	63.2879	58.9032	66.4255	54.279	52.0594	67.7685
ENSG00000127329	PTPRB	66.9001	-1.61237	0.223652	-7.2093	5.62413e-13	4.00637e-12	100.647	93.674	105.637	30.9555	29.6896	38.6486
ENSG00000079263	SP140	6.69888	1.76977	0.440741	4.01544	5.93358e-05	0.000206816	2.71536	2.52723	2.84998	8.70741	8.35134	10.8714
ENSG00000187187	ZNF546	25.819	-0.722918	0.310923	-2.32507	0.0200682	0.0450883	32.376	30.1329	33.9811	18.4464	17.6921	23.0307
ENSG00000185532	PRKG1	90.3989	-0.928877	0.185857	-4.99782	5.79834e-07	2.54528e-06	119.44	111.165	125.361	58.9981	56.5855	73.6604
ENSG00000198478	SH3BGRL2	68.435	-2.01731	0.227881	-8.85249	8.55903e-19	8.61933e-18	108.941	101.393	114.342	25.3062	24.2714	31.5954
ENSG00000148426	PROSER2	19.2452	-1.14517	0.358782	-3.19182	0.0014138	0.00400259	26.133	24.3224	27.4286	11.1114	10.657	13.8728
ENSG00000183655	KLHL25	48.534	0.0236257	0.236159	0.100042	0.920311	0.953063	48.6828	45.31	51.0963	46.5368	44.6338	58.1022
ENSG00000156140	ADAMTS3	78.8199	-0.817829	0.194801	-4.19827	2.68965e-05	9.82369e-05	101.473	94.4428	106.504	54.1339	51.9202	67.5873
ENSG00000136828	RALGPS1	26.881	-0.136385	0.302407	-0.450997	0.651992	0.767497	28.3658	26.4006	29.7721	24.2688	23.2764	30.3001
ENSG00000169247	SH3TC2	45.8729	0.00296456	0.24552	0.0120746	0.990366	0.995678	46.2941	43.0867	48.5892	43.6242	41.8402	54.4657
ENSG00000198125	MB	11.9438	-0.00416153	0.397906	-0.0104586	0.991655	0.996231	12.116	11.2766	12.7166	11.361	10.8964	14.1844
ENSG00000176749	CDK5R1	45.7905	0.650236	0.249885	2.60215	0.00926424	0.0224942	35.8109	33.3299	37.5863	52.8524	50.6911	65.9874
ENSG00000143772	ITPKB	71.8647	0.55028	0.203871	2.69916	0.00695157	0.0172884	58.9508	54.8666	61.8734	81.1801	77.8604	101.355
ENSG00000213888	AC005003.1	27.083	0.12793	0.307075	0.416607	0.676966	0.786055	26.0694	24.2632	27.3618	26.7886	25.6931	33.4462
ENSG00000160207	HSF2BP	23.8393	0.243288	0.313418	0.776241	0.437607	0.580281	22.1267	20.5937	23.2237	24.6299	23.6227	30.751
ENSG00000181039	ANKRD34A	49.1833	-0.0221472	0.240076	-0.0922511	0.926499	0.956904	49.9969	46.5331	52.4756	46.3005	44.4071	57.8072
ENSG00000138185	ENTPD1	197.406	0.0135599	0.12774	0.106152	0.915462	0.949876	198.444	184.696	208.282	188.378	180.674	235.194
ENSG00000108187	PBLD	26.9532	-0.342118	0.303968	-1.12551	0.260374	0.394228	30.5379	28.4222	32.0519	22.6548	21.7284	28.2851
ENSG00000148655	C10orf11	5.12461	0.554354	0.441991	1.25422	0.209762	0.331795	4.11397	3.82895	4.31793	5.6813	5.44898	7.09323
ENSG00000165795	NDRG2	16.6187	-0.4507	0.367163	-1.22752	0.219627	0.344379	19.2549	17.9209	20.2095	13.2488	12.707	16.5414
ENSG00000268812	MGC20647	50.2865	0.305038	0.248649	1.22678	0.219904	0.344646	45.3273	42.187	47.5745	52.6617	50.5082	65.7493
ENSG00000174130	TLR6	67.3964	-0.257975	0.210989	-1.22269	0.221447	0.346551	74.2649	69.1197	77.9467	58.4029	56.0147	72.9174
ENSG00000111860	CEP85L	82.5118	0.268293	0.193023	1.38996	0.164542	0.273568	75.3484	70.1281	79.0839	85.339	81.8492	106.548
ENSG00000170276	HSPB2	1.65474	0.701079	0.396036	1.77024	0.0766872	0.145007	1.17361	1.0923	1.2318	1.79424	1.72087	2.24015
ENSG00000130396	MLLT4	58.916	-1.5089	0.230458	-6.54738	5.8557e-11	3.6541e-10	87.2421	81.1978	91.5673	28.8278	27.649	35.9922
ENSG00000178502	KLHL11	33.9905	0.0969522	0.27517	0.352336	0.724586	0.819017	33.0469	30.7573	34.6852	33.2373	31.8781	41.4975
ENSG00000125538	IL1B	22.0906	0.0544308	0.323833	0.168083	0.866518	0.917341	21.8367	20.3238	22.9193	21.3246	20.4526	26.6243
ENSG00000161551	ZNF577	25.4972	-0.0635791	0.308078	-0.206373	0.836499	0.898697	26.3554	24.5295	27.662	23.7159	22.7461	29.6098
ENSG00000243710	WDR65	245.675	0.0614695	0.114941	0.534792	0.592794	0.717335	242.627	225.817	254.656	238.096	228.36	297.268
ENSG00000136895	GARNL3	16.6644	-0.496921	0.360123	-1.37987	0.167628	0.277481	19.6228	18.2633	20.5956	13.0762	12.5415	16.3259
ENSG00000169245	CXCL10	17.0255	0.309946	0.36622	0.846338	0.397364	0.542168	15.3107	14.2499	16.0697	17.8487	17.1188	22.2845
ENSG00000214226	C17orf67	28.1292	0.409569	0.294035	1.39292	0.163643	0.272284	24.387	22.6974	25.596	30.4621	29.2164	38.0326
ENSG00000148219	ASTN2	30.0714	-0.265507	0.287184	-0.924518	0.355217	0.499143	33.1341	30.8385	34.7768	25.9214	24.8614	32.3634
ENSG00000118849	RARRES1	21.3001	-0.507525	0.327662	-1.54893	0.121399	0.213605	25.0977	23.3589	26.342	16.6021	15.9232	20.7281
ENSG00000261934	PCDHGA9	37.1314	-0.850985	0.274111	-3.10453	0.00190581	0.00527	48.0111	44.6848	50.3913	25.031	24.0074	31.2518
ENSG00000134317	GRHL1	45.2166	-2.12771	0.273758	-7.77223	7.71157e-15	6.14895e-14	72.4913	67.469	76.0852	15.5988	14.9609	19.4754
ENSG00000169621	APLF	54.3299	-0.120412	0.229577	-0.524496	0.599933	0.723688	57.2944	53.3249	60.1349	49.5648	47.538	61.8828
ENSG00000174206	C12orf66	34.6538	0.247159	0.271045	0.911877	0.361834	0.506019	31.9276	29.7156	33.5104	35.635	34.1778	44.4911
ENSG00000124713	GNMT	17.2128	-0.553481	0.348743	-1.58708	0.112496	0.200692	20.5658	19.1409	21.5853	13.1777	12.6388	16.4526
ENSG00000105499	PLA2G4C	14.5644	0.223788	0.370014	0.604809	0.545306	0.677758	13.4782	12.5444	14.1464	14.8015	14.1963	18.48
ENSG00000267060	PTGES3L	15.837	-1.0457	0.364308	-2.87036	0.00410006	0.0106895	21.0866	19.6257	22.132	9.60571	9.2129	11.9929
ENSG00000174004	NRROS	40.3817	-0.297114	0.258829	-1.14792	0.251003	0.383189	44.8285	41.7227	47.051	34.3102	32.9072	42.8371
ENSG00000134864	GGACT	11.8209	0.270477	0.388192	0.69676	0.485953	0.625573	10.765	10.0192	11.2987	12.2108	11.7115	15.2455
ENSG00000132821	VSTM2L	29.3259	-2.04255	0.317325	-6.43677	1.22043e-10	7.47142e-10	46.0708	42.879	48.3549	10.5164	10.0863	13.1299
ENSG00000183621	ZNF438	49.9755	0.460603	0.254446	1.81022	0.0702622	0.134552	42.3472	39.4133	44.4466	54.8011	52.5601	68.4204
ENSG00000128512	DOCK4	95.8566	-0.471072	0.190282	-2.47565	0.0132996	0.0311185	111.949	104.193	117.499	75.9491	72.8433	94.8241
ENSG00000172602	RND1	23.6588	-1.42014	0.326117	-4.3547	1.33248e-05	5.04065e-05	34.0626	31.7027	35.7513	11.9697	11.4802	14.9444
ENSG00000174939	ASPHD1	25.1946	-0.544537	0.331554	-1.64238	0.100511	0.182744	30.0104	27.9312	31.4982	19.349	18.5578	24.1576
ENSG00000184005	ST6GALNAC3	51.333	-1.34515	0.246896	-5.44827	5.08618e-08	2.47987e-07	73.8829	68.7642	77.5458	27.3478	26.2294	34.1443
ENSG00000129757	CDKN1C	25.5803	2.12047	0.3351	6.32786	2.48581e-10	1.48979e-09	9.28632	8.64294	9.7467	37.9732	36.4203	47.4104
ENSG00000177989	ODF3B	14.0305	0.866892	0.381202	2.2741	0.0229598	0.0508248	9.82919	9.14821	10.3165	16.8573	16.1679	21.0467
ENSG00000152380	FAM151B	20.4241	-0.540265	0.331638	-1.62908	0.103296	0.186966	24.2967	22.6134	25.5012	15.7116	15.0691	19.6163
ENSG00000182218	HHIPL1	85.7755	-0.17665	0.185608	-0.951735	0.341232	0.484126	91.8131	85.4521	96.3649	76.39	73.2662	95.3747
ENSG00000174721	FGFBP3	42.9269	-1.37137	0.260344	-5.26752	1.38277e-07	6.47162e-07	61.9129	57.6234	64.9823	22.5044	21.5841	28.0972
ENSG00000179300	ZCCHC5	47.1869	-1.22904	0.251143	-4.89378	9.89171e-07	4.24688e-06	66.2059	61.619	69.4882	26.56	25.4739	33.1607
ENSG00000101187	SLCO4A1	48.5748	0.122212	0.236576	0.516589	0.605443	0.727833	47.0883	43.8259	49.4227	48.196	46.2252	60.1738
ENSG00000172572	PDE3A	112.525	0.741678	0.168049	4.41346	1.01731e-05	3.91408e-05	84.9728	79.0857	89.1855	133.615	128.151	166.822
ENSG00000099204	ABLIM1	88.8314	-3.30343	0.242482	-13.6234	2.90749e-42	7.23178e-41	158.84	147.835	166.715	15.13	14.5113	18.8901
ENSG00000163633	C4orf36	27.2536	-0.206121	0.30122	-0.684287	0.493794	0.632381	29.5506	27.5033	31.0156	24.0894	23.1043	30.0762
ENSG00000174010	KLHL15	112.209	0.249276	0.166287	1.49907	0.133856	0.231612	103.417	96.2524	108.544	115.596	110.869	144.324
ENSG00000127720	METTL25	24.0853	-0.176001	0.313283	-0.561795	0.574256	0.702359	25.8848	24.0915	27.1681	21.5463	20.6652	26.901
ENSG00000181450	ZNF678	43.0384	0.136431	0.251198	0.543122	0.587046	0.712828	41.2892	38.4286	43.3361	42.6791	40.9338	53.2858
ENSG00000239332	AC016722.2	21.2647	0.198392	0.333629	0.59465	0.552077	0.683478	19.999	18.6135	20.9905	21.5795	20.697	26.9424
ENSG00000165475	CRYL1	25.6282	-0.454859	0.30476	-1.49251	0.135565	0.234004	29.8594	27.7907	31.3398	20.4864	19.6486	25.5777
ENSG00000116128	BCL9	68.1269	-0.0702498	0.212062	-0.33127	0.74044	0.831107	70.2989	65.4285	73.7841	62.9666	60.3917	78.6152
ENSG00000185920	PTCH1	64.976	-0.70629	0.219963	-3.21095	0.00132299	0.00376477	81.1582	75.5354	85.1818	46.7764	44.8636	58.4014
ENSG00000106701	FSD1L	73.655	0.108574	0.202446	0.536313	0.591742	0.7166	71.6264	66.664	75.1774	72.6217	69.652	90.6698
ENSG00000091129	NRCAM	69.7829	0.656357	0.204473	3.20999	0.0013274	0.0037751	54.514	50.7372	57.2166	80.7979	77.4938	100.878
ENSG00000164010	ERMAP	112.59	-0.103876	0.163278	-0.636187	0.524654	0.660539	117.741	109.583	123.578	103.03	98.8172	128.636
ENSG00000153993	SEMA3D	78.8117	-1.92332	0.211856	-9.07842	1.10165e-19	1.16198e-18	124.61	115.977	130.788	30.8948	29.6314	38.5728
ENSG00000162946	DISC1	116.863	-0.368521	0.161427	-2.28289	0.0224367	0.0498205	132.876	123.67	139.463	96.7875	92.8295	120.841
ENSG00000187824	TMEM220	20.5239	-0.465603	0.332926	-1.39851	0.161959	0.270038	24.0376	22.3722	25.2293	16.3697	15.7003	20.4379
ENSG00000092068	SLC7A8	38.5879	2.59729	0.305825	8.49272	2.0186e-17	1.8723e-16	10.5988	9.86449	11.1242	60.3152	57.8487	75.3049
ENSG00000070759	TESK2	61.2389	-0.535199	0.217489	-2.46081	0.0138623	0.0322871	73.1496	68.0817	76.7761	47.469	45.5279	59.2661
ENSG00000170537	TMC7	56.203	-0.508642	0.222445	-2.28659	0.0222195	0.0493834	66.6707	62.0516	69.976	44.0684	42.2663	55.0204
ENSG00000115919	KYNU	30.0654	2.52347	0.33334	7.57026	3.72469e-14	2.84469e-13	8.54848	7.95623	8.97229	46.2211	44.3309	57.708
ENSG00000198838	RYR3	43.886	-0.489206	0.250234	-1.95499	0.050584	0.101598	51.6466	48.0684	54.207	34.6007	33.1858	43.1998
ENSG00000132326	PER2	100.533	-0.0781161	0.178098	-0.438612	0.660942	0.773506	104.218	96.9977	109.385	92.8404	89.0438	115.913
ENSG00000166016	ABTB2	92.5893	0.0353018	0.17995	0.196175	0.844473	0.903745	92.2351	85.8449	96.8078	88.8858	85.251	110.976
ENSG00000186446	ZNF501	29.7646	-0.0829614	0.289148	-0.286917	0.774176	0.855945	30.8311	28.6951	32.3596	27.3732	26.2538	34.176
ENSG00000183049	CAMK1D	62.836	-1.18672	0.228005	-5.20479	1.94221e-07	8.95154e-07	87.8186	81.7344	92.1724	36.2793	34.7957	45.2955
ENSG00000168016	TRANK1	71.2221	0.422486	0.214734	1.96748	0.0491273	0.0990625	61.2266	56.9848	64.2621	77.1668	74.0112	96.3445
ENSG00000183111	ARHGEF37	90.9905	-1.91797	0.198116	-9.68103	3.63036e-22	4.29427e-21	143.727	133.769	150.852	35.7668	34.3042	44.6556
ENSG00000177000	MTHFR	103.551	0.876217	0.177169	4.94564	7.58924e-07	3.29929e-06	73.69	68.5847	77.3434	127.2	121.998	158.811
ENSG00000164649	CDCA7L	33.1866	-0.37809	0.276987	-1.36501	0.17225	0.283898	37.7717	35.1548	39.6443	27.3312	26.2136	34.1236
ENSG00000198846	TOX	82.4747	0.40869	0.188336	2.17001	0.0300061	0.0644708	71.6456	66.6819	75.1975	89.4389	85.7815	111.666
ENSG00000254221	PCDHGB1	46.2184	-0.690972	0.249183	-2.77295	0.00555511	0.0141125	57.413	53.4353	60.2594	33.4438	32.0762	41.7554
ENSG00000171408	PDE7B	106.356	1.51337	0.184046	8.22278	1.98833e-16	1.748e-15	55.3899	51.5524	58.136	148.7	142.619	185.655
ENSG00000106948	AKNA	88.4037	0.0844253	0.182805	0.461831	0.644202	0.761194	86.6925	80.6863	90.9904	86.4381	82.9033	107.92
ENSG00000069667	RORA	66.6486	-0.434571	0.216465	-2.00758	0.0446877	0.0912017	77.0489	71.7108	80.8687	53.6113	51.419	66.9349
ENSG00000134516	DOCK2	43.0181	0.77394	0.26393	2.93236	0.00336393	0.00890796	31.8116	29.6077	33.3888	51.1534	49.0615	63.8661
ENSG00000009694	TENM1	273.118	-0.03641	0.122111	-0.298172	0.765572	0.849097	279.871	260.481	293.746	256.629	246.135	320.407
ENSG00000148143	ZNF462	141.687	-1.10191	0.153812	-7.16403	7.83396e-13	5.51766e-12	194.39	180.923	204.028	85.1677	81.685	106.334
ENSG00000197977	ELOVL2	86.6203	-1.97728	0.210816	-9.37918	6.6486e-21	7.41215e-20	137.57	128.039	144.391	32.8559	31.5123	41.0213
ENSG00000173928	SWSAP1	36.4056	0.158632	0.26629	0.595711	0.551369	0.682771	34.7066	32.3021	36.4272	36.4312	34.9415	45.4852
ENSG00000167771	RCOR2	56.518	0.236562	0.227278	1.04085	0.297947	0.43702	52.4141	48.7828	55.0126	58.0724	55.6976	72.5047
ENSG00000132801	ZSWIM3	59.1559	-0.136561	0.224527	-0.608215	0.543045	0.675876	62.4794	58.1507	65.5769	53.4487	51.263	66.7319
ENSG00000196569	LAMA2	164.538	-1.18662	0.144411	-8.21699	2.08681e-16	1.83208e-15	230.084	214.143	241.491	95.0573	91.1701	118.681
ENSG00000069020	MAST4	100.265	-1.45918	0.182289	-8.0048	1.19666e-15	1.00201e-14	147.523	137.302	154.837	50.4557	48.3924	62.9951
ENSG00000213390	ARHGAP19	77.0401	0.230259	0.194018	1.18679	0.23531	0.36379	71.5386	66.5823	75.0853	78.9159	75.6888	98.5282
ENSG00000133069	TMCC2	77.0126	-0.0193022	0.205996	-0.093702	0.925346	0.956444	78.0316	72.6254	81.9001	72.4051	69.4442	90.3993
ENSG00000150995	ITPR1	163.191	-0.260533	0.142627	-1.82668	0.0677478	0.130498	179.196	166.781	188.08	140.673	134.92	175.633
ENSG00000170325	PRDM10	128.151	0.577985	0.155319	3.72128	0.000198215	0.000643102	103.754	96.5661	108.898	145.649	139.693	181.846
ENSG00000253910	PCDHGB2	50.0078	-1.18892	0.242367	-4.90546	9.32098e-07	4.01073e-06	69.8083	64.9718	73.2691	28.7949	27.6174	35.951
ENSG00000177694	NAALADL2	23.2573	-1.35309	0.331098	-4.08668	4.37595e-05	0.000155205	32.8849	30.6066	34.5153	12.1056	11.6105	15.1141
ENSG00000128578	STRIP2	79.6677	0.182379	0.197907	0.921537	0.35677	0.500708	75.2609	70.0467	78.9921	80.312	77.0278	100.271
ENSG00000169760	NLGN1	74.7244	-0.375098	0.197394	-1.90025	0.0573999	0.113234	85.164	79.2637	89.3862	61.7518	59.2266	77.0985
ENSG00000055163	CYFIP2	24.9741	0.278249	0.309501	0.899024	0.36864	0.513204	22.8707	21.2862	24.0045	26.0825	25.0159	32.5646
ENSG00000145794	MEGF10	66.4498	-0.799016	0.222523	-3.59071	0.000329772	0.00103359	85.0624	79.1691	89.2795	45.9747	44.0946	57.4004
ENSG00000161513	FDXR	30.031	0.787792	0.291784	2.69992	0.00693568	0.0172542	22.1103	20.5785	23.2065	35.8966	34.4286	44.8177
ENSG00000204540	PSORS1C1	69.8703	-0.59832	0.204434	-2.92672	0.00342558	0.00905884	84.9985	79.1097	89.2125	52.7969	50.6378	65.9181
ENSG00000168952	STXBP6	22.3675	0.574037	0.333571	1.72088	0.0852722	0.158549	17.9431	16.6999	18.8326	25.1193	24.0921	31.3621
ENSG00000176542	KIAA2018	283.874	0.130829	0.111139	1.17716	0.239131	0.368733	273.775	254.807	287.348	281.894	270.367	351.951
ENSG00000099840	IZUMO4	20.5075	-0.200607	0.329553	-0.608723	0.542708	0.675575	22.201	20.6628	23.3016	18.1674	17.4245	22.6824
ENSG00000101096	NFATC2	154.12	-0.0395343	0.144905	-0.27283	0.784984	0.863429	157.548	146.633	165.359	144.152	138.257	179.977
ENSG00000197959	DNM3	48.4288	0.00567035	0.237599	0.0238652	0.98096	0.992117	48.8634	45.478	51.2859	46.1317	44.2452	57.5965
ENSG00000174640	SLCO2A1	65.2206	-2.33468	0.252213	-9.25677	2.10703e-20	2.29617e-19	107.413	99.971	112.738	20.0243	19.2054	25.0007
ENSG00000151229	SLC2A13	110.296	-0.993163	0.170369	-5.82948	5.56008e-09	2.97603e-08	147.624	137.396	154.943	69.742	66.89	87.0744
ENSG00000176678	FOXL1	71.9026	0.633294	0.20373	3.1085	0.00188038	0.00520564	56.7914	52.8568	59.607	82.8386	79.451	103.426
ENSG00000164181	ELOVL7	83.3136	-1.28016	0.197275	-6.48919	8.62973e-11	5.32684e-10	118.833	110.6	124.724	46.0129	44.1313	57.4481
ENSG00000134215	VAV3	53.5474	1.01468	0.240224	4.22389	2.40117e-05	8.82328e-05	35.5814	33.1163	37.3454	67.6055	64.8409	84.4069
ENSG00000144730	IL17RD	147.447	-1.2273	0.153971	-7.97098	1.57419e-15	1.30796e-14	208.207	193.782	218.529	83.6279	80.2081	104.411
ENSG00000118777	ABCG2	67.2217	-0.706797	0.210105	-3.36402	0.00076815	0.00227405	83.9575	78.1408	88.1198	48.3728	46.3947	60.3945
ENSG00000181722	ZBTB20	35.9784	0.566114	0.27178	2.08299	0.0372523	0.0778055	29.2621	27.2348	30.7129	40.7411	39.0751	50.8662
ENSG00000102359	SRPX2	46.4327	-0.0913777	0.253491	-0.360478	0.71849	0.814263	48.3692	45.0181	50.7672	42.6944	40.9485	53.3049
ENSG00000143850	PLEKHA6	132.89	0.465116	0.154892	3.00283	0.00267479	0.00721922	112.62	104.818	118.204	146.197	140.219	182.531
ENSG00000134533	RERG	38.6762	1.14645	0.272249	4.21105	2.54185e-05	9.31899e-05	24.1488	22.4757	25.346	50.2715	48.2157	62.7651
ENSG00000215421	ZNF407	160.443	0.654069	0.141546	4.62089	3.821e-06	1.54306e-05	126	117.27	132.247	186.455	178.83	232.793
ENSG00000168646	AXIN2	52.196	-0.305871	0.231288	-1.32247	0.186011	0.301931	58.173	54.1426	61.057	44.2541	42.4444	55.2523
ENSG00000081853	PCDHGA2	54.1102	-0.331552	0.229572	-1.44422	0.148678	0.251993	60.9024	56.683	63.9217	45.5131	43.6519	56.8241
ENSG00000166278	C2	28.2238	0.449668	0.301552	1.49118	0.135915	0.234504	23.9959	22.3334	25.1855	30.8184	29.5581	38.4774
ENSG00000160712	IL6R	87.3291	-0.791223	0.186318	-4.24664	2.17005e-05	8.01197e-05	111.466	103.744	116.992	60.5717	58.0948	75.6252
ENSG00000196220	SRGAP3	47.941	-0.604438	0.244721	-2.46991	0.0135146	0.031567	58.4702	54.4193	61.369	36.1651	34.6862	45.1529
ENSG00000197933	ZNF823	43.4613	-0.109759	0.249959	-0.439106	0.660585	0.773197	45.6179	42.4574	47.8795	39.7561	38.1304	49.6364
ENSG00000138696	BMPR1B	76.4067	-0.742571	0.196694	-3.77525	0.000159845	0.000524852	96.3999	89.7211	101.179	54.1813	51.9657	67.6466
ENSG00000074621	SLC24A1	59.2645	-0.0399457	0.216524	-0.184487	0.853632	0.909339	60.6158	56.4162	63.6209	55.446	53.1786	69.2255
ENSG00000213654	GPSM3	31.9659	0.802222	0.29275	2.7403	0.00613839	0.0154645	23.4011	21.7798	24.5612	38.374	36.8048	47.9108
ENSG00000078687	TNRC6C	153.93	-0.527226	0.143183	-3.68217	0.000231254	0.000742712	183.695	170.968	192.802	119.866	114.964	149.655
ENSG00000146411	SLC2A12	106.333	-0.261136	0.16993	-1.53673	0.12436	0.217831	116.777	108.686	122.566	91.6337	87.8865	114.407
ENSG00000146592	CREB5	55.4669	-0.521647	0.231499	-2.25334	0.0242377	0.0533669	65.8133	61.2536	69.0761	43.1113	41.3484	53.8254
ENSG00000106034	CPED1	64.6728	-0.0703738	0.209808	-0.33542	0.737308	0.828611	66.9286	62.2917	70.2467	59.9427	57.4915	74.8398
ENSG00000184903	IMMP2L	18.0415	-0.0862191	0.345465	-0.249574	0.802916	0.875977	18.6733	17.3796	19.5991	16.5416	15.8651	20.6525
ENSG00000084444	KIAA1467	84.4526	-0.487478	0.189589	-2.57123	0.0101338	0.0244038	99.5712	92.6728	104.508	66.7879	64.0567	83.3861
ENSG00000127688	GAN	113.064	-0.165882	0.168347	-0.985354	0.32445	0.466223	120.489	112.142	126.463	101	96.8701	126.101
ENSG00000139946	PELI2	96.6861	-0.387918	0.187288	-2.07124	0.0383368	0.0798295	110.256	102.617	115.722	79.2387	75.9983	98.9312
ENSG00000165072	MAMDC2	91.0694	2.46885	0.213989	11.5373	8.55981e-31	1.42978e-29	27.7264	25.8055	29.101	144.344	138.442	180.217
ENSG00000147202	DIAPH2	110.026	0.304988	0.169963	1.79444	0.072743	0.138673	99.3326	92.4507	104.257	115.402	110.682	144.081
ENSG00000148680	HTR7	70.5185	-1.73579	0.216483	-8.01814	1.07355e-15	9.03867e-15	108.338	100.832	113.709	30.589	29.3381	38.191
ENSG00000171174	RBKS	58.6806	-0.0726164	0.221281	-0.328164	0.742788	0.832741	60.7945	56.5825	63.8084	54.3643	52.1411	67.875
ENSG00000102935	ZNF423	98.6879	0.075605	0.175944	0.429711	0.667406	0.778593	97	90.2797	101.809	96.1259	92.195	120.015
ENSG00000107518	ATRNL1	44.7617	-0.944544	0.249475	-3.78613	0.000153012	0.000504373	59.2436	55.1391	62.1807	28.9477	27.7639	36.1419
ENSG00000138738	PRDM5	48.6403	0.26442	0.236593	1.11761	0.263732	0.398092	44.687	41.591	46.9024	50.4764	48.4123	63.0209
ENSG00000183840	GPR39	136.834	-0.109435	0.150582	-0.726744	0.467383	0.60848	143.602	133.653	150.721	125.177	120.058	156.287
ENSG00000151773	CCDC122	25.6548	-0.332646	0.307583	-1.08148	0.279482	0.415993	28.9849	26.9768	30.4219	21.6444	20.7593	27.0235
ENSG00000162924	REL	69.2585	-0.416832	0.208615	-1.9981	0.045706	0.0930447	79.6707	74.151	83.6206	56.1215	53.8265	70.0689
ENSG00000212724	KRTAP2-3	18.2431	0.692074	0.348887	1.98366	0.0472937	0.0958141	13.952	12.9854	14.6437	21.1974	20.3305	26.4654
ENSG00000139517	LNX2	111.7	-0.703306	0.164721	-4.26969	1.95743e-05	7.25462e-05	139.562	129.893	146.481	80.6046	77.3085	100.637
ENSG00000112769	LAMA4	109.274	-0.402626	0.169173	-2.37996	0.0173144	0.0394501	125.507	116.812	131.73	89.2844	85.6333	111.474
ENSG00000171365	CLCN5	179.687	-0.70549	0.136299	-5.17604	2.26639e-07	1.03545e-06	224.838	209.261	235.985	129.66	124.358	161.883
ENSG00000101004	NINL	112.845	0.211186	0.16428	1.28552	0.198611	0.318093	105.825	98.4931	111.071	115.205	110.494	143.836
ENSG00000183914	DNAH2	139.001	-0.699363	0.155633	-4.49367	7.00073e-06	2.73756e-05	173.925	161.875	182.548	100.726	96.607	125.759
ENSG00000139725	RHOF	80.6748	-0.225734	0.18927	-1.19265	0.233005	0.361148	87.87	81.7822	92.2263	70.6638	67.7741	88.2253
ENSG00000163545	NUAK2	88.2763	-0.620473	0.185663	-3.34194	0.000831962	0.0024454	107.82	100.35	113.166	65.952	63.255	82.3426
ENSG00000123836	PFKFB2	125.653	-0.211149	0.162903	-1.29616	0.194919	0.313501	136.163	126.729	142.913	110.613	106.09	138.103
ENSG00000219626	FAM228B	69.3472	0.35327	0.218942	1.61353	0.106629	0.191958	61.279	57.0334	64.317	73.6148	70.6045	91.9098
ENSG00000158856	DMTN	45.4161	-0.895769	0.248515	-3.60449	0.000312771	0.000983807	59.4082	55.2923	62.3534	30.0263	28.7984	37.4885
ENSG00000174628	IQCK	41.2284	0.0519572	0.26732	0.194363	0.845891	0.904375	41.077	38.2312	43.1135	40.0451	38.4075	49.9972
ENSG00000196460	RFX8	30.2425	1.16889	0.298972	3.90972	9.24045e-05	0.000313067	18.5347	17.2506	19.4536	39.1893	37.5867	48.9287
ENSG00000214960	ISPD	40.7176	-1.1972	0.264184	-4.53167	5.85187e-06	2.31447e-05	56.758	52.8257	59.5719	23.278	22.326	29.063
ENSG00000189362	TMEM194B	50.5106	-0.350707	0.238101	-1.47293	0.140769	0.241159	56.9304	52.9862	59.7528	41.9836	40.2668	52.4175
ENSG00000181826	RELL1	35.6381	-0.884847	0.281413	-3.14431	0.00166481	0.00465944	46.1449	42.9479	48.4327	23.5	22.539	29.3403
ENSG00000177570	SAMD12	59.5724	-1.38008	0.229869	-6.00378	1.92775e-09	1.07457e-08	86.0094	80.0505	90.2734	31.0748	29.804	38.7976
ENSG00000260238	PMF1-BGLAP	0.323556	0.145094	0.234998	0.617425	0.536955	NA	0.342266	0.318553	0.359234	0.355918	0.341364	0.444372
ENSG00000163412	EIF4E3	87.7304	-1.61842	0.200513	-8.0714	6.94993e-16	5.9218e-15	132.731	123.535	139.312	40.6528	38.9904	50.7559
ENSG00000119771	KLHL29	123.853	-0.383557	0.155753	-2.4626	0.0137932	0.0321377	141.6	131.79	148.62	102.073	97.8989	127.44
ENSG00000227124	ZNF717	30.0754	-0.155645	0.284637	-0.546821	0.584502	0.710496	31.9973	29.7805	33.5836	27.0127	25.9081	33.726
ENSG00000140386	SCAPER	90.321	0.365117	0.183372	1.99113	0.0464668	0.094405	79.552	74.0405	83.4959	96.3544	92.4141	120.301
ENSG00000172137	CALB2	30.382	-1.50696	0.305331	-4.93548	7.99534e-07	3.46882e-06	44.3252	41.2543	46.5227	14.6663	14.0666	18.3112
ENSG00000135315	KIAA1009	99.7369	0.458635	0.172834	2.65362	0.00796339	0.019586	84.8662	78.9865	89.0736	109.675	105.19	136.931
ENSG00000132849	INADL	94.4663	-0.396675	0.177107	-2.23975	0.0251069	0.0550308	108.501	100.984	113.881	77.5057	74.3362	96.7675
ENSG00000080546	SESN1	81.8291	5.02873e-05	0.189906	0.000264801	0.999789	0.999982	82.5274	76.8098	86.6189	77.6109	74.4371	96.8989
ENSG00000196159	FAT4	433.119	-1.12134	0.09579	-11.7062	1.18445e-31	2.05645e-30	599.035	557.533	628.734	258.944	248.355	323.297
ENSG00000112309	B3GAT2	244.798	-0.0277776	0.114931	-0.24169	0.80902	0.880601	249.297	232.025	261.656	229.966	220.562	287.118
ENSG00000116117	PARD3B	147.124	-0.93662	0.150341	-6.22997	4.66525e-10	2.73755e-09	194.719	181.228	204.372	95.6679	91.7557	119.443
ENSG00000121903	ZSCAN20	101.367	0.0221536	0.173902	0.127391	0.898631	0.937837	101.524	94.4904	106.557	96.95	92.9854	121.044
ENSG00000170624	SGCD	71.1988	-1.0604	0.208943	-5.07505	3.87399e-07	1.72915e-06	96.9434	90.227	101.75	43.7136	41.926	54.5774
ENSG00000182185	RAD51B	25.4374	0.0869272	0.313397	0.277371	0.781495	0.861236	25.026	23.2921	26.2667	24.9958	23.9737	31.2079
ENSG00000076555	ACACB	80.5838	-0.12347	0.198643	-0.621568	0.534226	0.668896	84.6582	78.7929	88.8553	73.0819	70.0933	91.2444
ENSG00000141337	ARSG	243.939	-0.862834	0.118099	-7.30602	2.75181e-13	1.99922e-12	317.762	295.747	333.515	164.313	157.594	205.148
ENSG00000171444	MCC	136.353	-1.81741	0.163025	-11.148	7.31978e-29	1.15307e-27	213.201	198.43	223.771	56.8859	54.5596	71.0233
ENSG00000156299	TIAM1	151.236	-0.950583	0.149838	-6.34407	2.23767e-10	1.34399e-09	200.778	186.868	210.732	97.6947	93.6996	121.974
ENSG00000144445	KANSL1L	119.659	-0.126305	0.161154	-0.783755	0.433184	0.576157	126.084	117.348	132.334	108.629	104.187	135.626
ENSG00000248905	FMN1	167.912	0.4762	0.1406	3.38691	0.000706854	0.0021074	141.681	131.865	148.705	185.341	177.762	231.402
ENSG00000136859	ANGPTL2	82.3152	-0.569227	0.189662	-3.00127	0.00268854	0.00725328	99.1316	92.2636	104.046	62.83	60.2607	78.4447
ENSG00000121104	FAM117A	73.7176	-0.36037	0.210296	-1.71363	0.0865967	0.160564	83.4831	77.6993	87.6219	61.1541	58.6533	76.3522
ENSG00000108001	EBF3	90.3316	0.724642	0.183491	3.9492	7.84114e-05	0.000268522	68.5966	63.8441	71.9974	106.598	102.239	133.09
ENSG00000204767	FAM196B	74.0323	0.323858	0.203612	1.59056	0.111708	0.1996	66.4382	61.8353	69.732	78.202	75.0041	97.637
ENSG00000175048	ZDHHC14	68.3829	-0.92335	0.222624	-4.14757	3.36023e-05	0.000121034	89.9255	83.6953	94.3837	44.5898	42.7664	55.6714
ENSG00000123096	SSPN	72.2049	-0.842147	0.206713	-4.074	4.62134e-05	0.000163401	93.5008	87.0229	98.1363	49.0471	47.0414	61.2363
ENSG00000120217	CD274	63.6769	-0.414989	0.210443	-1.97198	0.0486118	0.098125	73.4976	68.4056	77.1414	51.8392	49.7193	64.7224
ENSG00000171044	XKR6	49.78	-1.44397	0.252274	-5.7238	1.04164e-08	5.42731e-08	72.6242	67.5926	76.2246	25.1023	24.0758	31.3408
ENSG00000126822	PLEKHG3	105.643	-0.640188	0.176233	-3.63262	0.000280555	0.000888097	129.544	120.569	135.966	78.1645	74.9681	97.5901
ENSG00000120658	ENOX1	75.9778	1.49658	0.211986	7.05982	1.66718e-12	1.15245e-11	39.7673	37.0121	41.7388	105.524	101.209	131.749
ENSG00000145375	SPATA5	85.4411	0.259748	0.192954	1.34616	0.17825	0.291605	78.3685	72.939	82.2537	88.2353	84.6271	110.164
ENSG00000188542	DUSP28	45.2641	-0.609235	0.248574	-2.45092	0.0142491	0.0331083	55.2913	51.4606	58.0324	34.0853	32.6915	42.5563
ENSG00000167604	NFKBID	33.4955	0.263954	0.282545	0.934204	0.350199	0.493774	30.6109	28.4901	32.1285	34.5655	33.152	43.1558
ENSG00000072201	LNX1	118.884	-0.54888	0.162233	-3.38328	0.000716247	0.00213278	142.497	132.624	149.561	91.5976	87.8519	114.362
ENSG00000140043	PTGR2	32.1188	-0.225475	0.28545	-0.789893	0.42959	0.572787	35.1375	32.7031	36.8795	28.2621	27.1064	35.2859
ENSG00000025708	TYMP	26.0431	0.691236	0.305316	2.264	0.0235741	0.0520477	19.974	18.5901	20.9642	30.3289	29.0887	37.8663
ENSG00000169660	HEXDC	63.4362	0.803604	0.221152	3.63372	0.000279364	0.000884904	46.6101	43.3808	48.9209	76.5064	73.3778	95.52
ENSG00000151575	TEX9	36.0092	-0.431912	0.26704	-1.6174	0.105791	0.190679	41.6342	38.7497	43.6983	29.0229	27.8361	36.2358
ENSG00000250565	ATP6V1E2	43.2111	0.0672627	0.267132	0.251795	0.801199	0.874942	42.8583	39.889	44.9831	42.2272	40.5004	52.7216
ENSG00000137872	SEMA6D	110.399	-0.368992	0.167067	-2.20865	0.0271988	0.0591541	125.54	116.842	131.764	91.4142	87.6759	114.133
ENSG00000184588	PDE4B	79.1109	-0.330455	0.193668	-1.70629	0.0879535	0.162644	89.1483	82.972	93.568	66.6723	63.9459	83.2419
ENSG00000168010	ATG16L2	161.224	0.326654	0.140874	2.31876	0.0204078	0.0457505	144.482	134.472	151.645	170.395	163.427	212.742
ENSG00000141384	TAF4B	133.195	-0.89287	0.167797	-5.32114	1.03117e-07	4.87434e-07	174.336	162.258	182.979	88.2909	84.6804	110.233
ENSG00000151789	ZNF385D	23.9967	-0.706703	0.31676	-2.23104	0.0256785	0.0561501	29.7788	27.7157	31.2552	17.1585	16.4568	21.4227
ENSG00000151611	MMAA	52.6076	-0.184557	0.229802	-0.803114	0.421909	0.565503	56.478	52.5651	59.278	46.7338	44.8227	58.3482
ENSG00000154822	PLCL2	112.574	-0.911139	0.168953	-5.39285	6.93505e-08	3.3302e-07	147.952	137.702	155.287	73.9863	70.9607	92.3735
ENSG00000254726	MEX3A	94.8087	0.590814	0.185836	3.17921	0.00147675	0.00417227	76.5461	71.2428	80.341	108.414	103.98	135.357
ENSG00000035664	DAPK2	61.9471	-0.579278	0.214348	-2.70252	0.00688162	0.0171342	74.865	69.6782	78.5766	47.1203	45.1934	58.8307
ENSG00000168398	BDKRB2	123.977	0.0638422	0.161452	0.395425	0.692529	0.796727	122.622	114.126	128.701	120.53	115.601	150.484
ENSG00000102452	NALCN	64.5562	-0.832786	0.215328	-3.86752	0.000109946	0.00036882	83.0418	77.2886	87.1588	43.8442	42.0513	54.7405
ENSG00000166262	FAM227B	51.5011	-0.412028	0.231452	-1.78019	0.075045	0.1425	59.1969	55.0957	62.1317	41.8384	40.1275	52.2362
ENSG00000165061	ZMAT4	38.9719	0.38292	0.263066	1.4556	0.145503	0.247521	34.0632	31.7033	35.752	41.7701	40.062	52.1509
ENSG00000137819	PAQR5	112.398	-1.13428	0.183069	-6.19592	5.7945e-10	3.37363e-09	155.188	144.436	162.881	66.4836	63.7649	83.0062
ENSG00000172789	HOXC5	38.4231	0.763475	0.263193	2.90082	0.00372188	0.00978363	28.7014	26.7129	30.1244	45.8186	43.9449	57.2055
ENSG00000164056	SPRY1	50.1883	-2.02161	0.266688	-7.58044	3.44393e-14	2.63962e-13	79.4056	73.9043	83.3423	18.3905	17.6385	22.961
ENSG00000141519	CCDC40	31.3631	0.259067	0.282172	0.918116	0.358558	0.502744	28.8775	26.8768	30.3092	32.4979	31.169	40.5744
ENSG00000136425	CIB2	30.4622	-0.131558	0.288515	-0.455985	0.648401	0.76457	32.057	29.8361	33.6463	27.5188	26.3935	34.3578
ENSG00000134909	ARHGAP32	147.623	0.153635	0.145908	1.05296	0.292361	0.431308	141.316	131.525	148.322	147.825	141.78	184.563
ENSG00000125089	SH3TC1	84.008	0.572448	0.205231	2.78928	0.00528252	0.0134854	67.9436	63.2364	71.3121	95.0128	91.1274	118.626
ENSG00000205683	DPF3	74.0016	0.430662	0.205318	2.09754	0.0359462	0.0754033	63.378	58.9871	66.5201	80.3323	77.0473	100.297
ENSG00000204442	FAM155A	109.047	-0.582769	0.167035	-3.4889	0.000485004	0.00148295	131.899	122.761	138.438	82.8171	79.4304	103.399
ENSG00000102984	ZNF821	46.4508	0.0749102	0.251173	0.298242	0.765519	0.849097	45.4879	42.3364	47.7431	45.0563	43.2138	56.2538
ENSG00000140548	ZNF710	132.274	-0.752751	0.159132	-4.73035	2.24138e-06	9.27176e-06	167.667	156.05	175.979	93.574	89.7474	116.829
ENSG00000215375	MYL5	530.7	0.0551741	0.0861628	0.640347	0.521947	0.658372	526.294	489.832	552.386	514.218	493.19	642.012
ENSG00000240891	PLCXD2	32.4168	-1.18441	0.287146	-4.12477	3.71102e-05	0.000132616	44.9897	41.8727	47.2201	18.6157	17.8544	23.2421
ENSG00000072832	CRMP1	113.826	-0.411282	0.166928	-2.46383	0.0137462	0.0320399	131.178	122.09	137.681	92.7602	88.967	115.813
ENSG00000197128	ZNF772	78.7808	0.528471	0.20282	2.60562	0.00917076	0.0222812	65.1363	60.6235	68.3655	88.3522	84.7392	110.31
ENSG00000158079	PTPDC1	125.834	0.279622	0.161154	1.73512	0.0827192	0.154543	114.917	106.955	120.614	131.18	125.815	163.781
ENSG00000085982	USP40	132.802	0.862285	0.157828	5.46344	4.6699e-08	2.28552e-07	94.9659	88.3865	99.674	162.349	155.71	202.697
ENSG00000172456	FGGY	33.7607	-0.0109223	0.274101	-0.0398476	0.968215	0.983854	34.2609	31.8872	35.9594	31.9757	30.6681	39.9223
ENSG00000081913	PHLPP1	183.579	0.456972	0.133173	3.43142	0.000600428	0.00180735	156.02	145.211	163.755	201.397	193.161	251.448
ENSG00000164125	FAM198B	154.183	0.679251	0.142682	4.76059	1.93028e-06	8.05191e-06	119.613	111.326	125.543	180.121	172.755	224.885
ENSG00000150907	FOXO1	180.949	-2.0809	0.149573	-13.9122	5.33861e-44	1.3829e-42	293.24	272.924	307.778	65.1806	62.5152	81.3795
ENSG00000157625	TAB3	196.771	-1.26889	0.133235	-9.52376	1.6703e-21	1.90599e-20	280.215	260.801	294.107	109.352	104.88	136.528
ENSG00000147124	ZNF41	137.452	-0.235308	0.154617	-1.52188	0.12804	0.223283	149.729	139.355	157.152	119.613	114.722	149.34
ENSG00000079931	MOXD1	90.8575	-2.10212	0.20905	-10.0556	8.68062e-24	1.09645e-22	146.652	136.492	153.922	32.1216	30.808	40.1045
ENSG00000149972	CNTN5	105.89	-0.403341	0.168707	-2.39078	0.0168128	0.038402	121.75	113.315	127.786	86.5686	83.0286	108.083
ENSG00000134256	CD101	92.0622	-1.73948	0.194952	-8.92259	4.55513e-19	4.65016e-18	141.821	131.995	148.852	39.9406	38.3073	49.8667
ENSG00000145390	USP53	122.237	-1.44519	0.171074	-8.44774	2.96999e-17	2.71959e-16	179.326	166.902	188.216	61.9308	59.3983	77.322
ENSG00000187955	COL14A1	206.702	-0.768136	0.127246	-6.03663	1.57363e-09	8.83276e-09	262.515	244.327	275.529	144.954	139.027	180.978
ENSG00000262576	PCDHGA4	81.203	-1.04922	0.197072	-5.32404	1.01487e-07	4.80082e-07	110.382	102.735	115.855	50.1606	48.1093	62.6266
ENSG00000152689	RASGRP3	51.5416	-0.698753	0.236775	-2.95112	0.00316622	0.00842355	64.2702	59.8175	67.4565	37.2369	35.7142	46.4911
ENSG00000166387	PPFIBP2	55.9397	0.206459	0.226784	0.910377	0.362624	0.506794	52.5713	48.929	55.1776	57.0437	54.711	71.2203
ENSG00000175104	TRAF6	106.037	-0.170044	0.167965	-1.01238	0.311358	0.4519	113.534	105.668	119.162	94.8955	91.0149	118.479
ENSG00000073331	ALPK1	76.4329	-0.252222	0.195292	-1.29151	0.196527	0.315432	83.9244	78.11	88.0851	66.263	63.5533	82.7308
ENSG00000152402	GUCY1A2	128.747	-1.04987	0.16226	-6.47028	9.7823e-11	6.02485e-10	174.753	162.645	183.416	79.3764	76.1304	99.1032
ENSG00000021645	NRXN3	129.711	-2.27788	0.180359	-12.6297	1.44881e-36	2.9769e-35	214.561	199.695	225.198	41.6054	39.9041	51.9453
ENSG00000164604	GPR85	80.7232	0.0910678	0.191872	0.474628	0.635052	0.753507	79.1426	73.6594	83.0662	79.2745	76.0327	98.976
ENSG00000115041	KCNIP3	66.9105	-0.231516	0.212448	-1.08975	0.275822	0.411736	73.0379	67.9777	76.6589	58.5012	56.1089	73.04
ENSG00000152056	AP1S3	41.1242	-0.401425	0.255852	-1.56897	0.116654	0.206627	47.318	44.0397	49.6639	33.6895	32.3118	42.0621
ENSG00000197121	PGAP1	244.767	-0.956799	0.118486	-8.07524	6.7345e-16	5.74329e-15	325.494	302.943	341.631	157.698	151.249	196.89
ENSG00000197362	ZNF786	102.153	-0.244066	0.176162	-1.38546	0.165911	0.275325	111.903	104.151	117.451	88.8549	85.2214	110.937
ENSG00000154957	ZNF18	72.4971	0.538535	0.201504	2.67258	0.00752701	0.0186025	59.7107	55.5739	62.671	81.5599	78.2246	101.829
ENSG00000106819	ASPN	65.0648	-0.0882779	0.227887	-0.387375	0.698479	0.800604	67.7693	63.0741	71.129	59.947	57.4956	74.8452
ENSG00000103199	ZNF500	98.5415	0.185402	0.181487	1.02157	0.306983	0.447293	93.0688	86.6208	97.6828	99.5233	95.4535	124.257
ENSG00000119778	ATAD2B	212.795	0.0117886	0.124792	0.0944655	0.924739	0.956072	214.046	199.217	224.658	202.939	194.64	253.374
ENSG00000138771	SHROOM3	283.972	-1.14326	0.113216	-10.098	5.63745e-24	7.20523e-23	394.707	367.361	414.275	168.046	161.174	209.81
ENSG00000204956	PCDHGA1	80.3407	-0.522143	0.197717	-2.64086	0.00826969	0.0202599	95.2226	88.6254	99.9434	62.3546	59.8047	77.8511
ENSG00000156475	PPP2R2B	58.6358	-0.166152	0.220155	-0.754704	0.450427	0.592536	62.5381	58.2054	65.6385	52.4128	50.2695	65.4385
ENSG00000115556	PLCD4	104.254	0.296134	0.173476	1.70706	0.0878112	0.162459	94.6671	88.1084	99.3604	109.308	104.838	136.474
ENSG00000169155	ZBTB43	186.798	0.314225	0.131285	2.39345	0.0166906	0.0381499	168.305	156.645	176.649	196.788	188.741	245.694
ENSG00000196814	MVB12B	106.259	-0.828683	0.175886	-4.71147	2.45933e-06	1.01387e-05	137.448	127.925	144.262	72.7761	69.8001	90.8626
ENSG00000144504	ANKMY1	114.689	0.0682272	0.169402	0.402753	0.68713	0.79249	113.208	105.365	118.821	111.616	107.052	139.355
ENSG00000184226	PCDH9	151.595	1.36515	0.159038	8.58381	9.17792e-18	8.66625e-17	85.3153	79.4045	89.545	206.675	198.223	258.038
ENSG00000135540	NHSL1	137.008	-0.226225	0.150427	-1.50388	0.132611	0.229889	149.142	138.809	156.536	119.897	114.994	149.694
ENSG00000132535	DLG4	69.6629	1.19001	0.217783	5.4642	4.64996e-08	2.27649e-07	42.4438	39.5032	44.548	91.0651	87.3412	113.697
ENSG00000167767	KRT80	136.257	-1.54918	0.161865	-9.57083	1.06054e-21	1.22243e-20	204.082	189.943	214.2	65.5789	62.8972	81.8767
ENSG00000106868	SUSD1	103.736	-0.0521843	0.184091	-0.28347	0.776817	0.857641	106.641	99.2527	111.928	96.7217	92.7665	120.759
ENSG00000165675	ENOX2	112.095	-0.397056	0.166027	-2.39151	0.0167794	0.0383348	128.533	119.628	134.905	91.7905	88.0369	114.602
ENSG00000100626	GALNT16	91.3581	-0.974743	0.185964	-5.24156	1.59223e-07	7.40544e-07	121.818	113.378	127.857	58.29	55.9063	72.7763
ENSG00000140836	ZFHX3	522.731	0.107877	0.0853208	1.26437	0.206097	0.327538	508.109	472.906	533.299	514.921	493.864	642.89
ENSG00000066827	ZFAT	131.783	0.0664411	0.151979	0.437174	0.661985	0.774172	130.066	121.055	136.515	128.078	122.841	159.908
ENSG00000003137	CYP26B1	134.681	0.938176	0.156951	5.97752	2.26554e-09	1.25456e-08	92.994	86.5512	97.6043	167.565	160.713	209.209
ENSG00000139117	CPNE8	98.7918	-0.63247	0.177403	-3.56515	0.000363644	0.00113152	120.929	112.551	126.924	73.358	70.3581	91.5891
ENSG00000185046	ANKS1B	76.7832	-0.787485	0.208176	-3.78279	0.000155079	0.000510586	98.2845	91.4752	103.157	53.5473	51.3576	66.855
ENSG00000172197	MBOAT1	97.7124	-0.20504	0.183864	-1.11517	0.264776	0.399308	105.695	98.372	110.935	86.2262	82.7001	107.655
ENSG00000148082	SHC3	74.0341	0.371362	0.209051	1.77642	0.0756636	0.143478	64.9222	60.4243	68.1408	78.9757	75.7461	98.6029
ENSG00000109654	TRIM2	174.704	0.66028	0.136354	4.84238	1.2829e-06	5.44167e-06	136.675	127.206	143.451	203.124	194.818	253.605
ENSG00000126803	HSPA2	64.9387	-0.212633	0.207742	-1.02354	0.306051	0.446338	70.4595	65.578	73.9527	57.1795	54.8412	71.3898
ENSG00000048471	SNX29	239.388	-0.492659	0.118529	-4.15645	3.23237e-05	0.000116717	282.11	262.564	296.096	188.548	180.838	235.406
ENSG00000164136	IL15	49.3299	-0.407181	0.244853	-1.66296	0.09632	0.176066	56.862	52.9225	59.681	40.3234	38.6745	50.3447
ENSG00000138166	DUSP5	94.1444	-1.47599	0.189215	-7.80057	6.16278e-15	4.94451e-14	138.883	129.261	145.769	46.9508	45.0308	58.6191
ENSG00000173376	NDNF	101.316	-0.844641	0.178542	-4.73077	2.23671e-06	9.25442e-06	131.237	122.145	137.743	68.7232	65.9129	85.8025
ENSG00000151692	RNF144A	165.24	-0.56352	0.145394	-3.87582	0.000106265	0.000357465	199.017	185.229	208.884	126.638	121.459	158.11
ENSG00000152669	CCNO	62.1533	-0.780781	0.215327	-3.62603	0.000287812	0.000909729	79.1502	73.6665	83.0742	43.3234	41.5518	54.0902
ENSG00000171488	LRRC8C	248.481	-1.0331	0.119357	-8.65555	4.90525e-18	4.71254e-17	336.553	313.236	353.238	154.657	148.332	193.093
ENSG00000168769	TET2	360.236	-0.948068	0.100193	-9.46239	3.00994e-21	3.39863e-20	479.279	446.073	503.04	233.615	224.062	291.673
ENSG00000176225	RTTN	196.707	0.486393	0.135764	3.58263	0.000340151	0.00106406	165.793	154.307	174.013	218.421	209.489	272.704
ENSG00000196935	SRGAP1	338.674	0.0291998	0.102348	0.285299	0.775415	0.856581	338.191	314.761	354.958	324.535	311.264	405.189
ENSG00000132003	ZSWIM4	145.763	-1.43539	0.153379	-9.35841	8.09421e-21	8.99274e-20	214.008	199.181	224.618	74.4123	71.3693	92.9054
ENSG00000181690	PLAG1	205.319	-0.886828	0.127177	-6.97316	3.09901e-12	2.10173e-11	268.926	250.294	282.259	136.767	131.174	170.756
ENSG00000221866	PLXNA4	436.588	-2.78962	0.111603	-24.9958	6.79045e-138	8.88999e-136	765.626	712.582	803.584	104.128	99.8699	130.006
ENSG00000152229	PSTPIP2	104.9	-0.0540456	0.168846	-0.320088	0.748901	0.836984	107.905	100.429	113.254	97.7419	93.7449	122.033
ENSG00000196458	ZNF605	162.651	-0.387162	0.143374	-2.70036	0.00692637	0.0172348	186.379	173.466	195.619	134.017	128.536	167.323
ENSG00000196911	KPNA5	126.308	0.20392	0.160168	1.27316	0.202961	0.323589	118.684	110.461	124.568	128.554	123.297	160.503
ENSG00000185008	ROBO2	154.132	-0.422556	0.148275	-2.84982	0.00437444	0.0113421	178.385	166.026	187.229	125.16	120.042	156.265
ENSG00000171608	PIK3CD	227.609	-0.254951	0.120609	-2.11386	0.0345275	0.0727417	250.109	232.781	262.508	197.102	189.042	246.086
ENSG00000163219	ARHGAP25	94.4997	0.149964	0.180846	0.829234	0.406972	0.551753	90.5591	84.285	95.0488	94.4898	90.6258	117.973
ENSG00000175764	TTLL11	68.7838	-0.906126	0.211608	-4.2821	1.85139e-05	6.88534e-05	90.0967	83.8547	94.5634	45.2113	43.3625	56.4473
ENSG00000167528	ZNF641	118.229	-1.0195	0.167406	-6.09001	1.12904e-09	6.44937e-09	159.474	148.426	167.38	73.9773	70.9521	92.3623
ENSG00000172349	IL16	141.778	0.557146	0.148603	3.74923	0.000177375	0.00057859	115.652	107.639	121.385	160.022	153.478	199.791
ENSG00000144426	NBEAL1	196.807	0.313048	0.125658	2.49127	0.0127288	0.0299348	177.264	164.983	186.052	207.094	198.625	258.561
ENSG00000132561	MATN2	112.256	-0.872658	0.167204	-5.21914	1.79759e-07	8.30671e-07	146.398	136.256	153.656	75.1881	72.1134	93.874
ENSG00000143248	RGS5	51.4081	-0.184316	0.231026	-0.797815	0.424978	0.568397	55.1246	51.3055	57.8575	45.6216	43.756	56.9595
ENSG00000197536	C5orf56	38.0145	-0.550744	0.263012	-2.09399	0.0362611	0.0759645	45.4422	42.2939	47.6951	29.1728	27.9798	36.4229
ENSG00000077157	PPP1R12B	213.803	-0.274273	0.12838	-2.13641	0.0326463	0.0693287	236.414	220.034	248.134	183.83	176.313	229.516
ENSG00000075213	SEMA3A	113.749	-1.06451	0.173277	-6.1434	8.0773e-10	4.65791e-09	154.626	143.914	162.292	69.5253	66.6822	86.8039
ENSG00000198947	DMD	145.552	-1.40233	0.153522	-9.13443	6.57494e-20	6.98443e-19	212.576	197.849	223.115	75.6275	72.5349	94.4226
ENSG00000250510	GPR162	57.914	-1.67889	0.249453	-6.73029	1.69322e-11	1.09542e-10	88.1711	82.0625	92.5424	25.8964	24.8374	32.3322
ENSG00000136653	RASSF5	113.068	-1.14647	0.17864	-6.41776	1.38298e-10	8.41865e-10	156.804	145.94	164.578	66.6109	63.887	83.1652
ENSG00000188191	PRKAR1B	116.116	0.0109816	0.1625	0.0675791	0.946121	0.970103	116.87	108.773	122.664	110.743	106.215	138.266
ENSG00000143995	MEIS1	101.486	-0.445458	0.175068	-2.54449	0.0109439	0.0261421	118.27	110.076	124.134	81.6748	78.3349	101.973
ENSG00000126775	ATG14	191.779	0.438049	0.134953	3.24593	0.00117069	0.00336	164.272	152.891	172.416	209.286	200.727	261.298
ENSG00000144026	ZNF514	70.9485	-0.131734	0.205092	-0.642317	0.520668	0.657314	74.9392	69.7473	78.6545	64.3224	61.6921	80.3079
ENSG00000166439	RNF169	415.616	0.140921	0.0909246	1.54987	0.121173	0.213228	398.955	371.314	418.734	413.67	396.754	516.476
ENSG00000167733	HSD11B1L	38.77	0.562132	0.264627	2.12424	0.0336502	0.0711953	31.5018	29.3193	33.0636	43.7385	41.9498	54.6084
ENSG00000134470	IL15RA	53.0558	-0.242857	0.236486	-1.02694	0.304449	0.44447	58.0414	54.0202	60.9189	46.1254	44.2392	57.5886
ENSG00000135314	KHDC1	55.7087	0.111865	0.223953	0.499504	0.617424	0.738197	53.9766	50.237	56.6526	54.8517	52.6086	68.4835
ENSG00000165632	TAF3	192.498	0.0562637	0.132189	0.425631	0.670377	0.781025	190.435	177.241	199.876	186.205	178.591	232.481
ENSG00000111266	DUSP16	116.492	-0.37131	0.160352	-2.31559	0.0205808	0.046085	132.662	123.471	139.239	96.4453	92.5014	120.414
ENSG00000173588	CCDC41	90.1051	0.398561	0.186193	2.14057	0.0323084	0.0687241	78.5435	73.1018	82.4374	97.3639	93.3824	121.561
ENSG00000152495	CAMK4	113.034	-0.947769	0.17079	-5.54934	2.86756e-08	1.43534e-07	149.926	139.539	157.359	73.0936	70.1045	91.2589
ENSG00000170873	MTSS1	118.81	-0.281756	0.163207	-1.72637	0.0842804	0.157066	131.859	122.723	138.396	102	97.829	127.349
ENSG00000198589	LRBA	308.057	-0.139738	0.104228	-1.3407	0.180019	0.293808	326.551	303.927	342.741	278.737	267.339	348.01
ENSG00000023892	DEF6	74.0551	0.59216	0.20596	2.87512	0.00403873	0.0105507	59.6231	55.4923	62.5791	84.5244	81.0679	105.531
ENSG00000174485	DENND4A	225.048	0.376786	0.124408	3.02863	0.00245663	0.00668253	197.686	183.99	207.487	241.385	231.514	301.374
ENSG00000159674	SPON2	47.4932	0.200645	0.242649	0.826896	0.408296	0.552918	44.7599	41.6588	46.9789	48.3725	46.3944	60.3941
ENSG00000128596	CCDC136	58.528	-0.120285	0.219112	-0.548963	0.583031	0.709108	61.5407	57.277	64.5917	53.243	51.0657	66.475
ENSG00000186020	ZNF529	158.794	-0.760119	0.14188	-5.35747	8.4396e-08	4.0208e-07	201.619	187.65	211.615	111.949	107.371	139.771
ENSG00000136141	LRCH1	190.976	0.772426	0.131131	5.8905	3.85023e-09	2.0938e-08	142.238	132.384	149.29	228.48	219.137	285.263
ENSG00000138311	ZNF365	159.37	-1.5511	0.151658	-10.2276	1.4923e-24	1.94975e-23	239.438	222.849	251.308	76.8379	73.6958	95.9338
ENSG00000158711	ELK4	298.178	0.39343	0.105342	3.73479	0.000187874	0.000610983	260.089	242.07	272.984	321.267	308.129	401.109
ENSG00000087301	TXNDC16	168.491	0.245516	0.139527	1.75963	0.0784706	0.147903	155.772	144.979	163.494	173.662	166.56	216.821
ENSG00000149571	KIRREL3	74.0372	-0.887485	0.209318	-4.23989	2.23633e-05	8.24257e-05	96.9859	90.2666	101.794	49.3013	47.2852	61.5538
ENSG00000151376	ME3	74.5097	-0.203241	0.200676	-1.01278	0.311165	0.451746	80.5252	74.9463	84.5174	65.7748	63.085	82.1213
ENSG00000119684	MLH3	144.802	0.0930476	0.152776	0.609047	0.542493	0.675575	141.677	131.862	148.701	142.109	136.297	177.426
ENSG00000185513	L3MBTL1	59.0152	-0.210168	0.21843	-0.962176	0.335961	0.478083	63.8211	59.3994	66.9851	51.8808	49.7592	64.7743
ENSG00000149289	ZC3H12C	270.932	-0.278826	0.109118	-2.55528	0.0106103	0.0254311	300.181	279.384	315.063	232.679	223.164	290.505
ENSG00000115841	RMDN2	55.0583	-0.103717	0.234061	-0.44312	0.657679	0.771268	57.7056	53.7077	60.5665	50.5016	48.4365	63.0524
ENSG00000122035	RASL11A	36.2644	-1.01992	0.287062	-3.55296	0.000380921	0.00118262	48.3109	44.9639	50.7061	22.4042	21.488	27.9721
ENSG00000272047	GTF2H5	325.179	0.0957494	0.102919	0.930339	0.352196	0.495868	317.669	295.66	333.418	319.232	306.178	398.569
ENSG00000157445	CACNA2D3	93.5208	0.112835	0.179521	0.628536	0.529653	0.665018	90.8525	84.5581	95.3567	92.3874	88.6094	115.348
ENSG00000119772	DNMT3A	124.335	-0.154502	0.156894	-0.984754	0.324745	0.466611	132.364	123.193	138.926	111.833	107.259	139.626
ENSG00000047056	WDR37	158.507	0.523506	0.143298	3.65327	0.00025892	0.000824188	131.314	122.216	137.824	177.505	170.246	221.619
ENSG00000187535	IFT140	139.328	0.381299	0.162771	2.34255	0.0191523	0.0432208	121.968	113.518	128.015	149.396	143.286	186.524
ENSG00000197162	ZNF785	86.9742	-0.130482	0.184832	-0.705947	0.480221	0.620299	91.6834	85.3314	96.2288	78.7628	75.5419	98.3371
ENSG00000171310	CHST11	94.7278	0.422591	0.192335	2.19716	0.0280091	0.0607256	81.6403	75.9841	85.6878	102.903	98.6946	128.476
ENSG00000074047	GLI2	195.893	0.282238	0.132936	2.12312	0.0337441	0.0713471	178.478	166.113	187.327	204.106	195.76	254.831
ENSG00000171132	PRKCE	131.365	0.0742332	0.160054	0.463802	0.64279	0.759989	129.144	120.196	135.546	127.858	122.63	159.634
ENSG00000111110	PPM1H	235.232	-0.307007	0.116927	-2.62563	0.00864886	0.0211138	262.727	244.525	275.752	199.708	191.541	249.34
ENSG00000175471	MCTP1	71.0451	1.03178	0.211686	4.87411	1.09298e-06	4.6729e-06	47.0023	43.7459	49.3325	90.3701	86.6745	112.829
ENSG00000044459	CNTLN	183.516	0.317594	0.14003	2.26805	0.0233264	0.0515361	165.225	153.778	173.417	193.638	185.72	241.762
ENSG00000037965	HOXC8	146.443	-0.522773	0.152393	-3.43043	0.000602619	0.0018131	173.814	161.772	182.431	113.769	109.116	142.043
ENSG00000196739	COL27A1	249.694	0.854832	0.115283	7.4151	1.21531e-13	9.0187e-13	179.505	167.068	188.404	305.292	292.807	381.163
ENSG00000154240	CEP112	79.9679	-0.00281258	0.195466	-0.0143891	0.98852	0.994891	80.6212	75.0356	84.6181	75.6679	72.5736	94.4731
ENSG00000180447	GAS1	118.306	0.714189	0.164919	4.33055	1.48736e-05	5.59378e-05	90.2529	84	94.7274	139.24	133.546	173.844
ENSG00000117676	RPS6KA1	114.086	0.740276	0.164497	4.50025	6.78732e-06	2.6584e-05	86.1701	80.2001	90.4422	135.367	129.831	169.008
ENSG00000137393	RNF144B	101.682	-1.55394	0.183903	-8.4498	2.91792e-17	2.67824e-16	152.355	141.8	159.909	48.7959	46.8005	60.9228
ENSG00000178700	DHFRL1	177.709	0.0325335	0.139131	0.233834	0.815114	0.885195	177.471	165.175	186.269	170.698	163.718	213.121
ENSG00000146426	TIAM2	91.0042	-0.178883	0.181523	-0.985458	0.324399	0.466184	97.517	90.7608	102.352	81.0103	77.6975	101.143
ENSG00000165506	DNAAF2	120.909	0.115277	0.157005	0.734224	0.462813	0.604602	117.198	109.079	123.009	119.38	114.498	149.049
ENSG00000110395	CBL	498.531	-0.450214	0.0860781	-5.2303	1.69236e-07	7.8523e-07	580.887	540.643	609.686	399.828	383.478	499.194
ENSG00000126249	PDCD2L	31.9625	0.200934	0.280586	0.716121	0.473917	0.614427	30.0491	27.9673	31.5389	32.4809	31.1527	40.5531
ENSG00000173918	C1QTNF1	93.8953	-1.33922	0.186189	-7.19283	6.34641e-13	4.50267e-12	135.066	125.708	141.762	50.2005	48.1476	62.6764
ENSG00000156232	WHAMM	144.899	0.330145	0.147888	2.2324	0.0255885	0.0559723	129.678	120.693	136.107	153.305	147.036	191.405
ENSG00000143303	RRNAD1	67.9631	0.0380028	0.20736	0.18327	0.854586	0.909845	67.6895	62.9999	71.0453	65.3537	62.6812	81.5956
ENSG00000170417	TMEM182	54.4832	-1.05438	0.23143	-4.55593	5.2154e-06	2.07374e-05	73.7376	68.6289	77.3933	33.3886	32.0232	41.6864
ENSG00000081026	MAGI3	237.461	-0.164679	0.11886	-1.38549	0.165903	0.275325	253.573	236.005	266.144	212.735	204.035	265.604
ENSG00000172667	ZMAT3	248.071	-0.0434999	0.116717	-0.372695	0.709375	0.807808	254.017	236.418	266.611	231.781	222.303	289.383
ENSG00000082458	DLG3	99.3008	0.0811042	0.174716	0.464205	0.642501	0.759833	97.4249	90.6752	102.255	96.9157	92.9525	121.001
ENSG00000197077	KIAA1671	414.328	-0.732709	0.0924157	-7.9284	2.21981e-15	1.82405e-14	522.258	486.075	548.15	295.548	283.462	368.998
ENSG00000088808	PPP1R13B	150.591	-0.434599	0.148511	-2.92637	0.00342938	0.00906765	175.132	162.999	183.814	121.856	116.873	152.14
ENSG00000166750	SLFN5	223.869	0.334076	0.124474	2.6839	0.0072768	0.0180393	199.664	185.83	209.562	236.687	227.008	295.509
ENSG00000100784	RPS6KA5	165.241	-1.2796	0.144555	-8.85202	8.59505e-19	8.64352e-18	235.962	219.614	247.661	91.4015	87.6638	114.117
ENSG00000142207	URB1	495.468	1.42571	0.0886312	16.0858	3.20758e-58	1.16168e-56	270.971	252.198	284.405	684.562	656.568	854.691
ENSG00000189319	FAM53B	174.584	0.818045	0.141154	5.79541	6.81556e-09	3.61012e-08	127.226	118.412	133.534	210.932	202.306	263.353
ENSG00000170921	TANC2	252.227	-1.0062	0.115406	-8.71875	2.81284e-18	2.7526e-17	339.792	316.251	356.638	159.084	152.579	198.62
ENSG00000152217	SETBP1	406.781	-1.25323	0.0989776	-12.6617	9.63697e-37	1.99281e-35	578.265	538.202	606.934	228.128	218.799	284.822
ENSG00000088854	C20orf194	321.984	0.194623	0.102241	1.90356	0.0569673	0.112552	303.555	282.524	318.604	326.688	313.329	407.878
ENSG00000152413	HOMER1	147.194	-0.702045	0.147931	-4.74576	2.07723e-06	8.63701e-06	183.846	171.109	192.96	106.274	101.928	132.685
ENSG00000165997	ARL5B	342.5	0.379189	0.10128	3.74397	0.000181134	0.000590254	300.628	279.8	315.532	367.693	352.657	459.073
ENSG00000111877	MCM9	107.713	0.359358	0.172122	2.08781	0.0368148	0.0769996	95.2829	88.6816	100.007	114.948	110.248	143.515
ENSG00000138193	PLCE1	358.99	-1.17413	0.0989012	-11.8717	1.65991e-32	2.96701e-31	501.663	466.907	526.534	209.061	200.512	261.017
ENSG00000180758	GPR157	99.4924	-0.0399906	0.177828	-0.224883	0.82207	0.88945	101.706	94.6596	106.748	93.0287	89.2245	116.148
ENSG00000140691	ARMC5	160.895	0.44275	0.1397	3.16928	0.00152815	0.00430182	137.835	128.286	144.669	176.177	168.973	219.961
ENSG00000170153	RNF150	124.767	-0.12461	0.157596	-0.79069	0.429125	0.572377	131.261	122.167	137.769	113.223	108.593	141.361
ENSG00000204611	ZNF616	119.946	-0.124583	0.158892	-0.784072	0.432998	0.576062	126.555	117.787	132.83	109.166	104.702	136.296
ENSG00000121236	TRIM6	88.9741	0.549787	0.185468	2.96433	0.00303346	0.00810821	72.7248	67.6863	76.3303	100.114	96.0199	124.994
ENSG00000158987	RAPGEF6	99.139	-0.480744	0.176067	-2.73046	0.0063246	0.0158882	116.504	108.432	122.28	78.5111	75.3006	98.0229
ENSG00000170222	ADPRM	56.2194	-0.278054	0.221737	-1.25398	0.20985	0.331846	62.2648	57.951	65.3517	48.2891	46.3144	60.29
ENSG00000213760	ATP6V1G2	121.468	0.168047	0.167022	1.00614	0.31435	0.455331	115.135	107.158	120.843	121.648	116.673	151.88
ENSG00000023445	BIRC3	219.214	0.941593	0.124995	7.53304	4.95742e-14	3.74567e-13	151.419	140.929	158.926	273.488	262.304	341.456
ENSG00000158023	WDR66	78.0131	0.626091	0.194631	3.21682	0.00129621	0.00369289	61.8625	57.5766	64.9295	89.7861	86.1145	112.1
ENSG00000164619	BMPER	126.268	-1.58772	0.181032	-8.77038	1.78057e-18	1.75664e-17	189.358	176.239	198.745	59.2436	56.8209	73.9669
ENSG00000116127	ALMS1	418.14	0.307696	0.0920527	3.34261	0.000829956	0.00244025	377.699	351.532	396.425	439.624	421.646	548.88
ENSG00000146094	DOK3	61.4638	0.759572	0.224119	3.38914	0.000701111	0.00209189	46.0798	42.8873	48.3643	73.3625	70.3625	91.5947
ENSG00000186073	C15orf41	100.425	-0.173017	0.175555	-0.985545	0.324357	0.466157	107.414	99.9721	112.739	89.5956	85.9317	111.862
ENSG00000158467	AHCYL2	161.971	-0.0567592	0.138061	-0.411116	0.680987	0.788449	166.658	155.112	174.92	150.678	144.516	188.124
ENSG00000154265	ABCA5	145.537	0.386799	0.149058	2.59496	0.0094602	0.0229327	127.077	118.273	133.377	156.248	149.859	195.079
ENSG00000124217	MOCS3	116.065	-0.0369417	0.166299	-0.22214	0.824205	0.890972	118.392	110.19	124.262	108.52	104.083	135.49
ENSG00000137821	LRRC49	114.572	-0.050403	0.171911	-0.293192	0.769376	0.851901	117.545	109.402	123.373	106.744	102.379	133.272
ENSG00000167306	MYO5B	71.3897	-1.7803	0.225236	-7.90415	2.69758e-15	2.20634e-14	110.199	102.564	115.662	30.1692	28.9355	37.6669
ENSG00000196850	PPTC7	348.47	-0.23173	0.0982772	-2.35793	0.0183774	0.0416175	380.214	353.872	399.064	304.495	292.043	380.168
ENSG00000198105	ZNF248	140.118	-0.154511	0.151288	-1.02131	0.307109	0.447361	149.248	138.908	156.647	126.097	120.941	157.435
ENSG00000170365	SMAD1	96.0768	0.364321	0.178697	2.03876	0.0414736	0.0854795	84.685	78.8179	88.8834	102.515	98.3228	127.992
ENSG00000102908	NFAT5	501.784	-0.738135	0.0875665	-8.42942	3.47385e-17	3.17347e-16	632.467	588.649	663.823	356.571	341.99	445.187
ENSG00000163959	SLC51A	170.896	0.0790629	0.134113	0.589525	0.555509	0.686013	167.906	156.273	176.23	166.792	159.972	208.244
ENSG00000196233	LCOR	147.918	-0.397173	0.143932	-2.75945	0.00578987	0.0146608	169.754	157.993	178.17	121.218	116.261	151.344
ENSG00000162419	GMEB1	150.248	0.173742	0.145625	1.19308	0.232838	0.360917	142.399	132.533	149.458	151.048	144.872	188.587
ENSG00000134769	DTNA	93.8	0.168313	0.183135	0.919067	0.358061	0.502083	88.9972	82.8313	93.4094	94.0487	90.2027	117.422
ENSG00000145284	SCD5	144.716	-0.881328	0.158088	-5.57491	2.47656e-08	1.24963e-07	189.083	175.983	198.458	96.5288	92.5814	120.518
ENSG00000100490	CDKL1	49.0356	-1.26233	0.243416	-5.1859	2.14969e-07	9.85391e-07	69.2996	64.4984	72.7353	27.1669	26.0559	33.9184
ENSG00000100647	KIAA0247	255.724	-0.713971	0.115022	-6.20724	5.39233e-10	3.14894e-09	320.52	298.314	336.41	183.754	176.24	229.421
ENSG00000254122	PCDHGB7	128.961	-0.877358	0.161635	-5.42803	5.69781e-08	2.76278e-07	168.362	156.698	176.709	86.1871	82.6627	107.607
ENSG00000027001	MIPEP	113.303	0.626482	0.165508	3.78521	0.000153576	0.000505983	89.973	83.7395	94.4336	130.621	125.279	163.083
ENSG00000177054	ZDHHC13	122.256	-0.632749	0.158642	-3.98853	6.6483e-05	0.000230072	149.936	139.548	157.37	90.9368	87.2181	113.537
ENSG00000111696	NT5DC3	197.32	-0.756573	0.129771	-5.83005	5.5411e-09	2.96833e-08	250.39	233.043	262.804	139.372	133.673	174.009
ENSG00000107882	SUFU	161.253	-0.318265	0.139437	-2.28251	0.0224594	0.0498595	180.786	168.261	189.749	136.354	130.778	170.24
ENSG00000187024	PTRH1	120.42	-0.545243	0.162281	-3.35986	0.000779822	0.00230614	144.277	134.281	151.43	92.9762	89.1741	116.083
ENSG00000156853	ZNF689	156.744	0.0404453	0.142392	0.284042	0.776378	0.857352	155.99	145.182	163.723	150.862	144.693	188.355
ENSG00000175198	PCCA	88.3537	0.173962	0.185307	0.938777	0.347845	0.491171	83.6365	77.842	87.7829	88.7305	85.102	110.782
ENSG00000164241	C5orf63	49.1553	-0.905116	0.251845	-3.59394	0.000325718	0.00102171	64.6377	60.1595	67.8422	32.4585	31.1311	40.5251
ENSG00000049192	ADAMTS6	240.506	-0.242796	0.114915	-2.11283	0.0346157	0.0729036	263.192	244.958	276.241	209.167	200.614	261.15
ENSG00000186153	WWOX	44.2051	-0.222642	0.247135	-0.900889	0.367648	0.512337	48.0969	44.7646	50.4814	38.7618	37.1767	48.395
ENSG00000083123	BCKDHB	106.666	0.243006	0.169836	1.43083	0.152479	0.257048	98.7479	91.9065	103.644	109.898	105.404	137.21
ENSG00000171877	FRMD5	173.146	-0.360222	0.14259	-2.52628	0.0115277	0.0274028	195.959	182.383	205.674	143.561	137.69	179.239
ENSG00000241839	PLEKHO2	150.741	0.976528	0.147053	6.64065	3.12308e-11	1.9899e-10	102.394	95.2997	107.47	189.473	181.725	236.561
ENSG00000162849	KIF26B	417.019	-0.19823	0.0922821	-2.14809	0.0317066	0.0676967	450.232	419.039	472.553	369.039	353.948	460.753
ENSG00000172954	LCLAT1	191.106	-0.283714	0.139055	-2.0403	0.0413205	0.0852091	211.238	196.603	221.71	163.183	156.51	203.737
ENSG00000151743	AMN1	52.2655	0.351945	0.231706	1.51893	0.12878	0.224392	46.2369	43.0335	48.5292	55.4937	53.2244	69.2852
ENSG00000143466	IKBKE	142.322	-0.0135675	0.147574	-0.0919369	0.926748	0.956975	144.472	134.463	151.635	134.589	129.085	168.037
ENSG00000110497	AMBRA1	224.058	0.000346044	0.118064	0.00293097	0.997661	0.998986	226.177	210.507	237.39	212.746	204.046	265.618
ENSG00000134698	AGO4	238.444	-0.72573	0.11928	-6.08426	1.17031e-09	6.65767e-09	300.127	279.334	315.007	170.667	163.687	213.081
ENSG00000113448	PDE4D	197.476	-1.3529	0.1379	-9.81071	1.01253e-22	1.22084e-21	285.391	265.618	299.539	105.072	100.775	131.184
ENSG00000090339	ICAM1	105.637	1.13507	0.17887	6.34576	2.21336e-10	1.33063e-09	66.5919	61.9783	69.8933	137.537	131.913	171.718
ENSG00000141084	RANBP10	234.662	-0.0469357	0.116489	-0.402918	0.687008	0.792444	240.695	224.02	252.628	219.103	210.143	273.555
ENSG00000166979	EVA1C	68.0764	0.685508	0.208692	3.28479	0.00102058	0.00295763	52.7251	49.0722	55.3391	79.7417	76.4808	99.5593
ENSG00000167074	TEF	201.636	-0.242549	0.133559	-1.81605	0.069363	0.133054	220.711	205.419	231.653	175.436	168.261	219.035
ENSG00000119042	SATB2	270.054	-0.131339	0.110649	-1.18699	0.235233	0.363699	284.772	265.043	298.89	244.495	234.497	305.257
ENSG00000162639	HENMT1	81.4708	0.170219	0.191169	0.890412	0.373245	0.51794	77.6324	72.2539	81.4812	82.1473	78.7881	102.563
ENSG00000186871	ERCC6L	226.883	0.489778	0.12731	3.84714	0.000119505	0.000399162	190.563	177.36	200.01	251.643	241.353	314.182
ENSG00000134490	TMEM241	80.9095	0.360825	0.19444	1.85571	0.0634944	0.123422	71.4736	66.5218	75.017	86.3126	82.783	107.763
ENSG00000186854	TRABD2A	253.913	-0.73945	0.114468	-6.45988	1.04785e-10	6.44343e-10	320.2	298.016	336.074	180.357	172.982	225.18
ENSG00000172728	FUT10	103.032	0.0835334	0.171402	0.487353	0.626008	0.745653	101.153	94.1452	106.168	100.794	96.6724	125.844
ENSG00000148400	NOTCH1	471.444	-0.164903	0.100562	-1.63981	0.101044	0.183456	502.413	467.605	527.321	421.434	404.2	526.169
ENSG00000151702	FLI1	154.038	-0.0503592	0.147675	-0.341014	0.733093	0.82531	157.834	146.899	165.659	143.335	137.473	178.956
ENSG00000182568	SATB1	171.172	-0.442136	0.140091	-3.15606	0.00159914	0.00448843	198.778	185.006	208.633	137.588	131.962	171.782
ENSG00000170871	KIAA0232	411.56	0.758607	0.0916482	8.27737	1.25921e-16	1.12022e-15	308.802	287.408	324.112	491.307	471.216	613.408
ENSG00000124782	RREB1	404.54	-0.0452942	0.0915787	-0.494594	0.620887	0.741285	415.101	386.342	435.68	378.292	362.823	472.306
ENSG00000130962	PRRG1	162.286	-0.144032	0.14596	-0.986788	0.323747	0.465453	171.562	159.676	180.067	146.006	140.036	182.292
ENSG00000198825	INPP5F	212.819	-0.405147	0.123313	-3.28552	0.00101795	0.00295135	245.016	228.041	257.163	173.997	166.882	217.24
ENSG00000137075	RNF38	229.455	0.275687	0.119255	2.31175	0.0207916	0.0465302	209.669	195.143	220.064	238.69	228.929	298.009
ENSG00000101935	AMMECR1	255.435	-1.00709	0.11703	-8.60546	7.60131e-18	7.19507e-17	343.86	320.037	360.907	160.888	154.309	200.873
ENSG00000139178	C1RL	111.756	1.42591	0.177384	8.03857	9.08913e-16	7.69043e-15	60.8929	56.6742	63.9118	153.857	147.566	192.094
ENSG00000196456	ZNF775	81.1823	0.450377	0.194394	2.31682	0.0205134	0.0459447	69.2681	64.4691	72.7022	89.0061	85.3664	111.126
ENSG00000106346	USP42	265.718	-0.0464174	0.112775	-0.411592	0.680639	0.788429	272.448	253.572	285.955	248.096	237.95	309.753
ENSG00000102763	VWA8	322.925	-0.533524	0.101208	-5.27156	1.35268e-07	6.33847e-07	385.842	359.11	404.97	250.675	240.424	312.974
ENSG00000145332	KLHL8	262.14	0.01949	0.113188	0.172191	0.863287	0.915642	263.022	244.799	276.062	250.708	240.456	313.015
ENSG00000159714	ZDHHC1	75.9519	0.645155	0.19602	3.29127	0.000997355	0.00289293	59.8147	55.6707	62.7802	87.9687	84.3714	109.831
ENSG00000102218	RP2	202.959	0.241777	0.130262	1.85609	0.0634411	0.12333	187.936	174.916	197.254	208.979	200.433	260.914
ENSG00000087095	NLK	162.252	-1.26802	0.146108	-8.67863	4.00557e-18	3.88643e-17	230.89	214.893	242.337	90.1576	86.4708	112.564
ENSG00000064042	LIMCH1	164.268	-0.0185204	0.137585	-0.13461	0.89292	0.933952	167.039	155.466	175.32	155.078	148.737	193.619
ENSG00000141179	PCTP	109.684	-0.420008	0.164947	-2.54631	0.0108867	0.0260293	126.744	117.963	133.028	89.0845	85.4416	111.224
ENSG00000047578	KIAA0556	159.06	-0.114174	0.138908	-0.821944	0.411109	0.555428	167.12	155.541	175.405	145.2	139.262	181.286
ENSG00000138050	THUMPD2	102.568	0.746555	0.177486	4.20627	2.59625e-05	9.50586e-05	77.2959	71.9407	81.128	121.955	116.968	152.264
ENSG00000112624	GLTSCR1L	363.804	-0.0523382	0.0951987	-0.549778	0.582471	0.708784	373.915	348.01	392.453	339.1	325.233	423.373
ENSG00000132005	RFX1	189.307	0.252587	0.131647	1.91867	0.0550257	0.109318	174.235	162.164	182.873	195.2	187.218	243.712
ENSG00000189079	ARID2	396.268	-0.4745	0.0945233	-5.01993	5.16902e-07	2.2804e-06	464.993	432.777	488.046	314.714	301.845	392.928
ENSG00000166394	CYB5R2	50.957	0.513748	0.233566	2.19959	0.0278361	0.0603978	42.3317	39.3988	44.4303	56.8366	54.5124	70.9617
ENSG00000139832	RAB20	84.1081	-0.251157	0.190687	-1.31711	0.187801	0.304378	92.2864	85.8926	96.8616	72.9191	69.9372	91.0411
ENSG00000170085	SIMC1	120.623	-0.903968	0.163474	-5.52975	3.20683e-08	1.5965e-07	158.498	147.517	166.356	79.6546	76.3973	99.4506
ENSG00000179241	LDLRAD3	197.098	-0.903813	0.136352	-6.62852	3.39064e-11	2.14977e-10	258.643	240.724	271.466	129.998	124.682	162.305
ENSG00000051341	POLQ	400.269	0.526815	0.0924963	5.69553	1.22993e-08	6.38048e-08	331.042	308.107	347.454	448.518	430.176	559.984
ENSG00000153976	HS3ST3A1	95.1352	0.101646	0.177465	0.572768	0.566802	0.696187	92.5407	86.1293	97.1285	93.3771	89.5586	116.583
ENSG00000089123	TASP1	108.014	-0.125208	0.169187	-0.74006	0.459264	0.601385	113.596	105.726	119.228	97.945	93.9397	122.287
ENSG00000179431	FJX1	131.909	-0.751151	0.166665	-4.50696	6.57631e-06	2.58306e-05	166.812	155.255	175.082	93.2003	89.3891	116.363
ENSG00000204444	APOM	219.616	0.19356	0.122556	1.57935	0.114256	0.203177	206.769	192.444	217.02	222.363	213.27	277.625
ENSG00000150977	RILPL2	77.1971	0.507101	0.196506	2.58058	0.00986331	0.0238234	64.389	59.9281	67.5812	86.0545	82.5355	107.441
ENSG00000072121	ZFYVE26	470.485	0.177629	0.0971181	1.829	0.067399	0.129946	445.549	414.68	467.638	473.888	454.51	591.66
ENSG00000260456	C16orf95	25.1457	0.980992	0.315026	3.114	0.00184569	0.00511618	16.9169	15.7449	17.7556	31.4006	30.1165	39.2044
ENSG00000171914	TLN2	439.028	0.506109	0.0915422	5.5287	3.22617e-08	1.60571e-07	366.024	340.665	384.17	488.847	468.856	610.336
ENSG00000184304	PRKD1	196.415	0.549495	0.128499	4.27625	1.90064e-05	7.059e-05	160.862	149.717	168.837	221.399	212.346	276.422
ENSG00000127124	HIVEP3	196.74	-0.271232	0.131259	-2.06639	0.0387921	0.0807082	216.853	201.829	227.604	168.976	162.066	210.971
ENSG00000261796	ISY1-RAB43	0.664659	-0.406582	0.299326	-1.35832	0.174361	NA	0.712743	0.663363	0.748079	0.505649	0.484971	0.631314
ENSG00000154310	TNIK	238.968	-1.49566	0.124414	-12.0216	2.73474e-33	5.02736e-32	355.727	331.081	373.363	118.628	113.777	148.11
ENSG00000100739	BDKRB1	73.4874	1.28404	0.21233	6.04737	1.47225e-09	8.29014e-09	42.8703	39.9002	44.9957	98.175	94.1603	122.574
ENSG00000114948	ADAM23	202.791	-0.0425339	0.126762	-0.335541	0.737217	0.828556	207.472	193.098	217.758	189.437	181.69	236.516
ENSG00000124523	SIRT5	120.292	-0.00182394	0.157542	-0.0115775	0.990763	0.995696	121.452	113.038	127.473	114.068	109.404	142.417
ENSG00000158321	AUTS2	152.788	0.229403	0.145556	1.57604	0.115016	0.204304	141.927	132.094	148.963	156.47	150.072	195.357
ENSG00000076864	RAP1GAP	118.669	1.2204	0.166305	7.33837	2.16213e-13	1.58328e-12	71.7564	66.785	75.3139	157.235	150.805	196.311
ENSG00000182118	FAM89A	82.6436	-0.575663	0.194047	-2.96662	0.00301093	0.00805687	100.046	93.1144	105.006	63.1272	60.5457	78.8157
ENSG00000204084	INPP5B	185.199	0.397412	0.129972	3.05768	0.00223058	0.00610706	161.352	150.173	169.351	199.856	191.683	249.525
ENSG00000103047	TANGO6	200.729	0.0302686	0.125764	0.240677	0.809805	0.881208	200.529	186.636	210.471	192.574	184.699	240.433
ENSG00000157680	DGKI	125.37	-0.945373	0.162918	-5.80276	6.52334e-09	3.46196e-08	166.52	154.983	174.776	81.3187	77.9933	101.528
ENSG00000059377	TBXAS1	40.4176	-0.136027	0.25748	-0.528302	0.59729	0.721334	42.8281	39.8609	44.9514	36.6513	35.1525	45.76
ENSG00000128536	CDHR3	73.0412	-0.854166	0.203994	-4.18721	2.82406e-05	0.000102682	94.5583	88.0071	99.2462	49.1903	47.1787	61.4151
ENSG00000084093	REST	396.534	-0.168044	0.097417	-1.72499	0.0845286	0.157453	423.573	394.227	444.572	354.528	340.031	442.637
ENSG00000198959	TGM2	197.499	1.63095	0.139559	11.6864	1.49592e-31	2.58563e-30	96.9886	90.269	101.797	282.484	270.932	352.687
ENSG00000155970	MICU3	143.896	-0.661891	0.151882	-4.35794	1.31293e-05	4.96958e-05	177.831	165.511	186.647	105.698	101.376	131.967
ENSG00000150477	KIAA1328	95.5989	-0.490595	0.17797	-2.75663	0.0058401	0.0147841	112.601	104.799	118.183	75.3643	72.2825	94.0941
ENSG00000180354	C7orf41	116.333	-0.428304	0.164117	-2.60975	0.00906095	0.0220421	134.643	125.315	141.319	94.0939	90.2461	117.478
ENSG00000007545	CRAMP1L	163.764	0.0941188	0.137909	0.682469	0.494942	0.633463	160.112	149.02	168.05	160.719	154.147	200.661
ENSG00000139323	POC1B	147.177	-0.128812	0.150682	-0.85486	0.392629	0.537472	155.188	144.437	162.882	133.473	128.015	166.644
ENSG00000171451	DSEL	976.826	-0.531606	0.0650691	-8.16988	3.087e-16	2.67863e-15	1165.84	1085.07	1223.64	758.437	727.422	946.925
ENSG00000146966	DENND2A	222.97	-1.00763	0.140263	-7.18384	6.77815e-13	4.79669e-12	300.537	279.715	315.437	140.566	134.818	175.5
ENSG00000087903	RFX2	109.672	-0.042889	0.168358	-0.254749	0.798917	0.873234	112.522	104.727	118.101	102.716	98.5154	128.243
ENSG00000196116	TDRD7	206.409	-0.256988	0.141879	-1.81132	0.0700914	0.134252	227.036	211.307	238.292	178.667	171.361	223.069
ENSG00000145362	ANK2	223.036	-1.43863	0.1298	-11.0834	1.51072e-28	2.34738e-27	327.686	304.984	343.932	113.684	109.035	141.937
ENSG00000079156	OSBPL6	197.74	-0.715261	0.145057	-4.93089	8.18553e-07	3.5442e-06	248.02	230.837	260.316	142.063	136.253	177.369
ENSG00000175643	RMI2	77.5804	-0.260062	0.195972	-1.32704	0.184497	0.299825	85.3295	79.4178	89.5599	67.0073	64.2671	83.6601
ENSG00000143376	SNX27	338.391	-0.468234	0.106849	-4.38221	1.17479e-05	4.47998e-05	396.09	368.648	415.727	269.247	258.237	336.161
ENSG00000178177	LCORL	252.288	0.0515168	0.116229	0.443233	0.657597	0.771268	250.303	232.962	262.712	243.94	233.965	304.565
ENSG00000141376	BCAS3	124.778	-0.418156	0.157111	-2.66152	0.00777878	0.0191782	144.004	134.027	151.143	101.346	97.2017	126.533
ENSG00000187098	MITF	233.058	-1.16732	0.12771	-9.14042	6.22089e-20	6.62286e-19	325.241	302.708	341.365	136.181	130.612	170.024
ENSG00000170145	SIK2	518.994	-0.269269	0.0834542	-3.22655	0.00125294	0.00358069	572.499	532.835	600.881	446.71	428.443	557.727
ENSG00000173064	HECTD4	499.043	-0.0224148	0.0906339	-0.247311	0.804667	0.877172	507.731	472.555	532.903	470.106	450.882	586.938
ENSG00000173166	RAPH1	518.42	-1.26906	0.0855731	-14.8301	9.36203e-50	2.78646e-48	739.45	688.219	776.109	288.532	276.733	360.239
ENSG00000112874	NUDT12	150.464	0.315989	0.148463	2.12841	0.0333034	0.0705231	135.45	126.066	142.165	158.566	152.082	197.974
ENSG00000117407	ARTN	66.042	-0.723999	0.21465	-3.37293	0.000743723	0.00220747	83.0196	77.2679	87.1355	47.2656	45.3327	59.0121
ENSG00000188215	DCUN1D3	161.652	-0.102758	0.146523	-0.701308	0.483111	0.622929	169.01	157.301	177.389	148.009	141.957	184.793
ENSG00000143951	WDPCP	115.848	-0.383716	0.163973	-2.34012	0.0192777	0.0434543	132.655	123.464	139.231	95.6141	91.7041	119.376
ENSG00000099625	C19orf26	147.526	0.0652847	0.144524	0.451721	0.65147	0.767116	145.639	135.549	152.859	143.297	137.438	178.91
ENSG00000105339	DENND3	168.052	-0.795993	0.139414	-5.70956	1.13268e-08	5.89174e-08	215.221	200.31	225.891	116.567	111.8	145.537
ENSG00000197724	PHF2	314.094	-0.411551	0.102984	-3.99628	6.43467e-05	0.000223198	362.093	337.006	380.044	256	245.531	319.622
ENSG00000154447	SH3RF1	260.3	-0.160939	0.111732	-1.44041	0.149752	0.253503	277.444	258.222	291.199	233.365	223.822	291.362
ENSG00000126603	GLIS2	312.235	-0.80714	0.106273	-7.59499	3.07815e-14	2.36394e-13	401.085	373.297	420.969	215.562	206.747	269.134
ENSG00000173542	MOB1B	359.183	0.351481	0.0986441	3.56312	0.000366468	0.00113939	318.345	296.29	334.128	381.957	366.337	476.881
ENSG00000139718	SETD1B	473.096	-0.0144542	0.0874576	-0.165271	0.868731	0.918708	479.615	446.386	503.393	446.53	428.27	557.503
ENSG00000154319	FAM167A	231.908	-0.00677703	0.117585	-0.0576352	0.954039	0.974715	234.919	218.644	246.566	219.881	210.889	274.526
ENSG00000184719	RNLS	70.4826	-0.813957	0.208482	-3.9042	9.45368e-05	0.000319956	90.471	84.203	94.9563	48.3942	46.4152	60.4212
ENSG00000172766	NAA16	157.566	0.107414	0.151649	0.708305	0.478756	0.618879	153.274	142.655	160.873	155.279	148.929	193.869
ENSG00000151067	CACNA1C	426.449	0.139895	0.0895477	1.56224	0.118232	0.208906	409.596	381.218	429.902	424.402	407.047	529.875
ENSG00000143919	CAMKMT	59.7593	-0.703333	0.218589	-3.21761	0.00129265	0.0036833	74.484	69.3237	78.1767	43.0178	41.2587	53.7087
ENSG00000136490	LIMD2	106.407	0.101823	0.174486	0.583561	0.559516	0.689774	103.761	96.5724	108.905	104.712	100.43	130.735
ENSG00000151790	TDO2	83.6434	3.10078	0.241101	12.8609	7.47037e-38	1.61367e-36	17.2133	16.0207	18.0666	138.867	133.188	173.378
ENSG00000156463	SH3RF2	174.263	-1.29433	0.141037	-9.17721	4.42389e-20	4.75679e-19	249.041	231.787	261.387	95.4878	91.583	119.219
ENSG00000104689	TNFRSF10A	158.717	-0.53524	0.144114	-3.714	0.000204008	0.000660571	189.969	176.807	199.387	123.273	118.232	153.909
ENSG00000100344	PNPLA3	141.62	0.386916	0.150847	2.56496	0.0103187	0.0247997	123.886	115.303	130.028	152.336	146.107	190.195
ENSG00000068024	HDAC4	201.86	0.15296	0.132459	1.15477	0.248184	0.379723	192.658	179.311	202.21	201.438	193.201	251.5
ENSG00000044446	PHKA2	217.466	-0.300395	0.125779	-2.38828	0.0169272	0.0386316	242.641	225.831	254.671	185.287	177.71	231.336
ENSG00000123104	ITPR2	331.364	0.370686	0.110273	3.36152	0.000775143	0.00229405	291.719	271.508	306.181	354.7	340.195	442.851
ENSG00000111962	UST	163.095	-1.35381	0.149785	-9.03841	1.58973e-19	1.6599e-18	236.347	219.972	248.064	86.9602	83.4041	108.572
ENSG00000178966	RMI1	181.537	0.910908	0.137943	6.60349	4.01582e-11	2.53168e-10	127.03	118.229	133.327	224.608	215.423	280.428
ENSG00000047457	CP	209.518	-0.109599	0.128819	-0.850798	0.394881	0.539782	219.321	204.126	230.194	191.16	183.342	238.667
ENSG00000183826	BTBD9	316.861	-0.45514	0.105092	-4.33088	1.48515e-05	5.5887e-05	370.177	344.531	388.53	253.927	243.543	317.033
ENSG00000111785	RIC8B	161.004	-0.134965	0.139724	-0.965938	0.334075	0.476204	170.129	158.342	178.563	145.7	139.742	181.909
ENSG00000176658	MYO1D	259.303	-2.1948	0.130159	-16.8624	8.50568e-64	3.53661e-62	427.19	397.594	448.369	87.7467	84.1584	109.554
ENSG00000170631	ZNF16	140.236	0.127322	0.152363	0.835649	0.403352	0.547907	135.691	126.29	142.418	139.376	133.677	174.014
ENSG00000179630	LACC1	225.503	-0.196447	0.120688	-1.62772	0.103585	0.187398	243.267	226.413	255.328	199.644	191.48	249.26
ENSG00000099326	MZF1	173.054	0.214571	0.135618	1.58217	0.113611	0.202244	161.758	150.551	169.778	176.509	169.291	220.376
ENSG00000002016	RAD52	77.9814	-0.156121	0.195619	-0.798087	0.42482	0.568305	82.9923	77.2424	87.1068	70.0406	67.1764	87.4472
ENSG00000069702	TGFBR3	335.475	-1.26777	0.116751	-10.8588	1.81051e-27	2.70474e-26	477.843	444.737	501.532	186.619	178.988	232.998
ENSG00000134070	IRAK2	215.201	0.126348	0.126334	1.00011	0.317258	0.458547	207.611	193.227	217.904	213.105	204.391	266.067
ENSG00000021762	OSBPL5	156.39	0.301812	0.140535	2.1476	0.0317459	0.0677657	141.587	131.777	148.606	164.129	157.417	204.919
ENSG00000124224	PPP4R1L	104.424	-0.167314	0.174484	-0.958906	0.337606	0.479861	111.469	103.746	116.995	93.3461	89.5289	116.545
ENSG00000163710	PCOLCE2	70.5788	-0.439919	0.206405	-2.13134	0.0330613	0.0701025	81.9773	76.2977	86.0414	56.8295	54.5056	70.9529
ENSG00000172292	CERS6	674.797	0.0609258	0.0725286	0.840025	0.400894	0.545567	666.94	620.734	700.005	654.24	627.486	816.832
ENSG00000130513	GDF15	72.1489	0.90941	0.205867	4.41747	9.98641e-06	3.84762e-05	50.3996	46.9078	52.8983	89.0218	85.3814	111.146
ENSG00000158169	FANCC	137.343	0.375646	0.150795	2.4911	0.0127348	0.0299454	120.581	112.227	126.559	147.119	141.103	183.681
ENSG00000133121	STARD13	278.677	-0.0123682	0.108025	-0.114494	0.908846	0.945138	282.529	262.955	296.536	263.42	252.648	328.886
ENSG00000117289	TXNIP	172.014	-1.94738	0.162564	-11.9792	4.56953e-33	8.35276e-32	273.265	254.332	286.812	66.6306	63.9058	83.1897
ENSG00000158270	COLEC12	190.448	-1.11255	0.134554	-8.26843	1.35732e-16	1.20584e-15	262.643	244.446	275.664	114.225	109.554	142.613
ENSG00000187605	TET3	629.052	-0.662919	0.0765015	-8.66543	4.49826e-18	4.34055e-17	778.569	724.629	817.168	462.432	443.522	577.357
ENSG00000083223	ZCCHC6	306.174	0.28531	0.111736	2.55343	0.0106667	0.0255601	279.258	259.911	293.103	320.038	306.951	399.575
ENSG00000106415	GLCCI1	190.874	0.40427	0.129389	3.12446	0.00178129	0.00495095	165.871	154.379	174.095	206.432	197.991	257.735
ENSG00000118922	KLF12	354.318	-0.473918	0.107123	-4.42404	9.68705e-06	3.73525e-05	416.417	387.567	437.062	281.952	270.422	352.023
ENSG00000147133	TAF1	343.129	0.317833	0.102221	3.10928	0.00187544	0.00519345	308.677	287.291	323.98	361.818	347.022	451.738
ENSG00000107249	GLIS3	255.075	-0.885169	0.11822	-7.48745	7.02241e-14	5.26369e-13	333.439	310.337	349.97	169.771	162.828	211.963
ENSG00000048707	VPS13D	761.493	-0.273239	0.073372	-3.72402	0.000196077	0.000636381	842.437	784.071	884.202	655.531	628.725	818.446
ENSG00000187720	THSD4	546.15	-1.44555	0.0845671	-17.0936	1.65761e-65	7.10573e-64	805.793	749.966	845.742	278.213	266.836	347.356
ENSG00000111554	MDM1	126.629	0.174673	0.157681	1.10776	0.267965	0.402987	120.122	111.799	126.077	127.501	122.287	159.187
ENSG00000162775	RBM15	220.951	1.15679	0.123678	9.35323	8.50082e-21	9.42828e-20	137.905	128.35	144.741	289.145	277.321	361.004
ENSG00000138621	PPCDC	57.8668	0.465772	0.22483	2.07166	0.0382967	0.0797546	48.9837	45.5901	51.4122	63.6169	61.0154	79.4271
ENSG00000196150	ZNF250	114.804	0.101886	0.163425	0.623443	0.532994	0.668	111.741	104	117.281	112.77	108.159	140.796
ENSG00000132906	CASP9	118.071	-0.201474	0.168144	-1.19822	0.23083	0.358321	127.677	118.831	134.007	104.417	100.147	130.367
ENSG00000155744	FAM126B	200.345	0.215202	0.129845	1.65738	0.0974432	0.177884	187.466	174.478	196.76	204.651	196.282	255.511
ENSG00000136925	TSTD2	230.193	0.236724	0.125757	1.88239	0.0597824	0.117209	213.191	198.42	223.76	236.232	226.572	294.941
ENSG00000138640	FAM13A	241.386	-0.484716	0.123385	-3.92849	8.54806e-05	0.000291443	284.306	264.609	298.401	191.065	183.252	238.549
ENSG00000055609	KMT2C	759.691	-0.193633	0.0698483	-2.77219	0.00556802	0.0141379	818.586	761.873	859.168	673.107	645.581	840.389
ENSG00000184254	ALDH1A3	138.91	0.689542	0.151747	4.54402	5.51911e-06	2.18822e-05	107.099	99.6792	112.409	162.431	155.788	202.798
ENSG00000150457	LATS2	349.758	0.330846	0.099548	3.32348	0.000889016	0.00259978	312.398	290.755	327.886	369.498	354.388	461.327
ENSG00000101945	SUV39H1	214.003	0.102527	0.131179	0.781581	0.434461	0.577215	208.486	194.042	218.822	210.499	201.891	262.813
ENSG00000183023	SLC8A1	315.874	-0.748296	0.103996	-7.19542	6.22678e-13	4.4201e-12	399.425	371.753	419.228	223.607	214.463	279.178
ENSG00000214274	ANG	58.3126	-0.939397	0.237241	-3.95967	7.50543e-05	0.000257663	76.7235	71.408	80.5273	37.6228	36.0843	46.9729
ENSG00000131725	WDR44	238.794	-0.259442	0.117253	-2.21267	0.0269204	0.0586145	262.586	244.393	275.604	206.291	197.855	257.559
ENSG00000112305	SMAP1	333.266	0.150108	0.0995471	1.50791	0.131577	0.228423	319.003	296.902	334.818	332.883	319.27	415.611
ENSG00000128694	OSGEPL1	115.895	0.00593735	0.172209	0.0344776	0.972496	0.986859	117.217	109.096	123.028	110.684	106.158	138.192
ENSG00000101333	PLCB4	258.643	-0.854631	0.116726	-7.32171	2.44833e-13	1.78745e-12	336.069	312.785	352.73	174.77	167.623	218.205
ENSG00000103404	USP31	246.965	-0.464248	0.119224	-3.8939	9.86446e-05	0.000333102	288.785	268.777	303.102	196.848	188.798	245.769
ENSG00000197442	MAP3K5	337.397	-0.0132683	0.100865	-0.131545	0.895344	0.935767	342.531	318.8	359.513	319.165	306.113	398.485
ENSG00000152284	TCF7L1	189.434	-0.227254	0.135054	-1.68268	0.0924364	0.169735	205.99	191.718	216.202	165.48	158.713	206.605
ENSG00000122678	POLM	126.374	0.518363	0.161786	3.204	0.00135532	0.00384834	104.671	97.4195	109.861	140.987	135.222	176.026
ENSG00000162976	PQLC3	85.8408	0.261105	0.201128	1.2982	0.194218	0.31266	79.0182	73.5437	82.9357	89.0506	85.409	111.182
ENSG00000133107	TRPC4	221.895	-0.682496	0.13033	-5.2367	1.63475e-07	7.5941e-07	276.089	256.961	289.777	161.773	155.158	201.977
ENSG00000107968	MAP3K8	78.0182	-0.559663	0.198877	-2.81411	0.00489126	0.012571	93.8697	87.3662	98.5234	59.8907	57.4416	74.7748
ENSG00000122694	GLIPR2	98.4867	-1.23121	0.18572	-6.62939	3.37085e-11	2.13793e-10	138.418	128.828	145.28	55.4459	53.1786	69.2255
ENSG00000119401	TRIM32	231.664	0.328982	0.118009	2.78778	0.00530701	0.0135398	207.524	193.146	217.812	245.138	235.113	306.06
ENSG00000159023	EPB41	360.2	-0.604453	0.0992485	-6.0903	1.12698e-09	6.44139e-09	438.666	408.275	460.414	271.322	260.227	338.751
ENSG00000196628	TCF4	246.839	-0.613556	0.120114	-5.10811	3.25402e-07	1.46423e-06	300.877	280.031	315.793	184.926	177.364	230.885
ENSG00000163788	SNRK	364.242	-0.178222	0.0974265	-1.82929	0.0673559	0.129908	390.314	363.272	409.665	324.394	311.129	405.014
ENSG00000168434	COG7	256.129	-0.337914	0.11476	-2.94453	0.00323448	0.00858864	288.991	268.969	303.318	215.016	206.224	268.453
ENSG00000152642	GPD1L	263.028	-0.0558324	0.111055	-0.502746	0.615143	0.736244	270.706	251.951	284.127	244.906	234.891	305.771
ENSG00000186654	PRR5	71.2266	0.125748	0.203515	0.617879	0.536655	0.670977	68.8331	64.0642	72.2456	70.6253	67.7372	88.1772
ENSG00000147050	KDM6A	244.181	0.119782	0.114884	1.04263	0.297118	0.436099	236.463	220.08	248.186	241.618	231.738	301.665
ENSG00000087266	SH3BP2	146.707	0.454171	0.148534	3.0577	0.00223045	0.00610706	125.007	116.347	131.205	161.051	154.465	201.076
ENSG00000184677	ZBTB40	522.767	0.446699	0.081032	5.51263	3.53514e-08	1.75094e-07	446.732	415.782	468.88	572.567	549.153	714.863
ENSG00000113971	NPHP3	287.301	-0.375291	0.108573	-3.45656	0.00054711	0.00165897	327.42	304.736	343.653	237.378	227.671	296.372
ENSG00000173566	NUDT18	107.566	-0.17357	0.170163	-1.02002	0.307719	0.448062	115.137	107.16	120.845	96.0006	92.0748	119.859
ENSG00000145819	ARHGAP26	143.787	-0.457622	0.152034	-3.00999	0.00261253	0.00707286	168.222	156.567	176.562	115.195	110.484	143.824
ENSG00000116539	ASH1L	750.993	0.0317134	0.0718634	0.441301	0.658995	0.772362	749.974	698.015	787.156	720.945	691.464	900.116
ENSG00000165714	LOH12CR1	71.9975	-0.0808156	0.200887	-0.402293	0.687468	0.792833	74.8148	69.6315	78.5239	66.5225	63.8022	83.0549
ENSG00000148737	TCF7L2	153.808	-0.490671	0.147475	-3.32715	0.000877376	0.00256953	181.249	168.691	190.234	121.305	116.344	151.451
ENSG00000114473	IQCG	90.5863	-0.0708666	0.187465	-0.378027	0.705411	0.805637	93.4891	87.012	98.124	83.7023	80.2794	104.504
ENSG00000162378	ZYG11B	506.898	-0.256503	0.0840098	-3.05325	0.0022638	0.00619015	557.523	518.897	585.163	438.891	420.944	547.966
ENSG00000164306	CCDC111	117.632	0.581579	0.170914	3.40275	0.000667106	0.00199473	95.3662	88.7591	100.094	134.207	128.719	167.561
ENSG00000214944	ARHGEF28	326.298	0.535188	0.104677	5.11276	3.17489e-07	1.43095e-06	269.255	250.601	282.604	366.929	351.924	458.118
ENSG00000117000	RLF	432.785	-0.108582	0.089222	-1.21699	0.223609	0.349238	453.394	421.982	475.872	395.456	379.285	493.736
ENSG00000002746	HECW1	104.482	0.164482	0.167982	0.979161	0.3275	0.469317	99.5002	92.6066	104.433	104.869	100.581	130.931
ENSG00000124126	PREX1	468.336	-0.959598	0.0887543	-10.8119	3.02491e-27	4.46728e-26	623.964	580.735	654.898	301.718	289.38	376.701
ENSG00000117222	RBBP5	301.377	-0.148445	0.110491	-1.3435	0.179109	0.29269	319.83	297.672	335.687	271.358	260.261	338.796
ENSG00000165943	MOAP1	167.675	-0.479328	0.139247	-3.44229	0.000576803	0.00174192	197.074	183.42	206.844	132.937	127.501	165.975
ENSG00000163312	HELQ	130.967	-0.27629	0.151412	-1.82476	0.0680377	0.130936	144.887	134.849	152.07	112.504	107.903	140.464
ENSG00000143842	SOX13	179.63	-0.00526349	0.131697	-0.0399666	0.96812	0.983854	181.603	169.021	190.606	170.156	163.198	212.443
ENSG00000213064	SFT2D2	67.006	0.424888	0.206055	2.06201	0.0392066	0.081422	57.6633	53.6683	60.5221	72.7969	69.82	90.8886
ENSG00000135722	FBXL8	63.8446	-0.326397	0.217976	-1.4974	0.13429	0.23228	71.9745	66.988	75.5427	53.9799	51.7725	67.3951
ENSG00000111215	PRR4	35.8761	-0.0562417	0.267438	-0.210298	0.833435	0.897161	36.8448	34.2921	38.6714	33.3238	31.9611	41.6055
ENSG00000136856	SLC2A8	88.7568	-0.702895	0.185475	-3.78971	0.000150826	0.000497515	111.075	103.379	116.582	64.1701	61.546	80.1178
ENSG00000166833	NAV2	677.479	-0.394191	0.0739674	-5.32926	9.86159e-08	4.6707e-07	776.708	722.896	815.215	555.781	533.053	693.905
ENSG00000108510	MED13	669.824	-0.786564	0.0741685	-10.6051	2.82187e-26	4.01149e-25	855.963	796.661	898.399	466.643	447.561	582.615
ENSG00000047230	CTPS2	246.668	-0.0793489	0.120482	-0.658593	0.510157	0.647236	256.208	238.457	268.91	228.042	218.717	284.716
ENSG00000104093	DMXL2	429.456	0.290118	0.0925539	3.13459	0.00172095	0.00480547	390.572	363.512	409.935	449.101	430.736	560.713
ENSG00000178694	NSUN3	159.627	0.344081	0.147492	2.33288	0.0196542	0.0442248	142.139	132.291	149.185	169.668	162.73	211.834
ENSG00000184347	SLIT3	340.274	0.0597593	0.0997189	0.599278	0.548987	0.680649	336.518	313.204	353.202	329.843	316.355	411.816
ENSG00000170456	DENND5B	401.275	-0.577367	0.0949926	-6.07802	1.21672e-09	6.90747e-09	485.225	451.608	509.281	305.807	293.302	381.807
ENSG00000170745	KCNS3	155.19	-0.816855	0.153088	-5.33584	9.51015e-08	4.51307e-07	199.416	185.6	209.303	106.456	102.103	132.913
ENSG00000204977	TRIM13	124.065	0.292162	0.161972	1.80378	0.0712651	0.13619	112.63	104.827	118.214	129.692	124.388	161.923
ENSG00000197037	ZSCAN25	200.611	0.181641	0.133709	1.35848	0.174311	0.286491	190.132	176.959	199.558	202.789	194.496	253.186
ENSG00000197375	SLC22A5	222.111	-0.644702	0.131888	-4.88827	1.01728e-06	4.36368e-06	272.759	253.862	286.282	164.064	157.355	204.838
ENSG00000169122	FAM110B	133.044	-0.154212	0.159047	-0.969602	0.332245	0.474529	141.296	131.506	148.301	119.403	114.52	149.077
ENSG00000179604	CDC42EP4	202.679	-0.0636011	0.129344	-0.491721	0.622917	0.743112	209.108	194.621	219.475	188.163	180.468	234.926
ENSG00000227051	C14orf132	422.503	-0.87159	0.0908291	-9.59594	8.31552e-22	9.64799e-21	551.656	513.437	579.006	283.533	271.938	353.997
ENSG00000063169	GLTSCR1	253.901	-0.243959	0.119319	-2.04461	0.0408938	0.0844191	278.003	258.742	291.785	220.759	211.732	275.623
ENSG00000085276	MECOM	240.465	-0.325619	0.120405	-2.70435	0.00684377	0.0170487	269.712	251.026	283.083	202.39	194.113	252.688
ENSG00000163874	ZC3H12A	150.566	0.913543	0.15038	6.07488	1.24077e-09	7.03779e-09	105.279	97.9854	110.499	186.49	178.864	232.837
ENSG00000144152	FBLN7	152.669	-0.357256	0.14843	-2.4069	0.0160887	0.0369573	172.986	161.001	181.562	126.991	121.798	158.552
ENSG00000054282	SDCCAG8	119.178	0.0997729	0.15899	0.627542	0.530304	0.665663	116.134	108.088	121.891	117.032	112.246	146.116
ENSG00000122335	SERAC1	234.293	-0.230949	0.122332	-1.88788	0.0590414	0.116023	256.009	238.272	268.701	205.136	196.747	256.117
ENSG00000105085	MED26	137.383	0.0946997	0.158752	0.596526	0.550824	0.682315	133.878	124.603	140.515	134.439	128.942	167.85
ENSG00000196367	TRRAP	876.981	0.441527	0.0685746	6.43864	1.20547e-10	7.38684e-10	751.12	699.081	788.359	959.25	920.023	1197.64
ENSG00000167716	WDR81	356.074	0.730366	0.100976	7.23309	4.72129e-13	3.38312e-12	270.034	251.326	283.422	421.299	404.071	526.001
ENSG00000122547	EEPD1	126.883	-0.312252	0.157459	-1.98306	0.0473603	0.0959085	141.835	132.008	148.866	107.422	103.029	134.119
ENSG00000152520	PAN3	315.924	-0.586621	0.107249	-5.46971	4.50773e-08	2.21175e-07	382.374	355.883	401.331	239.446	229.654	298.954
ENSG00000026652	AGPAT4	196.914	0.408569	0.129597	3.15262	0.00161813	0.00453995	170.896	159.056	179.369	213.321	204.597	266.335
ENSG00000063601	MTMR1	231.343	-0.103778	0.117706	-0.881666	0.377958	0.522981	242.183	225.404	254.19	211.94	203.273	264.612
ENSG00000153558	FBXL2	127.765	-0.516425	0.155739	-3.31597	0.000913241	0.00266691	151.693	141.183	159.213	99.7273	95.6491	124.512
ENSG00000173705	SUSD5	352.378	-0.0425342	0.0960191	-0.442977	0.657783	0.771268	361.18	336.157	379.086	329.783	316.297	411.742
ENSG00000144036	EXOC6B	399.42	-0.219739	0.0930122	-2.36248	0.0181533	0.0411534	434.09	404.015	455.61	350.542	336.208	437.66
ENSG00000106772	PRUNE2	561.416	-0.0733678	0.0823442	-0.89099	0.372934	0.517583	581.381	541.102	610.204	519.618	498.369	648.754
ENSG00000172985	SH3RF3	200.789	-0.796301	0.130852	-6.0855	1.16126e-09	6.60812e-09	257.26	239.437	270.014	139.306	133.61	173.927
ENSG00000167264	DUS2L	119.971	0.288491	0.160264	1.8001	0.0718441	0.137114	108.881	101.338	114.279	125.057	119.943	156.136
ENSG00000139505	MTMR6	373.135	0.975128	0.101757	9.58289	9.4369e-22	1.09229e-20	253.486	235.924	266.054	468.605	449.442	585.064
ENSG00000253731	PCDHGA6	180.242	-1.09704	0.138252	-7.93507	2.1038e-15	1.73093e-14	247.703	230.542	259.984	108.893	104.44	135.955
ENSG00000152784	PRDM8	182.064	-0.000780153	0.131723	-0.00592266	0.995274	0.997798	183.74	171.01	192.849	172.694	165.632	215.612
ENSG00000139083	ETV6	379.346	-0.0164581	0.0934833	-0.176054	0.860251	0.913615	385.062	358.384	404.152	358.002	343.362	446.973
ENSG00000102871	TRADD	131.089	0.267317	0.154665	1.72836	0.0839232	0.156476	120.007	111.692	125.956	135.826	130.272	169.582
ENSG00000187676	B3GALTL	313.522	0.819346	0.105144	7.79261	6.56415e-15	5.26437e-14	228.866	213.01	240.213	379.786	364.255	474.171
ENSG00000164916	FOXK1	561.618	0.297509	0.0832096	3.57542	0.000349672	0.00109155	508.173	472.965	533.366	587.326	563.309	733.29
ENSG00000158258	CLSTN2	621.728	-0.904583	0.0809759	-11.171	5.65245e-29	8.94057e-28	817.647	760.999	858.184	410.741	393.945	512.82
ENSG00000189180	ZNF33A	184.508	-0.23703	0.137419	-1.72487	0.0845502	0.157463	201.995	188.001	212.01	161.175	154.584	201.231
ENSG00000166845	C18orf54	312.3	-0.0558841	0.104225	-0.536187	0.59183	0.716616	321.023	298.782	336.939	290.418	278.542	362.593
ENSG00000176273	SLC35G1	202.001	-0.667412	0.125841	-5.30362	1.13527e-07	5.35076e-07	250.128	232.799	262.529	148.102	142.046	184.909
ENSG00000197818	SLC9A8	328.07	-0.38139	0.101483	-3.75816	0.00017117	0.000559666	374.77	348.805	393.35	270.56	259.496	337.801
ENSG00000100731	PCNX	541.02	0.600684	0.0829296	7.2433	4.37897e-13	3.14714e-12	434.084	404.01	455.605	619.024	593.71	772.865
ENSG00000105327	BBC3	114.42	0.130823	0.162963	0.802782	0.422101	0.565682	110.369	102.722	115.841	113.642	108.995	141.884
ENSG00000198556	ZNF789	127.147	0.137331	0.160737	0.854385	0.392892	0.537694	122.203	113.737	128.262	126.396	121.227	157.808
ENSG00000107186	MPDZ	398.324	0.00421574	0.0971377	0.0433996	0.965383	0.982522	402.099	374.241	422.034	379.237	363.729	473.486
ENSG00000048028	USP28	227.411	-0.00829784	0.123288	-0.0673046	0.946339	0.970173	230.601	214.625	242.034	215.612	206.795	269.197
ENSG00000121440	PDZRN3	243.135	-0.282415	0.116617	-2.42173	0.0154467	0.0355797	269.643	250.962	283.011	208.489	199.963	260.303
ENSG00000197860	SGTB	245.354	-0.531899	0.121694	-4.37078	1.23803e-05	4.70445e-05	292.659	272.384	307.169	190.351	182.567	237.657
ENSG00000122707	RECK	203.112	-0.478591	0.125522	-3.8128	0.000137404	0.000456191	238.507	221.982	250.331	160.968	154.386	200.972
ENSG00000148090	AUH	93.9446	-0.3974	0.189022	-2.10241	0.0355175	0.0746407	108.041	100.555	113.397	77.1378	73.9834	96.3083
ENSG00000182752	PAPPA	729.246	-1.18587	0.0790779	-14.9962	7.77623e-51	2.37653e-49	1021.95	951.146	1072.61	422.432	405.158	527.416
ENSG00000126821	SGPP1	254.139	1.03411	0.117414	8.80737	1.28113e-18	1.27233e-17	168.179	156.528	176.517	323.876	310.632	404.367
ENSG00000171574	ZNF584	142.142	0.0103913	0.157309	0.0660567	0.947333	0.970984	142.736	132.847	149.812	135.198	129.669	168.798
ENSG00000180611	MB21D2	245.507	-1.52005	0.126366	-12.0289	2.5051e-33	4.60957e-32	366.067	340.705	384.215	120.03	115.122	149.86
ENSG00000131018	SYNE1	430.767	-0.251028	0.0911135	-2.75511	0.00586726	0.0148471	472.923	440.158	496.369	373.708	358.426	466.583
ENSG00000254870	ATP6V1G2-DDX39B	0.889506	0.293993	0.324891	0.904899	0.365519	NA	0.76066	0.707961	0.798372	0.877003	0.841139	1.09496
ENSG00000156030	ELMSAN1	422.664	0.225986	0.0903713	2.50064	0.012397	0.02922	393.256	366.011	412.753	432.527	414.84	540.02
ENSG00000114982	KANSL3	363.898	0.367434	0.100326	3.6624	0.000249864	0.000798508	320.89	298.658	336.799	389.291	373.371	486.038
ENSG00000174989	FBXW8	285.414	-0.788856	0.110327	-7.15017	8.66707e-13	6.08453e-12	364.78	339.508	382.865	198.551	190.431	247.895
ENSG00000172493	AFF1	556.867	-0.0206297	0.0898658	-0.229562	0.818432	0.887158	566.671	527.411	594.765	525.328	503.845	655.883
ENSG00000166783	KIAA0430	464.289	0.237479	0.0911201	2.60622	0.00915471	0.022245	429.729	399.957	451.034	476.423	456.94	594.824
ENSG00000166189	HPS6	202.986	-0.393019	0.127623	-3.07954	0.0020732	0.00570357	232.565	216.453	244.095	166.55	159.739	207.941
ENSG00000180357	ZNF609	650.378	-0.389585	0.0737112	-5.28529	1.25507e-07	5.89389e-07	744.624	693.035	781.54	534.527	512.668	667.368
ENSG00000154237	LRRK1	451.977	0.0990941	0.0901553	1.09915	0.271703	0.407155	440.23	409.73	462.055	443.424	425.291	553.624
ENSG00000145365	TIFA	120.714	0.261308	0.162027	1.61274	0.106801	0.192196	110.725	103.054	116.214	124.801	119.697	155.816
ENSG00000203705	TATDN3	85.8491	0.199252	0.185396	1.07474	0.282491	0.419815	80.8185	75.2193	84.8253	87.2572	83.6889	108.943
ENSG00000178764	ZHX2	326.666	-0.219673	0.109818	-2.00035	0.0454627	0.0926056	354.616	330.048	372.197	286.378	274.667	357.549
ENSG00000106688	SLC1A1	286.858	0.900912	0.111266	8.0969	5.63775e-16	4.82496e-15	201.937	187.946	211.948	354.59	340.089	442.713
ENSG00000041353	RAB27B	333.124	-0.520614	0.101515	-5.12846	2.92116e-07	1.32244e-06	396.437	368.971	416.091	259.874	249.247	324.458
ENSG00000186469	GNG2	116.922	-0.869914	0.170925	-5.08944	3.59127e-07	1.60926e-06	152.015	141.483	159.551	78.2211	75.0224	97.6608
ENSG00000145414	NAF1	127.713	-0.00333611	0.153029	-0.0218005	0.982607	0.992678	129.161	120.213	135.564	121.182	116.226	151.298
ENSG00000140326	CDAN1	295.769	0.0604148	0.109671	0.550873	0.581721	0.708276	292.427	272.167	306.924	286.756	275.03	358.021
ENSG00000132510	KDM6B	368.871	0.0255895	0.094641	0.270385	0.786864	0.864841	369.14	343.565	387.441	353.349	338.899	441.163
ENSG00000075399	VPS9D1	212.51	0.480905	0.125633	3.82786	0.00012926	0.000430407	178.915	166.52	187.785	234.814	225.211	293.17
ENSG00000078699	CBFA2T2	373.825	-0.224763	0.095664	-2.34951	0.0187982	0.0424861	406.789	378.606	426.956	327.354	313.967	408.709
ENSG00000130347	RTN4IP1	127.725	0.265394	0.155888	1.70247	0.088668	0.163747	117.066	108.956	122.87	132.322	126.911	165.207
ENSG00000198863	RUNDC1	275.014	-0.238423	0.1095	-2.17738	0.0294523	0.0634286	300.551	279.729	315.452	239.583	229.785	299.124
ENSG00000165813	C10orf118	388.834	-0.26738	0.0956201	-2.79628	0.00516954	0.0132301	428.471	398.786	449.713	334.766	321.076	417.963
ENSG00000095066	HOOK2	228.212	0.342398	0.119329	2.86936	0.00411308	0.0107204	203.25	189.168	213.326	242.332	232.423	302.557
ENSG00000189337	KAZN	243.41	0.0123662	0.1193	0.103656	0.917442	0.951218	244.319	227.393	256.432	231.734	222.258	289.325
ENSG00000104856	RELB	160.748	1.82445	0.153542	11.8824	1.4607e-32	2.61818e-31	70.9618	66.0455	74.4799	236.346	226.681	295.083
ENSG00000184508	HDDC3	67.682	0.48459	0.210051	2.307	0.0210545	0.0470534	57.001	53.0518	59.8269	75.0011	71.934	93.6405
ENSG00000072818	ACAP1	33.0592	0.110747	0.276229	0.400926	0.688475	0.79371	32.0819	29.8592	33.6724	32.5767	31.2445	40.6727
ENSG00000130559	CAMSAP1	474.317	0.171889	0.0848467	2.02588	0.0427775	0.087784	450.501	419.29	472.836	477.253	457.737	595.861
ENSG00000168944	CEP120	331.708	0.243263	0.105395	2.30811	0.0209932	0.0469488	306.6	285.358	321.8	341.28	327.324	426.095
ENSG00000127080	IPPK	243.459	-0.425664	0.114163	-3.72856	0.00019258	0.000625763	281.802	262.278	295.773	197.295	189.227	246.327
ENSG00000155393	HEATR3	230.569	0.844165	0.121513	6.94713	3.72795e-12	2.52122e-11	166.389	154.861	174.638	280.901	269.414	350.711
ENSG00000128266	GNAZ	254.235	-0.261942	0.114923	-2.27928	0.0226506	0.0502151	279.966	260.57	293.846	219.565	210.586	274.131
ENSG00000108511	HOXB6	136.474	0.193409	0.150596	1.2843	0.199039	0.318646	128.664	119.75	135.042	138.353	132.695	172.736
ENSG00000103489	XYLT1	759.083	-0.391275	0.0721301	-5.42457	5.80956e-08	2.81345e-07	869.948	809.677	913.077	623.759	598.252	778.777
ENSG00000106086	PLEKHA8	367.615	-0.24591	0.09617	-2.55704	0.0105568	0.0253122	402.637	374.741	422.598	319.298	306.241	398.651
ENSG00000156384	SFR1	109.592	0.12653	0.165301	0.765453	0.444002	0.586393	105.693	98.3703	110.933	108.504	104.067	135.469
ENSG00000185305	ARL15	154.668	0.0761867	0.144611	0.526838	0.598306	0.722246	152.066	141.531	159.605	150.757	144.592	188.223
ENSG00000125741	OPA3	406.72	-0.237136	0.0910968	-2.60312	0.00923798	0.0224389	444.406	413.617	466.438	354.571	340.072	442.69
ENSG00000185652	NTF3	86.006	-0.342251	0.193101	-1.7724	0.0763288	0.144513	97.1802	90.4474	101.998	72.0874	69.1395	90.0027
ENSG00000029534	ANK1	517	-0.995295	0.0841936	-11.8215	3.02212e-32	5.35742e-31	695.348	647.173	729.821	328.018	314.604	409.538
ENSG00000123575	FAM199X	379.919	0.273026	0.094915	2.87653	0.00402079	0.0105098	347.183	323.13	364.396	394.509	378.376	492.553
ENSG00000101216	GMEB2	338.623	0.45905	0.101837	4.50772	6.55293e-06	2.57649e-05	287.651	267.722	301.912	371.846	356.64	464.258
ENSG00000100154	TTC28	558.739	-0.459196	0.0845434	-5.43147	5.58905e-08	2.71276e-07	653.582	608.3	685.984	447.072	428.79	558.179
ENSG00000184384	MAML2	578.678	0.75822	0.0847555	8.94597	3.68711e-19	3.77797e-18	433.6	403.559	455.096	689.676	661.473	861.076
ENSG00000174796	THAP6	152.217	0.0916009	0.142913	0.640956	0.521551	0.658001	148.91	138.594	156.293	149.214	143.112	186.297
ENSG00000154553	PDLIM3	132.856	-2.26132	0.179614	-12.5899	2.40077e-36	4.87093e-35	219.16	203.976	230.026	42.988	41.23	53.6714
ENSG00000164180	TMEM161B	192.387	0.0119116	0.129076	0.0922842	0.926472	0.956904	193.283	179.892	202.865	183.269	175.774	228.815
ENSG00000082805	ERC1	564.146	0.657561	0.0807014	8.14808	3.69742e-16	3.18831e-15	441.859	411.246	463.765	655.448	628.645	818.342
ENSG00000166167	BTRC	257.116	-0.553848	0.116173	-4.76744	1.86577e-06	7.79792e-06	308.801	287.407	324.111	197.817	189.728	246.979
ENSG00000125703	ATG4C	146.432	0.188288	0.147771	1.27418	0.202598	0.323169	138.385	128.797	145.245	148.278	142.215	185.128
ENSG00000136048	DRAM1	231.62	0.733783	0.124216	5.90732	3.47723e-09	1.90324e-08	175.261	163.119	183.95	274.086	262.877	342.202
ENSG00000149474	CSRP2BP	156.396	1.22727	0.146616	8.37063	5.73113e-17	5.1988e-16	94.2795	87.7476	98.9535	207.573	199.084	259.159
ENSG00000060749	QSER1	632.121	0.0688098	0.0758498	0.907184	0.364309	0.50871	622.677	579.537	653.548	614.166	589.051	766.8
ENSG00000129667	RHBDF2	172.987	0.116997	0.138277	0.846109	0.397492	0.542228	167.384	155.788	175.683	170.704	163.723	213.128
ENSG00000108264	TADA2A	134.647	-0.505046	0.153348	-3.29347	0.000989585	0.00287125	159.663	148.602	167.579	105.799	101.472	132.092
ENSG00000117569	PTBP2	179.862	-0.0452389	0.131557	-0.343873	0.730942	0.823942	184.541	171.755	193.69	168.183	161.306	209.981
ENSG00000145781	COMMD10	102.898	0.713712	0.176655	4.04014	5.34197e-05	0.000187307	78.6115	73.1652	82.5088	121.239	116.282	151.37
ENSG00000116199	FAM20B	382.673	-0.647631	0.0968843	-6.68459	2.31575e-11	1.48625e-10	471.008	438.376	494.359	282.736	271.174	353.002
ENSG00000163635	ATXN7	407.565	0.172675	0.0905744	1.90644	0.0565931	0.111938	387.197	360.371	406.393	410.413	393.63	512.41
ENSG00000066583	ISOC1	146.83	-0.636877	0.146807	-4.3382	1.43654e-05	5.42053e-05	180.354	167.859	189.296	109.073	104.612	136.18
ENSG00000111846	GCNT2	340.758	-0.745092	0.101065	-7.37237	1.67621e-13	1.23538e-12	430.73	400.888	452.084	241.668	231.785	301.728
ENSG00000164347	GFM2	356.4	0.188544	0.100874	1.8691	0.0616089	0.120397	336.441	313.132	353.121	360.559	345.814	450.165
ENSG00000168916	ZNF608	328.705	-1.08817	0.112663	-9.65858	4.52108e-22	5.32202e-21	451.216	419.955	473.586	199.582	191.421	249.183
ENSG00000109189	USP46	336.819	-0.78007	0.102872	-7.58292	3.37867e-14	2.59062e-13	429.917	400.132	451.231	235.434	225.806	293.945
ENSG00000144451	SPAG16	90.3026	0.201575	0.183208	1.10025	0.271222	0.406591	84.7551	78.8831	88.957	91.6547	87.9067	114.433
ENSG00000072736	NFATC3	328.164	-0.546825	0.10319	-5.2992	1.16313e-07	5.48075e-07	393.756	366.476	413.277	253.47	243.104	316.462
ENSG00000076356	PLXNA2	850.311	-0.593985	0.0685923	-8.65964	4.73239e-18	4.55966e-17	1032.89	961.328	1084.1	643.51	617.194	803.436
ENSG00000107036	KIAA1432	425.206	-0.764862	0.0913572	-8.37221	5.65461e-17	5.13179e-16	540.383	502.944	567.173	299.064	286.834	373.388
ENSG00000122507	BBS9	237.483	0.0955597	0.117668	0.81211	0.416729	0.560858	231.539	215.497	243.018	232.648	223.134	290.466
ENSG00000135837	CEP350	630.565	0.316313	0.0759031	4.16733	3.08189e-05	0.000111512	567.038	527.753	595.15	663.959	636.808	828.968
ENSG00000058085	LAMC2	421.668	0.626716	0.0900066	6.963	3.33098e-12	2.25589e-11	334.563	311.383	351.149	485.788	465.923	606.517
ENSG00000152061	RABGAP1L	260.719	-0.21596	0.113003	-1.91111	0.0559909	0.11094	282.866	263.268	296.889	229.023	219.657	285.94
ENSG00000197594	ENPP1	326.149	-1.00954	0.103116	-9.79036	1.23856e-22	1.48688e-21	440.024	409.539	461.839	205.534	197.129	256.614
ENSG00000174456	C12orf76	119.25	-0.385606	0.168034	-2.2948	0.0217444	0.048433	136.756	127.281	143.536	98.4413	94.4157	122.906
ENSG00000165495	PKNOX2	236.254	-0.714293	0.118704	-6.01745	1.77183e-09	9.90507e-09	296.052	275.541	310.729	169.689	162.75	211.86
ENSG00000160445	ZER1	281.009	-0.669019	0.109878	-6.08874	1.13802e-09	6.49112e-09	348.227	324.101	365.491	205.957	197.535	257.142
ENSG00000132964	CDK8	190.541	-0.0735405	0.130165	-0.564981	0.572087	0.700376	197.065	183.412	206.835	176.109	168.907	219.876
ENSG00000175727	MLXIP	292.165	-0.525675	0.108235	-4.8568	1.19298e-06	5.07136e-06	348.453	324.312	365.728	227.619	218.311	284.188
ENSG00000119138	KLF9	437.538	0.588183	0.0881122	6.67539	2.46581e-11	1.58099e-10	352.871	328.424	370.366	498.869	478.468	622.849
ENSG00000118689	FOXO3	483.913	0.198416	0.0849118	2.33673	0.019453	0.0438128	455.143	423.61	477.707	491.119	471.035	613.172
ENSG00000136052	SLC41A2	168.459	-0.388187	0.13636	-2.84679	0.00441621	0.0114381	192.958	179.589	202.524	138.649	132.979	173.106
ENSG00000178971	CTC1	156.278	-0.210056	0.142417	-1.47493	0.14023	0.240451	169.12	157.403	177.504	137.49	131.867	171.659
ENSG00000142197	DOPEY2	440.693	-1.06802	0.0950875	-11.232	2.84029e-29	4.53696e-28	602.081	560.368	631.93	270.058	259.015	337.174
ENSG00000013619	MAMLD1	313.355	-1.49786	0.108287	-13.8323	1.62647e-43	4.15211e-42	466.471	434.153	489.597	155.322	148.97	193.923
ENSG00000075391	RASAL2	470.494	-0.0010794	0.0866748	-0.0124534	0.990064	0.995678	475.536	442.59	499.112	446.856	428.583	557.91
ENSG00000105738	SIPA1L3	416.08	1.02263	0.0935719	10.9288	8.3924e-28	1.27338e-26	277.061	257.866	290.797	529.331	507.685	660.881
ENSG00000144468	RHBDD1	164.698	0.137397	0.13744	0.999684	0.317463	0.458768	158.357	147.386	166.208	163.798	157.099	204.505
ENSG00000198198	SZT2	884.233	0.296147	0.0696004	4.25496	2.09089e-05	7.72856e-05	801.357	745.838	841.086	925.304	887.465	1155.26
ENSG00000176473	WDR25	109.38	-0.248162	0.166549	-1.49003	0.136217	0.234901	119.836	111.533	125.777	94.8836	91.0035	118.464
ENSG00000172403	SYNPO2	558.666	-1.08046	0.0821623	-13.1503	1.69541e-39	3.82871e-38	765.813	712.756	803.78	340.551	326.625	425.185
ENSG00000143127	ITGA10	341.032	0.0950236	0.0983333	0.966342	0.333873	0.476021	332.759	309.705	349.256	334.229	320.561	417.292
ENSG00000082258	CCNT2	307.699	-0.398238	0.106684	-3.73288	0.000189304	0.000615532	353.527	329.034	371.054	252.261	241.946	314.954
ENSG00000143341	HMCN1	977.004	-0.70048	0.0725595	-9.65386	4.73381e-22	5.55893e-21	1221.99	1137.33	1282.58	707.152	678.234	882.895
ENSG00000185238	PRMT3	199.442	0.642675	0.128379	5.00608	5.55499e-07	2.44344e-06	157.046	146.166	164.832	230.569	221.14	287.871
ENSG00000133687	TMTC1	433.637	-0.505709	0.0901586	-5.6091	2.03378e-08	1.03838e-07	513.947	478.34	539.427	340.404	326.483	425.001
ENSG00000112149	CD83	201.261	-0.493812	0.13232	-3.73196	0.000189999	0.000617689	237.321	220.879	249.086	158.487	152.006	197.874
ENSG00000175711	B3GNTL1	97.8076	0.270669	0.177654	1.52357	0.127616	0.222644	89.5227	83.3204	93.9609	101.56	97.4067	126.8
ENSG00000070444	MNT	386.052	0.0355111	0.0967636	0.366988	0.713628	0.811078	384.877	358.212	403.958	370.955	355.785	463.145
ENSG00000196663	TECPR2	416.565	-0.743345	0.0941668	-7.89391	2.92854e-15	2.39121e-14	526.34	489.874	552.434	295.669	283.578	369.15
ENSG00000242612	DECR2	95.1303	0.366974	0.177407	2.06854	0.0385893	0.0803153	83.7905	77.9853	87.9446	101.619	97.4633	126.873
ENSG00000119321	FKBP15	475.774	0.526813	0.0849376	6.20236	5.56242e-10	3.24435e-09	393.503	366.24	413.011	533.143	511.341	665.64
ENSG00000132359	RAP1GAP2	249.793	-0.151665	0.114865	-1.32037	0.18671	0.302863	265.33	246.948	278.485	224.616	215.431	280.438
ENSG00000101400	SNTA1	209.767	-0.355474	0.137971	-2.57644	0.00998222	0.0240889	237.39	220.943	249.159	174.487	167.352	217.851
ENSG00000109670	FBXW7	282.457	-0.0063124	0.107938	-0.0584815	0.953365	0.974343	286.034	266.217	300.215	267.81	256.859	334.367
ENSG00000058866	DGKG	158.186	-0.496496	0.144588	-3.43386	0.00059506	0.00179342	187.028	174.071	196.301	124.668	119.57	155.651
ENSG00000149639	SOGA1	1153.91	-0.9107	0.0625785	-14.5529	5.59684e-48	1.58544e-46	1520.54	1415.19	1595.92	760.604	729.5	949.631
ENSG00000111331	OAS3	420.427	1.26711	0.243056	5.21324	1.85575e-07	8.56526e-07	245.488	228.48	257.659	555.618	532.897	693.702
ENSG00000162852	CNST	365.764	0.445254	0.103893	4.28568	1.82178e-05	6.78563e-05	312.974	291.29	328.49	400.73	384.343	500.32
ENSG00000151612	ZNF827	397.79	-0.0413423	0.0963433	-0.429114	0.66784	0.77892	407.163	378.954	427.349	372.076	356.861	464.546
ENSG00000262246	CORO7	19.2251	-0.440488	0.339091	-1.29903	0.193935	0.31223	22.3465	20.7983	23.4543	15.4852	14.852	19.3337
ENSG00000135108	FBXO21	356.26	-0.552624	0.0969778	-5.69846	1.20894e-08	6.27495e-08	427.632	398.005	448.833	274.172	262.96	342.31
ENSG00000106799	TGFBR1	393.749	0.127402	0.0927128	1.37416	0.169393	0.279952	380.06	353.729	398.903	390.404	374.439	487.427
ENSG00000213859	KCTD11	294.769	-0.50599	0.107551	-4.70465	2.54298e-06	1.04702e-05	349.627	325.404	366.96	231.524	222.056	289.063
ENSG00000187164	KIAA1598	285.141	-0.768961	0.11145	-6.89958	5.21562e-12	3.48957e-11	362.874	337.733	380.864	200.256	192.066	250.023
ENSG00000101844	ATG4A	160.439	0.516654	0.139528	3.70287	0.000213172	0.000688517	133.172	123.946	139.774	179.164	171.837	223.69
ENSG00000106459	NRF1	218.565	0.330896	0.125154	2.6439	0.00819562	0.0201061	195.211	181.686	204.889	230.899	221.457	288.283
ENSG00000159459	UBR1	548.239	0.0980612	0.0857682	1.14333	0.252902	0.385348	534.384	497.361	560.877	537.876	515.88	671.55
ENSG00000090470	PDCD7	217.211	0.324523	0.121468	2.67167	0.00754755	0.0186509	194.965	181.458	204.631	229.593	220.204	286.652
ENSG00000148606	POLR3A	499.559	0.0399495	0.0872285	0.457986	0.646962	0.763401	497.32	462.864	521.975	480.807	461.145	600.298
ENSG00000166169	POLL	155.039	-0.142825	0.147008	-0.971546	0.331277	0.473454	163.929	152.572	172.057	139.628	133.918	174.328
ENSG00000137992	DBT	313.039	-1.05909	0.105354	-10.0527	8.93921e-24	1.12618e-22	426.916	397.338	448.081	192.679	184.799	240.564
ENSG00000157064	NMNAT2	231.226	1.23251	0.123448	9.98405	1.79012e-23	2.2277e-22	139.167	129.525	146.066	307.515	294.94	383.939
ENSG00000147905	ZCCHC7	183.798	-0.0510957	0.135414	-0.377329	0.705929	0.805968	189.161	176.055	198.539	171.695	164.674	214.366
ENSG00000071205	ARHGAP10	259.704	0.130412	0.117625	1.1087	0.267558	0.402469	250.613	233.25	263.038	257.971	247.422	322.082
ENSG00000167632	TRAPPC9	331.262	-0.602373	0.102137	-5.89769	3.68616e-09	2.00909e-08	402.813	374.905	422.783	249.505	239.302	311.513
ENSG00000139668	WDFY2	242.222	0.487448	0.115082	4.23564	2.279e-05	8.39025e-05	203.604	189.498	213.698	268.431	257.454	335.142
ENSG00000146122	DAAM2	449.028	-0.24937	0.0958067	-2.60284	0.0092454	0.0224541	492.275	458.169	516.681	389.448	373.522	486.234
ENSG00000173281	PPP1R3B	513.213	-0.710731	0.0869522	-8.17381	2.9881e-16	2.59855e-15	642.634	598.111	674.494	369.251	354.151	461.018
ENSG00000151240	DIP2C	561.233	-0.439574	0.0806463	-5.45064	5.01895e-08	2.44832e-07	652.089	606.911	684.417	452.159	433.669	564.53
ENSG00000123444	KBTBD4	233.943	0.557553	0.121003	4.60777	4.07002e-06	1.63815e-05	190.826	177.605	200.286	264.111	253.311	329.749
ENSG00000107104	KANK1	432.308	-0.064136	0.0887554	-0.722615	0.469916	0.610999	446.168	415.256	468.287	401.329	384.917	501.068
ENSG00000169946	ZFPM2	224.696	-0.956499	0.122931	-7.78076	7.2089e-15	5.75524e-14	299.104	278.382	313.933	144.943	139.016	180.964
ENSG00000198513	ATL1	239.806	-1.22187	0.122004	-10.015	1.30929e-23	1.63458e-22	338.524	315.07	355.307	136.483	130.902	170.402
ENSG00000163820	FYCO1	725.724	-0.736558	0.0805399	-9.14525	5.94911e-20	6.36499e-19	915.955	852.496	961.365	516.961	495.82	645.437
ENSG00000118058	KMT2A	955.496	0.0431419	0.0647235	0.666557	0.505055	0.642544	951.18	885.281	998.337	921.635	883.946	1150.68
ENSG00000111424	VDR	392.087	-0.176352	0.0935007	-1.88611	0.0592804	0.116386	419.934	390.84	440.753	349.464	335.173	436.314
ENSG00000132549	VPS13B	949.176	-0.44713	0.0656973	-6.80591	1.00411e-11	6.59289e-11	1106.26	1029.62	1161.11	763.075	731.871	952.717
ENSG00000084676	NCOA1	488.702	-0.279835	0.0869517	-3.21828	0.0012896	0.00367568	541.355	503.849	568.194	419.327	402.179	523.539
ENSG00000145996	CDKAL1	278.09	0.19725	0.114738	1.71913	0.08559	0.158956	261.66	243.531	274.632	282.114	270.577	352.225
ENSG00000149016	TUT1	110.208	0.381202	0.169568	2.24808	0.0245708	0.05399	96.4371	89.7557	101.218	118.115	113.285	147.47
ENSG00000138411	HECW2	427.644	-0.689445	0.0902824	-7.63654	2.23134e-14	1.73077e-13	533.132	496.195	559.563	310.885	298.172	388.147
ENSG00000167157	PRRX2	97.2731	-1.2693	0.183808	-6.90556	5.00047e-12	3.35257e-11	138.345	128.76	145.204	53.9728	51.7657	67.3862
ENSG00000085511	MAP3K4	378.129	-0.0792567	0.102867	-0.770476	0.441018	0.583407	393.148	365.91	412.64	349.951	335.64	436.921
ENSG00000125954	CHURC1-FNTB	0.365973	0.136137	0.228205	0.596556	0.550804	NA	0.34333	0.319544	0.360351	0.354815	0.340306	0.442995
ENSG00000155816	FMN2	112.693	-0.280767	0.170876	-1.6431	0.100362	0.182508	124.815	116.168	131.003	96.6178	92.6667	120.629
ENSG00000089916	GPATCH2L	294.248	0.900226	0.11093	8.11528	4.84684e-16	4.16094e-15	207.216	192.86	217.489	363.687	348.815	454.071
ENSG00000186352	ANKRD37	152.424	-0.328676	0.14472	-2.27111	0.0231404	0.0511836	171.541	159.657	180.046	128.451	123.198	160.374
ENSG00000163637	PRICKLE2	659.065	0.232453	0.0787481	2.95185	0.00315878	0.0084049	611.494	569.129	641.81	675.58	647.953	843.476
ENSG00000171161	ZNF672	223.162	0.408518	0.121064	3.3744	0.000739774	0.00219811	193.415	180.015	203.004	241.421	231.549	301.42
ENSG00000048052	HDAC9	279.45	0.116303	0.111061	1.04719	0.295011	0.434114	270.62	251.871	284.036	275.854	264.573	344.41
ENSG00000257365	FNTB	33.2443	-0.264582	0.278671	-0.94944	0.342397	0.485307	36.7594	34.2126	38.5818	28.776	27.5992	35.9275
ENSG00000101544	ADNP2	416.517	-0.107848	0.0898887	-1.19979	0.230221	0.357662	436.279	406.052	457.908	380.722	365.153	475.34
ENSG00000151014	CCRN4L	147.388	-0.169877	0.14943	-1.13684	0.255607	0.388442	157.847	146.911	165.672	131.949	126.553	164.742
ENSG00000258315	C17orf49	29.6326	0.265209	0.295797	0.896589	0.369938	0.514567	27.0653	25.1902	28.4071	30.5885	29.3377	38.1904
ENSG00000183580	FBXL7	423.77	-0.295899	0.0921607	-3.21069	0.00132417	0.00376758	471.596	438.923	494.976	361.248	346.475	451.026
ENSG00000184178	SCFD2	225.07	0.0260945	0.124283	0.209961	0.833698	0.897235	224.934	209.35	236.085	215.387	206.579	268.915
ENSG00000243649	CFB	27.6526	-0.214214	0.301183	-0.711242	0.476935	0.617596	29.8792	27.8091	31.3605	24.2211	23.2306	30.2406
ENSG00000196678	ERI2	174.915	0.639133	0.138965	4.59923	4.24055e-06	1.70022e-05	137.799	128.252	144.631	201.815	193.562	251.971
ENSG00000154359	LONRF1	253.231	-0.325924	0.117646	-2.77038	0.00559914	0.0142113	284.701	264.976	298.816	213.592	204.858	266.675
ENSG00000180901	KCTD2	562.357	0.120816	0.0796161	1.51748	0.129145	0.224968	544.563	506.835	571.561	556.835	534.065	695.221
ENSG00000185404	SP140L	181.593	-0.0359882	0.13712	-0.262457	0.792969	0.869153	186.005	173.118	195.226	170.608	163.631	213.008
ENSG00000162408	NOL9	392.221	0.463431	0.0977806	4.7395	2.14248e-06	8.89305e-06	332.444	309.412	348.926	431.057	413.429	538.184
ENSG00000089094	KDM2B	381.994	0.00589393	0.0928395	0.0634852	0.94938	0.971902	384.886	358.22	403.967	363.425	348.564	453.745
ENSG00000148450	MSRB2	90.9299	-0.524925	0.185441	-2.83068	0.00464488	0.0119903	108.5	100.983	113.879	70.9123	68.0125	88.5356
ENSG00000111252	SH2B3	486.125	2.42484	0.10362	23.4013	4.14513e-121	4.22716e-119	153.344	142.72	160.947	774.332	742.667	966.771
ENSG00000174943	KCTD13	118.769	-0.276045	0.164543	-1.67765	0.0934154	0.171338	131.064	121.984	137.562	101.788	97.6251	127.084
ENSG00000143507	DUSP10	206.532	0.233517	0.12571	1.85758	0.0632285	0.122979	191.397	178.137	200.886	211.612	202.958	264.202
ENSG00000160145	KALRN	333.313	-0.135657	0.101564	-1.33567	0.181657	0.295904	352.418	328.002	369.89	301.669	289.333	376.64
ENSG00000138386	NAB1	270.029	0.333756	0.11232	2.97147	0.00296381	0.00794097	241.404	224.679	253.372	286.104	274.404	357.207
ENSG00000180917	FTSJD1	317.643	0.0977603	0.101794	0.96037	0.336869	0.479023	310.025	288.546	325.395	311.986	299.228	389.521
ENSG00000122386	ZNF205	138.176	0.234533	0.151888	1.54411	0.122561	0.215201	128.191	119.31	134.546	141.83	136.03	177.078
ENSG00000151466	SCLT1	257.285	-0.052023	0.114183	-0.455609	0.648671	0.764785	264.768	246.424	277.894	240.167	230.346	299.854
ENSG00000131435	PDLIM4	106.802	-0.63972	0.172287	-3.7131	0.000204732	0.000662694	131.228	122.136	137.734	79.2064	75.9674	98.8909
ENSG00000115183	TANC1	677.873	0.47616	0.0745447	6.38758	1.68527e-10	1.01916e-09	572.524	532.859	600.908	748.931	718.305	935.057
ENSG00000110925	CSRNP2	331.998	0.577879	0.100801	5.73285	9.87548e-09	5.15483e-08	268.841	250.215	282.169	377.367	361.935	471.151
ENSG00000121274	PAPD5	359.887	0.169095	0.0975934	1.73265	0.083158	0.155273	342.267	318.555	359.236	361.891	347.092	451.829
ENSG00000164327	RICTOR	787.45	0.274064	0.0711326	3.85286	0.000116747	0.000390351	719.372	669.533	755.036	818.021	784.569	1021.32
ENSG00000159792	PSKH1	283.761	-1.16764	0.117068	-9.97403	1.9803e-23	2.46121e-22	395.958	368.525	415.588	165.754	158.976	206.948
ENSG00000119522	DENND1A	248.034	0.191125	0.114134	1.67457	0.0940195	0.1723	233.747	217.553	245.336	250.952	240.689	313.319
ENSG00000196781	TLE1	217.929	-1.19817	0.124322	-9.63762	5.54562e-22	6.48081e-21	305.94	284.744	321.108	125.39	120.262	156.552
ENSG00000148411	NACC2	465.904	0.643469	0.0955792	6.73232	1.66981e-11	1.08064e-10	366.49	341.099	384.66	538.363	516.348	672.158
ENSG00000185414	MRPL30	2.27678	0.267072	0.420986	0.634397	0.525822	0.66145	2.07594	1.93212	2.17886	2.34921	2.25314	2.93304
ENSG00000038532	CLEC16A	350.494	-0.807982	0.104738	-7.71434	1.21612e-14	9.56697e-14	449.699	418.543	471.993	241.548	231.671	301.578
ENSG00000204681	GABBR1	232.228	-0.769651	0.125765	-6.11974	9.37302e-10	5.37471e-09	295.328	274.867	309.969	162.902	156.24	203.386
ENSG00000133424	LARGE	304.068	-0.61125	0.106256	-5.75264	8.78616e-09	4.61482e-08	370.883	345.188	389.27	228.319	218.982	285.061
ENSG00000169372	CRADD	87.886	0.0704142	0.18229	0.386275	0.699293	0.801177	86.5675	80.5699	90.8592	85.4793	81.9837	106.723
ENSG00000160293	VAV2	352.528	0.0145553	0.0999183	0.145672	0.88418	0.928809	353.899	329.38	371.444	336.179	322.431	419.727
ENSG00000009413	REV3L	793.388	-0.165192	0.0693815	-2.38092	0.0172692	0.0393657	846.896	788.222	888.882	710.25	681.206	886.763
ENSG00000115970	THADA	425.872	0.0267196	0.0891229	0.299806	0.764325	0.848345	426.205	396.677	447.335	408.293	391.596	509.762
ENSG00000161040	FBXL13	161.014	1.77893	0.153542	11.5859	4.8586e-31	8.21468e-30	73.0242	67.965	76.6445	235.66	226.023	294.227
ENSG00000169871	TRIM56	270.311	-0.273747	0.112962	-2.42336	0.0153778	0.035442	298.689	277.995	313.497	232.339	222.838	290.08
ENSG00000127663	KDM4B	486.139	-0.198331	0.0848489	-2.33746	0.0194153	0.0437483	524.89	488.525	550.913	430.204	412.611	537.119
ENSG00000140830	TXNL4B	185.943	-0.0590109	0.133993	-0.440405	0.659644	0.772676	191.431	178.168	200.921	172.805	165.739	215.751
ENSG00000121964	GTDC1	154.018	0.186397	0.148712	1.25341	0.210055	0.332085	145.577	135.491	152.794	155.78	149.41	194.495
ENSG00000131791	PRKAB2	367.305	0.595867	0.105432	5.65167	1.58898e-08	8.17095e-08	295.773	275.281	310.436	420.379	403.188	524.852
ENSG00000120029	C10orf76	346.714	-0.167234	0.0992844	-1.6844	0.0921054	0.169191	369.916	344.288	388.255	309.792	297.123	386.782
ENSG00000139266	MARCH9	172.411	0.0500196	0.143071	0.349614	0.726629	0.820511	171.326	159.456	179.82	166.797	159.977	208.25
ENSG00000120093	HOXB3	266.186	0.453527	0.11422	3.97063	7.16816e-05	0.000247004	227.017	211.289	238.271	292.343	280.388	364.996
ENSG00000112561	TFEB	192.578	-0.396723	0.135278	-2.93265	0.0033608	0.00890211	221.541	206.192	232.524	158.248	151.777	197.576
ENSG00000089902	RCOR1	469.796	0.291397	0.0868727	3.3543	0.00079565	0.00234865	426.684	397.122	447.837	491.06	470.979	613.099
ENSG00000177042	TMEM80	117.926	0.0391821	0.158778	0.246773	0.805084	0.87745	117.523	109.381	123.349	113.56	108.917	141.783
ENSG00000100749	VRK1	144.336	0.0660431	0.14879	0.443869	0.657137	0.771115	142.341	132.479	149.398	140.126	134.396	174.951
ENSG00000138802	SEC24B	431.008	-0.0705017	0.0927627	-0.760022	0.447241	0.589386	446.199	415.286	468.32	399.59	383.25	498.897
ENSG00000172379	ARNT2	570.932	-0.294814	0.0785843	-3.75157	0.000175732	0.000573711	635.43	591.406	666.932	487.112	467.192	608.17
ENSG00000096717	SIRT1	343.517	-0.129139	0.100582	-1.28391	0.199172	0.318806	361.9	336.827	379.842	311.188	298.463	388.526
ENSG00000138735	PDE5A	534.002	-0.915153	0.0844284	-10.8394	2.23961e-27	3.32782e-26	703.602	654.856	738.485	350.871	336.523	438.071
ENSG00000095951	HIVEP1	576.603	0.0332558	0.082044	0.405341	0.685227	0.791096	575.42	535.554	603.947	553.739	531.095	691.355
ENSG00000139174	PRICKLE1	299.267	-1.60699	0.11195	-14.3545	9.97877e-47	2.7407e-45	453.767	422.33	476.264	140.084	134.356	174.898
ENSG00000160199	PKNOX1	241.078	-0.0322052	0.11678	-0.275778	0.782719	0.862085	245.843	228.81	258.031	226.085	216.84	282.272
ENSG00000159788	RGS12	227.534	0.584659	0.123021	4.75252	2.00901e-06	8.36769e-06	183.936	171.193	193.055	259.404	248.796	323.871
ENSG00000101752	MIB1	743.008	0.631025	0.0712912	8.85137	8.64534e-19	8.68838e-18	588.607	547.827	617.788	857.219	822.164	1070.26
ENSG00000184402	SS18L1	328.276	-0.643269	0.102952	-6.24826	4.15049e-10	2.44884e-09	403.999	376.009	424.028	243.246	233.299	303.698
ENSG00000164171	ITGA2	726.612	0.0606402	0.0759117	0.798825	0.424392	0.567888	718.596	668.81	754.221	704.771	675.951	879.923
ENSG00000144642	RBMS3	266.504	-0.889509	0.115852	-7.67798	1.61613e-14	1.2642e-13	348.987	324.808	366.288	177.153	169.909	221.18
ENSG00000173599	PC	416.343	-0.570137	0.0926344	-6.1547	7.52188e-10	4.34927e-09	502.666	467.841	527.587	318.391	305.371	397.518
ENSG00000253368	TRNP1	149.419	-0.025637	0.147389	-0.173941	0.861912	0.91459	152.437	141.876	159.994	140.826	135.067	175.824
ENSG00000124279	FASTKD3	139.938	0.0799159	0.149006	0.536327	0.591732	0.7166	137.228	127.72	144.031	136.398	130.82	170.296
ENSG00000083642	PDS5B	394.107	-0.120781	0.093447	-1.29251	0.196181	0.315051	414.433	385.72	434.979	358.43	343.773	447.508
ENSG00000146232	NFKBIE	162.555	0.503607	0.141905	3.5489	0.000386848	0.00119971	135.582	126.189	142.304	180.764	173.372	225.688
ENSG00000101230	ISM1	250.52	-2.0586	0.127821	-16.1053	2.34197e-58	8.49775e-57	406.26	378.114	426.401	91.7092	87.9589	114.501
ENSG00000074590	NUAK1	609.554	-0.454077	0.079169	-5.73554	9.72e-09	5.07778e-08	711.132	661.864	746.388	488.167	468.205	609.488
ENSG00000157181	C1orf27	246.877	-0.825733	0.121501	-6.79608	1.07504e-11	7.05144e-11	318.149	296.107	333.921	168.799	161.896	210.749
ENSG00000120159	CAAP1	190.418	0.0194711	0.129598	0.150242	0.880573	0.926376	191.113	177.873	200.588	182.164	174.714	227.435
ENSG00000039319	ZFYVE16	529.695	-0.158048	0.0913906	-1.72937	0.083743	0.156215	563.673	524.62	591.618	475.071	455.644	593.137
ENSG00000204104	TRAF3IP1	198.574	-0.125422	0.125857	-0.996547	0.318984	0.46052	209.145	194.655	219.514	180.302	172.929	225.111
ENSG00000133195	SLC39A11	148.54	-0.97276	0.160953	-6.04376	1.50562e-09	8.46325e-09	198.393	184.648	208.229	95.0619	91.1745	118.687
ENSG00000139318	DUSP6	200.077	-0.60603	0.141244	-4.29067	1.78132e-05	6.64385e-05	243.648	226.768	255.728	150.536	144.38	187.947
ENSG00000101574	METTL4	204.467	0.683139	0.127159	5.37232	7.77286e-08	3.71686e-07	158.334	147.364	166.183	239.072	229.295	298.486
ENSG00000105656	ELL	302.479	0.366266	0.107699	3.40083	0.000671807	0.00200755	266.604	248.133	279.821	323.171	309.956	403.486
ENSG00000179886	TIGD5	236.075	0.0938646	0.129299	0.72595	0.467869	0.60895	230.359	214.399	241.78	231.191	221.737	288.647
ENSG00000172167	MTBP	406.061	0.258838	0.0912383	2.83694	0.00455475	0.0117699	373.048	347.202	391.542	419.751	402.586	524.068
ENSG00000150764	DIXDC1	472.041	-0.781004	0.0862115	-9.05917	1.31449e-19	1.38121e-18	602.402	560.667	632.267	329.678	316.196	411.61
ENSG00000106144	CASP2	367.468	-1.0186	0.107813	-9.4479	3.45682e-21	3.89641e-20	495.697	461.354	520.272	230.089	220.68	287.271
ENSG00000165434	PGM2L1	881.774	-1.242	0.0791932	-15.6831	1.97273e-55	6.7295e-54	1250.81	1164.15	1312.82	497.303	476.966	620.893
ENSG00000173068	BNC2	453.787	0.0936933	0.0908464	1.03134	0.302383	0.442019	443.318	412.604	465.296	444.866	426.674	555.425
ENSG00000074964	ARHGEF10L	389.384	-0.527052	0.0957156	-5.50644	3.66171e-08	1.80901e-07	464.2	432.04	487.214	302.94	290.552	378.227
ENSG00000140992	PDPK1	604.265	-0.032812	0.0792597	-0.413982	0.678888	0.78706	617.246	574.483	647.848	567.401	544.199	708.413
ENSG00000067798	NAV3	280.582	-0.119027	0.109272	-1.08927	0.276034	0.412021	295.116	274.67	309.747	255.548	245.097	319.057
ENSG00000162104	ADCY9	640.391	-0.317727	0.076524	-4.15199	3.29603e-05	0.000118861	716.854	667.189	752.393	540.872	518.754	675.29
ENSG00000127666	TICAM1	262.423	-0.72798	0.112917	-6.44706	1.14043e-10	6.99494e-10	330.103	307.233	346.469	187.42	179.755	233.997
ENSG00000174804	FZD4	843.134	-1.5177	0.0708638	-21.4171	9.25558e-102	7.56693e-100	1260.36	1173.04	1322.84	413.933	397.006	516.804
ENSG00000185658	BRWD1	709.044	0.211636	0.0746535	2.83492	0.00458378	0.0118405	663.358	617.4	696.245	722.381	692.84	901.908
ENSG00000152127	MGAT5	583.473	2.46571	0.091514	26.9435	6.79664e-160	1.18641e-157	179.958	167.49	188.88	934.829	896.601	1167.15
ENSG00000134146	DPH6	73.3704	0.870045	0.202606	4.29428	1.75264e-05	6.5432e-05	52.3737	48.7451	54.9702	90.0185	86.3374	112.39
ENSG00000130772	MED18	148.541	0.575579	0.158414	3.63338	0.000279728	0.000885766	120.631	112.273	126.611	169.057	162.144	211.072
ENSG00000126883	NUP214	548.122	-0.223996	0.0820587	-2.7297	0.00633912	0.0159205	596.85	555.499	626.44	480.557	460.905	599.986
ENSG00000250021	C15orf38-AP3S2	1.11509	0.244156	0.359736	0.678709	0.497322	NA	1.02786	0.956649	1.07882	1.14483	1.09802	1.42935
ENSG00000164088	PPM1M	164.871	-0.447669	0.13854	-3.23133	0.00123218	0.00352705	192.265	178.945	201.797	132.571	127.15	165.518
ENSG00000142867	BCL10	295.106	-0.534612	0.107477	-4.9742	6.55181e-07	2.85983e-06	352.162	327.764	369.621	228.622	219.273	285.439
ENSG00000006740	ARHGAP44	403.702	-0.43528	0.0949091	-4.58628	4.51216e-06	1.80561e-05	468.49	436.032	491.716	325.82	312.496	406.793
ENSG00000183117	CSMD1	287.392	-0.668057	0.109141	-6.12106	9.29546e-10	5.3334e-09	355.625	330.987	373.256	210.473	201.866	262.78
ENSG00000119685	TTLL5	276.008	-0.240467	0.115037	-2.09035	0.0365867	0.0765803	302.42	281.468	317.413	240.731	230.887	300.558
ENSG00000137103	TMEM8B	222.206	-0.514827	0.121206	-4.24754	2.16131e-05	7.98124e-05	263.921	245.636	277.005	173.702	166.599	216.871
ENSG00000166225	FRS2	419.049	0.262703	0.0919762	2.85621	0.00428734	0.0111359	384.734	358.079	403.808	434.062	416.311	541.936
ENSG00000101966	XIAP	506.141	0.026298	0.0920675	0.285638	0.775155	0.856539	505.894	470.845	530.975	484.491	464.678	604.897
ENSG00000204138	PHACTR4	583.762	-0.782149	0.0795719	-9.82947	8.40618e-23	1.01608e-21	745.255	693.623	782.203	407.534	390.869	508.815
ENSG00000129696	TTI2	354.752	0.126633	0.0970089	1.30537	0.191765	0.309405	342.538	318.807	359.52	351.673	337.292	439.071
ENSG00000198646	NCOA6	740.887	-0.891446	0.0742803	-12.0011	3.50593e-33	6.42069e-32	971.273	903.982	1019.43	492.378	472.243	614.745
ENSG00000070476	ZXDC	329.838	0.0190914	0.101375	0.188325	0.850622	0.90743	330.524	307.625	346.91	314.963	302.083	393.238
ENSG00000106261	ZKSCAN1	851.372	-0.57228	0.0677412	-8.44803	2.96251e-17	2.71403e-16	1027.72	956.516	1078.67	649.995	623.414	811.533
ENSG00000159267	HLCS	397.43	-0.457455	0.0918012	-4.9831	6.25739e-07	2.73934e-06	464.174	432.015	487.186	317.894	304.894	396.898
ENSG00000165209	STRBP	310.353	-0.208877	0.104276	-2.00312	0.0451642	0.0920675	336.292	312.993	352.964	273.62	262.43	341.62
ENSG00000106524	ANKMY2	257.975	0.157112	0.118743	1.32313	0.185793	0.301634	245.957	228.917	258.151	257.908	247.361	322.004
ENSG00000125398	SOX9	408.147	-0.351052	0.0983164	-3.57063	0.000356118	0.00111006	461.297	429.337	484.166	340.104	326.196	424.628
ENSG00000172081	MOB3A	307.666	-1.48052	0.110862	-13.3546	1.11287e-40	2.63285e-39	455.96	424.37	478.565	153.658	147.374	191.845
ENSG00000258818	RNASE4	4.44633	0.2614	0.443831	0.588964	0.555885	0.686369	4.06729	3.7855	4.26894	4.58463	4.39715	5.72401
ENSG00000198919	DZIP3	501.117	0.292224	0.0873276	3.3463	0.00081899	0.00241145	455.42	423.868	477.998	524.432	502.986	654.765
ENSG00000171792	RHNO1	155.585	-0.787986	0.149749	-5.26205	1.42459e-07	6.6545e-07	199.119	185.324	208.991	108.446	104.012	135.398
ENSG00000236104	ZBTB22	268.973	-0.911929	0.117165	-7.78325	7.06835e-15	5.65234e-14	354.853	330.269	372.446	177.354	170.101	221.43
ENSG00000140153	WDR20	232.565	0.104927	0.123044	0.852758	0.393793	0.538623	226.261	210.585	237.478	228.826	219.468	285.694
ENSG00000109452	INPP4B	408.817	-0.207715	0.0945299	-2.19734	0.0279959	0.0607037	442.271	411.63	464.198	360.138	345.411	449.641
ENSG00000138375	SMARCAL1	271.375	0.082327	0.110847	0.742705	0.45766	0.599828	265.987	247.559	279.174	264.821	253.992	330.635
ENSG00000072840	EVC	645.409	0.0366847	0.0758347	0.483745	0.628567	0.747887	643.551	598.964	675.456	620.776	595.391	775.053
ENSG00000164418	GRIK2	324.683	-2.09362	0.117775	-17.7764	1.07713e-70	5.15321e-69	529.445	492.764	555.693	116.651	111.88	145.641
ENSG00000116106	EPHA4	448.433	-0.410175	0.0980139	-4.18487	2.85329e-05	0.000103686	517.272	481.435	542.917	366.061	351.092	457.035
ENSG00000133794	ARNTL	229.09	-0.244159	0.123566	-1.97594	0.048162	0.0973185	251.302	233.892	263.761	199.529	191.37	249.117
ENSG00000152455	SUV39H2	182.66	-0.588113	0.137556	-4.27544	1.90763e-05	7.08359e-05	221.135	205.815	232.098	138.333	132.677	172.712
ENSG00000155313	USP25	377.376	0.295285	0.0984475	2.99941	0.002705	0.00729364	341.959	318.267	358.912	394.614	378.477	492.684
ENSG00000054654	SYNE2	201.754	-0.223113	0.130865	-1.70491	0.0882105	0.163011	219.772	204.546	230.668	177.059	169.819	221.062
ENSG00000101104	PABPC1L	158.443	0.35056	0.146113	2.39924	0.0164294	0.0376393	140.69	130.943	147.665	168.695	161.797	210.62
ENSG00000183337	BCOR	547.512	-0.516781	0.0821591	-6.29	3.17459e-10	1.88684e-09	650.24	605.19	682.477	427.382	409.905	533.596
ENSG00000123095	BHLHE41	208.625	-0.309364	0.126511	-2.44535	0.014471	0.0335878	233.393	217.223	244.964	177.121	169.878	221.139
ENSG00000111961	SASH1	784.612	-0.0711368	0.0769896	-0.92398	0.355497	0.499392	811.939	755.687	852.193	726.806	697.084	907.433
ENSG00000128908	INO80	600.806	-0.153238	0.0760305	-2.01548	0.043854	0.0897175	638.966	594.697	670.644	540.328	518.232	674.612
ENSG00000213445	SIPA1	224.779	0.217569	0.127287	1.70928	0.0873984	0.161819	209.859	195.32	220.263	229.473	220.089	286.502
ENSG00000137941	TTLL7	340.448	-0.274737	0.102946	-2.66875	0.00761331	0.0188014	376.93	350.816	395.617	292.999	281.017	365.816
ENSG00000163947	ARHGEF3	313.962	-0.38039	0.106715	-3.56453	0.000364506	0.00113384	358.27	333.448	376.032	258.828	248.243	323.152
ENSG00000156381	ANKRD9	141.697	0.629318	0.153062	4.11152	3.93063e-05	0.000140051	112.367	104.582	117.937	163.452	156.768	204.073
ENSG00000111725	PRKAB1	237.396	-0.0694508	0.115755	-0.59998	0.54852	0.680326	245.538	228.526	257.711	220.049	211.051	274.737
ENSG00000154767	XPC	333.912	0.464978	0.10606	4.38412	1.16457e-05	4.44275e-05	282.831	263.236	296.853	367.12	352.107	458.358
ENSG00000105939	ZC3HAV1	671.701	0.339463	0.0771203	4.40173	1.07391e-05	4.11879e-05	598.86	557.37	628.55	712.563	683.424	889.65
ENSG00000120071	KANSL1	407.236	-0.12475	0.0980181	-1.27273	0.203115	0.323727	428.207	398.54	449.436	369.326	354.223	461.111
ENSG00000154217	PITPNC1	172.957	-0.0405937	0.137196	-0.29588	0.767322	0.850356	177.092	164.823	185.872	161.916	155.295	202.155
ENSG00000065491	TBC1D22B	372.075	-1.141	0.0988991	-11.537	8.58797e-31	1.43325e-29	516.592	480.802	542.203	220.284	211.276	275.029
ENSG00000087494	PTHLH	145.544	-0.936439	0.148078	-6.32396	2.54938e-10	1.52648e-09	192.806	179.448	202.365	94.74	90.8658	118.285
ENSG00000144218	AFF3	402.667	-0.559408	0.0945189	-5.91848	3.2493e-09	1.78352e-08	484.82	451.231	508.856	309.379	296.727	386.266
ENSG00000115760	BIRC6	1136.29	0.157918	0.0654902	2.41132	0.0158949	0.036541	1085.16	1009.98	1138.96	1138.52	1091.96	1421.47
ENSG00000135341	MAP3K7	502.082	-0.442032	0.0888827	-4.97321	6.58537e-07	2.87383e-06	583.227	542.82	612.141	403.721	387.212	504.055
ENSG00000120616	EPC1	320.654	-0.074122	0.101452	-0.730612	0.465016	0.606377	332.091	309.083	348.555	296.656	284.525	370.381
ENSG00000124177	CHD6	741.05	-0.0502878	0.0719667	-0.698765	0.484699	0.624395	761.071	708.343	798.803	691.188	662.923	862.964
ENSG00000124508	BTN2A2	206.577	-0.0872498	0.122853	-0.710196	0.477582	0.617968	215.003	200.107	225.662	190.322	182.539	237.621
ENSG00000100916	BRMS1L	240.666	-0.651618	0.117879	-5.52784	3.24204e-08	1.61278e-07	297.067	276.486	311.795	177.831	170.559	222.026
ENSG00000248592	TMEM110-MUSTN1	13.5975	1.55067	0.390964	3.96628	7.30043e-05	0.000251071	6.6315	6.17206	6.96027	18.2692	17.5221	22.8095
ENSG00000108395	TRIM37	382.267	1.09453	0.0988964	11.0674	1.80517e-28	2.8004e-27	245.949	228.909	258.142	493.901	473.704	616.647
ENSG00000127804	METTL16	373.892	0.45467	0.0967184	4.70096	2.58937e-06	1.06492e-05	318.469	296.405	334.258	410.436	393.652	512.439
ENSG00000116138	DNAJC16	488.064	-0.581605	0.0861754	-6.74909	1.48775e-11	9.67664e-11	590.579	549.663	619.858	371.114	355.938	463.343
ENSG00000136937	NCBP1	527.631	0.413591	0.0815992	5.06856	4.0083e-07	1.78622e-06	456.56	424.929	479.195	571.887	548.501	714.014
ENSG00000172530	BANP	195.65	0.183148	0.135387	1.35278	0.176127	0.288693	185.334	172.493	194.522	197.877	189.786	247.054
ENSG00000162878	PKDCC	137.995	-0.539616	0.156615	-3.4455	0.000570014	0.00172437	165.322	153.868	173.518	106.954	102.581	133.535
ENSG00000144791	LIMD1	717.85	0.140734	0.0754126	1.86619	0.0620144	0.120987	689.579	641.804	723.766	714.922	685.687	892.596
ENSG00000135749	PCNXL2	290.581	-0.279294	0.106932	-2.61187	0.0090048	0.0219165	321.527	299.251	337.467	249.144	238.956	311.062
ENSG00000158161	EYA3	428.959	-0.201024	0.0908687	-2.21224	0.0269498	0.0586712	463.606	431.487	486.59	379.266	363.757	473.522
ENSG00000145675	PIK3R1	579.57	1.11538	0.0814018	13.7022	9.85083e-43	2.46602e-41	369.224	343.644	387.529	752.252	721.49	939.203
ENSG00000068400	GRIPAP1	305.278	0.320685	0.105846	3.02973	0.00244772	0.0066611	274.4	255.389	288.003	322.277	309.098	402.369
ENSG00000171729	TMEM51	196.378	-0.185559	0.129809	-1.42948	0.152866	0.257626	210.7	196.102	221.146	174.227	167.102	217.526
ENSG00000133247	SUV420H2	147.116	-0.43266	0.14679	-2.94747	0.0032039	0.00851328	170.84	159.004	179.309	119.029	114.162	148.611
ENSG00000153814	JAZF1	228.743	0.932934	0.120903	7.71641	1.19654e-14	9.41677e-14	158.76	147.76	166.63	285.03	273.374	355.866
ENSG00000198689	SLC9A6	506.808	0.490131	0.0846387	5.79086	7.00264e-09	3.70314e-08	425.693	396.2	446.797	562.276	539.283	702.014
ENSG00000145743	FBXL17	304.121	-0.283292	0.10641	-2.66227	0.00776157	0.0191411	336.731	313.402	353.425	260.203	249.563	324.87
ENSG00000124496	TRERF1	677.771	0.225021	0.0742342	3.03123	0.0024356	0.00663184	630.711	587.014	661.98	693.231	664.882	865.514
ENSG00000172890	NADSYN1	334.061	-0.0884935	0.106681	-0.829516	0.406812	0.551602	347.647	323.562	364.883	307.474	294.901	383.889
ENSG00000124635	HIST1H2BJ	53.1613	0.0445082	0.230897	0.192762	0.847145	0.905216	52.8582	49.1961	55.4787	51.2648	49.1685	64.0053
ENSG00000010818	HIVEP2	996.598	0.28984	0.0628085	4.61467	3.9372e-06	1.58755e-05	905.717	842.967	950.62	1041.24	998.664	1300.02
ENSG00000037757	MRI1	279.732	0.248816	0.114421	2.17456	0.0296631	0.0638472	258.298	240.403	271.104	288.624	276.821	360.353
ENSG00000047188	YTHDC2	642.412	0.0491429	0.0742995	0.661416	0.508346	0.645628	637.871	593.679	669.495	620.634	595.255	774.876
ENSG00000074054	CLASP1	715.393	-0.0597972	0.0747145	-0.800343	0.423512	0.566906	737.215	686.139	773.764	665.124	637.925	830.422
ENSG00000157654	PALM2-AKAP2	12.3669	-0.761814	0.384218	-1.98276	0.0473938	0.0959658	15.5448	14.4679	16.3155	8.62118	8.26863	10.7637
ENSG00000105889	STEAP1B	113.383	-0.777502	0.166816	-4.66083	3.14935e-06	1.28251e-05	144.292	134.295	151.445	79.1587	75.9217	98.8314
ENSG00000158286	RNF207	194.144	0.23836	0.129959	1.83412	0.0666366	0.12878	179.803	167.346	188.718	199.462	191.306	249.033
ENSG00000185716	C16orf52	145.126	-0.139833	0.144935	-0.964801	0.334644	0.47691	153.604	142.962	161.22	131.105	125.744	163.687
ENSG00000232838	PET117	0	NA	NA	NA	NA	NA	NA	NA	NA	NA	NA	NA
ENSG00000103876	FAH	160.988	0.0843206	0.148801	0.566666	0.570941	0.699321	157.638	146.716	165.453	157.164	150.737	196.223
ENSG00000120539	MASTL	361.706	0.571181	0.0981792	5.81774	5.96482e-09	3.17774e-08	293.872	273.512	308.441	410.592	393.801	512.633
ENSG00000153956	CACNA2D1	550.38	-1.25756	0.0860809	-14.609	2.46068e-48	7.09497e-47	783.446	729.168	822.287	308.146	295.545	384.727
ENSG00000104047	DTWD1	106.499	0.656922	0.173509	3.78609	0.000153035	0.000504373	83.4623	77.6799	87.6001	123.752	118.691	154.507
ENSG00000124313	IQSEC2	322.778	-0.850675	0.104074	-8.17376	2.98935e-16	2.59855e-15	419.499	390.436	440.297	218.757	209.811	273.123
ENSG00000140396	NCOA2	805.341	-0.419306	0.0680911	-6.15802	7.36602e-10	4.26424e-09	930.132	865.691	976.245	654.079	627.331	816.632
ENSG00000142621	FHAD1	228.552	1.72543	0.127636	13.5184	1.21841e-41	2.97329e-40	106.813	99.4128	112.108	332.153	318.57	414.701
ENSG00000112419	PHACTR2	593.432	-1.6444	0.0820879	-20.0321	2.88998e-89	1.99987e-87	906.781	843.958	951.737	272.772	261.617	340.561
ENSG00000196639	HRH1	445.772	-0.54237	0.0901785	-6.0144	1.80555e-09	1.00877e-08	533.83	496.845	560.296	344.701	330.605	430.367
ENSG00000172171	TEFM	122.173	-0.0981168	0.157501	-0.62296	0.533311	0.668268	127.73	118.881	134.063	112.219	107.63	140.108
ENSG00000110328	GALNT18	281.426	-1.02992	0.117491	-8.76599	1.85135e-18	1.82368e-17	380.904	354.515	399.788	175.423	168.25	219.02
ENSG00000205356	TECPR1	308.503	-0.365322	0.107252	-3.40621	0.000658724	0.00197149	350.93	326.617	368.328	256.187	245.71	319.855
ENSG00000203666	EFCAB2	89.0693	0.10895	0.184752	0.589708	0.555386	0.685905	86.6428	80.64	90.9382	87.8696	84.2764	109.707
ENSG00000213949	ITGA1	569.538	-1.8225	0.0877695	-20.7646	9.05383e-96	6.85262e-94	894.765	832.774	939.124	237.899	228.17	297.022
ENSG00000170634	ACYP2	90.8322	0.283003	0.180719	1.56598	0.117353	0.207676	82.7834	77.0481	86.8876	94.7207	90.8473	118.261
ENSG00000135912	TTLL4	251.803	-0.466953	0.114558	-4.07613	4.57921e-05	0.000162058	295.114	274.668	309.745	200.785	192.575	250.685
ENSG00000065883	CDK13	617.856	-0.25085	0.0766658	-3.272	0.0010679	0.003086	678.529	631.519	712.168	536.246	514.317	669.515
ENSG00000166313	APBB1	257.822	-0.209859	0.11178	-1.87743	0.0604593	0.118368	279.423	260.064	293.276	227.194	217.904	283.657
ENSG00000183605	SFXN4	131.848	0.0924994	0.151283	0.611433	0.540913	0.674436	128.97	120.035	135.364	129.313	124.025	161.45
ENSG00000137501	SYTL2	203.872	-0.748793	0.133209	-5.62117	1.89665e-08	9.699e-08	257.719	239.863	270.495	144.227	138.329	180.07
ENSG00000119899	SLC17A5	361.51	-2.83061	0.124497	-22.7365	1.95395e-114	1.84682e-112	635.553	591.521	667.062	84.0161	80.5804	104.896
ENSG00000160131	VMA21	305.748	-0.349616	0.105222	-3.32266	0.000891637	0.00260697	345.546	321.606	362.677	255.018	244.589	318.395
ENSG00000120733	KDM3B	579.578	1.57271	0.0852401	18.4503	5.18428e-76	2.80588e-74	294.043	273.671	308.62	822.529	788.893	1026.95
ENSG00000144535	DIS3L2	263.221	-0.00877828	0.115857	-0.0757683	0.939603	0.965669	266.434	247.975	279.643	249.033	238.849	310.923
ENSG00000176463	SLCO3A1	307.612	1.16453	0.108184	10.7644	5.07181e-27	7.42793e-26	191.205	177.958	200.684	403.058	386.576	503.227
ENSG00000197757	HOXC6	182.443	0.037219	0.135011	0.275673	0.782799	0.862085	182.049	169.436	191.074	175.672	168.488	219.33
ENSG00000187742	SECISBP2	307.401	-0.551166	0.110703	-4.97877	6.39904e-07	2.79629e-06	369.384	343.792	387.697	237.066	227.372	295.982
ENSG00000143224	PPOX	162.403	-0.496569	0.142286	-3.48994	0.00048312	0.00147789	191.734	178.45	201.239	127.798	122.572	159.559
ENSG00000167703	SLC43A2	307.932	1.90053	0.114974	16.53	2.22967e-61	8.69259e-60	131.019	121.942	137.515	460.003	441.192	574.324
ENSG00000138709	LARP1B	290.753	-0.928142	0.109777	-8.45481	2.79538e-17	2.56698e-16	384.787	358.129	403.864	190.165	182.389	237.426
ENSG00000064393	HIPK2	1128.62	0.0333053	0.0696622	0.478097	0.632582	0.751324	1125.68	1047.69	1181.49	1083.3	1039.01	1352.53
ENSG00000043143	PHF15	417.049	0.993261	0.0946461	10.4945	9.15872e-26	1.27394e-24	281.597	262.087	295.558	527.155	505.598	658.165
ENSG00000183309	ZNF623	371.888	0.627001	0.0972621	6.44651	1.14454e-10	7.0179e-10	295.37	274.907	310.014	428.965	411.424	535.573
ENSG00000153767	GTF2E1	290.872	-0.47943	0.116037	-4.1317	3.60089e-05	0.000129014	342.048	318.35	359.006	230.714	221.279	288.051
ENSG00000131634	TMEM204	217.445	0.0166881	0.125457	0.133019	0.894179	0.934773	218.276	203.154	229.098	207.654	199.162	259.26
ENSG00000217128	FNIP1	664.02	0.464097	0.0767788	6.04459	1.49787e-09	8.42703e-09	563.177	524.159	591.098	730.569	700.694	912.132
ENSG00000186314	PRELID2	103.178	0.159885	0.172213	0.928416	0.353192	0.49691	98.4067	91.5889	103.285	103.387	99.1587	129.08
ENSG00000138685	FGF2	927.406	-0.295894	0.0661573	-4.47258	7.72822e-06	3.00626e-05	1031.73	960.252	1082.88	790.321	758.002	986.733
ENSG00000165757	KIAA1462	1112.8	-1.06411	0.0636521	-16.7176	9.75767e-63	3.98871e-61	1518.59	1413.38	1593.88	682.999	655.069	852.74
ENSG00000109787	KLF3	599.661	0.0505719	0.0800544	0.631719	0.527571	0.663134	594.633	553.436	624.114	579.138	555.455	723.067
ENSG00000103381	CPPED1	305.288	0.487477	0.107933	4.51649	6.28735e-06	2.4771e-05	256.228	238.476	268.931	337.816	324.002	421.771
ENSG00000033800	PIAS1	227.461	0.229883	0.11817	1.94536	0.0517321	0.103646	211.304	196.665	221.78	233.034	223.504	290.948
ENSG00000161021	MAML1	609.594	0.41163	0.078272	5.25896	1.4487e-07	6.76386e-07	528.419	491.81	554.617	660.999	633.969	825.272
ENSG00000160685	ZBTB7B	299.248	-0.45935	0.112057	-4.09925	4.14497e-05	0.000147282	349.539	325.323	366.868	239.071	229.295	298.486
ENSG00000168758	SEMA4C	355.371	-0.0237597	0.0967611	-0.24555	0.80603	0.878235	361.562	336.512	379.487	334.456	320.779	417.576
ENSG00000144891	AGTR1	228.81	-0.49188	0.123629	-3.97867	6.93032e-05	0.000239362	270.377	251.645	283.781	180.804	173.41	225.738
ENSG00000144681	STAC	256.673	-1.68875	0.12311	-13.7174	7.99171e-43	2.011e-41	395.065	367.694	414.651	115.243	110.53	143.883
ENSG00000109381	ELF2	270.644	0.0731887	0.110691	0.661201	0.508484	0.645761	266.495	248.031	279.707	263.651	252.87	329.174
ENSG00000147316	MCPH1	349.49	-0.129229	0.0999067	-1.2935	0.195838	0.314678	368.458	342.93	386.725	316.807	303.852	395.541
ENSG00000151779	NBAS	738.95	-0.250165	0.0741622	-3.37321	0.000742963	0.00220623	810.529	754.375	850.713	640.871	614.664	800.142
ENSG00000076641	PAG1	1040.23	-0.948502	0.0638649	-14.8517	6.78432e-50	2.02235e-48	1383.24	1287.41	1451.82	674.032	646.469	841.544
ENSG00000156869	FRRS1	301.33	-0.602552	0.105604	-5.70579	1.15807e-08	6.01737e-08	366.426	341.04	384.593	226.939	217.659	283.339
ENSG00000196950	SLC39A10	520.75	2.30108	0.0966362	23.8118	2.52332e-125	2.77795e-123	176.742	164.497	185.505	819.113	785.617	1022.68
ENSG00000106299	WASL	535.938	-0.366447	0.080981	-4.5251	6.03678e-06	2.38419e-05	609.308	567.094	639.516	444.462	426.286	554.921
ENSG00000077684	PHF17	517.293	-0.537626	0.0875417	-6.14137	8.18129e-10	4.71507e-09	617.525	574.742	648.14	400.057	383.698	499.48
ENSG00000170390	DCLK2	448.897	0.776385	0.088697	8.75323	2.07333e-18	2.03819e-17	334.329	311.166	350.904	538.516	516.495	672.35
ENSG00000103126	AXIN1	390.306	-0.0937632	0.0922627	-1.01626	0.309504	0.449851	406.877	378.688	427.048	358.547	343.885	447.654
ENSG00000053900	ANAPC4	263.837	0.148646	0.114724	1.29568	0.195086	0.313718	252.98	235.453	265.522	263.72	252.935	329.26
ENSG00000138821	SLC39A8	335.985	-0.251801	0.10025	-2.51174	0.0120139	0.0284296	368.985	343.421	387.278	291.419	279.502	363.843
ENSG00000054793	ATP9A	870.561	0.695589	0.065344	10.645	1.83911e-26	2.63569e-25	671.057	624.565	704.326	1022.03	980.231	1276.02
ENSG00000059758	CDK17	376.705	-0.547422	0.0987424	-5.54395	2.95731e-08	1.4795e-07	451.754	420.455	474.15	290.684	278.797	362.925
ENSG00000111412	C12orf49	205.828	0.64917	0.127345	5.09774	3.43733e-07	1.54314e-06	161.786	150.577	169.807	238.599	228.842	297.897
ENSG00000133943	C14orf159	154.88	0.518894	0.143024	3.62802	0.000285602	0.000902891	128.558	119.651	134.931	173.224	166.141	216.275
ENSG00000072952	MRVI1	550.156	-1.56171	0.0856633	-18.2308	2.93902e-74	1.53494e-72	828.929	771.5	870.025	264.061	253.263	329.686
ENSG00000143952	VPS54	396.455	0.0973023	0.0918519	1.05934	0.289446	0.427853	386.705	359.914	405.877	389.027	373.119	485.709
ENSG00000096093	EFHC1	359.469	-0.637773	0.102621	-6.21485	5.13723e-10	3.0045e-09	442.187	411.551	464.109	267.255	256.326	333.674
ENSG00000100697	DICER1	786.229	0.148251	0.0680059	2.17997	0.0292596	0.0630698	752.823	700.666	790.146	784.567	752.484	979.549
ENSG00000100599	RIN3	363.711	-1.19675	0.100459	-11.9128	1.01496e-32	1.82769e-31	510.685	475.303	536.003	209.51	200.942	261.578
ENSG00000159263	SIM2	313.967	-0.759891	0.105957	-7.17171	7.40663e-13	5.22428e-12	398.693	371.071	418.459	221.41	212.356	276.436
ENSG00000107201	DDX58	421.622	0.242597	0.175004	1.38623	0.165676	0.274982	389.93	362.915	409.262	433.835	416.094	541.653
ENSG00000122965	RBM19	448.465	0.315543	0.100593	3.13683	0.00170785	0.00477165	403.203	375.269	423.193	471.869	452.573	589.139
ENSG00000137834	SMAD6	238.022	-0.603614	0.12677	-4.7615	1.92163e-06	8.01928e-06	290.261	270.151	304.651	179.635	172.289	224.279
ENSG00000176155	CCDC57	250.528	0.58494	0.120041	4.87285	1.10001e-06	4.69983e-06	202.528	188.497	212.569	285.68	273.997	356.677
ENSG00000154175	ABI3BP	260.844	0.815535	0.115692	7.04922	1.79929e-12	1.24023e-11	190.646	177.438	200.098	315.528	302.625	393.944
ENSG00000147324	MFHAS1	576	-1.02895	0.0806074	-12.7649	2.57417e-37	5.46898e-36	780.092	726.046	818.766	359.51	344.808	448.856
ENSG00000113240	CLK4	244.678	-0.179869	0.122708	-1.46583	0.142694	0.24365	262.56	244.37	275.577	217.968	209.054	272.138
ENSG00000132481	TRIM47	248.683	1.09952	0.11687	9.40809	5.0525e-21	5.66207e-20	159.59	148.533	167.502	321.591	308.44	401.513
ENSG00000161939	RNASEK-C17orf49	21.4974	0.564569	0.329194	1.715	0.0863446	0.160174	17.4749	16.2642	18.3412	24.3039	23.31	30.3439
ENSG00000165138	ANKS6	258.383	-0.597737	0.116406	-5.13495	2.8222e-07	1.27883e-06	314.297	292.522	329.879	195.305	187.318	243.842
ENSG00000077713	SLC25A43	302.728	-0.642578	0.107418	-5.98202	2.20388e-09	1.22216e-08	372.824	346.994	391.308	224.584	215.4	280.398
ENSG00000120647	CCDC77	184.788	0.307357	0.139946	2.19625	0.0280741	0.0608391	167.116	155.538	175.401	194.469	186.516	242.799
ENSG00000186951	PPARA	475.544	-0.901377	0.0873396	-10.3204	5.69997e-25	7.64838e-24	625.337	582.012	656.339	314.834	301.959	393.077
ENSG00000129158	SERGEF	92.0977	-0.571916	0.182908	-3.12679	0.00176724	0.00491772	110.905	103.222	116.404	70.1614	67.2923	87.5981
ENSG00000100324	TAB1	363.067	0.443502	0.0971217	4.56646	4.96035e-06	1.97517e-05	310.617	289.097	326.016	397.23	380.986	495.95
ENSG00000178904	DPY19L3	483.269	-0.227304	0.0855245	-2.65777	0.00786595	0.0193685	526.632	490.146	552.741	423.05	405.75	528.187
ENSG00000198795	ZNF521	348.73	-0.0530588	0.0998319	-0.531481	0.595086	0.719419	359.05	334.175	376.851	325.456	312.147	406.339
ENSG00000127191	TRAF2	244.259	0.827561	0.122615	6.74926	1.48605e-11	9.66882e-11	177.768	165.452	186.582	296.677	284.545	370.408
ENSG00000155542	SETD9	97.1818	-0.681006	0.178281	-3.81985	0.000133533	0.000443797	120.581	112.227	126.559	70.7269	67.8347	88.3041
ENSG00000138642	HERC6	401.278	-0.659486	0.260822	-2.5285	0.0114553	0.0272541	493.651	459.45	518.125	293.903	281.884	366.944
ENSG00000105559	PLEKHA4	285.26	-0.517302	0.114591	-4.51433	6.35178e-06	2.50147e-05	339.074	315.582	355.884	222.782	213.672	278.148
ENSG00000140463	BBS4	223.228	0.100997	0.120728	0.836568	0.402835	0.547435	217.526	202.456	228.311	219.394	210.422	273.918
ENSG00000182963	GJC1	405.642	0.196799	0.0921865	2.13479	0.0327783	0.0695632	381.536	355.102	400.451	411.232	394.415	513.432
ENSG00000241962	C2orf15	73.5135	0.737314	0.204125	3.61208	0.000303756	0.000957005	55.4898	51.6454	58.2408	86.9913	83.4339	108.611
ENSG00000168874	ATOH8	273.431	-0.492197	0.111976	-4.39556	1.10489e-05	4.22922e-05	322.721	300.362	338.72	215.76	206.937	269.381
ENSG00000049618	ARID1B	832.509	-0.26219	0.071404	-3.67192	0.000240739	0.000771385	915.996	852.534	961.408	718.25	688.878	896.751
ENSG00000198130	HIBCH	195.698	0.694856	0.130082	5.3417	9.20807e-08	4.37293e-07	150.981	140.521	158.466	229.829	220.43	286.946
ENSG00000148481	FAM188A	272.253	0.00804566	0.109491	0.0734822	0.941422	0.967057	273.859	254.886	287.436	258.975	248.385	323.336
ENSG00000135899	SP110	190.936	0.421689	0.146862	2.87133	0.00408744	0.0106593	164.509	153.111	172.665	207.224	198.75	258.723
ENSG00000167987	VPS37C	329.121	-0.00535725	0.103699	-0.0516613	0.958799	0.978329	332.611	309.567	349.101	311.626	298.882	389.071
ENSG00000136159	NUDT15	258.803	0.430232	0.11244	3.82634	0.000130061	0.000432628	222.547	207.128	233.58	281.996	270.464	352.078
ENSG00000171681	ATF7IP	434.533	-0.0702857	0.0917454	-0.766095	0.44362	0.586009	449.111	417.996	471.377	402.258	385.809	502.228
ENSG00000173821	RNF213	891.416	0.701577	0.0669096	10.4854	1.00767e-25	1.39661e-24	685.599	638.099	719.588	1048.52	1005.64	1309.09
ENSG00000147862	NFIB	616.395	-0.23035	0.0783228	-2.94103	0.00327122	0.00868025	671.638	625.106	704.935	538.396	516.38	672.2
ENSG00000218891	ZNF579	212.486	-0.086417	0.126162	-0.684967	0.493365	0.631946	220.702	205.412	231.644	195.48	187.486	244.061
ENSG00000105647	PIK3R2	11.5511	0.370507	0.395765	0.936178	0.349181	0.492699	10.1916	9.48555	10.6969	12.3905	11.8838	15.4698
ENSG00000065060	UHRF1BP1	1244.59	-0.787517	0.0632232	-12.4562	1.29466e-35	2.57285e-34	1590.92	1480.7	1669.79	866.745	831.301	1082.15
ENSG00000148343	FAM73B	331.52	-0.213677	0.105035	-2.03434	0.0419178	0.0862665	360.112	335.163	377.965	292.028	280.086	364.603
ENSG00000048342	CC2D2A	292.21	-0.041955	0.108331	-0.387286	0.698545	0.800604	299.473	278.725	314.32	273.55	262.364	341.533
ENSG00000166128	RAB8B	296.572	-0.177282	0.113242	-1.56551	0.117462	0.207811	317.606	295.602	333.352	264.138	253.337	329.782
ENSG00000128271	ADORA2A	12.0147	0.194712	0.383222	0.508093	0.611388	0.732879	11.3204	10.5361	11.8816	12.1838	11.6856	15.2118
ENSG00000067208	EVI5	393.69	-0.597537	0.0937068	-6.37666	1.80989e-10	1.09213e-09	478.415	445.269	502.133	297.329	285.17	371.222
ENSG00000152219	ARL14EP	206.076	-0.19608	0.125667	-1.5603	0.118688	0.209635	222.537	207.119	233.57	182.678	175.207	228.077
ENSG00000068724	TTC7A	411.255	-0.411085	0.0925258	-4.44292	8.87459e-06	3.43085e-05	474.089	441.243	497.593	335.29	321.579	418.616
ENSG00000140443	IGF1R	394.31	-0.0890635	0.0975657	-0.912857	0.361318	0.505579	410.099	381.686	430.43	362.566	347.739	452.671
ENSG00000011566	MAP4K3	491.924	-0.597464	0.0863431	-6.91965	4.52775e-12	3.04617e-11	597.903	556.479	627.545	371.608	356.412	463.961
ENSG00000198964	SGMS1	345.148	-1.01426	0.100255	-10.1168	4.65299e-24	5.95878e-23	465.588	433.331	488.67	216.765	207.9	270.635
ENSG00000067141	NEO1	487.941	-0.288402	0.0866259	-3.32929	0.000870689	0.00255111	541.43	503.919	568.272	416.902	399.853	520.511
ENSG00000029153	ARNTL2	342.118	-0.440342	0.101055	-4.35747	1.31573e-05	4.97923e-05	397.693	370.14	417.409	275.614	264.343	344.11
ENSG00000011405	PIK3C2A	688.253	0.983389	0.0745523	13.1906	9.9387e-40	2.25494e-38	466.498	434.179	489.626	867.339	831.871	1082.89
ENSG00000107957	SH3PXD2A	953.048	-0.304346	0.0624519	-4.87329	1.09754e-06	4.6903e-06	1063.61	989.925	1116.34	809.983	776.86	1011.28
ENSG00000143514	TP53BP2	484.474	-0.160386	0.0861825	-1.86101	0.0627434	0.122219	516.682	480.886	542.298	434.762	416.983	542.81
ENSG00000089876	DHX32	385.269	-0.170927	0.0936408	-1.82535	0.0679482	0.130801	412.271	383.708	432.71	344.38	330.297	429.966
ENSG00000103966	EHD4	464.518	-1.28566	0.0926067	-13.883	8.03353e-44	2.06442e-42	664.26	618.239	697.192	256.228	245.75	319.906
ENSG00000164164	OTUD4	816.749	-0.0995297	0.0708569	-1.40466	0.160123	0.26753	853.003	793.906	895.292	748.684	718.068	934.748
ENSG00000020256	ZFP64	291.545	-0.332805	0.1077	-3.0901	0.00200086	0.00551631	327.707	305.003	343.954	244.687	234.681	305.497
ENSG00000080603	SRCAP	1123.46	-0.377696	0.0624307	-6.04984	1.44986e-09	8.16643e-09	1283.15	1194.25	1346.76	928.728	890.749	1159.54
ENSG00000106665	CLIP2	595.518	-0.360559	0.0783254	-4.60335	4.15755e-06	1.67026e-05	676.258	629.405	709.784	495.316	475.061	618.413
ENSG00000006468	ETV1	272.863	-0.354675	0.108939	-3.25572	0.00113105	0.00325539	309.202	287.779	324.531	227.396	218.097	283.909
ENSG00000157111	TMEM171	158.99	-0.353787	0.148717	-2.37893	0.0173629	0.0395467	180.019	167.547	188.943	132.473	127.055	165.395
ENSG00000070882	OSBPL3	464.693	-0.107499	0.0903103	-1.19033	0.233916	0.362227	487.317	453.555	511.477	425.364	407.969	531.076
ENSG00000058056	USP13	553.294	0.11918	0.080218	1.4857	0.137357	0.236488	535.478	498.379	562.025	546.925	524.559	682.848
ENSG00000178951	ZBTB7A	596.726	-0.0858527	0.092654	-0.926594	0.354137	0.497951	620.049	577.091	650.79	549.403	526.937	685.942
ENSG00000197182	FLJ27365	160.063	-0.120786	0.143188	-0.843546	0.398923	0.543683	168.524	156.849	176.879	145.751	139.791	181.974
ENSG00000125633	CCDC93	523.055	0.103283	0.0813175	1.27012	0.204042	0.324991	509.528	474.227	534.788	514.717	493.668	642.635
ENSG00000101040	ZMYND8	610.719	1.52322	0.0822766	18.5134	1.61116e-76	8.81863e-75	318.063	296.027	333.832	859.718	824.562	1073.38
ENSG00000110011	DNAJC4	108.193	0.884771	0.171428	5.16117	2.45415e-07	1.11807e-06	76.6596	71.3485	80.4602	133.112	127.669	166.194
ENSG00000173846	PLK3	215.026	-0.727213	0.124966	-5.8193	5.90952e-09	3.15522e-08	270.703	251.948	284.123	153.776	147.488	191.993
ENSG00000182831	C16orf72	796.181	0.543738	0.0701518	7.75087	9.12625e-15	7.25606e-14	654.285	608.955	686.722	896.928	860.249	1119.83
ENSG00000151835	SACS	2004.57	-0.838628	0.0497549	-16.8552	9.61355e-64	3.9887e-62	2597.58	2417.61	2726.36	1365.92	1310.06	1705.38
ENSG00000197852	FAM212B	568.93	-0.182143	0.077801	-2.34113	0.0192252	0.0433638	610.877	568.555	641.163	506.329	485.624	632.163
ENSG00000166068	SPRED1	683.121	-0.0155201	0.073844	-0.210175	0.833531	0.897161	693.177	645.152	727.542	644.883	618.512	805.151
ENSG00000166912	MTMR10	586.916	-0.193199	0.0771446	-2.50437	0.0122669	0.028954	632.114	588.32	663.452	519.931	498.67	649.146
ENSG00000159086	PAXBP1	408.594	0.37229	0.0903538	4.12036	3.78282e-05	0.000134981	359.783	334.857	377.62	437.946	420.037	546.785
ENSG00000177106	EPS8L2	217.182	-0.17139	0.127314	-1.34621	0.178236	0.291605	232.196	216.109	243.708	193.897	185.968	242.084
ENSG00000134109	EDEM1	664.689	0.945302	0.0774186	12.2103	2.73957e-34	5.21433e-33	458.15	426.409	480.864	829.625	795.699	1035.8
ENSG00000240303	ACAD11	214.4	-0.0979525	0.12088	-0.810326	0.417753	0.561954	223.918	208.404	235.019	196.748	188.702	245.644
ENSG00000160908	ZNF394	201.581	0.187596	0.125055	1.5001	0.133588	0.231273	190.319	177.134	199.755	203.828	195.493	254.484
ENSG00000117697	NSL1	176.917	1.84262	0.149962	12.2872	1.06056e-34	2.04066e-33	77.5106	72.1405	81.3533	261.43	250.739	326.401
ENSG00000177917	ARL6IP6	210.212	0.894044	0.12695	7.0425	1.88814e-12	1.29917e-11	148.463	138.177	155.823	259.455	248.845	323.935
ENSG00000176476	CCDC101	122.416	0.376941	0.166101	2.26934	0.0232474	0.0513734	107.568	100.116	112.901	131.361	125.989	164.007
ENSG00000204237	OXLD1	126.588	0.413824	0.159266	2.59833	0.00936785	0.0227316	109.735	102.132	115.175	137.476	131.854	171.642
ENSG00000153485	TMEM251	78.2097	0.316127	0.195434	1.61756	0.105757	0.190636	70.5061	65.6213	74.0016	82.5467	79.1711	103.061
ENSG00000145779	TNFAIP8	226.458	-0.664099	0.122075	-5.44007	5.32588e-08	2.59087e-07	280.489	261.056	294.395	166.461	159.653	207.83
ENSG00000137198	GMPR	193.653	-0.219885	0.128836	-1.70671	0.0878765	0.162564	210.261	195.694	220.685	169.776	162.833	211.969
ENSG00000110422	HIPK3	876.323	-0.956967	0.0704579	-13.5821	5.11387e-42	1.26709e-40	1167.68	1086.78	1225.57	565.661	542.529	706.24
ENSG00000143776	CDC42BPA	955.975	0.119848	0.0681693	1.7581	0.0787308	0.148278	925.107	861.014	970.971	945.321	906.663	1180.25
ENSG00000008083	JARID2	750.78	0.478753	0.0696363	6.87505	6.1967e-12	4.13597e-11	633.151	589.285	664.541	829.728	795.798	1035.93
ENSG00000095564	BTAF1	746.613	0.970699	0.0731687	13.2666	3.61723e-40	8.36365e-39	509.372	474.082	534.625	938.758	900.369	1172.06
ENSG00000164330	EBF1	533.653	0.14882	0.0814536	1.82706	0.0676914	0.130429	511.386	475.956	536.739	533.16	511.357	665.662
ENSG00000137942	FNBP1L	560.748	-1.17572	0.0814075	-14.4424	2.79954e-47	7.8274e-46	784.295	729.957	823.177	326.484	313.133	407.622
ENSG00000160208	RRP1B	704.654	0.243797	0.0724278	3.36607	0.000762472	0.00225759	651.674	606.525	683.982	725.654	695.98	905.995
ENSG00000162729	IGSF8	287.314	-0.0547183	0.107878	-0.507223	0.611998	0.733429	295.334	274.873	309.976	267.394	256.459	333.847
ENSG00000069869	NEDD4	540.824	0.253532	0.0808412	3.13617	0.00171168	0.00478096	498.189	463.674	522.888	558.502	535.663	697.302
ENSG00000099810	MTAP	290.407	-0.0796977	0.106022	-0.751708	0.452226	0.594303	301.344	280.467	316.284	268.152	257.186	334.793
ENSG00000117713	ARID1A	922.17	-1.21207	0.0763374	-15.8778	9.02868e-57	3.16347e-55	1300.38	1210.29	1364.85	527.851	506.265	659.034
ENSG00000135336	ORC3	283.134	0.32939	0.10934	3.01253	0.00259084	0.00702001	253.269	235.722	265.826	299.259	287.022	373.632
ENSG00000077514	POLD3	310.415	0.16932	0.105215	1.60928	0.107554	0.193372	294.709	274.291	309.32	311.655	298.91	389.108
ENSG00000135686	KLHL36	371.522	-0.351636	0.0968665	-3.63011	0.000283304	0.000896213	420.695	391.548	441.551	310.044	297.365	387.097
ENSG00000132142	ACACA	918.283	0.635042	0.06585	9.64377	5.22334e-22	6.11525e-21	726.574	676.236	762.595	1061.1	1017.71	1324.81
ENSG00000132394	EEFSEC	287.005	-0.434257	0.111002	-3.91215	9.14775e-05	0.000310469	332.835	309.776	349.336	231.64	222.168	289.208
ENSG00000158805	ZNF276	483.02	0.510703	0.0865704	5.89927	3.65103e-09	1.99218e-08	402.207	374.341	422.147	538.884	516.847	672.809
ENSG00000113273	ARSB	520.4	-0.970326	0.0855756	-11.3388	8.42718e-30	1.36755e-28	695.612	647.419	730.099	333.871	320.218	416.846
ENSG00000152223	EPG5	1226.87	-0.241794	0.0655715	-3.68749	0.000226475	0.000728449	1343.13	1250.08	1409.72	1068.17	1024.49	1333.64
ENSG00000139154	AEBP2	323.699	0.0748209	0.101993	0.733587	0.4632	0.604905	318.005	295.973	333.77	314.968	302.088	393.244
ENSG00000184985	SORCS2	477.458	-0.766155	0.0903242	-8.48229	2.20814e-17	2.04126e-16	607.503	565.415	637.622	335.909	322.173	419.39
ENSG00000143756	FBXO28	428.673	0.177024	0.0903963	1.95831	0.0501935	0.10096	406.265	378.118	426.406	431.925	414.262	539.268
ENSG00000138795	LEF1	206.698	-1.11534	0.126754	-8.79928	1.37702e-18	1.36546e-17	285.151	265.395	299.288	123.775	118.713	154.536
ENSG00000156103	MMP16	1081.03	-0.576491	0.0738073	-7.81076	5.68451e-15	4.57215e-14	1305.83	1215.36	1370.56	823.481	789.806	1028.13
ENSG00000038210	PI4K2B	277.64	0.485237	0.114891	4.22346	2.40584e-05	8.83876e-05	233.304	217.141	244.871	307.116	294.557	383.441
ENSG00000072609	CHFR	311.711	-0.571884	0.103643	-5.51781	3.43252e-08	1.70447e-07	376.11	350.052	394.756	237.941	228.211	297.075
ENSG00000157985	AGAP1	424.556	0.0748839	0.0934542	0.80129	0.422964	0.566382	417.635	388.7	438.34	413.664	396.748	516.469
ENSG00000198742	SMURF1	711.421	0.471131	0.0739357	6.37217	1.8637e-10	1.12425e-09	601.503	559.83	631.324	784.1	752.036	978.967
ENSG00000177463	NR2C2	391.308	0.0485143	0.0974344	0.497918	0.618542	0.739083	388.487	361.572	407.747	377.824	362.374	471.722
ENSG00000111885	MAN1A1	710.295	-1.03855	0.0738224	-14.0683	5.94924e-45	1.57907e-43	963.981	897.195	1011.77	441.308	423.261	550.982
ENSG00000136802	LRRC8A	593.396	-1.09537	0.0784715	-13.9589	2.77773e-44	7.21465e-43	815.725	759.21	856.166	359.015	344.333	448.238
ENSG00000100105	PATZ1	430.46	0.837523	0.0906495	9.23913	2.48508e-20	2.70055e-19	311.613	290.023	327.061	523.653	502.239	653.792
ENSG00000145569	FAM105A	411.325	-1.90382	0.100098	-19.0196	1.17476e-80	7.09104e-79	654.052	608.738	686.478	164.368	157.646	205.217
ENSG00000219545	AC006465.3	165.761	-0.305462	0.137509	-2.2214	0.0263241	0.0574257	184.933	172.12	194.101	140.724	134.97	175.697
ENSG00000148187	MRRF	232.442	0.351347	0.122126	2.87692	0.00401572	0.0104991	206.337	192.041	216.566	247.543	237.421	309.063
ENSG00000172986	GXYLT2	298.575	-1.66973	0.114607	-14.5692	4.41009e-48	1.25477e-46	457.017	425.354	479.675	135.084	129.56	168.655
ENSG00000204381	LAYN	204.483	-0.633457	0.136909	-4.62684	3.71295e-06	1.50255e-05	250.922	233.537	263.362	152.11	145.89	189.913
ENSG00000176697	BDNF	566.442	-0.744845	0.0829708	-8.97719	2.77767e-19	2.8643e-18	716.384	666.752	751.9	402.008	385.568	501.916
ENSG00000109320	NFKB1	524.39	0.688287	0.0816668	8.42799	3.51647e-17	3.20938e-16	405.4	377.313	425.498	614.31	589.189	766.98
ENSG00000126091	ST3GAL3	227.78	-1.21991	0.122418	-9.96516	2.16531e-23	2.68254e-22	321.511	299.237	337.451	129.8	124.492	162.059
ENSG00000181982	CCDC149	383.353	-0.93434	0.0989986	-9.43791	3.80287e-21	4.28149e-20	507.567	472.402	532.73	249.769	239.555	311.842
ENSG00000169047	IRS1	762.221	-0.0521168	0.0710112	-0.733924	0.462995	0.6048	783.544	729.259	822.389	710.696	681.633	887.319
ENSG00000174840	PDE12	624.545	0.324953	0.0786806	4.13002	3.62731e-05	0.000129745	559.276	520.529	587.004	658.804	631.863	822.531
ENSG00000243646	IL10RB	187.339	0.580621	0.138872	4.18099	2.90242e-05	0.000105373	151.763	141.248	159.287	213.431	204.704	266.474
ENSG00000134852	CLOCK	816.442	0.211383	0.0665385	3.17685	0.00148885	0.0042028	764.15	711.208	802.034	831.994	797.971	1038.76
ENSG00000115648	MLPH	241.68	-0.0641777	0.120483	-0.532672	0.594261	0.718572	248.961	231.712	261.303	223.934	214.777	279.587
ENSG00000109846	CRYAB	109.008	0.319161	0.175405	1.81956	0.0688254	0.132232	97.7766	91.0025	102.624	114.715	110.024	143.225
ENSG00000174738	NR1D2	625.286	0.272817	0.0767123	3.55636	0.000376023	0.00116779	571.607	532.005	599.946	649.431	622.874	810.829
ENSG00000108091	CCDC6	825.193	-0.742561	0.0709075	-10.4722	1.15859e-25	1.60235e-24	1042.84	970.593	1094.54	586.131	562.163	731.798
ENSG00000136891	TEX10	441.781	0.194982	0.0932402	2.09118	0.0365116	0.0764554	415.632	386.836	436.237	447.418	429.122	558.611
ENSG00000213341	CHUK	488.946	-0.0356524	0.0869887	-0.409851	0.681915	0.789011	499.99	465.35	524.778	458.71	439.952	572.71
ENSG00000221869	CEBPD	291.115	-0.326946	0.113485	-2.88097	0.00396457	0.0103779	327.301	304.625	343.527	245.378	235.344	306.36
ENSG00000143442	POGZ	603.006	0.265673	0.08004	3.31926	0.000902575	0.00263656	553.148	514.825	580.571	625.354	599.782	780.769
ENSG00000071051	NCK2	368.966	-0.719616	0.0994399	-7.2367	4.59737e-13	3.29799e-12	463.235	431.141	486.201	264.536	253.718	330.279
ENSG00000011454	RABGAP1	537.545	-0.429399	0.0799387	-5.37161	7.8038e-08	3.73073e-07	623.099	579.93	653.99	435.115	417.322	543.251
ENSG00000204954	C12orf73	207.852	-0.32027	0.126578	-2.53021	0.0113993	0.0271377	233.147	216.994	244.705	175.601	168.42	219.242
ENSG00000133812	SBF2	817.271	0.0598831	0.0686969	0.8717	0.383372	0.528603	807.938	751.963	847.993	791.979	759.593	988.804
ENSG00000160218	TRAPPC10	653.342	-0.107681	0.07448	-1.44578	0.14824	0.251426	684.139	636.741	718.056	597.088	572.671	745.477
ENSG00000176597	B3GNT5	456.443	-1.23057	0.0906308	-13.5778	5.42184e-42	1.33997e-40	645.396	600.682	677.393	258.641	248.064	322.919
ENSG00000166224	SGPL1	623.773	0.771055	0.0779663	9.88959	4.61898e-23	5.63585e-22	464.862	432.656	487.909	746.01	715.503	931.41
ENSG00000105928	DFNA5	253.614	-0.0687997	0.114158	-0.602671	0.546728	0.678824	262.237	244.069	275.238	235.122	225.507	293.555
ENSG00000132640	BTBD3	651.605	-0.809319	0.0777052	-10.4153	2.11226e-25	2.88852e-24	837.685	779.648	879.214	449.532	431.149	561.25
ENSG00000104361	NIPAL2	387.049	-0.82607	0.0947146	-8.72168	2.74113e-18	2.68378e-17	499.325	464.731	524.08	264.863	254.032	330.687
ENSG00000139990	DCAF5	499.532	-0.284951	0.0844804	-3.37298	0.000743585	0.00220747	553.567	515.215	581.011	427.268	409.796	533.454
ENSG00000138639	ARHGAP24	381.084	-0.207258	0.0932972	-2.22148	0.0263187	0.0574204	412.366	383.796	432.81	335.893	322.157	419.37
ENSG00000065413	ANKRD44	213.725	0.739467	0.125056	5.91309	3.35753e-09	1.84085e-08	161.576	150.382	169.587	253.682	243.308	316.727
ENSG00000067221	STOML1	228.216	-0.0923931	0.118514	-0.779599	0.435627	0.578329	237.576	221.116	249.354	209.555	200.986	261.634
ENSG00000157764	BRAF	334.957	-0.611941	0.109499	-5.58857	2.28951e-08	1.16069e-07	409.007	380.671	429.285	251.668	241.376	314.213
ENSG00000122863	CHST3	1016.77	-0.134394	0.0632747	-2.12398	0.0336718	0.0712176	1075.11	1000.62	1128.41	921.098	883.431	1150.01
ENSG00000178996	SNX18	770.283	0.323094	0.0709539	4.55358	5.27405e-06	2.09578e-05	690.955	643.085	725.21	812.868	779.627	1014.88
ENSG00000054523	KIF1B	1189.94	-0.201089	0.0591038	-3.40231	0.000668191	0.00199766	1285.31	1196.26	1349.04	1051.44	1008.44	1312.75
ENSG00000213694	S1PR3	583.069	0.396406	0.0835849	4.74255	2.11044e-06	8.76755e-06	508.344	473.125	533.546	629.212	603.482	785.585
ENSG00000167202	TBC1D2B	824.284	-0.233003	0.0682825	-3.41234	0.000644071	0.00193032	899.506	837.187	944.101	719.735	690.302	898.604
ENSG00000150760	DOCK1	856.104	-0.331871	0.0655558	-5.06243	4.13951e-07	1.84173e-06	963.348	896.605	1011.11	719.762	690.329	898.639
ENSG00000100564	PIGH	161.199	-0.160448	0.139124	-1.15327	0.248799	0.380333	172.05	160.13	180.579	144.765	138.845	180.742
ENSG00000185483	ROR1	682.986	0.417108	0.0747	5.58377	2.35355e-08	1.19222e-07	590.489	549.579	619.763	741.452	711.131	925.719
ENSG00000141499	WRAP53	353.764	0.409582	0.105777	3.87214	0.000107883	0.000362404	306.45	285.218	321.642	382.794	367.14	477.926
ENSG00000185215	TNFAIP2	321.847	0.832839	0.103131	8.07552	6.71894e-16	5.73508e-15	233.521	217.342	245.098	391.151	375.155	488.36
ENSG00000179912	R3HDM2	228.618	-0.683253	0.12443	-5.49104	3.99563e-08	1.96695e-07	284.101	264.418	298.186	166.38	159.577	207.73
ENSG00000100605	ITPK1	314.815	-0.763065	0.109617	-6.96118	3.37432e-12	2.28445e-11	399.178	371.523	418.968	221.193	212.147	276.164
ENSG00000112249	ASCC3	1011.25	-0.277261	0.0648165	-4.27763	1.88893e-05	7.01956e-05	1119.7	1042.13	1175.21	868.857	833.327	1084.79
ENSG00000167258	CDK12	822.613	-0.169075	0.0684548	-2.46988	0.0135157	0.031567	878.973	818.076	922.549	735.17	705.107	917.876
ENSG00000135365	PHF21A	379.887	-0.429969	0.0945938	-4.54543	5.48238e-06	2.17499e-05	440.419	409.906	462.253	307.426	294.855	383.829
ENSG00000116731	PRDM2	698.276	-0.37673	0.0769948	-4.89293	9.93462e-07	4.26436e-06	797.224	741.99	836.747	577.407	553.795	720.906
ENSG00000148297	MED22	483.156	0.00367629	0.0913749	0.0402331	0.967907	0.9838	486.825	453.097	510.961	458.975	440.206	573.041
ENSG00000162972	C2orf47	182.852	0.632187	0.140706	4.49297	7.02354e-06	2.74593e-05	144.682	134.658	151.855	210.878	202.255	263.286
ENSG00000143367	TUFT1	409.097	-1.50907	0.0967699	-15.5944	7.95134e-55	2.66549e-53	610.225	567.948	640.478	201.616	193.372	251.722
ENSG00000089335	ZNF302	311.34	-0.480413	0.11176	-4.29861	1.7187e-05	6.42265e-05	366.518	341.125	384.689	247.051	236.948	308.448
ENSG00000204634	TBC1D8	429.483	0.379871	0.094161	4.03427	5.47712e-05	0.000191838	376.874	350.764	395.559	461.167	442.309	575.778
ENSG00000139734	DIAPH3	653.567	-0.259115	0.0750731	-3.4515	0.000557475	0.00168934	718.761	668.964	754.395	564.797	541.701	705.162
ENSG00000156273	BACH1	640.439	-0.541268	0.0785332	-6.89222	5.49296e-12	3.67132e-11	766.383	713.287	804.378	495.242	474.99	618.32
ENSG00000126001	CEP250	625.684	0.124411	0.0775238	1.60481	0.108537	0.194813	605.051	563.132	635.048	620.23	594.867	774.371
ENSG00000204406	MBD5	143.565	-0.434637	0.153884	-2.82445	0.00473615	0.0122129	166.785	155.23	175.054	116.046	111.3	144.885
ENSG00000069966	GNB5	288.067	-0.509029	0.10805	-4.71106	2.4643e-06	1.0157e-05	341.465	317.808	358.394	225.643	216.416	281.721
ENSG00000112679	DUSP22	226.032	-0.164835	0.12341	-1.33567	0.181657	0.295904	241.718	224.971	253.702	202.767	194.476	253.16
ENSG00000163697	APBB2	484.966	-0.713655	0.0852966	-8.36675	5.92317e-17	5.37049e-16	608.497	566.339	638.664	348.928	334.659	435.644
ENSG00000151148	UBE3B	390.608	-0.543322	0.0957913	-5.67193	1.41194e-08	7.29152e-08	467.604	435.208	490.787	301.739	289.4	376.728
ENSG00000169371	SNUPN	161.304	0.152363	0.146014	1.04348	0.296727	0.435791	154.567	143.858	162.23	161.544	154.938	201.692
ENSG00000160551	TAOK1	1493.43	-0.129012	0.0531272	-2.42835	0.0151675	0.035028	1575.22	1466.08	1653.31	1354.61	1299.21	1691.26
ENSG00000176022	B3GALT6	410.843	0.0224191	0.100357	0.223393	0.82323	0.890266	411.618	383.101	432.025	393.145	377.068	490.85
ENSG00000172260	NEGR1	582.485	-0.299819	0.0773311	-3.87708	0.000105719	0.000355936	648.865	603.911	681.034	495.689	475.419	618.878
ENSG00000196470	SIAH1	302.342	-0.0248272	0.105326	-0.235718	0.813651	0.884012	307.764	286.442	323.022	284.481	272.848	355.181
ENSG00000180182	MED14	686.769	-0.0281994	0.0751375	-0.375304	0.707434	0.807211	700.056	651.555	734.763	645.585	619.185	806.027
ENSG00000151883	PARP8	308.047	-0.0416055	0.105072	-0.395969	0.692128	0.796577	316.001	294.108	331.667	288.717	276.911	360.47
ENSG00000058091	CDK14	566.882	-0.972682	0.0820311	-11.8575	1.96796e-32	3.50793e-31	757.88	705.372	795.453	363.164	348.313	453.418
ENSG00000140545	MFGE8	1543.15	-1.05525	0.0538184	-19.6077	1.32986e-85	8.85475e-84	2103.42	1957.69	2207.7	951.858	912.934	1188.42
ENSG00000115808	STRN	768.19	0.380514	0.0693093	5.49008	4.01741e-08	1.97617e-07	674.106	627.403	707.526	825.246	791.499	1030.34
ENSG00000164190	NIPBL	1289.58	0.367994	0.0580872	6.3352	2.37038e-10	1.42238e-09	1136.77	1058.01	1193.13	1379.62	1323.2	1722.48
ENSG00000134874	DZIP1	528.307	-0.261655	0.080828	-3.23718	0.00120719	0.00345962	582.055	541.729	610.911	456.57	437.899	570.038
ENSG00000144802	NFKBIZ	399.448	-0.577034	0.0959283	-6.01527	1.7959e-09	1.00367e-08	482.68	449.239	506.61	304.273	291.831	379.892
ENSG00000103647	CORO2B	494.86	-0.42524	0.0863549	-4.92433	8.46494e-07	3.65782e-06	573.152	533.443	601.567	401.392	384.978	501.147
ENSG00000158985	CDC42SE2	490.417	-0.224174	0.0851287	-2.63336	0.00845444	0.0206731	533.452	496.493	559.899	429.459	411.897	536.188
ENSG00000107779	BMPR1A	415.691	0.190417	0.0927057	2.054	0.039976	0.082798	392.369	365.185	411.821	421.041	403.824	525.68
ENSG00000140044	JDP2	209.583	-0.408982	0.130898	-3.12443	0.00178148	0.00495095	241.606	224.867	253.584	171.12	164.123	213.647
ENSG00000115042	FAHD2A	160.971	0.393732	0.14402	2.73386	0.00625966	0.0157414	140.676	130.929	147.65	173.801	166.694	216.995
ENSG00000177045	SIX5	410.351	0.270533	0.0904934	2.98953	0.00279405	0.00751492	375.618	349.594	394.24	426.083	408.659	531.974
ENSG00000108797	CNTNAP1	745.047	1.32177	0.0738794	17.8909	1.38885e-71	6.77841e-70	429.38	399.632	450.667	1009.35	968.077	1260.2
ENSG00000169499	PLEKHA2	667.938	-0.169209	0.0747341	-2.26414	0.0235653	0.0520343	713.281	663.864	748.643	596.531	572.137	744.782
ENSG00000188021	UBQLN2	511.315	-0.00779692	0.0837022	-0.0931507	0.925784	0.956591	517.916	482.034	543.593	484.42	464.61	604.808
ENSG00000135541	AHI1	376.695	-0.399506	0.10006	-3.99268	6.5331e-05	0.00022645	432.664	402.689	454.114	308.459	295.845	385.118
ENSG00000020577	SAMD4A	750.813	-0.5118	0.0725213	-7.05724	1.6984e-12	1.1732e-11	890.841	829.122	935.006	587.546	563.52	733.565
ENSG00000118096	IFT46	227.377	-0.333675	0.127393	-2.61925	0.00881228	0.0214803	255.961	238.228	268.651	191.002	183.191	238.47
ENSG00000164654	MIOS	371.178	-0.0405802	0.0945511	-0.429188	0.667786	0.77892	380.266	353.92	399.118	347.681	333.463	434.087
ENSG00000254087	LYN	353.649	-0.2151	0.0990663	-2.17128	0.0299104	0.0643008	383.362	356.802	402.368	310.575	297.875	387.76
ENSG00000073614	KDM5A	789.85	0.468766	0.0703394	6.66434	2.65854e-11	1.70175e-10	668.742	622.41	701.896	870.323	834.733	1086.62
ENSG00000151276	MAGI1	682.426	0.01792	0.0746121	0.240175	0.810194	0.881433	684.374	636.959	718.303	651.624	624.977	813.567
ENSG00000153823	PID1	348.275	-1.03141	0.101734	-10.1383	3.73566e-24	4.80625e-23	471.681	439.002	495.065	217.005	208.131	270.936
ENSG00000116273	PHF13	522.923	0.390163	0.0836304	4.66532	3.08133e-06	1.25724e-05	456.725	425.082	479.368	562.879	539.861	702.766
ENSG00000183864	TOB2	646.566	0.284047	0.0750734	3.78359	0.000154583	0.000509128	588.421	547.654	617.593	673.758	646.206	841.202
ENSG00000120549	KIAA1217	827.809	-0.485934	0.06878	-7.06505	1.60563e-12	1.11109e-11	974.828	907.29	1023.16	654.571	627.803	817.246
ENSG00000157191	NECAP2	223.619	0.673717	0.125809	5.35508	8.55186e-08	4.07227e-07	173.887	161.839	182.507	260.846	250.179	325.672
ENSG00000101811	CSTF2	299.472	0.357038	0.104191	3.42677	0.000610816	0.00183585	265.115	246.747	278.258	319.317	306.259	398.675
ENSG00000130479	MAP1S	419.727	-0.168073	0.0919565	-1.82775	0.0675872	0.13028	448.441	417.372	470.674	375.335	359.987	468.615
ENSG00000146278	PNRC1	225.727	0.146058	0.122965	1.1878	0.234913	0.363349	216.398	201.406	227.127	225.181	215.972	281.143
ENSG00000120798	NR2C1	214.183	0.13046	0.123639	1.05517	0.291346	0.430203	206.25	191.961	216.476	212.313	203.631	265.077
ENSG00000148396	SEC16A	1092.1	-0.105556	0.0608089	-1.73586	0.0825878	0.154313	1143.74	1064.5	1200.44	999.676	958.796	1248.12
ENSG00000157077	ZFYVE9	774.402	-0.327007	0.0689719	-4.74116	2.12501e-06	8.82432e-06	870.488	810.179	913.644	652.579	625.893	814.76
ENSG00000170485	NPAS2	333.367	-0.61311	0.105136	-5.83159	5.49002e-09	2.9434e-08	406.815	378.63	426.984	250.116	239.888	312.276
ENSG00000115355	CCDC88A	1169.51	1.12303	0.0602584	18.6369	1.61382e-77	9.01135e-76	742.495	691.054	779.305	1520.79	1458.6	1898.73
ENSG00000137449	CPEB2	753.709	-0.387817	0.0773206	-5.01571	5.28383e-07	2.32786e-06	862.519	802.762	905.28	619.916	594.566	773.979
ENSG00000157259	GATAD1	493.724	-0.130698	0.0892122	-1.46503	0.142914	0.24393	521.442	485.316	547.293	447.89	429.574	559.2
ENSG00000032389	TSSC1	215.475	0.100577	0.124148	0.810137	0.417861	0.562021	210.248	195.681	220.671	211.991	203.322	264.675
ENSG00000103544	C16orf62	427.277	0.27272	0.0892146	3.0569	0.00223637	0.00612119	390.67	363.604	410.038	443.83	425.68	554.131
ENSG00000175832	ETV4	279.482	-0.985765	0.11882	-8.2963	1.07401e-16	9.58103e-16	374.121	348.201	392.669	177.655	170.39	221.806
ENSG00000153551	CMTM7	430.298	-0.661327	0.0890599	-7.42564	1.1224e-13	8.3388e-13	532.248	495.373	558.635	316.478	303.537	395.13
ENSG00000258366	RTEL1	45.774	0.739601	0.250463	2.95294	0.00314765	0.00837989	34.4843	32.0952	36.1939	54.1468	51.9326	67.6035
ENSG00000124370	MCEE	114.174	-0.596739	0.166382	-3.58657	0.000335058	0.00104919	138.73	129.119	145.608	86.2668	82.739	107.706
ENSG00000169991	IFFO2	403.051	-0.470065	0.0912578	-5.15096	2.5916e-07	1.1782e-06	472.808	440.051	496.248	320.989	307.863	400.762
ENSG00000168569	TMEM223	356.337	-0.350546	0.0963363	-3.63878	0.000273935	0.000868844	403.196	375.262	423.185	297.372	285.212	371.276
ENSG00000163743	RCHY1	183.373	0.631257	0.132375	4.7687	1.85422e-06	7.75467e-06	145.358	135.288	152.565	211.727	203.069	264.346
ENSG00000065357	DGKA	223.04	-0.555698	0.133184	-4.1724	3.01404e-05	0.000109261	267.578	249.04	280.844	171.19	164.189	213.734
ENSG00000183735	TBK1	479.882	0.512355	0.0853825	6.0007	1.96463e-09	1.09419e-08	399.346	371.679	419.145	535.665	513.76	668.79
ENSG00000150347	ARID5B	1006.17	-0.770574	0.0625007	-12.329	6.31967e-35	1.22328e-33	1280.87	1192.13	1344.37	706.072	677.198	881.546
ENSG00000173801	JUP	380.246	-1.74175	0.112756	-15.4471	7.89085e-54	2.55247e-52	588.235	547.481	617.398	165.403	158.639	206.509
ENSG00000087157	PGS1	260.093	0.676172	0.113634	5.95044	2.6742e-09	1.47454e-08	202.323	188.305	212.353	304.02	291.587	379.575
ENSG00000072518	MARK2	542.79	-0.150197	0.0860394	-1.74567	0.0808678	0.151607	576.406	536.471	604.982	488.454	468.48	609.846
ENSG00000067596	DHX8	656.685	0.13599	0.0808582	1.68183	0.092601	0.170005	631.324	587.585	662.623	652.377	625.699	814.507
ENSG00000073417	PDE8A	505.554	-0.263728	0.0837732	-3.14812	0.00164324	0.00460373	557.132	518.533	584.753	436.393	418.547	544.846
ENSG00000053254	FOXN3	747.359	-0.671883	0.0774568	-8.67429	4.16145e-18	4.03161e-17	927.243	863.002	973.212	547.326	524.944	683.348
ENSG00000145982	FARS2	209.885	0.466883	0.1274	3.66472	0.000247613	0.000791708	177.563	165.261	186.366	230.784	221.347	288.14
ENSG00000108666	C17orf75	166.787	0.077174	0.13673	0.564425	0.572465	0.700721	163.975	152.615	172.104	162.674	156.022	203.102
ENSG00000146676	PURB	1478.29	-0.0763714	0.0596638	-1.28003	0.200535	0.320564	1531.43	1425.33	1607.36	1365.89	1310.04	1705.35
ENSG00000243335	KCTD7	408.049	0.141717	0.0967004	1.46553	0.142776	0.243738	392.397	365.211	411.85	407.095	390.448	508.267
ENSG00000198648	STK39	594.11	-0.565179	0.0809299	-6.98357	2.87772e-12	1.95645e-11	715.004	665.467	750.451	454.445	435.861	567.385
ENSG00000139697	SBNO1	928.831	0.456799	0.0675024	6.76715	1.31342e-11	8.56572e-11	790.273	735.521	829.452	1019.99	978.28	1273.48
ENSG00000128016	ZFP36	248.569	0.269982	0.113975	2.36878	0.0178468	0.0405345	227.335	211.585	238.605	257.779	247.238	321.843
ENSG00000137806	NDUFAF1	204.175	0.502473	0.132472	3.79305	0.000148808	0.000491277	170.729	158.901	179.193	227.445	218.144	283.97
ENSG00000083168	KAT6A	1264.65	-0.314774	0.0602324	-5.226	1.7322e-07	8.02559e-07	1415.03	1316.99	1485.18	1069.84	1026.09	1335.71
ENSG00000134900	TPP2	586.464	-0.186334	0.0772097	-2.41334	0.0158069	0.0363444	630.204	586.543	661.448	520.833	499.535	650.272
ENSG00000168310	IRF2	325.563	0.296215	0.101794	2.90993	0.00361504	0.00952735	294.972	274.536	309.595	340.611	326.683	425.261
ENSG00000062598	ELMO2	444.935	-0.195678	0.096612	-2.0254	0.0428262	0.0878561	479.192	445.993	502.949	393.472	377.382	491.259
ENSG00000132604	TERF2	271	0.0601872	0.11406	0.527679	0.597722	0.721587	268.047	249.476	281.336	262.808	252.061	328.121
ENSG00000149798	CDC42EP2	312.696	-0.486225	0.104743	-4.64206	3.44956e-06	1.39976e-05	368.481	342.952	386.749	247.375	237.259	308.854
ENSG00000141564	RPTOR	777.149	0.210697	0.0721856	2.91883	0.00351352	0.00928125	726.91	676.548	762.948	791.072	758.722	987.671
ENSG00000123066	MED13L	1323.32	0.428502	0.058442	7.33209	2.26591e-13	1.65677e-12	1139.44	1060.5	1195.93	1442.09	1383.12	1800.49
ENSG00000177119	ANO6	882.488	1.21761	0.0671596	18.1301	1.84554e-73	9.46008e-72	535.766	498.647	562.328	1171.71	1123.8	1462.91
ENSG00000082438	COBLL1	658.396	-0.335213	0.0810107	-4.13789	3.50516e-05	0.000125817	742.128	690.712	778.92	553.196	530.574	690.677
ENSG00000169967	MAP3K2	856.722	-0.0247612	0.0671795	-0.368582	0.712439	0.810297	872.593	812.138	915.853	806.616	773.631	1007.08
ENSG00000184465	WDR27	205.556	-0.0742432	0.130963	-0.5669	0.570782	0.699276	213.124	198.358	223.69	190.367	182.582	237.677
ENSG00000146376	ARHGAP18	681.343	-0.472861	0.0747334	-6.3273	2.49491e-10	1.49478e-09	800.104	744.672	839.771	542.139	519.969	676.872
ENSG00000115904	SOS1	882.271	-0.756593	0.0701456	-10.786	4.00688e-27	5.89501e-26	1118.98	1041.45	1174.45	622.836	597.366	777.624
ENSG00000103222	ABCC1	999.869	-1.18658	0.0647819	-18.3166	6.10468e-75	3.24066e-73	1402.24	1305.09	1471.76	579.344	555.652	723.323
ENSG00000119231	SENP5	543.966	0.461769	0.0876796	5.26654	1.39016e-07	6.49996e-07	461.446	429.476	484.323	597.635	573.196	746.16
ENSG00000111875	ASF1A	382.422	0.683391	0.100839	6.77706	1.22647e-11	8.01485e-11	296.175	275.656	310.859	447.28	428.989	558.439
ENSG00000111666	CHPT1	266.169	-0.924479	0.128224	-7.20985	5.60125e-13	3.99301e-12	352.448	328.03	369.921	174.626	167.485	218.024
ENSG00000177030	DEAF1	235.723	0.279119	0.121643	2.29457	0.0217577	0.0484474	215.161	200.255	225.828	245.526	235.485	306.544
ENSG00000100890	KIAA0391	51.772	0.291402	0.230355	1.26501	0.205867	0.327306	47.018	43.7605	49.349	54.1121	51.8992	67.5601
ENSG00000136478	TEX2	779.204	-0.324575	0.0705215	-4.6025	4.17449e-06	1.67602e-05	874.479	813.893	917.833	656.677	629.823	819.875
ENSG00000070214	SLC44A1	1072.98	0.2329	0.0629729	3.69842	0.000216946	0.00069989	995.528	926.557	1044.88	1100.2	1055.21	1373.63
ENSG00000197063	MAFG	776.234	-0.438061	0.0690746	-6.34186	2.27013e-10	1.36306e-09	901.776	839.299	946.483	625.948	600.351	781.51
ENSG00000103043	VAC14	446.807	-0.806217	0.0931909	-8.65125	5.09403e-18	4.89108e-17	573.197	533.485	601.615	308.26	295.655	384.87
ENSG00000156052	GNAQ	621.499	-0.369627	0.0760071	-4.86306	1.15586e-06	4.92434e-06	707.197	658.201	742.257	514.731	493.682	642.654
ENSG00000109323	MANBA	514.804	-0.609236	0.0841587	-7.23913	4.51566e-13	3.24177e-12	627.862	584.363	658.99	387.057	371.229	483.25
ENSG00000111911	HINT3	549.57	-0.613062	0.0848905	-7.22179	5.13068e-13	3.66699e-12	671.187	624.686	704.463	412.67	395.795	515.228
ENSG00000054611	TBC1D22A	315.557	0.604169	0.102246	5.90896	3.44276e-09	1.88491e-08	252.792	235.278	265.325	361.365	346.587	451.172
ENSG00000139722	VPS37B	422.71	0.825869	0.0968093	8.53089	1.45227e-17	1.36004e-16	307.965	286.629	323.233	513.36	492.367	640.942
ENSG00000164144	ARFIP1	352.903	0.000188061	0.101169	0.00185887	0.998517	0.999476	356.477	331.78	374.15	335.272	321.562	418.594
ENSG00000088387	DOCK9	485.077	-0.194698	0.089463	-2.1763	0.0295331	0.0635828	522.567	486.363	548.474	429.38	411.821	536.09
ENSG00000143319	ISG20L2	411.651	-0.216513	0.0901681	-2.40122	0.0163407	0.0374784	446.77	415.817	468.92	361.59	346.804	451.453
ENSG00000184863	RBM33	587.888	0.256058	0.082563	3.10136	0.00192631	0.00532139	540.383	502.944	567.173	606.865	582.048	757.684
ENSG00000102531	FNDC3A	943.132	-0.693144	0.0652413	-10.6243	2.29715e-26	3.28726e-25	1176.91	1095.37	1235.25	684.532	656.539	854.654
ENSG00000154001	PPP2R5E	570.379	0.506767	0.0827758	6.12216	9.2314e-10	5.29978e-09	475.11	442.194	498.665	634.827	608.867	792.596
ENSG00000052126	PLEKHA5	544.28	-0.0544008	0.0874581	-0.622022	0.533928	0.668695	560.025	521.225	587.789	507.155	486.415	633.194
ENSG00000050344	NFE2L3	398.02	-0.136125	0.0934237	-1.45707	0.145096	0.246959	421.377	392.183	442.267	360.58	345.835	450.192
ENSG00000010165	METTL13	433.831	0.612958	0.0888147	6.90154	5.14423e-12	3.44299e-11	346.305	322.313	363.474	498.067	477.699	621.847
ENSG00000197415	VEPH1	233.784	-0.0869604	0.118517	-0.733739	0.463108	0.604905	243.158	226.311	255.213	215.288	206.484	268.791
ENSG00000143344	RGL1	742.901	-0.392765	0.0700072	-5.61036	2.0191e-08	1.03116e-07	851.641	792.638	893.862	610.002	585.057	761.602
ENSG00000101596	SMCHD1	973.967	0.495099	0.0624774	7.92445	2.29155e-15	1.8806e-14	816.191	759.644	856.655	1081.78	1037.55	1350.63
ENSG00000183137	CEP57L1	208.011	0.545815	0.124195	4.39482	1.10864e-05	4.24273e-05	170.609	158.789	179.068	234.217	224.639	292.425
ENSG00000136738	STAM	422.833	-0.11567	0.093631	-1.23539	0.216687	0.340781	443.867	413.115	465.872	385.249	369.495	480.992
ENSG00000166398	KIAA0355	779.716	-1.85819	0.0759221	-24.4749	2.73389e-132	3.29018e-130	1232.76	1147.35	1293.88	319.756	306.68	399.222
ENSG00000110721	CHKA	311.708	0.343734	0.102396	3.3569	0.00078821	0.00232917	277.588	258.356	291.35	331.271	317.725	413.6
ENSG00000100888	CHD8	883.836	0.261684	0.0704804	3.71286	0.000204933	0.000663235	811.65	755.418	851.89	915.067	877.647	1142.48
ENSG00000118263	KLF7	765.912	-0.16396	0.0716562	-2.28814	0.0221292	0.049194	816.841	760.248	857.337	685.63	657.592	856.024
ENSG00000160741	CRTC2	342.881	-0.117366	0.102475	-1.14532	0.252076	0.384464	360.027	335.084	377.876	312.114	299.351	389.682
ENSG00000100726	TELO2	389.005	0.401037	0.0942027	4.25717	2.0703e-05	7.65682e-05	338.47	315.02	355.25	420.294	403.107	524.747
ENSG00000165219	GAPVD1	521.565	0.667599	0.0898985	7.42614	1.11809e-13	8.31e-13	406.251	378.105	426.391	606.835	582.02	757.647
ENSG00000205413	SAMD9	1131.25	-0.527025	0.150726	-3.49657	0.000471286	0.00144488	1347.38	1254.03	1414.18	879.322	843.364	1097.85
ENSG00000147509	RGS20	154.431	0.289659	0.152279	1.90216	0.05715	0.11281	140.784	131.031	147.764	161.83	155.213	202.049
ENSG00000135900	MRPL44	294.464	0.5546	0.112658	4.92288	8.52812e-07	3.68266e-06	240.415	223.759	252.334	332.064	318.485	414.589
ENSG00000005339	CREBBP	1133.24	0.410592	0.0636464	6.45114	1.11015e-10	6.81353e-10	983.079	914.97	1031.82	1228.85	1178.6	1534.24
ENSG00000115548	KDM3A	686.992	0.216565	0.0757615	2.85851	0.00425632	0.0110699	641.617	597.164	673.426	701.096	672.426	875.334
ENSG00000143624	INTS3	729.746	0.452895	0.0739072	6.12789	8.90507e-10	5.11698e-09	622.29	579.176	653.141	801.008	768.252	1000.08
ENSG00000112902	SEMA5A	1704.61	-0.607542	0.0573101	-10.601	2.94921e-26	4.18636e-25	2077.6	1933.66	2180.6	1282.28	1229.84	1600.96
ENSG00000150712	MTMR12	709.847	0.0106831	0.073158	0.146027	0.8839	0.928615	713.736	664.288	749.121	676.181	648.53	844.227
ENSG00000114861	FOXP1	468.491	0.651995	0.086552	7.53298	4.95947e-14	3.74567e-13	367.951	342.459	386.193	543.713	521.479	678.837
ENSG00000213626	LBH	198.347	-1.76803	0.141578	-12.488	8.67685e-36	1.73322e-34	308.758	287.366	324.065	85.2506	81.7644	106.437
ENSG00000174705	SH3PXD2B	1052.51	-0.511102	0.0650833	-7.85304	4.06069e-15	3.2893e-14	1248.24	1161.76	1310.13	823.667	789.985	1028.37
ENSG00000169744	LDB2	342.922	-0.954753	0.102568	-9.30846	1.29697e-20	1.42947e-19	455.903	424.318	478.506	221.194	212.148	276.165
ENSG00000154229	PRKCA	1277.31	-0.439679	0.0559656	-7.85623	3.95861e-15	3.21198e-14	1484.37	1381.53	1557.96	1029.19	987.102	1284.96
ENSG00000091592	NLRP1	532.519	0.0312989	0.0826884	0.378516	0.705047	0.805357	531.615	494.783	557.97	510.891	489.999	637.858
ENSG00000162783	IER5	390.19	-0.920729	0.0961039	-9.58055	9.65255e-22	1.11658e-20	515.794	480.059	541.365	256.223	245.745	319.9
ENSG00000116977	LGALS8	382.039	0.142699	0.0973872	1.46528	0.142845	0.243834	367.04	341.611	385.236	381.047	365.465	475.746
ENSG00000057935	MTA3	279.863	0.222135	0.110022	2.019	0.0434874	0.0890616	261.062	242.975	274.005	286.366	274.656	357.535
ENSG00000112343	TRIM38	625.42	-0.439619	0.0748735	-5.87149	4.31903e-09	2.33172e-08	726.926	676.563	762.964	504.035	483.424	629.299
ENSG00000184785	SMIM10	246.892	0.175659	0.116642	1.50596	0.132077	0.229189	234.052	217.836	245.655	248.599	238.433	310.382
ENSG00000120306	CYSTM1	314.812	-0.0611328	0.103048	-0.593243	0.553018	0.684376	324.57	302.083	340.661	292.56	280.596	365.268
ENSG00000143801	PSEN2	278.589	-0.368697	0.123689	-2.98084	0.00287459	0.00771549	317.24	295.261	332.967	231.051	221.603	288.472
ENSG00000131374	TBC1D5	627.151	0.69493	0.0799774	8.68909	3.6537e-18	3.55036e-17	483.601	450.096	507.576	736.192	706.087	919.152
ENSG00000136848	DAB2IP	990.231	-0.33015	0.0636801	-5.1845	2.16592e-07	9.92592e-07	1113.03	1035.92	1168.21	832.591	798.544	1039.51
ENSG00000111670	GNPTAB	951.368	-1.42391	0.0706128	-20.1651	1.98536e-90	1.38875e-88	1397.57	1300.74	1466.86	489.827	469.797	611.56
ENSG00000153944	MSI2	362.452	-0.602734	0.101169	-5.9577	2.55812e-09	1.41254e-08	441.682	411.081	463.579	273.513	262.328	341.487
ENSG00000107929	LARP4B	557.432	0.929348	0.0835045	11.1293	9.03275e-29	1.41372e-27	386.971	360.161	406.156	693.025	664.685	865.257
ENSG00000123609	NMI	269.819	0.851321	0.111099	7.66269	1.82076e-14	1.41968e-13	194.135	180.685	203.76	329.372	315.903	411.228
ENSG00000122870	BICC1	931.408	0.0191888	0.0638558	0.300502	0.763795	0.848109	934.017	869.306	980.322	890.103	853.704	1111.31
ENSG00000110911	SLC11A2	480.461	-0.285891	0.0845697	-3.38053	0.000723455	0.00215259	533.249	496.304	559.685	411.318	394.497	513.539
ENSG00000116957	TBCE	273.864	0.101428	0.109487	0.926396	0.35424	0.49806	266.728	248.248	279.951	269.098	258.094	335.975
ENSG00000163872	YEATS2	1005.12	-0.0244446	0.0617034	-0.396163	0.691985	0.796478	1023.93	952.987	1074.69	946.715	908.001	1181.99
ENSG00000181744	C3orf58	671.04	0.000611296	0.0766569	0.00797444	0.993637	0.997248	677.009	630.105	710.573	636.924	610.878	795.214
ENSG00000149177	PTPRJ	822.501	-0.313546	0.0680935	-4.60464	4.13174e-06	1.66127e-05	920.533	856.756	966.17	696.565	668.08	869.677
ENSG00000110274	CEP164	515.488	-0.132445	0.0831183	-1.59345	0.111059	0.198732	544.38	506.664	571.368	467.026	447.928	583.092
ENSG00000139624	CERS5	297.411	-0.347334	0.107636	-3.22694	0.00125123	0.00357684	336.652	313.329	353.343	248.847	238.671	310.691
ENSG00000139437	TCHP	655.912	0.451732	0.0754295	5.9888	2.11395e-09	1.17364e-08	559.625	520.854	587.37	719.766	690.333	898.644
ENSG00000151208	DLG5	1191.09	-0.0285489	0.0585136	-0.487902	0.62562	0.745418	1214.44	1130.3	1274.64	1119.67	1073.88	1397.93
ENSG00000225485	ARHGAP23	618.666	-0.512955	0.0779474	-6.58079	4.67965e-11	2.93345e-10	734.78	683.873	771.208	484.23	464.428	604.571
ENSG00000171634	BPTF	957.115	0.0597006	0.0638408	0.935148	0.349712	0.493268	946.506	880.931	993.431	927.693	889.757	1158.25
ENSG00000163431	LMOD1	698.343	-1.61991	0.0831177	-19.4894	1.35159e-84	8.81762e-83	1062.09	988.506	1114.74	324.959	311.67	405.719
ENSG00000124486	USP9X	1604.64	-0.360523	0.0520234	-6.93003	4.20766e-12	2.83673e-11	1821.53	1695.33	1911.84	1334.19	1279.63	1665.77
ENSG00000089818	NECAP1	393.314	-0.33088	0.0957293	-3.45641	0.000547418	0.00165964	442.969	412.28	464.93	331.191	317.647	413.499
ENSG00000157823	AP3S2	100.586	-0.278761	0.17238	-1.61714	0.105849	0.190748	111.435	103.714	116.959	86.3801	82.8478	107.848
ENSG00000122033	MTIF3	168.608	0.0863666	0.136121	0.634482	0.525766	0.661424	165.22	153.773	173.411	164.957	158.212	205.953
ENSG00000172663	TMEM134	120.659	-0.202887	0.165319	-1.22724	0.219732	0.344516	130.215	121.194	136.671	106.389	102.038	132.829
ENSG00000117625	RCOR3	323.343	-0.128262	0.102328	-1.25343	0.210048	0.332085	341.466	317.809	358.395	293.796	281.782	366.811
ENSG00000108854	SMURF2	546.423	0.129213	0.0827264	1.56193	0.118305	0.208977	526.821	490.322	552.939	541.837	519.68	676.496
ENSG00000165417	GTF2A1	779.32	0.607381	0.0755807	8.03619	9.26723e-16	7.82746e-15	622.857	579.704	653.736	892.354	855.863	1114.12
ENSG00000116641	DOCK7	1162.1	-0.182523	0.0583714	-3.12692	0.00176646	0.00491694	1247.69	1161.25	1309.54	1033.88	991.601	1290.82
ENSG00000157827	FMNL2	1022.38	0.595495	0.0628165	9.47993	2.54464e-21	2.88502e-20	821.835	764.896	862.579	1167.77	1120.01	1457.98
ENSG00000169696	ASPSCR1	214.403	0.130853	0.127685	1.02482	0.30545	0.445662	207.003	192.661	217.265	213.146	204.429	266.117
ENSG00000163719	MTMR14	378.468	-0.0141671	0.0977054	-0.144999	0.884712	0.928962	383.795	357.205	402.822	357.391	342.776	446.211
ENSG00000162402	USP24	1655.1	0.22922	0.0586638	3.90736	9.33098e-05	0.000315968	1538.29	1431.71	1614.55	1695.7	1626.35	2117.12
ENSG00000152104	PTPN14	1705.88	0.0398518	0.0562243	0.7088	0.478449	0.618602	1697.76	1580.13	1781.92	1641.27	1574.16	2049.17
ENSG00000083799	CYLD	576.469	0.557394	0.0840008	6.63557	3.23241e-11	2.05348e-10	470.404	437.814	493.725	650.988	624.367	812.773
ENSG00000185049	NELFA	301.662	0.294018	0.106958	2.74891	0.0059793	0.015099	273.357	254.418	286.909	315.172	302.283	393.499
ENSG00000062725	APPBP2	468.652	-0.139647	0.0887478	-1.57353	0.115596	0.205109	495.565	461.232	520.134	423.031	405.732	528.163
ENSG00000107854	TNKS2	1124.63	0.309229	0.0634642	4.8725	1.10194e-06	4.70703e-06	1014.47	944.186	1064.76	1182.05	1133.71	1475.82
ENSG00000105810	CDK6	1792.24	-0.172953	0.0552273	-3.13166	0.00173819	0.00484661	1917.61	1784.75	2012.68	1599.58	1534.17	1997.11
ENSG00000118473	SGIP1	154.135	-0.379378	0.141867	-2.67418	0.00749128	0.0185283	175.739	163.564	184.452	127.05	121.854	158.625
ENSG00000104885	DOT1L	838.042	-0.270364	0.0710175	-3.807	0.000140661	0.000466049	925.22	861.119	971.089	721.384	691.884	900.664
ENSG00000103264	FBXO31	385.512	-0.119127	0.0956378	-1.2456	0.21291	0.335967	404.966	376.909	425.043	350.645	336.306	437.788
ENSG00000070061	IKBKAP	725.904	-0.483331	0.0715619	-6.75403	1.43795e-11	9.3653e-11	854.831	795.607	897.211	575.032	551.518	717.941
ENSG00000078403	MLLT10	407.602	0.181451	0.0915612	1.98175	0.0475077	0.0961568	386.011	359.267	405.148	411.653	394.819	513.958
ENSG00000198162	MAN1A2	1041.7	-1.10991	0.0632115	-17.5587	5.09969e-69	2.33597e-67	1437.4	1337.82	1508.66	626.282	600.671	781.927
ENSG00000120129	DUSP1	357.876	-0.151796	0.1012	-1.49996	0.133626	0.231296	380.299	353.951	399.153	321.913	308.749	401.916
ENSG00000173517	PEAK1	1253.17	-0.416323	0.0615167	-6.76765	1.30893e-11	8.53931e-11	1447.25	1346.99	1519	1019.83	978.126	1273.28
ENSG00000140718	FTO	331.922	-1.08382	0.102925	-10.5302	6.27092e-26	8.81751e-25	454.796	423.287	477.344	201.773	193.522	251.918
ENSG00000197355	UAP1L1	625.108	0.10293	0.0764234	1.34683	0.178034	0.291326	609.125	566.924	639.324	615.178	590.021	768.063
ENSG00000148498	PARD3	496.705	0.121038	0.0823807	1.46925	0.141764	0.242459	480.515	447.224	504.337	491.419	471.323	613.547
ENSG00000135372	NAT10	645.125	0.241186	0.0749102	3.21967	0.00128337	0.00366009	596.887	555.534	626.479	663.446	636.316	828.327
ENSG00000069974	RAB27A	254.419	0.132554	0.116428	1.1385	0.25491	0.387734	245.105	228.124	257.257	252.676	242.343	315.472
ENSG00000165733	BMS1	766.568	0.76255	0.0714704	10.6695	1.41452e-26	2.03927e-25	574.021	534.252	602.479	915.772	878.324	1143.36
ENSG00000197122	SRC	536.015	-0.385196	0.0833887	-4.61929	3.85061e-06	1.55436e-05	613.005	570.535	643.396	441.385	423.335	551.079
ENSG00000197283	SYNGAP1	548.144	0.161191	0.0801849	2.01024	0.0444061	0.0906651	522.819	486.598	548.739	549.774	527.292	686.405
ENSG00000152147	GEMIN6	179.05	0.618883	0.135782	4.55793	5.1661e-06	2.05541e-05	142.565	132.688	149.633	205.885	197.466	257.052
ENSG00000120820	GLT8D2	304.825	-1.20984	0.107558	-11.2482	2.36402e-29	3.78869e-28	429.236	399.497	450.516	174.505	167.369	217.873
ENSG00000198121	LPAR1	373.653	0.346315	0.0986644	3.51003	0.000448061	0.00137745	332.495	309.46	348.98	397.508	381.253	496.298
ENSG00000133103	COG6	522.923	-1.3177	0.0846995	-15.5573	1.41967e-54	4.73451e-53	752.919	700.755	790.246	284.048	272.432	354.64
ENSG00000181350	FAM211A	750.881	0.697292	0.0735664	9.4784	2.58211e-21	2.92579e-20	578.51	538.43	607.191	882.116	846.044	1101.34
ENSG00000171992	SYNPO	943.261	-0.355016	0.0638793	-5.5576	2.73514e-08	1.37367e-07	1068.56	994.53	1121.54	785.667	753.538	980.922
ENSG00000065613	SLK	1298.64	-0.0195282	0.0610434	-0.319907	0.749039	0.837085	1320	1228.55	1385.44	1224.63	1174.55	1528.98
ENSG00000213995	CARKD	317.032	0.0917512	0.102676	0.893597	0.371538	0.516236	309.943	288.47	325.31	310.607	297.906	387.8
ENSG00000100441	KHNYN	787.633	-0.477385	0.0687013	-6.94871	3.68641e-12	2.49399e-11	925.89	861.743	971.793	625.405	599.83	780.832
ENSG00000004864	SLC25A13	528.024	-0.103575	0.0816032	-1.26925	0.204353	0.325352	552.235	513.976	579.613	483.342	463.576	603.463
ENSG00000162542	TMCO4	311.997	-0.16801	0.105645	-1.59032	0.111763	0.19968	333.813	310.686	350.362	279.406	267.981	348.845
ENSG00000031081	ARHGAP31	1422.58	-0.170408	0.0566941	-3.00575	0.00264926	0.00715927	1520.87	1415.5	1596.27	1270.87	1218.9	1586.71
ENSG00000136824	SMC2	880.112	0.729836	0.0664363	10.9855	4.48745e-28	6.88977e-27	668.405	622.097	701.543	1042.44	999.813	1301.51
ENSG00000121851	POLR3GL	197.621	-0.591734	0.129756	-4.56036	5.10658e-06	2.03256e-05	239.885	223.265	251.777	149.686	143.565	186.887
ENSG00000159579	RSPRY1	537.969	-0.735158	0.0820763	-8.95701	3.33602e-19	3.42911e-18	678.124	631.142	711.743	383.101	367.435	478.31
ENSG00000166855	CLPX	382.124	0.981058	0.0961057	10.2081	1.82363e-24	2.37624e-23	259.288	241.324	272.143	481.304	461.622	600.919
ENSG00000196363	WDR5	576.436	0.174973	0.0803187	2.17849	0.0293697	0.063286	546.735	508.856	573.84	580.441	556.705	724.693
ENSG00000084112	SSH1	1293.7	-0.432947	0.0554028	-7.81453	5.51666e-15	4.44453e-14	1500.83	1396.85	1575.23	1045.47	1002.71	1305.29
ENSG00000112541	PDE10A	1091.59	-0.803348	0.0602898	-13.3248	1.66125e-40	3.92062e-39	1401.39	1304.3	1470.87	755.156	724.275	942.829
ENSG00000157514	TSC22D3	346.154	-0.357651	0.101063	-3.53888	0.000401824	0.00124333	392.664	365.459	412.131	288.181	276.397	359.801
ENSG00000186001	LRCH3	655.876	0.287699	0.075085	3.83165	0.000127288	0.000423988	596.223	554.915	625.782	684.422	656.434	854.516
ENSG00000104447	TRPS1	1138.56	-0.0663532	0.0584682	-1.13486	0.256434	0.389539	1176.05	1094.57	1234.35	1056.23	1013.04	1318.73
ENSG00000132669	RIN2	641.809	0.781438	0.0759017	10.2954	7.39088e-25	9.8288e-24	476.503	443.49	500.127	770.214	738.717	961.629
ENSG00000162851	TFB2M	329.021	0.269636	0.103394	2.60786	0.00911107	0.0221501	301.215	280.346	316.148	341.471	327.507	426.334
ENSG00000126773	PCNXL4	644.236	-0.350511	0.0748603	-4.6822	2.83806e-06	1.1616e-05	729.299	678.772	765.455	537.898	515.902	671.578
ENSG00000172071	EIF2AK3	641.932	-0.601701	0.0779298	-7.72107	1.1536e-14	9.08993e-14	780.711	726.622	819.416	483.804	464.019	604.04
ENSG00000128342	LIF	667.632	0.258386	0.0740061	3.49141	0.000480479	0.00147097	614.009	571.47	644.45	690.663	662.419	862.308
ENSG00000128805	ARHGAP22	297.377	0.268103	0.107029	2.50496	0.0122466	0.0289096	272.728	253.833	286.249	308.848	296.219	385.604
ENSG00000167196	FBXO22	237.627	0.0289518	0.1214	0.238484	0.811506	0.882315	237.799	221.324	249.588	228.157	218.827	284.859
ENSG00000153487	ING1	296.795	0.43683	0.105309	4.14809	3.35265e-05	0.00012079	254.797	237.145	267.429	324.342	311.079	404.948
ENSG00000102893	PHKB	568.996	0.253437	0.0783245	3.23573	0.00121333	0.00347618	524.307	487.982	550.301	587.742	563.708	733.809
ENSG00000138942	RNF185	548.473	-1.09878	0.0815989	-13.4656	2.49169e-41	6.01232e-40	754.717	702.429	792.133	331.381	317.829	413.736
ENSG00000198752	CDC42BPB	1004.55	0.309149	0.0625251	4.9444	7.63777e-07	3.31964e-06	905.985	843.217	950.901	1055.59	1012.42	1317.92
ENSG00000115129	TP53I3	207.208	0.470123	0.127385	3.69058	0.000223746	0.000720151	175.368	163.218	184.062	228.445	219.103	285.218
ENSG00000001631	KRIT1	409.002	-0.304096	0.0920811	-3.30248	0.000958326	0.00278849	456.58	424.947	479.216	347.763	333.542	434.19
ENSG00000006530	AGK	443.022	-0.156039	0.0898324	-1.737	0.0823863	0.153966	471.294	438.642	494.659	397.767	381.501	496.621
ENSG00000100393	EP300	1837.36	0.0634663	0.0540494	1.17423	0.240304	0.370033	1813.91	1688.24	1903.84	1782.5	1709.61	2225.5
ENSG00000170473	WIBG	181.53	0.262786	0.140421	1.87142	0.0612866	0.119815	166.78	155.225	175.049	188.174	180.479	234.94
ENSG00000109756	RAPGEF2	544.667	-0.912141	0.0873152	-10.4465	1.51976e-25	2.08991e-24	718.62	668.832	754.246	359.109	344.424	448.356
ENSG00000172175	MALT1	724.676	0.17285	0.074569	2.31798	0.0204502	0.0458296	688.029	640.361	722.139	729.372	699.546	910.637
ENSG00000111145	ELK3	666.245	0.916328	0.0784591	11.6791	1.63103e-31	2.81665e-30	465.581	433.324	488.663	826.316	792.526	1031.67
ENSG00000157350	ST3GAL2	630.609	-0.245835	0.0788855	-3.11635	0.00183103	0.00507917	690.849	642.986	725.099	547.884	525.479	684.045
ENSG00000196526	AFAP1	1161.78	-0.58445	0.0588839	-9.92545	3.22638e-23	3.97421e-22	1407.91	1310.37	1477.71	882.973	846.865	1102.41
ENSG00000163960	UBXN7	1085.45	0.34906	0.0602712	5.79148	6.97668e-09	3.69042e-08	964.521	897.697	1012.34	1155.31	1108.07	1442.43
ENSG00000141298	SSH2	321.24	-0.263623	0.104666	-2.5187	0.0117788	0.0279177	353.354	328.873	370.872	276.796	265.477	345.587
ENSG00000229619	AC106722.1	263.257	-0.652336	0.111825	-5.83353	5.42683e-09	2.91033e-08	324.974	302.459	341.085	194.44	186.489	242.762
ENSG00000102921	N4BP1	442.671	0.440246	0.0882949	4.98609	6.16122e-07	2.69907e-06	379.369	353.085	398.177	484.059	464.264	604.358
ENSG00000143353	LYPLAL1	132.71	0.738688	0.154018	4.7961	1.61783e-06	6.80717e-06	100.275	93.3274	105.246	157.35	150.916	196.455
ENSG00000140853	NLRC5	450.526	-0.191161	0.0901411	-2.12069	0.0339479	0.0717078	484.843	451.253	508.88	399.361	383.03	498.611
ENSG00000125746	EML2	299.755	-0.739564	0.111658	-6.6235	3.50793e-11	2.22123e-10	378.812	352.567	397.592	213.355	204.63	266.378
ENSG00000075975	MKRN2	493.899	0.701042	0.0861976	8.13296	4.18923e-16	3.60597e-15	379.53	353.235	398.346	580.216	556.489	724.413
ENSG00000198382	UVRAG	543.232	-0.0479833	0.084231	-0.569664	0.568906	0.697887	558.077	519.412	585.745	507.643	486.884	633.804
ENSG00000198815	FOXJ3	945.073	0.403217	0.0649302	6.21	5.29837e-10	3.0978e-09	822.084	765.129	862.84	1022.36	980.557	1276.44
ENSG00000163528	CHCHD4	253.211	0.109912	0.112321	0.978557	0.327799	0.469537	245.973	228.931	258.167	249.622	239.414	311.659
ENSG00000130734	ATG4D	276.487	-0.532847	0.111479	-4.77981	1.75463e-06	7.3588e-06	330.425	307.533	346.807	214.773	205.99	268.149
ENSG00000172339	ALG14	175.153	-0.284664	0.135678	-2.09809	0.0358969	0.0753155	194.537	181.059	204.181	150.182	144.041	187.506
ENSG00000148925	BTBD10	419.77	-0.433728	0.0921897	-4.70473	2.54201e-06	1.04684e-05	487.036	453.294	511.182	339.083	325.216	423.352
ENSG00000150527	CTAGE5	40.5341	-0.341809	0.262003	-1.3046	0.19203	0.309763	45.8462	42.6699	48.1191	34.0187	32.6276	42.4731
ENSG00000125266	EFNB2	880.282	-0.544631	0.0699038	-7.79115	6.64011e-15	5.32088e-14	1054.7	981.629	1106.99	679.967	652.161	848.954
ENSG00000170852	KBTBD2	643.116	-0.66075	0.0787113	-8.3946	4.67477e-17	4.25251e-16	795.318	740.217	834.747	473.091	453.744	590.664
ENSG00000123213	NLN	484.641	-0.700766	0.087403	-8.01764	1.07799e-15	9.06952e-15	605.614	563.656	635.638	350.391	336.063	437.472
ENSG00000047932	GOPC	919.504	-0.101481	0.0644046	-1.57568	0.1151	0.204416	961.48	894.867	1009.15	842.753	808.291	1052.2
ENSG00000163661	PTX3	359.193	2.62433	0.117211	22.3898	4.94542e-111	4.54135e-109	100.663	93.6886	105.653	583.686	559.818	728.745
ENSG00000103061	SLC7A6OS	773.41	-0.0749246	0.0687263	-1.09019	0.27563	0.411545	801.003	745.508	840.714	715.136	685.892	892.864
ENSG00000146648	EGFR	1365.95	0.762944	0.0566496	13.4678	2.42063e-41	5.84814e-40	1023.3	952.405	1074.03	1632.98	1566.2	2038.81
ENSG00000176720	BOK	489.696	-0.963565	0.088845	-10.8455	2.09566e-27	3.1235e-26	654.106	608.788	686.534	315.424	302.526	393.814
ENSG00000177663	IL17RA	794.992	-0.293802	0.0729507	-4.02741	5.63956e-05	0.000197171	884.136	822.881	927.968	678.242	650.507	846.801
ENSG00000241127	YAE1D1	133.627	-0.964948	0.157022	-6.14529	7.98175e-10	4.60692e-09	178.334	165.979	187.175	85.9143	82.401	107.266
ENSG00000124596	OARD1	247.415	0.0453034	0.115991	0.390578	0.696109	0.798946	246.095	229.045	258.296	238.809	229.043	298.158
ENSG00000165801	ARHGEF40	884.982	0.00191902	0.0662297	0.0289752	0.976884	0.989315	892.529	830.693	936.778	840.445	806.077	1049.31
ENSG00000051180	RAD51	242.69	0.595892	0.117408	5.0754	3.86673e-07	1.72631e-06	195.027	181.515	204.695	277.194	265.859	346.083
ENSG00000150433	TMEM218	175.932	0.533762	0.149704	3.56545	0.000363229	0.00113059	145.119	135.065	152.314	197.566	189.487	246.665
ENSG00000082482	KCNK2	435.333	-0.376112	0.0897081	-4.19262	2.75753e-05	0.000100508	496.843	462.421	521.475	360.004	345.283	449.473
ENSG00000186635	ARAP1	734.135	0.796788	0.0727504	10.9524	6.47395e-28	9.86933e-27	541.269	503.769	568.103	884.259	848.098	1104.02
ENSG00000130703	OSBPL2	684.394	0.44868	0.0731699	6.13203	8.67644e-10	4.98857e-09	584.227	543.75	613.191	749.82	719.157	936.166
ENSG00000095002	MSH2	602.985	0.647388	0.078464	8.25076	1.57395e-16	1.39319e-15	474.484	441.611	498.007	698.898	670.318	872.59
ENSG00000143799	PARP1	688.761	-0.728566	0.0735034	-9.912	3.69174e-23	4.52729e-22	867.591	807.483	910.603	492.384	472.249	614.752
ENSG00000169733	RFNG	313.378	-0.0886776	0.10474	-0.846643	0.397194	0.542051	325.885	303.307	342.041	288.19	276.405	359.812
ENSG00000149930	TAOK2	898.024	0.411187	0.0642345	6.40135	1.54011e-10	9.34288e-10	778.164	724.252	816.743	973.106	933.313	1214.94
ENSG00000137478	FCHSD2	590.865	0.1678	0.0776364	2.16136	0.0306677	0.0657466	561.595	522.687	589.437	593.26	569	740.699
ENSG00000010803	SCMH1	510.851	-0.675582	0.0840656	-8.03637	9.25407e-16	7.81975e-15	634.07	590.141	665.505	373.315	358.049	466.093
ENSG00000142039	CCDC97	484.331	0.207697	0.0856931	2.42373	0.015362	0.0354181	453.435	422.02	475.915	492.433	472.296	614.813
ENSG00000158019	BRE	234.239	0.299274	0.117294	2.5515	0.0107261	0.0256856	211.882	197.203	222.387	245.185	235.159	306.119
ENSG00000146067	FAM193B	318.693	0.252813	0.107169	2.359	0.018324	0.0415162	294.013	273.644	308.59	329.443	315.971	411.317
ENSG00000100281	HMGXB4	601.755	1.60823	0.0825857	19.4735	1.84181e-84	1.19354e-82	299.887	279.11	314.754	859.791	824.631	1073.47
ENSG00000186716	BCR	752.369	-0.117889	0.0718635	-1.64045	0.100911	0.183249	790.447	735.683	829.635	685.005	656.993	855.244
ENSG00000133216	EPHB2	710.261	-0.0875437	0.076764	-1.14043	0.254109	0.38669	739.224	688.009	775.872	654.232	627.478	816.823
ENSG00000115159	GPD2	740.234	0.0787279	0.0719868	1.09364	0.274111	0.409972	726.611	676.27	762.634	721.623	692.114	900.963
ENSG00000114315	HES1	282.689	-0.814113	0.110855	-7.34396	2.07358e-13	1.51958e-12	364.145	338.916	382.198	194.765	186.801	243.169
ENSG00000172932	ANKRD13D	316.105	0.519879	0.102687	5.06273	4.13301e-07	1.83925e-06	262.041	243.887	275.033	353.328	338.879	441.138
ENSG00000113108	APBB3	266.768	-0.417251	0.113422	-3.67876	0.000234367	0.000752051	308.1	286.754	323.375	216.968	208.096	270.889
ENSG00000135473	PAN2	356.602	0.401006	0.109254	3.67041	0.00024216	0.000775552	310.57	289.053	325.967	385.641	369.871	481.481
ENSG00000168818	STX18	299.469	0.144301	0.106353	1.35681	0.174842	0.287097	287.011	267.127	301.24	298.296	286.097	372.429
ENSG00000188677	PARVB	308.142	1.38273	0.112298	12.313	7.71428e-35	1.48876e-33	172.263	160.328	180.803	422.418	405.144	527.398
ENSG00000142444	C19orf52	243.836	0.488177	0.114723	4.25525	2.08813e-05	7.71982e-05	204.957	190.757	215.118	270.35	259.295	337.538
ENSG00000135845	PIGC	269.865	-0.0864429	0.111799	-0.773201	0.439404	0.581806	280.621	261.179	294.533	248.546	238.382	310.315
ENSG00000185298	CCDC137	378.433	0.410863	0.0958317	4.28734	1.80827e-05	6.73659e-05	328.028	305.301	344.29	410.111	393.341	512.033
ENSG00000165948	IFI27L1	107.477	0.236942	0.170217	1.392	0.163923	0.272702	99.794	92.8801	104.741	110.596	106.074	138.082
ENSG00000077092	RARB	444.962	0.755669	0.0962061	7.85469	4.00765e-15	3.24905e-14	334.25	311.093	350.821	530.713	509.01	662.607
ENSG00000149782	PLCB3	770.208	0.18591	0.0686986	2.70618	0.00680628	0.0169706	727.751	677.331	763.83	778.496	746.661	971.97
ENSG00000110218	PANX1	535.469	0.488791	0.083481	5.85512	4.76665e-09	2.5698e-08	450.176	418.987	472.494	594.063	569.77	741.701
ENSG00000112685	EXOC2	686.577	0.527846	0.0733946	7.19188	6.39038e-13	4.53221e-12	568.036	528.682	596.198	770.163	738.669	961.566
ENSG00000204842	ATXN2	521.103	0.0194152	0.0811359	0.239293	0.810879	0.88198	522.515	486.314	548.419	498.026	477.661	621.797
ENSG00000164087	POC1A	373.813	0.268056	0.101099	2.65142	0.00801538	0.0197064	342.898	319.141	359.898	388.3	372.421	484.801
ENSG00000136877	FPGS	324.793	0.251617	0.103154	2.43923	0.0147185	0.0340806	299.238	278.506	314.073	335.019	321.319	418.279
ENSG00000105778	AVL9	923.51	-1.0422	0.0672296	-15.5021	3.3585e-54	1.10671e-52	1254.6	1167.68	1316.8	572.903	549.475	715.282
ENSG00000167977	KCTD5	451.085	0.0732798	0.0868622	0.843633	0.398875	0.543683	444.027	413.264	466.04	439.317	421.352	548.496
ENSG00000239697	TNFSF12	159.544	-0.939843	0.143019	-6.57145	4.9827e-11	3.11838e-10	211.775	197.103	222.274	103.816	99.5703	129.616
ENSG00000004866	ST7	395.693	-0.328422	0.0946503	-3.46985	0.000520743	0.00158323	444.28	413.499	466.306	332.737	319.13	415.429
ENSG00000013583	HEBP1	227.953	0.537738	0.119306	4.50723	6.56803e-06	2.58138e-05	187.822	174.81	197.134	256.408	245.923	320.131
ENSG00000196182	STK40	601.734	-0.807779	0.0803087	-10.0584	8.43375e-24	1.06596e-22	773.028	719.471	811.352	415.278	398.296	518.484
ENSG00000204070	SYS1	378.695	0.195326	0.102128	1.91255	0.0558056	0.110629	356.342	331.654	374.008	383.685	367.995	479.039
ENSG00000185009	AP3M1	578.421	0.320539	0.0811026	3.95227	7.74145e-05	0.000265296	520.05	484.02	545.832	610.726	585.751	762.504
ENSG00000197467	COL13A1	503.158	-1.77596	0.0923399	-19.2329	1.96358e-82	1.23929e-80	784.1	729.776	822.973	215.309	206.504	268.818
ENSG00000106617	PRKAG2	399.52	-1.09312	0.0974088	-11.222	3.18119e-29	5.07315e-28	548.839	510.815	576.049	241.932	232.038	302.057
ENSG00000139496	NUPL1	814.589	0.552376	0.0693789	7.96174	1.69637e-15	1.40886e-14	666.711	620.52	699.764	919.451	881.851	1147.95
ENSG00000119725	ZNF410	22.1743	-0.182974	0.332525	-0.550255	0.582145	0.708564	23.8549	22.2022	25.0375	19.7609	18.9528	24.6719
ENSG00000142875	PRKACB	717.924	-0.00292811	0.0745918	-0.0392551	0.968687	0.984231	726.015	675.715	762.008	681.355	653.492	850.686
ENSG00000001617	SEMA3F	516.368	0.304205	0.0828885	3.67006	0.000242498	0.000776505	466.508	434.187	489.636	541.68	519.529	676.3
ENSG00000146143	PRIM2	375.317	0.863864	0.100049	8.63439	5.90433e-18	5.64392e-17	268.347	249.756	281.651	459.256	440.476	573.392
ENSG00000169032	MAP2K1	562.693	0.245518	0.0798807	3.07356	0.00211522	0.00581093	519.865	483.848	545.639	579.573	555.873	723.61
ENSG00000158411	MITD1	179.069	0.350558	0.133588	2.62416	0.00868622	0.0211997	159.039	148.021	166.924	190.696	182.898	238.088
ENSG00000068383	INPP5A	474.172	-0.871978	0.0884472	-9.85874	6.28323e-23	7.62329e-22	619.313	576.406	650.017	318.22	305.207	397.305
ENSG00000148572	NRBF2	361.36	-0.193989	0.0977713	-1.98411	0.0472437	0.0957625	389.163	362.201	408.456	319.922	306.839	399.43
ENSG00000197885	NKIRAS1	300.485	-0.20042	0.104718	-1.9139	0.0556328	0.11032	324.559	302.073	340.65	265.626	254.764	331.64
ENSG00000068394	GPKOW	336.519	0.59277	0.099328	5.9678	2.40472e-09	1.33037e-08	270.879	252.112	284.308	384.172	368.462	479.647
ENSG00000086848	ALG9	92.7479	-0.259594	0.184386	-1.40788	0.159167	0.266185	101.722	94.6747	106.765	79.906	76.6384	99.7644
ENSG00000115232	ITGA4	736.518	-0.572087	0.0722267	-7.92072	2.36145e-15	1.93715e-14	888.844	827.263	932.91	562.237	539.245	701.965
ENSG00000101191	DIDO1	1130.91	0.101285	0.0586725	1.72628	0.0842962	0.157081	1101.6	1025.28	1156.21	1111.28	1065.84	1387.46
ENSG00000164506	STXBP5	732.556	0.10229	0.0737293	1.38737	0.165328	0.274616	713.612	664.171	748.99	720.383	690.924	899.414
ENSG00000085978	ATG16L1	607.394	1.49146	0.0821682	18.1513	1.25341e-73	6.45904e-72	321.621	299.339	337.566	850.41	815.634	1061.76
ENSG00000171853	TRAPPC12	335.926	0.136751	0.101549	1.34665	0.178092	0.291396	323.071	300.688	339.088	334.021	320.362	417.032
ENSG00000074266	EED	371.806	0.463573	0.10331	4.48722	7.21588e-06	2.81658e-05	316.263	294.352	331.943	410.117	393.346	512.04
ENSG00000140950	TLDC1	470.976	-0.570329	0.0903341	-6.31355	2.72701e-10	1.62881e-09	568.513	529.126	596.698	360.051	345.327	449.531
ENSG00000198873	GRK5	477.98	-0.460974	0.0846592	-5.44506	5.17877e-08	2.52346e-07	559.189	520.447	586.912	382.033	366.41	476.977
ENSG00000157540	DYRK1A	650.185	0.563589	0.0861907	6.53886	6.19909e-11	3.86466e-10	529.278	492.609	555.518	735.614	705.533	918.431
ENSG00000177096	FAM109B	460.307	-0.203267	0.0895618	-2.26957	0.0232337	0.051349	497.446	462.982	522.108	406.318	389.702	507.296
ENSG00000198373	WWP2	607.298	0.0874337	0.0806774	1.08374	0.278478	0.414954	594.085	552.926	623.538	593.578	569.305	741.095
ENSG00000132405	TBC1D14	544.024	0.307665	0.0815414	3.77311	0.000161223	0.000529289	490.862	456.854	515.197	571.327	547.964	713.315
ENSG00000163798	SLC4A1AP	634.977	0.462268	0.074554	6.20044	5.63066e-10	3.28119e-09	539.459	502.085	566.204	698.915	670.334	872.611
ENSG00000112837	TBX18	0.175504	0.043061	0.184467	0.233434	0.815424	NA	0.254072	0.23647	0.266669	0.246167	0.2361	0.307345
ENSG00000164134	NAA15	976.346	1.01585	0.0664972	15.2765	1.09627e-52	3.47081e-51	651.856	606.695	684.173	1239.54	1188.85	1547.6
ENSG00000152465	NMT2	398.506	-1.46904	0.0985676	-14.9039	3.10854e-50	9.3237e-49	590.067	549.186	619.321	200.44	192.244	250.254
ENSG00000162129	CLPB	419.825	0.616592	0.0945242	6.52311	6.88633e-11	4.27659e-10	334.411	311.243	350.99	482.173	462.455	602.003
ENSG00000204120	GIGYF2	799.301	0.441202	0.0700099	6.302	2.93832e-10	1.75124e-09	684.846	637.398	718.798	874.414	838.656	1091.73
ENSG00000128585	MKLN1	730.47	-0.410823	0.074887	-5.48591	4.11344e-08	2.02238e-07	841.201	782.921	882.905	595.03	570.698	742.908
ENSG00000153214	TMEM87B	491.987	-0.304993	0.0835578	-3.65008	0.000262156	0.000833804	548.856	510.83	576.066	417.787	400.703	521.617
ENSG00000135362	PRR5L	276.033	-0.00506548	0.109673	-0.0461872	0.963161	0.98124	279.263	259.915	293.108	261.696	250.995	326.734
ENSG00000157216	SSBP3	335.188	0.203958	0.101395	2.01151	0.0442714	0.0904474	314.653	292.853	330.252	340.83	326.893	425.534
ENSG00000185052	SLC24A3	844.844	-0.143914	0.0661857	-2.1744	0.0296752	0.0638591	895.761	833.701	940.17	762.393	731.216	951.865
ENSG00000082497	SERTAD4	623.984	-0.0936057	0.0753094	-1.24295	0.213887	0.337207	650.425	605.362	682.671	573.229	549.788	715.689
ENSG00000137713	PPP2R1B	577.857	0.36132	0.0782556	4.61718	3.88991e-06	1.56957e-05	510.775	475.388	536.098	617.032	591.799	770.378
ENSG00000135090	TAOK3	629.078	0.124545	0.0768422	1.62079	0.105063	0.189598	608.446	566.292	638.611	623.768	598.26	778.788
ENSG00000183779	ZNF703	677.598	-0.780687	0.0835089	-9.34855	8.88537e-21	9.84351e-20	863.823	803.976	906.649	472.85	453.514	590.364
ENSG00000085377	PREP	575.117	-0.0661945	0.0846106	-0.782343	0.434013	0.577016	593.702	552.57	623.136	533.275	511.468	665.806
ENSG00000165891	E2F7	1112.91	-0.63514	0.0631652	-10.0552	8.71348e-24	1.09845e-22	1366.8	1272.1	1434.56	827.593	793.75	1033.27
ENSG00000159216	RUNX1	816.182	-0.502624	0.0676501	-7.42977	1.08788e-13	8.08858e-13	966.759	899.78	1014.69	641.686	615.445	801.159
ENSG00000136861	CDK5RAP2	658.93	0.505316	0.0750057	6.73704	1.61643e-11	1.04784e-10	549.566	511.491	576.812	733.575	703.577	915.885
ENSG00000116906	GNPAT	499.502	0.299713	0.083385	3.59433	0.000325232	0.00102035	452.423	421.078	474.852	523.692	502.277	653.841
ENSG00000115761	NOL10	557.196	0.236737	0.0808319	2.92875	0.00340323	0.00900588	517.011	481.191	542.642	572.893	549.466	715.27
ENSG00000078246	TULP3	584.602	0.100802	0.0819244	1.23043	0.218537	0.342934	569.204	529.769	597.424	574.013	550.54	716.668
ENSG00000198796	ALPK2	1389.99	0.402147	0.054996	7.31231	2.62595e-13	1.91064e-12	1209.2	1125.43	1269.15	1502.68	1441.23	1876.13
ENSG00000165516	KLHDC2	331.144	-0.0964535	0.101461	-0.950649	0.341783	0.48473	345.639	321.693	362.775	304.016	291.584	379.571
ENSG00000106608	URGCP	622.75	0.204618	0.0776812	2.63408	0.00843668	0.0206348	584.106	543.639	613.065	632.991	607.106	790.303
ENSG00000169814	BTD	274.383	-0.319019	0.107887	-2.95697	0.00310683	0.00828374	307.605	286.294	322.855	231.883	222.4	289.511
ENSG00000119139	TJP2	1034.44	0.364812	0.0629468	5.79557	6.80905e-09	3.60766e-08	913.07	849.811	958.337	1105.69	1060.47	1380.48
ENSG00000118518	RNF146	331.712	-0.0479809	0.10285	-0.466515	0.640847	0.758478	340.31	316.732	357.181	309.556	296.898	386.488
ENSG00000116353	MECR	220.25	-0.354042	0.124496	-2.84381	0.00445775	0.0115395	249.978	232.659	262.371	183.922	176.401	229.631
ENSG00000170776	AKAP13	1137.52	-0.999186	0.0665725	-15.009	6.41037e-51	1.96531e-49	1531.25	1425.16	1607.16	720.392	690.933	899.425
ENSG00000100335	SMCR7L	974.583	0.338424	0.0637446	5.30906	1.10192e-07	5.19864e-07	869.1	808.887	912.188	1033.37	991.11	1290.18
ENSG00000173218	VANGL1	927.99	-0.289052	0.068196	-4.23855	2.24972e-05	8.28877e-05	1030.2	958.826	1081.27	792.898	760.474	989.951
ENSG00000197548	ATG7	616.578	1.07257	0.077362	13.8643	1.04297e-43	2.67663e-42	401.081	373.294	420.965	793.261	760.822	990.404
ENSG00000121879	PIK3CA	838.016	-0.352	0.0688342	-5.11373	3.15851e-07	1.42423e-06	948.574	882.855	995.601	698.905	670.324	872.598
ENSG00000112941	PAPD7	705.331	0.0668212	0.0714662	0.935004	0.349786	0.493301	695.666	647.469	730.155	685.212	657.192	855.503
ENSG00000073009	IKBKG	528.791	0.292256	0.0853673	3.42351	0.000618179	0.00185645	479.779	446.539	503.565	552.495	529.902	689.802
ENSG00000113734	BNIP1	223.625	0.173587	0.12134	1.43058	0.152549	0.257138	212.318	197.609	222.845	225.191	215.983	281.156
ENSG00000043514	TRIT1	327.999	-0.0323243	0.103925	-0.311036	0.755773	0.841739	334.368	311.203	350.945	307.471	294.897	383.884
ENSG00000114857	NKTR	1197.93	0.033255	0.0609988	0.545174	0.585634	0.711515	1196.2	1113.32	1255.5	1151.13	1104.05	1437.21
ENSG00000143156	NME7	265.753	-0.456025	0.114667	-3.97694	6.98064e-05	0.000240799	309.918	288.446	325.282	212.46	203.772	265.262
ENSG00000156011	PSD3	1441.13	-0.00372079	0.0553651	-0.0672047	0.946419	0.970203	1457.02	1356.07	1529.25	1366.64	1310.75	1706.28
ENSG00000099992	TBC1D10A	225.955	-0.108355	0.124986	-0.86694	0.385975	0.531192	236.875	220.464	248.619	206.638	198.188	257.992
ENSG00000064652	SNX24	387.56	-0.271304	0.0963374	-2.81618	0.00485983	0.0124969	428.419	398.738	449.659	333.816	320.166	416.777
ENSG00000075568	TMEM131	1312.22	0.358959	0.0569229	6.30605	2.8624e-10	1.70757e-09	1160.46	1080.06	1217.99	1399.57	1342.34	1747.4
ENSG00000107651	SEC23IP	750.461	0.528986	0.0722882	7.31774	2.52175e-13	1.83828e-12	620.38	577.399	651.136	841.797	807.374	1051
ENSG00000177542	SLC25A22	405.986	-0.240452	0.0970566	-2.47744	0.0132329	0.0309812	443.975	413.215	465.985	353.414	338.962	441.246
ENSG00000144283	PKP4	835.653	-0.719783	0.0692071	-10.4004	2.46859e-25	3.36603e-24	1049.89	977.152	1101.94	599.483	574.968	748.468
ENSG00000028203	VEZT	432.582	-0.41266	0.0895664	-4.60731	4.07921e-06	1.64123e-05	498.744	464.19	523.471	352.342	337.934	439.907
ENSG00000149761	NUDT22	278.092	-0.0774634	0.109606	-0.706743	0.479726	0.619843	288.582	268.589	302.889	257.193	246.676	321.112
ENSG00000080815	PSEN1	570.402	-0.421063	0.082657	-5.0941	3.5041e-07	1.57202e-06	658.853	613.206	691.516	462.748	443.825	577.752
ENSG00000118007	STAG1	1139.34	0.625305	0.0610179	10.2479	1.20953e-24	1.58565e-23	904.839	842.15	949.698	1312.55	1258.88	1638.75
ENSG00000071967	CYBRD1	549.189	0.392507	0.0795504	4.93407	8.0535e-07	3.49249e-06	479.598	446.37	503.375	592.029	567.819	739.161
ENSG00000213347	MXD3	1655.73	0.267293	0.0538894	4.96003	7.04816e-07	3.07026e-06	1518.07	1412.89	1593.33	1718.16	1647.9	2145.16
ENSG00000005483	KMT2E	1054.75	-0.80635	0.0667548	-12.0793	1.35928e-33	2.53733e-32	1355.29	1261.39	1422.48	728.797	698.994	909.919
ENSG00000151694	ADAM17	969.034	1.42324	0.0655901	21.6989	2.09901e-104	1.76828e-102	531.134	494.336	557.466	1339.52	1284.75	1672.42
ENSG00000012232	EXTL3	1133.13	0.819247	0.0609718	13.4365	3.69548e-41	8.86418e-40	827.379	770.056	868.397	1372.88	1316.73	1714.07
ENSG00000181038	METTL23	147.27	0.0961331	0.146514	0.656134	0.511738	0.648617	143.822	133.858	150.953	144.569	138.657	180.497
ENSG00000144455	SUMF1	433.056	-0.414796	0.0915874	-4.52897	5.9273e-06	2.34287e-05	500.169	465.517	524.966	352.826	338.398	440.511
ENSG00000169926	KLF13	1082.98	-0.998455	0.061967	-16.1127	2.07753e-58	7.56657e-57	1456.83	1355.9	1529.06	685.73	657.688	856.149
ENSG00000079308	TNS1	1159.24	-0.811733	0.0646897	-12.5481	4.07194e-36	8.23569e-35	1489.77	1386.56	1563.63	798.13	765.491	996.482
ENSG00000113569	NUP155	956.014	0.738072	0.0651935	11.3213	1.02986e-29	1.66704e-28	723.278	673.168	759.136	1134.48	1088.09	1416.42
ENSG00000015153	YAF2	241.036	-0.3257	0.118352	-2.75197	0.00592383	0.0149707	270.597	251.849	284.012	203.042	194.739	253.503
ENSG00000073060	SCARB1	514.822	0.0966881	0.0861485	1.12234	0.261717	0.39571	502.464	467.652	527.374	505.266	484.604	630.835
ENSG00000176783	RUFY1	413.203	-0.0312904	0.0919591	-0.340264	0.733658	0.825781	421.608	392.398	442.51	387.97	372.105	484.39
ENSG00000186815	TPCN1	807.77	-1.41475	0.0804711	-17.5808	3.455e-69	1.59391e-67	1185.35	1103.22	1244.11	418.093	400.996	521.998
ENSG00000159200	RCAN1	499.379	0.19807	0.0867215	2.28398	0.0223726	0.0496952	469.515	436.986	492.792	506.505	485.792	632.383
ENSG00000139793	MBNL2	836.1	-0.142838	0.0685426	-2.08393	0.0371665	0.0776429	885.457	824.111	929.355	754.186	723.345	941.617
ENSG00000101391	CDK5RAP1	337.46	0.327879	0.0994432	3.29715	0.000976706	0.00283813	302.072	281.144	317.048	356.551	341.971	445.162
ENSG00000176485	PLA2G16	219.022	-0.770241	0.125478	-6.13845	8.33318e-10	4.7969e-09	278.741	259.43	292.561	153.69	147.405	191.885
ENSG00000120254	MTHFD1L	439.918	-0.604847	0.0908896	-6.65474	2.83798e-11	1.81361e-10	535.596	498.489	562.149	331.184	317.641	413.49
ENSG00000183287	CCBE1	586.728	-0.418693	0.0783322	-5.3451	9.03673e-08	4.29367e-07	677.732	630.778	711.332	476.791	457.294	595.284
ENSG00000163913	IFT122	559.274	0.280807	0.0807326	3.47823	0.000504732	0.00153793	510.099	474.759	535.389	582.767	558.936	727.598
ENSG00000169288	MRPL1	258.493	-0.0061066	0.113374	-0.0538624	0.957045	0.977013	261.751	243.617	274.728	245.109	235.086	306.024
ENSG00000111817	DSE	1100.81	-0.49947	0.0640977	-7.79232	6.57912e-15	5.27418e-14	1300.78	1210.66	1365.27	865.284	829.9	1080.33
ENSG00000176124	DLEU1	201.031	0.0107827	0.124194	0.0868218	0.930813	0.95965	202.293	188.277	212.322	191.662	183.824	239.294
ENSG00000168502	SOGA2	934.499	-0.517223	0.0640911	-8.07012	7.02294e-16	5.97876e-15	1111.08	1034.11	1166.17	730.057	700.202	911.492
ENSG00000131759	RARA	465.133	0.622303	0.10223	6.08726	1.14857e-09	6.5455e-09	369.084	343.513	387.382	534.277	512.428	667.056
ENSG00000196428	TSC22D2	725.67	-0.105793	0.0740457	-1.42876	0.153074	0.25791	759.064	706.475	796.696	663.347	636.22	828.203
ENSG00000110025	SNX15	332.598	-0.596765	0.10273	-5.80905	6.28283e-09	3.33706e-08	403.756	375.784	423.773	251.064	240.797	313.459
ENSG00000091039	OSBPL8	1179.92	-0.0655693	0.0637281	-1.02889	0.30353	0.443463	1217.53	1133.18	1277.89	1094.09	1049.35	1365.99
ENSG00000170242	USP47	1036.29	-0.187741	0.0661225	-2.83929	0.00452135	0.0116901	1113.69	1036.53	1168.91	919.515	881.913	1148.03
ENSG00000107338	SHB	263.914	0.0887656	0.109712	0.809079	0.41847	0.562488	258.276	240.382	271.08	258.294	247.731	322.485
ENSG00000148634	HERC4	726.073	0.115338	0.0736837	1.56531	0.11751	0.207876	703.962	655.19	738.862	717.098	687.774	895.313
ENSG00000182621	PLCB1	802.528	-1.21315	0.0729622	-16.6271	4.4347e-62	1.77902e-60	1131.89	1053.47	1188.01	459.113	440.339	573.213
ENSG00000141720	PIP4K2B	792.35	-0.217097	0.0683198	-3.17765	0.00148472	0.00419175	860.743	801.109	903.416	696.354	667.878	869.413
ENSG00000118762	PKD2	833.119	-0.85436	0.0713687	-11.9711	5.03744e-33	9.19937e-32	1083.24	1008.19	1136.94	563.438	540.397	703.464
ENSG00000136044	APPL2	488.777	-0.0343251	0.0858866	-0.399656	0.68941	0.794363	499.583	464.971	524.351	458.758	439.998	572.77
ENSG00000151693	ASAP2	1458.59	-0.289271	0.0574171	-5.03807	4.70256e-07	2.08172e-06	1619.11	1506.93	1699.38	1245.96	1195.01	1555.61
ENSG00000119280	C1orf198	513.271	0.242955	0.0837496	2.90096	0.00372017	0.00978047	475.27	442.342	498.832	528.915	507.286	660.362
ENSG00000188290	HES4	191.486	0.207488	0.137434	1.50973	0.131113	0.227778	179.87	167.408	188.787	195.312	187.325	243.851
ENSG00000119669	IRF2BPL	933.518	0.0547513	0.0660459	0.828989	0.407111	0.551775	924.375	860.333	970.203	902.899	865.977	1127.29
ENSG00000126522	ASL	230.935	0.0671936	0.126215	0.532375	0.594466	0.718776	227.632	211.861	238.917	224.269	215.098	280.005
ENSG00000183576	SETD3	578.281	-0.551432	0.0815379	-6.76289	1.35268e-11	8.81883e-11	693.311	645.277	727.683	444.877	426.684	555.438
ENSG00000140262	TCF12	710.054	0.473755	0.0724654	6.53767	6.24845e-11	3.89292e-10	600.264	558.677	630.024	783.91	751.854	978.729
ENSG00000178028	DMAP1	427.026	0.114961	0.0909179	1.26444	0.206071	0.327538	413.973	385.293	434.497	421.588	404.348	526.362
ENSG00000170525	PFKFB3	883.995	0.816965	0.0697457	11.7135	1.08728e-31	1.89965e-30	646.005	601.249	678.032	1070.23	1026.46	1336.2
ENSG00000110063	DCPS	310.855	0.113409	0.104795	1.08219	0.279167	0.415704	301.943	281.024	316.912	307.166	294.605	383.504
ENSG00000065559	MAP2K4	781.254	-0.689848	0.0722884	-9.54301	1.3875e-21	1.58796e-20	973.151	905.73	1021.4	567.315	544.116	708.306
ENSG00000102974	CTCF	901.276	0.445446	0.0666324	6.68512	2.30735e-11	1.48135e-10	770.799	717.397	809.013	987.059	946.695	1232.36
ENSG00000185420	SMYD3	280.096	0.345056	0.116472	2.96257	0.00305086	0.00814685	249.731	232.429	262.112	298.3	286.102	372.434
ENSG00000165661	QSOX2	877.763	0.0702982	0.0663484	1.05953	0.289358	0.427757	864.649	804.744	907.515	853.711	818.8	1065.88
ENSG00000070366	SMG6	690.794	0.152881	0.0762086	2.00609	0.0448467	0.0914973	660.054	614.324	692.777	690.097	661.877	861.602
ENSG00000050748	MAPK9	461.269	-0.0874914	0.0968123	-0.903722	0.366143	0.510682	480.183	446.915	503.989	424.99	407.611	530.609
ENSG00000001629	ANKIB1	986.017	0.282045	0.0629613	4.47965	7.47639e-06	2.91239e-05	898.278	836.043	942.811	1027.13	985.124	1282.39
ENSG00000174282	ZBTB4	1363.5	-0.052071	0.05971	-0.872066	0.383173	0.528461	1402.47	1305.31	1472.01	1272.12	1220.1	1588.27
ENSG00000130723	PRRC2B	1429.51	0.0745355	0.063205	1.17927	0.238292	0.367725	1405.11	1307.76	1474.77	1391.42	1334.52	1737.21
ENSG00000205268	PDE7A	679.697	-0.706983	0.0743388	-9.51029	1.90126e-21	2.16191e-20	851.516	792.521	893.731	490.545	470.485	612.456
ENSG00000079134	THOC1	390.453	-0.0691364	0.091973	-0.751703	0.45223	0.594303	403.795	375.82	423.814	361.958	347.156	451.913
ENSG00000122042	UBL3	1005.3	-0.51603	0.0632435	-8.15941	3.36655e-16	2.91077e-15	1194.19	1111.45	1253.39	785.31	753.196	980.477
ENSG00000101412	E2F1	566.274	0.583505	0.0815164	7.15814	8.17815e-13	5.75172e-12	457.866	426.144	480.565	645.208	618.823	805.557
ENSG00000128928	IVD	539.353	-0.468118	0.0837284	-5.5909	2.25889e-08	1.14637e-07	632.485	588.665	663.841	429.974	412.391	536.832
ENSG00000135932	CAB39	836.55	0.451091	0.0694793	6.49245	8.44519e-11	5.21792e-10	713.347	663.925	748.712	917.069	879.567	1144.98
ENSG00000121289	CEP89	582.77	0.741514	0.0786244	9.4311	4.05814e-21	4.56094e-20	440.483	409.966	462.321	692.559	664.238	864.675
ENSG00000088367	EPB41L1	562.661	1.13224	0.0842662	13.4365	3.69646e-41	8.86418e-40	355.67	331.029	373.303	733.153	703.172	915.358
ENSG00000165802	NSMF	502.503	0.0500347	0.0876833	0.570629	0.568251	0.697348	499.185	464.601	523.933	485.996	466.122	606.777
ENSG00000100796	SMEK1	608.782	0.281633	0.0794308	3.54564	0.000391655	0.00121419	554.264	515.863	581.742	633.586	607.677	791.047
ENSG00000076604	TRAF4	350.629	-0.080319	0.100485	-0.799315	0.424108	0.567547	363.554	338.367	381.578	323.37	310.147	403.735
ENSG00000176946	THAP4	516.825	0.346071	0.0822624	4.20691	2.58882e-05	9.48224e-05	459.707	427.858	482.498	549.5	527.029	686.063
ENSG00000078098	FAP	580.883	0.778992	0.0813299	9.57818	9.87707e-22	1.14187e-20	431.582	401.681	452.978	696.422	667.943	869.498
ENSG00000145293	ENOPH1	459.256	0.184031	0.089176	2.06368	0.0390478	0.0811358	434.275	404.188	455.805	463.952	444.98	579.255
ENSG00000184349	EFNA5	461.163	-1.38346	0.0925565	-14.9472	1.62326e-50	4.91442e-49	671.701	625.164	705.002	242.114	232.214	302.285
ENSG00000090905	TNRC6A	1372.57	0.328244	0.0543947	6.03448	1.59478e-09	8.94626e-09	1229.51	1144.33	1290.47	1451.62	1392.26	1812.38
ENSG00000162496	DHRS3	363.345	-0.85623	0.0984093	-8.70071	3.29818e-18	3.22104e-17	472.344	439.619	495.761	245.367	235.333	306.346
ENSG00000214530	STARD10	192.964	-0.0303909	0.127273	-0.238784	0.811273	0.882199	197.024	183.374	206.792	181.418	173.999	226.504
ENSG00000067900	ROCK1	1525.66	0.247965	0.0567307	4.37092	1.23723e-05	4.70236e-05	1407.81	1310.27	1477.6	1572.17	1507.87	1962.88
ENSG00000144840	RABL3	358.856	0.763759	0.0986357	7.74323	9.69251e-15	7.6968e-14	268.662	250.049	281.982	428.973	411.431	535.583
ENSG00000104728	ARHGEF10	1156.54	-0.00758133	0.0586282	-0.129312	0.897111	0.937108	1170.95	1089.83	1229	1095.38	1050.59	1367.61
ENSG00000124813	RUNX2	972.995	-0.0497719	0.0674941	-0.737425	0.460864	0.602941	998.79	929.592	1048.31	907.404	870.297	1132.91
ENSG00000176209	SMIM19	232.075	0.234159	0.117331	1.99572	0.0459648	0.0935027	215.547	200.613	226.233	238.418	228.669	297.67
ENSG00000003402	CFLAR	361.906	-0.196785	0.101094	-1.94655	0.0515886	0.103412	390.051	363.027	409.388	320.031	306.944	399.566
ENSG00000145216	FIP1L1	453.339	-0.35728	0.0864588	-4.13237	3.59038e-05	0.000128685	514.444	478.803	539.949	377.655	362.212	471.511
ENSG00000120656	TAF12	279.929	0.262841	0.11118	2.3641	0.0180738	0.0409877	257.195	239.376	269.946	290.199	278.331	362.319
ENSG00000101773	RBBP8	606.208	0.171633	0.0773039	2.22024	0.0264023	0.0575769	575.564	535.688	604.099	609.635	584.705	761.143
ENSG00000080608	KIAA0020	524.769	0.104586	0.0868609	1.20406	0.228566	0.355604	511.194	475.777	536.537	516.866	495.73	645.319
ENSG00000148841	ITPRIP	1011	0.111046	0.0623231	1.78178	0.0747857	0.142036	981.321	913.334	1029.97	996.663	955.907	1244.36
ENSG00000087842	PIR	296.933	1.40185	0.120178	11.6648	1.92884e-31	3.31911e-30	164.052	152.686	172.185	407.652	390.982	508.962
ENSG00000097007	ABL1	1281.3	0.322089	0.0560134	5.75021	8.91322e-09	4.68029e-08	1149.8	1070.14	1206.81	1351.73	1296.45	1687.67
ENSG00000128607	KLHDC10	956.156	-0.13943	0.0646036	-2.15824	0.0309092	0.0661911	1012.4	942.256	1062.59	864.346	829	1079.15
ENSG00000128829	EIF2AK4	1273.08	0.0144386	0.056642	0.25491	0.798793	0.873159	1279.17	1190.54	1342.58	1215.02	1165.33	1516.98
ENSG00000108591	DRG2	378.817	0.0839568	0.0973881	0.862085	0.388641	0.533799	371.837	346.076	390.272	370.626	355.47	462.735
ENSG00000151718	WWC2	1057.07	-0.759156	0.0630526	-12.04	2.18842e-33	4.05769e-32	1342.36	1249.36	1408.91	745.847	715.347	931.206
ENSG00000076108	BAZ2A	1075.71	-0.153793	0.0608147	-2.52889	0.0114425	0.0272271	1143.78	1064.53	1200.48	966.84	927.302	1207.12
ENSG00000153936	HS2ST1	829.664	-0.539224	0.0680379	-7.92535	2.27496e-15	1.86778e-14	991.858	923.14	1041.03	641.854	615.606	801.368
ENSG00000178585	CTNNBIP1	263.52	-1.40345	0.120493	-11.6476	2.36123e-31	4.0452e-30	385.224	358.535	404.322	136.944	131.344	170.977
ENSG00000179833	SERTAD2	1027.4	-0.243468	0.0628663	-3.87279	0.000107597	0.000361506	1124.97	1047.03	1180.75	893.636	857.093	1115.72
ENSG00000005486	RHBDD2	373.512	-0.312968	0.096609	-3.23953	0.00119726	0.00343219	417.431	388.51	438.125	315.995	303.073	394.527
ENSG00000077044	DGKD	954.052	0.879841	0.0689564	12.7594	2.76369e-37	5.84599e-36	677.766	630.809	711.367	1172.86	1124.9	1464.35
ENSG00000158470	B4GALT5	1147.22	0.33897	0.0588638	5.75855	8.48407e-09	4.45978e-08	1023.53	952.62	1074.28	1217.45	1167.66	1520.01
ENSG00000135905	DOCK10	1393.42	0.293293	0.0603191	4.86236	1.15996e-06	4.93964e-06	1264.79	1177.16	1327.5	1457.53	1397.93	1819.76
ENSG00000100906	NFKBIA	319.631	0.475286	0.104985	4.52718	5.97747e-06	2.36222e-05	269.615	250.936	282.982	352.475	338.061	440.073
ENSG00000105556	MIER2	612.04	-0.504108	0.0791465	-6.3693	1.89889e-10	1.14513e-09	724.505	674.31	760.423	480.395	460.75	599.784
ENSG00000178921	PFAS	776.124	-0.0666178	0.0719582	-0.925786	0.354557	0.498397	802.15	746.576	841.918	720.296	690.841	899.305
ENSG00000110400	PVRL1	1035.04	-0.729036	0.0687855	-10.5987	3.02211e-26	4.2867e-25	1302.58	1212.34	1367.16	739.015	708.794	922.676
ENSG00000037749	MFAP3	882.804	-0.592792	0.0686754	-8.63179	6.03974e-18	5.76767e-17	1071.26	997.038	1124.37	667.967	640.651	833.971
ENSG00000205726	ITSN1	965.117	0.21327	0.0628061	3.39568	0.000684571	0.00204443	903.08	840.513	947.852	984.546	944.285	1229.23
ENSG00000136816	TOR1B	595.633	0.465704	0.0813351	5.72575	1.02979e-08	5.36955e-08	504.96	469.975	529.994	655.778	628.961	818.753
ENSG00000109881	CCDC34	393.742	-0.0405078	0.0921888	-0.4394	0.660372	0.773087	403.309	375.367	423.304	368.768	353.688	460.415
ENSG00000198586	TLK1	698.138	0.425243	0.0744028	5.71542	1.09436e-08	5.69548e-08	601.147	559.498	630.95	759.103	728.061	947.757
ENSG00000112062	MAPK14	729.238	-0.276545	0.0699086	-3.9558	7.62779e-05	0.000261632	806.991	751.082	847	626.513	600.893	782.215
ENSG00000121895	TMEM156	446.704	-1.94867	0.0978603	-19.9128	3.15102e-88	2.14979e-86	715.091	665.548	750.542	174.205	167.081	217.499
ENSG00000118579	MED28	308.609	-0.354756	0.104799	-3.38511	0.000711497	0.00212026	350.145	325.886	367.504	257.493	246.963	321.485
ENSG00000142655	PEX14	406.882	0.205091	0.0931445	2.20186	0.027675	0.0600819	381.264	354.849	400.166	413.308	396.406	516.024
ENSG00000137337	MDC1	997.722	-1.82235	0.0706159	-25.8065	7.49465e-147	1.12571e-144	1569.72	1460.96	1647.54	417.396	400.328	521.129
ENSG00000007392	LUC7L	365.763	0.541259	0.0972241	5.56713	2.58971e-08	1.30367e-07	300.744	279.908	315.654	411.568	394.738	513.852
ENSG00000141127	PRPSAP2	386.525	-0.222378	0.095668	-2.32448	0.0200999	0.045123	420.839	391.682	441.702	339.221	325.349	423.525
[truncated: 1,312 more rows]

## Sheet: Hs578T - NFkB Targets
Ensembl_ID	Gene_Name	FPKM.Con.Rep1	FPKM.Con.Rep2	FPKM.Con.Rep3	FPKM.siPAK4.Rep1	FPKM.siPAK4.Rep2	FPKM.siPAK4.Rep3	Ensembl_ID2	DESeq2.log2_FC	DESeq2.p_val	DESeq2.p_adj
ENSG00000153904	DDAH1	92.8264	87.7621	84.8029	22.5408	24.1739	25.1341	ENSG00000153904	-2.24043	0	0
ENSG00000134247	PTGFRN	134.76	140.376	139.248	51.207	54.1966	51.6396	ENSG00000134247	-1.46231	0	0
ENSG00000163191	S100A11	646.704	669.482	651.192	152.962	155.721	162.651	ENSG00000163191	-2.08485	0	0
ENSG00000149257	SERPINH1	925.985	923.613	948.723	341.739	373.581	356.66	ENSG00000149257	-1.39923	0	0
ENSG00000086598	TMED2	56.3143	54.8179	55.5679	202.939	195.43	190.145	ENSG00000086598	1.76084	0	0
ENSG00000103888	KIAA1199	68.5532	71.3315	68.5291	12.7575	15.2343	14.756	ENSG00000103888	-2.41154	0	0
ENSG00000169908	TM4SF1	730.478	761.969	751.582	263.357	247.467	266.727	ENSG00000169908	-1.56223	0	0
ENSG00000135074	ADAM19	53.8942	51.7607	51.9229	4.14694	4.50469	4.21017	ENSG00000135074	-3.69038	0	0
ENSG00000198363	ASPH	182.33	186.051	180.136	508.674	504.655	515.178	ENSG00000198363	1.28239	0	0
ENSG00000154188	ANGPT1	18.5145	16.4317	15.7401	77.7808	79.0538	81.8514	ENSG00000154188	2.19309	0	0
ENSG00000182985	CADM1	444.12	453.383	436.399	229.554	219.045	242.361	ENSG00000182985	-1.26655	1.43789e-278	9.60709e-276
ENSG00000181458	TMEM45A	184.981	191.154	174.778	51.172	51.1095	50.1596	ENSG00000181458	-1.78996	5.62197e-261	3.51391e-258
ENSG00000187514	PTMA	334.077	346.156	339.708	815.005	798.127	837.752	ENSG00000187514	1.26721	6.5609e-258	3.97262e-255
ENSG00000142871	CYR61	767.735	765.877	805.974	349.409	334.396	331.015	ENSG00000142871	-1.25527	1.80124e-255	1.02649e-252
ENSG00000164684	ZNF704	31.0914	27.283	31.355	9.32209	12.1036	9.61554	ENSG00000164684	-2.12399	2.25683e-253	1.24938e-250
ENSG00000169851	PCDH7	51.2334	43.8394	42.704	12.0848	14.1063	12.4695	ENSG00000169851	-1.94062	2.14997e-248	1.15716e-245
ENSG00000146674	IGFBP3	273.469	301.971	295.64	98.0557	108.048	106.678	ENSG00000146674	-1.47709	1.0509e-231	4.84815e-229
ENSG00000117020	AKT3	37.485	37.8921	35.3706	14.0851	11.0807	11.3839	ENSG00000117020	-2.1359	3.74522e-228	1.68762e-225
ENSG00000080824	HSP90AA1	171.823	175.107	170.763	364.38	350.256	363.462	ENSG00000080824	1.03548	2.56287e-224	1.12859e-221
ENSG00000173706	HEG1	154.828	149.73	148.509	70.8498	67.0127	71.3838	ENSG00000173706	-1.22176	1.9384e-221	8.16488e-219
ENSG00000144959	NCEH1	106.435	95.1083	101.923	38.9791	40.8031	37.1448	ENSG00000144959	-1.41927	7.30006e-220	3.00949e-217
ENSG00000148848	ADAM12	50.1262	50.539	49.0738	109.804	117.389	117.551	ENSG00000148848	1.16604	1.57173e-199	4.6852e-197
ENSG00000147649	MTDH	77.624	80.3146	79.8096	179.849	174.235	183.683	ENSG00000147649	1.24535	4.24144e-198	1.24518e-195
ENSG00000132507	EIF5A	446.804	443.753	449.114	888.195	891.398	844.682	ENSG00000132507	0.981576	1.54888e-193	4.41339e-191
ENSG00000104213	PDGFRL	62.1871	67.2909	67.0304	10.1938	10.3493	11.2513	ENSG00000104213	-2.62166	6.69652e-185	1.70726e-182
ENSG00000167996	FTH1	2093.64	1986.8	2050.98	4987.96	5119.87	4477.97	ENSG00000167996	1.18916	4.95454e-184	1.24674e-181
ENSG00000175274	TP53I11	140.526	135.995	146.167	63.3606	65.3461	59.2188	ENSG00000175274	-1.26403	2.69117e-177	6.28242e-175
ENSG00000198431	TXNRD1	154.709	132.458	135.92	390.934	356.02	370.861	ENSG00000198431	1.31076	4.55824e-177	1.05143e-174
ENSG00000144824	PHLDB2	36.327	37.3773	36.9282	12.4387	13.475	11.7927	ENSG00000144824	-1.56823	5.25055e-177	1.18296e-174
ENSG00000170275	CRTAP	312.068	333.953	324.27	153.874	153.374	149.645	ENSG00000170275	-1.09403	2.1598e-173	4.7555e-171
ENSG00000204574	ABCF1	45.0835	47.4603	44.3278	113.545	115.834	115.052	ENSG00000204574	1.3282	8.24483e-170	1.77502e-167
ENSG00000182326	C1S	33.5592	33.8029	30.4161	93.1107	97.9202	100.742	ENSG00000182326	1.47443	1.40357e-169	2.95604e-167
ENSG00000184007	PTP4A2	84.4987	87.8053	82.1027	274.696	261.356	279.153	ENSG00000184007	1.21514	2.6808e-168	5.41075e-166
ENSG00000151239	TWF1	16.0811	16.5337	16.0952	0	55.5207	57.6055	ENSG00000151239	1.7233	1.1438e-167	2.28478e-165
ENSG00000163399	ATP1A1	266.952	260.214	256.207	140.912	140.206	140.16	ENSG00000163399	-0.909414	2.29242e-167	4.53245e-165
ENSG00000143641	GALNT2	144.245	142.683	142.321	75.5168	74.1367	75.7928	ENSG00000143641	-1.00627	9.56073e-165	1.85249e-162
ENSG00000253729	PRKDC	27.955	28.5727	29.1923	59.0982	57.8247	55.6264	ENSG00000253729	1.0006	4.19913e-163	8.05567e-161
ENSG00000109790	KLHL5	95.667	101.808	98.8011	38.3407	37.369	38.4402	ENSG00000109790	-1.33891	6.52106e-161	1.20335e-158
ENSG00000111321	LTBR	24.0847	23.5775	22.2608	74.9089	75.0216	73.5642	ENSG00000111321	1.85733	2.07177e-160	3.75165e-158
ENSG00000169504	CLIC4	104.646	105.58	102.368	195.532	192.882	190.65	ENSG00000169504	0.959763	3.73663e-160	6.64228e-158
ENSG00000152127	MGAT5	3.13088	2.51745	2.80393	14.9069	12.3729	13.2998	ENSG00000152127	2.46571	6.79664e-160	1.18641e-157
ENSG00000134986	NREP	204.946	232.283	222.46	86.3668	92.6567	94.439	ENSG00000134986	-1.36727	1.77264e-159	3.03953e-157
ENSG00000096384	HSP90AB1	567.291	569.432	552.84	1004.19	981.021	987.972	ENSG00000096384	0.803615	9.09381e-154	1.506e-151
ENSG00000136026	CKAP4	254.747	248.489	246.888	136.974	137.191	136.648	ENSG00000136026	-0.882016	5.80074e-151	9.28886e-149
ENSG00000100380	ST13	169.452	179.095	169.707	376.449	373.864	396.083	ENSG00000100380	1.07622	4.52334e-150	7.18396e-148
ENSG00000049323	LTBP1	160.551	160.926	165.394	86.5436	90.3825	91.7018	ENSG00000049323	-0.895811	2.79333e-149	4.40028e-147
ENSG00000091136	LAMB1	159.001	155.741	153.289	85.6341	87.3929	90.7794	ENSG00000091136	-0.899766	1.22466e-147	1.88326e-145
ENSG00000137337	MDC1	33.8087	30.1741	28.4017	6.97779	7.92145	11.7649	ENSG00000137337	-1.82235	7.49465e-147	1.12571e-144
ENSG00000065534	MYLK	27.3345	28.4628	27.1572	63.222	63.2955	60.387	ENSG00000065534	1.19433	1.57457e-144	2.31128e-142
ENSG00000047849	MAP4	51.0166	48.9049	52.311	101.941	100.832	94.0046	ENSG00000047849	0.99926	6.03431e-144	8.79104e-142
ENSG00000164251	F2RL1	35.8612	35.5023	34.0034	7.71207	9.24836	8.34647	ENSG00000164251	-2.07945	2.84092e-143	4.07746e-141
ENSG00000168994	PXDC1	133.114	126.603	127.538	49.4893	48.1539	46.5896	ENSG00000168994	-1.39385	1.38843e-142	1.96367e-140
ENSG00000115641	FHL2	230.398	233.829	236.496	108.368	105.303	111.896	ENSG00000115641	-1.11562	4.71444e-140	6.52479e-138
ENSG00000137801	THBS1	297.224	302.197	306.612	495.784	501.803	463.165	ENSG00000137801	0.851866	1.23048e-138	1.64426e-136
ENSG00000161011	SQSTM1	176.681	163.484	170.315	369.189	357.71	342.149	ENSG00000161011	1.01923	1.50079e-138	1.99173e-136
ENSG00000221866	PLXNA4	5.37453	4.81008	5.44872	0.78296	0.826496	0.863794	ENSG00000221866	-2.78962	6.79045e-138	8.88999e-136
ENSG00000148154	UGCG	49.1647	49.9678	48.8084	20.0614	18.6485	19.1334	ENSG00000148154	-1.34374	7.0659e-138	9.18852e-136
ENSG00000091527	CDV3	55.0666	55.0638	53.9787	125.797	122.883	131.382	ENSG00000091527	1.17079	2.87002e-137	3.7073e-135
ENSG00000090530	LEPREL1	249.681	258.451	237.2	129.737	118.221	122.293	ENSG00000090530	-0.973693	8.08177e-136	1.02348e-133
ENSG00000065485	PDIA5	130.184	156.489	144.624	48.5184	51.2605	53.7684	ENSG00000065485	-1.56847	1.6388e-135	2.03547e-133
ENSG00000166398	KIAA0355	20.7865	19.5605	22.06	5.72708	5.36579	5.9102	ENSG00000166398	-1.85819	2.73389e-132	3.29018e-130
ENSG00000218336	TENM3	48.642	47.0716	48.8634	27.5444	25.8755	25.2129	ENSG00000218336	-1.06507	3.04675e-132	3.64406e-130
ENSG00000124181	PLCG1	21.6888	24.0112	21.8978	57.8277	60.9905	62.5409	ENSG00000124181	1.33255	4.95006e-132	5.84831e-130
ENSG00000163513	TGFBR2	82.3273	77.4366	76.3755	37.611	34.7099	35.657	ENSG00000163513	-1.16728	7.94447e-132	9.32922e-130
ENSG00000137809	ITGA11	255.304	266.698	260.858	152.735	161.767	157.978	ENSG00000137809	-0.762931	3.2095e-129	3.67972e-127
ENSG00000117450	PRDX1	342.3	351.952	351.419	648.172	633.275	659.725	ENSG00000117450	0.886603	4.47082e-128	5.06588e-126
ENSG00000109586	GALNT7	55.265	57.8658	55.01	27.7328	26.1581	25.3939	ENSG00000109586	-1.19891	3.93178e-127	4.40359e-125
ENSG00000080819	CPOX	9.125	9.6533	9.13024	31.4002	33.2107	32.8598	ENSG00000080819	2.00397	5.3156e-126	5.91926e-124
ENSG00000196950	SLC39A10	4.30869	3.76488	4.09109	15.6195	15.6734	14.0026	ENSG00000196950	2.30108	2.52332e-125	2.77795e-123
ENSG00000134954	ETS1	13.3681	16.6605	12.8474	35.6588	31.8978	34.192	ENSG00000134954	1.61172	1.97397e-122	2.07868e-120
ENSG00000070756	PABPC1	1680.57	1711.39	1807.11	1100.3	1119.35	1079.8	ENSG00000070756	-0.682397	2.25991e-122	2.36692e-120
ENSG00000180801	ARSJ	42.3652	35.077	36.5158	10.0697	11.5427	10.5425	ENSG00000180801	-1.84087	2.56281e-122	2.66973e-120
ENSG00000184371	CSF1	58.638	54.1975	54.787	106.345	104.798	99.4189	ENSG00000184371	1.0629	6.74809e-122	6.99203e-120
ENSG00000111252	SH2B3	2.3026	2.17034	2.23948	13.0593	13.0208	11.6946	ENSG00000111252	2.42484	4.14513e-121	4.22716e-119
ENSG00000106366	SERPINE1	451.698	432.442	427.623	249.564	228.164	245.653	ENSG00000106366	-0.870686	1.88409e-120	1.89151e-118
ENSG00000168461	RAB31	16.1143	15.4422	14.1452	24.6279	25.8407	24.2954	ENSG00000168461	2.11838	1.89741e-120	1.89506e-118
ENSG00000111206	FOXM1	42.8246	38.9938	38.8666	89.3179	90.7884	87.4137	ENSG00000111206	1.11916	1.44168e-116	1.3967e-114
ENSG00000164161	HHIP	55.9473	54.6474	54.477	21.0505	21.7084	20.243	ENSG00000164161	-1.56774	2.50968e-116	2.40731e-114
ENSG00000119899	SLC17A5	16.4414	15.9413	15.2966	2.81498	2.86891	2.11458	ENSG00000119899	-2.83061	1.95395e-114	1.84682e-112
ENSG00000105323	HNRNPUL1	56.6672	55.3992	56.2968	116.329	115.415	114.966	ENSG00000105323	1.00129	4.41614e-113	4.13368e-111
ENSG00000134250	NOTCH2	49.2312	47.1913	48.3547	28.2804	28.2987	27.9435	ENSG00000134250	-0.825543	8.53929e-113	7.95467e-111
ENSG00000163661	PTX3	4.28508	4.1624	3.59321	28.4641	26.0736	25.2015	ENSG00000163661	2.62433	4.94542e-111	4.54135e-109
ENSG00000067560	RHOA	195.876	210.515	216.431	465.162	455.437	426.988	ENSG00000067560	1.05581	3.75691e-109	3.35456e-107
ENSG00000141510	TP53	23.7184	23.2439	21.3488	63.162	63.176	58.4244	ENSG00000141510	1.4194	5.91287e-109	5.2554e-107
ENSG00000175215	CTDSP2	27.371	27.5814	27.69	51.6384	53.585	53.8948	ENSG00000175215	1.36103	8.18491e-109	7.24159e-107
ENSG00000145685	LHFPL2	10.787	12.1654	11.9439	28.7095	28.4538	28.9499	ENSG00000145685	1.40138	3.44475e-106	2.96646e-104
ENSG00000118257	NRP2	43.3347	36.9507	38.2808	18.9212	17.2491	18.5776	ENSG00000118257	-1.37173	5.0095e-105	4.27595e-103
ENSG00000151694	ADAM17	9.25884	9.52506	9.35815	26.2766	24.7867	25.8994	ENSG00000151694	1.42324	2.09901e-104	1.76828e-102
ENSG00000113739	STC2	1286.3	1209.98	1207.44	806.27	801.177	839.284	ENSG00000113739	-0.621337	1.56983e-102	1.29987e-100
ENSG00000174804	FZD4	12.042	11.8368	11.8397	4.46958	4.37254	4.29162	ENSG00000174804	-1.5177	9.25558e-102	7.56693e-100
ENSG00000112096	SOD2	23.4735	28.1752	26.7813	101.864	95.8368	97.2969	ENSG00000112096	1.17379	5.74633e-99	4.50773e-97
ENSG00000078369	GNB1	132.655	146.614	148.17	267.58	266.271	271.433	ENSG00000078369	0.798989	1.5525e-97	1.20325e-95
ENSG00000077782	FGFR1	94.2555	95.8687	95.4213	48.783	44.0128	52.2603	ENSG00000077782	-0.920747	1.78276e-97	1.37621e-95
ENSG00000213949	ITGA1	14.6389	15.6289	14.0479	3.67534	4.16686	3.11649	ENSG00000213949	-1.8225	9.05383e-96	6.85262e-94
ENSG00000085998	POMGNT1	47.6843	47.3553	49.1392	18.2056	19.3852	20.2989	ENSG00000085998	-1.33179	1.4876e-94	1.11289e-92
ENSG00000071537	SEL1L	41.3193	41.6525	39.4971	18.4965	21.4508	20.6097	ENSG00000071537	-1.0575	3.90544e-94	2.8993e-92
ENSG00000169184	MN1	35.8606	32.0659	34.0343	15.0349	16.0564	14.0595	ENSG00000169184	-1.16388	1.11591e-93	8.1901e-92
ENSG00000137710	RDX	19.3495	17.9987	18.6996	46.4816	45.3537	43.5768	ENSG00000137710	1.20736	1.8281e-93	1.33665e-91
ENSG00000215301	DDX3X	53.9366	48.2162	47.9554	95.2618	90.1479	94.7719	ENSG00000215301	0.892295	6.71258e-93	4.85309e-91
ENSG00000164176	EDIL3	150.429	156.898	152.171	85.9931	84.4353	92.5565	ENSG00000164176	-0.861857	3.82077e-91	2.72173e-89
ENSG00000113369	ARRDC3	42.6529	46.4409	50.3855	20.5315	21.5871	22.5627	ENSG00000113369	-1.23416	1.03149e-90	7.29421e-89
ENSG00000111670	GNPTAB	19.093	20.1591	19.847	7.62452	8.13957	7.52463	ENSG00000111670	-1.42391	1.98536e-90	1.38875e-88
ENSG00000143153	ATP1B1	53.2933	49.381	49.0724	16.9359	16.3817	17.3515	ENSG00000143153	-1.55543	1.01814e-89	7.07075e-88
ENSG00000112419	PHACTR2	13.9856	13.7245	14.7149	3.68802	4.15963	4.71135	ENSG00000112419	-1.6444	2.88998e-89	1.99987e-87
ENSG00000120889	TNFRSF10B	56.7001	53.8	54.7395	31.1409	31.2423	32.2218	ENSG00000120889	-1.05897	3.69292e-89	2.54641e-87
ENSG00000140937	CDH11	171.363	152.979	153.644	92.1793	89.338	89.7983	ENSG00000140937	-0.830251	1.21077e-88	8.28973e-87
ENSG00000121895	TMEM156	31.0499	30.819	31.1274	8.81153	8.30618	8.59655	ENSG00000121895	-1.94867	3.15102e-88	2.14979e-86
ENSG00000117298	ECE1	174.367	172.114	167.463	112.049	109.251	109.407	ENSG00000117298	-0.684695	5.85326e-88	3.9794e-86
ENSG00000168542	COL3A1	809.725	811.769	780.967	430.734	491.808	472.6	ENSG00000168542	-0.791684	1.23696e-87	8.38018e-86
ENSG00000077150	NFKB2	9.25505	8.53967	11.2722	30.0895	32.6363	28.7632	ENSG00000077150	1.78712	2.41656e-87	1.63147e-85
ENSG00000062716	VMP1	135.79	134.136	127.203	92.118	87.0439	89.5337	ENSG00000062716	-0.887733	3.64647e-87	2.45327e-85
ENSG00000140545	MFGE8	19.7766	1.18884	21.1312	1.76952	26.409	2.07026	ENSG00000140545	-1.05525	1.32986e-85	8.85475e-84
ENSG00000122566	HNRNPA2B1	492.149	491.192	484.679	749.738	749.22	760.131	ENSG00000122566	0.588312	2.22504e-85	1.46641e-83
ENSG00000144810	COL8A1	100.607	96.3289	93.9523	65.5405	62.7566	69.4632	ENSG00000144810	-0.80868	9.27743e-85	6.07295e-83
ENSG00000163431	LMOD1	21.4705	20.7696	21.3139	7.3072	6.739	6.61851	ENSG00000163431	-1.61991	1.35159e-84	8.81762e-83
ENSG00000100281	HMGXB4	7.7153	7.40445	7.80772	23.9961	22.4479	24.1991	ENSG00000100281	1.60823	1.84181e-84	1.19354e-82
ENSG00000130816	DNMT1	69.0895	64.769	59.8153	113.666	122.308	114.117	ENSG00000130816	0.841426	1.90426e-84	1.2299e-82
ENSG00000197467	COL13A1	24.1012	25.1501	26.764	7.02257	7.20107	6.30725	ENSG00000197467	-1.77596	1.96358e-82	1.23929e-80
ENSG00000172893	DHCR7	105.178	113.87	102.5	193.151	197.402	189.389	ENSG00000172893	0.790493	5.46633e-81	3.30986e-79
ENSG00000145569	FAM105A	16.4375	18.0028	17.5737	4.33227	5.7892	5.06005	ENSG00000145569	-1.90382	1.17476e-80	7.09104e-79
ENSG00000128641	MYO1B	26.5384	27.374	26.7245	51.3181	51.9406	51.6406	ENSG00000128641	0.91672	1.24781e-80	7.50855e-79
ENSG00000082781	ITGB5	700.658	711.056	685.156	486.84	467.602	492.111	ENSG00000082781	-0.58707	2.01736e-80	1.19903e-78
ENSG00000106080	FKBP14	84.6037	89.6439	89.2888	51.6833	48.1125	51.2997	ENSG00000106080	-0.866241	7.01975e-80	4.12166e-78
ENSG00000179295	PTPN11	18.8497	20.2976	20.4054	39.0136	38.4039	38.4653	ENSG00000179295	0.933793	1.44128e-78	8.31136e-77
ENSG00000138119	MYOF	68.4461	63.5981	64.9782	108.799	104.433	104.708	ENSG00000138119	0.723558	3.34194e-78	1.91578e-76
ENSG00000144560	VGLL4	18.0252	18.2814	17.8249	44.5251	45.9355	42.9012	ENSG00000144560	1.22586	5.42066e-78	3.07108e-76
ENSG00000085662	AKR1B1	184.791	171.155	172.524	550.577	503.406	470.497	ENSG00000085662	1.50492	1.36887e-77	7.71024e-76
ENSG00000115355	CCDC88A	7.81303	7.42835	7.69749	17.5467	17.9365	16.1623	ENSG00000115355	1.12303	1.61382e-77	9.01135e-76
ENSG00000101040	ZMYND8	5.6941	5.19463	4.9168	15.7849	15.9726	15.8578	ENSG00000101040	1.52322	1.61116e-76	8.81863e-75
ENSG00000108518	PFN1	1155.02	1104.03	1177.32	1791.26	1823.31	1706.2	ENSG00000108518	0.590659	2.71187e-76	1.48014e-74
ENSG00000174099	MSRB3	43.9874	46.9463	46.4782	29.0099	29.4442	29.7648	ENSG00000174099	-0.986941	3.02493e-76	1.64638e-74
ENSG00000120733	KDM3B	4.57666	5.03728	5.57373	13.0537	13.7533	13.589	ENSG00000120733	1.57271	5.18428e-76	2.80588e-74
ENSG00000172216	CEBPB	43.9971	39.3681	46.0677	90.9793	96.6237	90.7186	ENSG00000172216	1.10848	1.72883e-75	9.30494e-74
ENSG00000148248	SURF4	50.3814	48.3901	54.8351	99.1005	96.898	97.1474	ENSG00000148248	0.896516	4.25595e-75	2.27799e-73
ENSG00000140945	CDH13	124.324	133.649	127.678	99.0593	86.3117	96.5333	ENSG00000140945	-0.752412	5.07809e-75	2.71055e-73
ENSG00000160957	RECQL4	29.0137	28.898	35.5912	56.4341	0	58.5284	ENSG00000160957	1.08068	5.27639e-75	2.80866e-73
ENSG00000103222	ABCC1	18.642	17.5718	17.4607	7.86192	8.11721	8.15075	ENSG00000103222	-1.18658	6.10468e-75	3.24066e-73
ENSG00000182534	MXRA7	127.081	127.462	129.039	63.0648	61.2493	63.2898	ENSG00000182534	-0.876109	1.7204e-74	9.00934e-73
ENSG00000072952	MRVI1	14.6423	14.1729	14.1164	5.21193	4.39841	5.31405	ENSG00000072952	-1.56171	2.93902e-74	1.53494e-72
ENSG00000026025	VIM	1529.12	1511.75	1557.21	2341.29	2352.36	2228.56	ENSG00000026025	0.56176	7.33993e-74	3.81283e-72
ENSG00000077097	TOP2B	25.4848	29.0865	26.54	47.64	47.0776	48.4788	ENSG00000077097	0.87784	1.10284e-73	5.69828e-72
ENSG00000085978	ATG16L1	8.36841	7.76934	8.80801	25.0685	23.1899	25.1635	ENSG00000085978	1.49146	1.25341e-73	6.45904e-72
ENSG00000177119	ANO6	7.46689	7.77889	7.59561	18.1399	18.1023	18.1167	ENSG00000177119	1.21761	1.84554e-73	9.46008e-72
ENSG00000116815	CD58	75.8072	79.3288	78.0574	25.759	24.8087	26.4825	ENSG00000116815	-1.62844	2.0729e-73	1.05975e-71
ENSG00000135622	SEMA4F	27.3405	27.5445	26.6503	11.6676	13.6437	13.6505	ENSG00000135622	-1.33728	2.87077e-73	1.46379e-71
ENSG00000176871	WSB2	49.9965	48.7397	46.8124	26.0561	26.0732	25.8387	ENSG00000176871	-1.15014	2.3292e-72	1.16919e-70
ENSG00000162889	MAPKAPK2	69.7495	64.8907	65.1302	35.6118	35.1272	33.6125	ENSG00000162889	-0.986232	9.08481e-72	4.49049e-70
ENSG00000101337	TM9SF4	43.8639	46.2401	45.3263	25.6706	26.4691	24.2916	ENSG00000101337	-0.971195	1.08118e-71	5.30351e-70
ENSG00000108797	CNTNAP1	6.66945	6.96035	7.65427	17.3019	17.0974	17.2211	ENSG00000108797	1.32177	1.38885e-71	6.77841e-70
ENSG00000085117	CD82	38.7095	38.0183	37.8861	87.3255	84.2721	80.3272	ENSG00000085117	1.10445	5.19923e-71	2.51223e-69
ENSG00000168487	BMP1	92.8139	95.4313	94.8299	49.2083	55.2628	55.0561	ENSG00000168487	-0.86926	6.73948e-71	3.24836e-69
ENSG00000133816	MICAL2	191.037	179.552	181.04	120.384	124.362	121.994	ENSG00000133816	-0.687228	8.20454e-71	3.94469e-69
ENSG00000164418	GRIK2	12.6451	13.2758	12.1298	4.5256	3.30384	4.86954	ENSG00000164418	-2.09362	1.07713e-70	5.15321e-69
ENSG00000150961	SEC24D	69.856	69.0727	69.3826	42.5605	40.0223	40.5729	ENSG00000150961	-0.793154	1.26517e-70	6.03792e-69
ENSG00000115414	FN1	3719.98	3847.93	3772.6	2449.12	2552.32	2681.02	ENSG00000115414	-0.554301	5.58924e-70	2.64785e-68
ENSG00000137309	HMGA1	94.1928	85.1965	93.1761	199.468	194.359	172.188	ENSG00000137309	0.992114	1.00935e-69	4.74691e-68
ENSG00000186815	TPCN1	23.2496	25.7295	25.1978	10.5796	11.8634	9.67159	ENSG00000186815	-1.41475	3.455e-69	1.59391e-67
ENSG00000198162	MAN1A2	20.5439	17.169	18.3978	10.1062	11.4556	9.29864	ENSG00000198162	-1.10991	5.09969e-69	2.33597e-67
ENSG00000116221	MRPL37	52.4854	53.7439	52.7302	113.19	111.484	109.131	ENSG00000116221	0.9843	6.36665e-69	2.90944e-67
ENSG00000186591	UBE2H	35.6466	29.9059	33.0779	67.3489	70.0769	66.2615	ENSG00000186591	0.99961	1.38846e-68	6.3152e-67
ENSG00000156976	EIF4A2	215.313	230.896	216.067	343.944	352.814	355.349	ENSG00000156976	0.6347	1.8211e-68	8.2443e-67
ENSG00000079459	FDFT1	219.894	239.121	233.065	373.319	366.241	372.013	ENSG00000079459	0.653923	3.68905e-68	1.66618e-66
ENSG00000104611	SH2D4A	44.6252	43.083	41.3475	18.5284	18.7748	18.7388	ENSG00000104611	-1.26067	1.27969e-67	5.71319e-66
ENSG00000124145	SDC4	16.9413	16.1661	18.1885	45.9009	40.8845	42.8372	ENSG00000124145	1.27291	3.14498e-67	1.39444e-65
ENSG00000158195	WASF2	36.4281	38.9716	37.0365	19.7966	20.9326	21.1537	ENSG00000158195	-0.886073	4.17476e-66	1.81368e-64
ENSG00000156535	CD109	28.0148	30.1054	28.8492	16.4035	16.8516	17.103	ENSG00000156535	-0.815312	5.19005e-66	2.2447e-64
ENSG00000187720	THSD4	7.63835	7.65944	7.34763	2.64605	2.61499	2.75475	ENSG00000187720	-1.44555	1.65761e-65	7.10573e-64
ENSG00000083312	TNPO1	68.1977	63.1969	60.5728	100.416	95.1186	97.3805	ENSG00000083312	0.692001	2.49832e-64	1.04778e-62
ENSG00000176658	MYO1D	8.28895	9.35798	6.86313	2.05125	1.58613	1.88923	ENSG00000176658	-2.1948	8.50568e-64	3.53661e-62
ENSG00000151835	SACS	13.3097	12.6466	13.4874	8.15249	7.84076	8.31754	ENSG00000151835	-0.838628	9.61355e-64	3.9887e-62
ENSG00000165757	KIAA1462	12.8038	12.1988	12.7726	6.18814	6.49571	6.20935	ENSG00000165757	-1.06411	9.75767e-63	3.98871e-61
ENSG00000182621	PLCB1	28.67	26.039	23.3646	10.6789	9.65869	10.0633	ENSG00000182621	-1.21315	4.4347e-62	1.77902e-60
ENSG00000101367	MAPRE1	62.9581	62.3843	61.3477	111.794	106.249	103.596	ENSG00000101367	0.75011	4.61553e-62	1.84774e-60
ENSG00000152894	PTPRK	51.6937	49.126	49.2566	28.1641	27.2236	27.2464	ENSG00000152894	-0.921213	4.65137e-62	1.85825e-60
ENSG00000198792	TMEM184B	68.3074	67.1276	69.8535	35.1091	35.5207	30.3733	ENSG00000198792	-1.06647	6.57225e-62	2.60417e-60
ENSG00000153071	DAB2	77.3015	75.5235	73.5799	43.1009	43.4067	45.8577	ENSG00000153071	-0.815342	7.33555e-62	2.90069e-60
ENSG00000105976	MET	46.5809	42.9154	42.8946	27.5886	24.5925	26.2828	ENSG00000105976	-0.851077	8.08455e-62	3.19035e-60
ENSG00000035862	TIMP2	92.1162	95.7367	95.9631	151.429	157.864	152.938	ENSG00000035862	0.686805	9.05596e-62	3.5592e-60
ENSG00000092969	TGFB2	150.894	147.931	138.492	87.8323	84.1466	81.0585	ENSG00000092969	-0.846189	1.38736e-61	5.4416e-60
ENSG00000167703	SLC43A2	3.36077	3.89582	4.96461	14.0827	13.8743	15.6337	ENSG00000167703	1.90053	2.22967e-61	8.69259e-60
ENSG00000124222	STX16	18.0125	17.9998	17.6735	40.0342	42.7316	46.8701	ENSG00000124222	1.26848	3.23938e-61	1.25533e-59
ENSG00000147408	CSGALNACT1	36.4447	38.7626	39.4634	18.4551	19.1314	19.2866	ENSG00000147408	-1.08231	5.66952e-61	2.1883e-59
ENSG00000104687	GSR	22.6087	22.8739	24.6294	61.8352	60.82	54.2123	ENSG00000104687	1.28682	6.50899e-61	2.50732e-59
ENSG00000240184	PCDHGC3	72.0869	69.3841	71.4264	38.5172	39.1141	36.1043	ENSG00000240184	-0.889041	6.94715e-61	2.67079e-59
ENSG00000095139	ARCN1	84.9089	85.8011	84.331	54.5992	52.894	52.6183	ENSG00000095139	-0.715095	2.82932e-60	1.07492e-58
ENSG00000105971	CAV2	165.792	156.793	154.817	88.9729	88.1154	89.4047	ENSG00000105971	-0.816302	9.95452e-60	3.72353e-58
ENSG00000153187	HNRNPU	99.3418	99.6786	93.3882	165.079	158.094	160.994	ENSG00000153187	0.642011	2.86022e-59	1.05965e-57
ENSG00000135069	PSAT1	42.9321	46.3132	42.2837	82.2265	84.9838	87.6784	ENSG00000135069	0.925153	7.63955e-59	2.80348e-57
ENSG00000129351	ILF3	96.226	92.7908	93.0036	146.562	144.636	141.691	ENSG00000129351	0.572605	1.10868e-58	4.06083e-57
ENSG00000101182	PSMA7	258.983	266.048	276.832	423.383	425.353	440.429	ENSG00000101182	0.671413	1.75813e-58	6.41535e-57
ENSG00000169926	KLF13	22.4012	22.9026	22.3297	13.9541	12.0539	11.9164	ENSG00000169926	-0.998455	2.07753e-58	7.56657e-57
ENSG00000101230	ISM1	13.1712	12.5853	12.9573	3.31358	2.63839	2.8422	ENSG00000101230	-2.0586	2.34197e-58	8.49775e-57
ENSG00000142207	URB1	2.09704	1.98699	1.89356	5.39455	5.27167	5.16936	ENSG00000142207	1.42571	3.20758e-58	1.16168e-56
ENSG00000147065	MSN	186.534	189.648	192.001	130.063	131.266	129.094	ENSG00000147065	-0.559955	5.63998e-58	2.02746e-56
ENSG00000137312	FLOT1	193.581	179.821	181.237	102.484	103.024	111.871	ENSG00000137312	-0.897131	1.2912e-57	4.61593e-56
ENSG00000168374	ARF4	428.579	440.626	440.824	306.014	308.441	306.556	ENSG00000168374	-0.562646	3.16581e-57	1.12346e-55
ENSG00000124831	LRRFIP1	21.3261	22.2762	22.3237	40.3027	41.4526	42.6362	ENSG00000124831	0.900527	5.11135e-57	1.80396e-55
ENSG00000135048	TMEM2	20.5373	18.4138	21.6618	34.4976	37.0486	35.0788	ENSG00000135048	0.797385	6.61035e-57	2.32454e-55
ENSG00000117713	ARID1A	15.8351	14.0605	15.8017	6.59816	6.48737	6.64798	ENSG00000117713	-1.21207	9.02868e-57	3.16347e-55
ENSG00000131724	IL13RA1	31.4764	33.5535	33.9243	18.9399	17.0825	19.2027	ENSG00000131724	-1.00014	2.19785e-56	7.65928e-55
ENSG00000070081	NUCB2	188.226	193.522	185.006	115.776	113.028	125.556	ENSG00000070081	-0.73819	5.97151e-56	2.06614e-54
ENSG00000185650	ZFP36L1	37.8035	36.3237	36.8936	68.1585	70.3457	64.1554	ENSG00000185650	0.828356	6.25921e-56	2.16183e-54
ENSG00000035928	RFC1	14.7472	14.0286	14.3766	30.6723	30.6162	27.2967	ENSG00000035928	1.1205	1.90737e-55	6.51804e-54
ENSG00000165434	PGM2L1	12.5774	11.0156	10.4356	4.70918	4.71964	4.83612	ENSG00000165434	-1.242	1.97273e-55	6.7295e-54
ENSG00000143367	TUFT1	17.5247	17.0089	16.9256	7.1536	7.07799	5.52387	ENSG00000143367	-1.50907	7.95134e-55	2.66549e-53
ENSG00000133103	COG6	19.1867	21.736	18.2107	8.81717	11.5432	8.4574	ENSG00000133103	-1.3177	1.41967e-54	4.73451e-53
ENSG00000164930	FZD6	121.396	121.814	116.076	76.0553	74.0207	78.8589	ENSG00000164930	-0.666493	1.82318e-54	6.06976e-53
ENSG00000108515	ENO3	51.498	49.6338	54.7578	79.9315	82.6066	74.198	ENSG00000108515	0.592386	2.31557e-54	7.68261e-53
ENSG00000105778	AVL9	19.8877	20.2355	19.1827	12.0043	12.1537	12.0963	ENSG00000105778	-1.0422	3.3585e-54	1.10671e-52
ENSG00000146731	CCT6A	138.176	140.051	138.907	214.373	213.239	217.312	ENSG00000146731	0.593233	3.44744e-54	1.13408e-52
ENSG00000081923	ATP8B1	57.4757	55.2466	55.5225	36.9062	33.4786	37.5043	ENSG00000081923	-0.693534	4.10624e-54	1.34623e-52
ENSG00000134287	ARF3	76.6469	80.3857	81.669	110.869	113.905	116.69	ENSG00000134287	0.782084	5.18123e-54	1.69009e-52
ENSG00000173801	JUP	20.5742	18.7373	18.411	6.17427	6.22802	5.40268	ENSG00000173801	-1.74175	7.89085e-54	2.55247e-52
ENSG00000182667	NTM	11.1695	12.313	11.9111	34.5896	30.9127	32.7481	ENSG00000182667	1.40779	1.32829e-53	4.28236e-52
ENSG00000159335	PTMS	669.829	652.078	640.38	384.354	423.946	389.638	ENSG00000159335	-0.673619	2.01786e-53	6.4947e-52
ENSG00000116991	SIPA1L2	33.0098	28.245	28.304	16.4588	16.1214	15.9592	ENSG00000116991	-0.870285	3.30654e-53	1.05897e-51
ENSG00000148700	ADD3	54.771	58.1171	58.5818	29.4688	35.2693	37.9994	ENSG00000148700	-0.796425	7.27352e-53	2.31036e-51
ENSG00000164134	NAA15	9.98253	9.50137	10.5592	25.1635	22.0443	22.3858	ENSG00000164134	1.01585	1.09627e-52	3.47081e-51
ENSG00000110047	EHD1	91.1484	77.3638	85.1976	55.4424	54.6998	48.9695	ENSG00000110047	-0.890585	1.36369e-52	4.2964e-51
ENSG00000171497	PPID	14.7638	13.2626	12.3566	36.0892	36.1805	35.6653	ENSG00000171497	1.37303	5.95736e-52	1.86177e-50
ENSG00000103495	MAZ	125.104	115.501	117.439	72.2201	71.1871	71.7583	ENSG00000103495	-0.764366	6.11297e-52	1.90733e-50
ENSG00000170776	AKAP13	26.0248	19.9541	20.7387	11.3589	12.9687	11.483	ENSG00000170776	-0.999186	6.41037e-51	1.96531e-49
ENSG00000109171	SLAIN2	63.5467	52.7924	57.2496	26.9812	26.5347	23.0044	ENSG00000109171	-1.04027	7.05809e-51	2.16047e-49
ENSG00000182752	PAPPA	8.88562	8.27013	8.01379	3.58583	3.5625	3.74136	ENSG00000182752	-1.18587	7.77623e-51	2.37653e-49
ENSG00000149187	CELF1	18.1411	16.157	17.6337	29.4233	26.4382	28.1344	ENSG00000149187	0.957419	8.5448e-51	2.60731e-49
ENSG00000184349	EFNA5	24.0183	24.3519	26.2904	14.6489	12.7501	11.3077	ENSG00000184349	-1.38346	1.62326e-50	4.91442e-49
ENSG00000198910	L1CAM	19.7027	20.7161	21.2387	41.0928	39.2361	42.1231	ENSG00000198910	0.875578	1.76619e-50	5.33047e-49
ENSG00000152465	NMT2	23.1476	25.2679	22.7028	9.4644	10.1542	9.10839	ENSG00000152465	-1.46904	3.10854e-50	9.3237e-49
ENSG00000145191	EIF2B5	33.5047	36.7513	38.6405	64.8441	61.4549	69.4902	ENSG00000145191	0.883417	3.26338e-50	9.773e-49
ENSG00000035403	VCL	80.3002	81.4443	79.6619	117.207	116.885	117.461	ENSG00000035403	0.530284	3.36389e-50	1.00584e-48
ENSG00000076641	PAG1	13.3073	10.0738	11.8378	7.4188	6.64049	7.97642	ENSG00000076641	-0.948502	6.78432e-50	2.02235e-48
ENSG00000173166	RAPH1	7.03732	6.7321	6.79785	2.97907	2.53839	2.63679	ENSG00000173166	-1.26906	9.36203e-50	2.78646e-48
ENSG00000152492	CCDC50	93.9325	92.0575	87.8397	72.1204	72.8747	73.0813	ENSG00000152492	-0.62286	3.74806e-49	1.10201e-47
ENSG00000112079	STK38	44.4763	43.1765	41.5166	24.8542	25.5422	24.2351	ENSG00000112079	-0.858217	5.05699e-49	1.48461e-47
ENSG00000154127	UBASH3B	38.7087	33.0814	37.558	29.6535	25.2251	22.9933	ENSG00000154127	-0.96905	2.10686e-48	6.0929e-47
ENSG00000160058	BSDC1	33.7084	31.0984	32.8067	14.1314	15.3015	14.9594	ENSG00000160058	-1.04608	2.26141e-48	6.53012e-47
ENSG00000153956	CACNA2D1	13.2487	12.1859	14.1956	4.57478	4.42234	6.2757	ENSG00000153956	-1.25756	2.46068e-48	7.09497e-47
ENSG00000160285	LSS	37.7022	39.3088	38.0996	62.1505	64.014	61.9672	ENSG00000160285	0.658174	2.64254e-48	7.60801e-47
ENSG00000172986	GXYLT2	16.5998	15.6499	17.9081	7.60054	5.61855	3.90264	ENSG00000172986	-1.66973	4.41009e-48	1.25477e-46
ENSG00000133657	ATP13A3	290.097	296.594	291.726	228.391	217.155	219.627	ENSG00000133657	-0.455364	4.51855e-48	1.28375e-46
ENSG00000257923	CUX1	29.7881	32.6368	30.5328	21.5325	21.3706	21.842	ENSG00000257923	-0.865763	4.63976e-48	1.31625e-46
ENSG00000149639	SOGA1	8.39112	7.93714	8.73217	5.71762	5.58038	5.07111	ENSG00000149639	-0.9107	5.59684e-48	1.58544e-46
ENSG00000087053	MTMR2	28.4277	27.9244	26.5308	51.8735	48.8455	48.5749	ENSG00000087053	0.793258	7.04918e-48	1.99103e-46
ENSG00000110841	PPFIBP1	27.5849	27.8208	27.5393	17.4781	15.8054	17.4005	ENSG00000110841	-0.957592	7.14755e-48	2.01588e-46
ENSG00000175220	ARHGAP1	31.7025	31.062	32.7334	14.311	15.1726	12.559	ENSG00000175220	-1.18321	7.90623e-48	2.22662e-46
ENSG00000116729	WLS	41.5014	42.7113	38.5247	22.4474	21.0499	23.707	ENSG00000116729	-1.03976	1.77272e-47	4.9708e-46
ENSG00000137942	FNBP1L	15.2524	15.0617	15.4801	6.33939	6.28693	6.91283	ENSG00000137942	-1.17572	2.79954e-47	7.8274e-46
ENSG00000171862	PTEN	16.4195	15.7474	17.3734	44.7391	48.0164	52.0125	ENSG00000171862	0.996879	3.24671e-47	9.05155e-46
ENSG00000173230	GOLGB1	29.311	28.1188	27.252	18.5154	19.0316	19.7116	ENSG00000173230	-0.641066	3.97298e-47	1.10604e-45
ENSG00000196352	CD55	97.6492	97.5184	96.8642	59.3948	57.0362	62.2054	ENSG00000196352	-0.826691	4.65009e-47	1.29269e-45
ENSG00000075426	FOSL2	63.3447	58.5494	58.3765	96.483	97.9852	91.5342	ENSG00000075426	0.596051	9.2113e-47	2.53881e-45
ENSG00000172531	PPP1CA	57.6561	59.2501	64.347	118.365	117.225	112.36	ENSG00000172531	0.850189	9.37043e-47	2.579e-45
ENSG00000139174	PRICKLE1	11.4592	10.1172	11.3548	4.51991	5.342	4.26407	ENSG00000139174	-1.60699	9.97877e-47	2.7407e-45
ENSG00000159658	EFCAB14	44.6204	44.8646	44.4948	27.6163	25.3749	25.5447	ENSG00000159658	-0.77749	1.58355e-46	4.32763e-45
ENSG00000078618	NRD1	48.3959	47.4712	48.3964	74.2273	72.5205	75.7752	ENSG00000078618	0.620725	7.03865e-46	1.89418e-44
ENSG00000091986	CCDC80	354.565	382.318	359.012	235.667	242.914	268.751	ENSG00000091986	-0.572353	2.63799e-45	7.05015e-44
ENSG00000068305	MEF2A	31.4091	32.9948	31.8542	16.8821	18.7205	18.401	ENSG00000068305	-0.914715	3.7271e-45	9.93347e-44
ENSG00000111885	MAN1A1	14.8538	15.1515	14.7558	7.62318	7.52443	6.97595	ENSG00000111885	-1.03855	5.94924e-45	1.57907e-43
ENSG00000166619	BLCAP	42.0274	38.6571	41.3861	20.5239	18.9494	20.4415	ENSG00000166619	-1.08572	7.15919e-45	1.89503e-43
ENSG00000213465	ARL2	51.2381	50.1469	49.8452	119.377	118.467	117.969	ENSG00000213465	1.24069	1.46979e-44	3.86413e-43
ENSG00000069849	ATP1B3	300.081	283.966	264.706	191.19	181.691	185.358	ENSG00000069849	-0.614218	1.80479e-44	4.72561e-43
ENSG00000127334	DYRK2	27.0719	24.2991	26.1876	17.3917	17.3843	18.0401	ENSG00000127334	-0.913625	1.98094e-44	5.16591e-43
ENSG00000196419	XRCC6	326.144	330.166	334.488	463.829	447.951	490.943	ENSG00000196419	0.465398	2.2431e-44	5.8417e-43
ENSG00000136802	LRRC8A	16.0132	15.0072	14.8431	7.22009	7.04787	6.87059	ENSG00000136802	-1.09537	2.77773e-44	7.21465e-43
ENSG00000163110	PDLIM5	90.1758	89.5036	86.9071	63.929	58.567	62.3709	ENSG00000163110	-0.581075	3.83444e-44	9.94592e-43
ENSG00000150907	FOXO1	4.21622	4.15936	4.19087	0.841445	1.06571	0.905702	ENSG00000150907	-2.0809	5.33861e-44	1.3829e-42
ENSG00000164040	PGRMC2	125.362	128.452	122.557	82.3546	80.7399	85.5626	ENSG00000164040	-0.657376	6.644e-44	1.71646e-42
ENSG00000103966	EHD4	15.5908	14.3049	14.4754	6.14649	5.9162	6.05662	ENSG00000103966	-1.28566	8.03353e-44	2.06442e-42
ENSG00000197548	ATG7	12.8324	11.2676	11.3827	23.6643	21.7506	21.9743	ENSG00000197548	1.07257	1.04297e-43	2.67663e-42
ENSG00000013619	MAMLD1	9.20762	9.1783	10.115	3.79743	4.3129	3.67148	ENSG00000013619	-1.49786	1.62647e-43	4.15211e-42
ENSG00000164823	OSGIN2	34.2962	32.4441	33.3693	21.014	19.6958	19.6664	ENSG00000164823	-0.862034	3.80666e-43	9.64154e-42
ENSG00000136261	BZW2	66.4514	66.0342	65.7541	38.1159	35.5613	37.0184	ENSG00000136261	-0.826663	6.18442e-43	1.56028e-41
ENSG00000144681	STAC	15.2899	13.3081	13.8481	4.45854	4.82737	5.35091	ENSG00000144681	-1.68875	7.99171e-43	2.011e-41
ENSG00000145675	PIK3R1	5.23672	5.92937	5.27133	13.9631	11.6651	10.7696	ENSG00000145675	1.11538	9.85083e-43	2.46602e-41
ENSG00000116016	EPAS1	24.1674	23.7239	28.4667	43.8613	38.7771	39.4627	ENSG00000116016	0.68703	1.33361e-42	3.32561e-41
ENSG00000099204	ABLIM1	3.01295	2.40056	2.44927	0.19525	0.241708	0.236655	ENSG00000099204	-3.30343	2.90749e-42	7.23178e-41
ENSG00000110422	HIPK3	14.8076	13.6531	13.2427	7.6342	7.68723	8.1088	ENSG00000110422	-0.956967	5.11387e-42	1.26709e-40
ENSG00000176597	B3GNT5	15.3462	14.6368	15.4842	8.28272	7.56105	7.39201	ENSG00000176597	-1.23057	5.42184e-42	1.33997e-40
ENSG00000050405	LIMA1	88.5443	88.1307	85.119	122.592	117.879	124.873	ENSG00000050405	0.541326	6.78391e-42	1.67233e-40
ENSG00000100139	MICALL1	42.3674	31.7293	34.8407	21.2436	19.1743	20.035	ENSG00000100139	-0.931193	1.03991e-41	2.54411e-40
ENSG00000142621	FHAD1	3.74148	3.99776	2.97892	13.8838	16.4747	13.8989	ENSG00000142621	1.72543	1.21841e-41	2.97329e-40
ENSG00000168615	ADAM9	263.432	273.389	260.428	185.536	182.602	192.107	ENSG00000168615	-0.529828	1.69034e-41	4.09912e-40
ENSG00000154864	PIEZO2	48.6614	47.8673	46.8154	31.9164	34.7701	32.9736	ENSG00000154864	-0.612539	1.73202e-41	4.19496e-40
ENSG00000117394	SLC2A1	236.678	226.896	231.077	164.656	160.438	153.776	ENSG00000117394	-0.563364	2.27097e-41	5.49343e-40
ENSG00000146648	EGFR	11.3582	11.295	12.4442	18.4955	19.772	18.5075	ENSG00000146648	0.762944	2.42063e-41	5.84814e-40
ENSG00000138942	RNF185	18.983	19.557	20.6296	9.76108	10.13	11.0629	ENSG00000138942	-1.09878	2.49169e-41	6.01232e-40
ENSG00000088367	EPB41L1	11.175	10.3789	11.3921	26.7923	27.2169	25.6227	ENSG00000088367	1.13224	3.69646e-41	8.86418e-40
ENSG00000012232	EXTL3	12.7057	14.0524	14.557	21.6944	20.6339	21.5046	ENSG00000012232	0.819247	3.69548e-41	8.86418e-40
ENSG00000173039	RELA	26.1398	25.1931	26.4359	50.6202	52.3072	47.82	ENSG00000173039	0.993234	4.12118e-41	9.87045e-40
ENSG00000164292	RHOBTB3	25.3713	24.5721	24.928	15.1579	16.5708	15.1804	ENSG00000164292	-0.842263	5.89232e-41	1.40776e-39
ENSG00000108592	FTSJ3	15.3071	14.9495	15.9576	27.5185	27.3743	29.7363	ENSG00000108592	0.830246	8.36907e-41	1.99458e-39
ENSG00000173950	XXYLT1	77.7408	77.683	79.1522	51.462	50.7061	49.7033	ENSG00000173950	-0.670974	8.47699e-41	2.01781e-39
ENSG00000164951	PDP1	41.7144	41.5962	40.3248	26.5748	23.8706	24.4084	ENSG00000164951	-0.762874	8.7066e-41	2.06739e-39
ENSG00000172081	MOB3A	12.3755	12.6068	12.3463	4.13544	4.78684	3.93115	ENSG00000172081	-1.48052	1.11287e-40	2.63285e-39
ENSG00000112541	PDE10A	19.591	18.9179	18.7502	10.7722	10.4403	10.7451	ENSG00000112541	-0.803348	1.66125e-40	3.92062e-39
ENSG00000095564	BTAF1	6.29937	6.82006	7.36163	13.4531	14.5185	16.8175	ENSG00000095564	0.970699	3.61723e-40	8.36365e-39
ENSG00000143933	CALM2	864.734	852.023	805.963	615.318	589.563	569.26	ENSG00000143933	-0.518166	4.91897e-40	1.12934e-38
ENSG00000157800	SLC37A3	34.0647	32.0174	33.7489	18.155	17.9824	18.2223	ENSG00000157800	-0.932732	5.68369e-40	1.30174e-38
ENSG00000134259	NGF	46.1083	53.3698	48.9252	20.8801	20.9594	21.3667	ENSG00000134259	-1.31009	6.38114e-40	1.45975e-38
ENSG00000183853	KIRREL	54.1032	52.9294	52.0884	80.978	79.0665	77.2793	ENSG00000183853	0.545074	6.96353e-40	1.58923e-38
ENSG00000142599	RERE	46.5602	39.9062	41.4031	28.4372	26.3102	26.6404	ENSG00000142599	-0.676923	8.1907e-40	1.86271e-38
ENSG00000011405	PIK3C2A	7.164	6.13555	7.29248	12.9632	14.8402	13.8891	ENSG00000011405	0.983389	9.9387e-40	2.25494e-38
ENSG00000172403	SYNPO2	9.63528	8.83668	8.53958	4.31232	4.38129	4.93795	ENSG00000172403	-1.08046	1.69541e-39	3.82871e-38
ENSG00000138623	SEMA7A	58.8497	52.9825	59.7642	36.8303	33.719	33.9284	ENSG00000138623	-0.736683	5.94996e-39	1.32972e-37
ENSG00000178105	DDX10	18.6631	19.4763	17.2755	75.627	74.5913	71.1809	ENSG00000178105	0.866869	1.68209e-38	3.71632e-37
ENSG00000137177	KIF13A	29.6183	26.2711	28.3824	20.7823	21.2395	22.5791	ENSG00000137177	-0.67915	1.77388e-38	3.91465e-37
ENSG00000124422	USP22	67.3764	61.6958	61.0868	48.5115	48.5263	43.3564	ENSG00000124422	-0.539069	1.95245e-38	4.30383e-37
ENSG00000103196	CRISPLD2	26.2539	26.2279	28.4634	44.2624	48.2965	43.565	ENSG00000103196	0.767705	2.89137e-38	6.35905e-37
ENSG00000070540	WIPI1	46.6968	49.6066	47.7958	23.0528	23.8117	24.2207	ENSG00000070540	-1.04987	4.35049e-38	9.53565e-37
ENSG00000151790	TDO2	1.31807	0.814125	1.41823	9.07426	8.68544	8.00272	ENSG00000151790	3.10078	7.47037e-38	1.61367e-36
ENSG00000109685	WHSC1	23.5004	21.0914	21.4251	32.0874	30.4671	32.8758	ENSG00000109685	0.678529	9.04554e-38	1.94957e-36
ENSG00000135387	CAPRIN1	59.2069	55.9798	56.5362	86.9978	86.1021	85.0497	ENSG00000135387	0.547074	1.07153e-37	2.30176e-36
ENSG00000147324	MFHAS1	12.4094	13.5018	12.9425	6.35958	6.14714	7.41912	ENSG00000147324	-1.02895	2.57417e-37	5.46898e-36
ENSG00000077044	DGKD	13.3204	11.1198	10.5254	26.4009	26.7994	28.303	ENSG00000077044	0.879841	2.76369e-37	5.84599e-36
ENSG00000183722	LHFP	37.3325	38.2273	40.7962	19.0903	17.3801	18.3899	ENSG00000183722	-1.08018	2.84e-37	6.00085e-36
ENSG00000166147	FBN1	223.336	212.364	218.854	155.573	158.647	170.312	ENSG00000166147	-0.436924	3.13874e-37	6.62486e-36
ENSG00000096746	HNRNPH3	98.527	102.558	100.863	181.045	164.887	178.019	ENSG00000096746	0.632596	3.50468e-37	7.38116e-36
ENSG00000119318	RAD23B	59.7321	60.9171	59.0224	94.4097	88.5467	91.9432	ENSG00000119318	0.57207	4.95774e-37	1.03626e-35
ENSG00000152217	SETBP1	5.73334	4.71414	4.94133	2.04142	2.1968	2.30665	ENSG00000152217	-1.25323	9.63697e-37	1.99281e-35
ENSG00000021645	NRXN3	4.66546	4.77921	4.26301	0.855648	0.900056	0.869	ENSG00000021645	-2.27788	1.44881e-36	2.9769e-35
ENSG00000108256	NUFIP2	19.7103	17.8934	17.2062	26.048	26.5744	29.7223	ENSG00000108256	0.751743	1.45865e-36	2.99077e-35
ENSG00000165119	HNRNPK	267.439	262.199	261.642	348.901	331.732	339.776	ENSG00000165119	0.41782	1.67288e-36	3.42279e-35
ENSG00000162434	JAK1	34.6398	33.1288	31.6979	49.5577	49.924	50.6614	ENSG00000162434	0.600494	1.8022e-36	3.67959e-35
ENSG00000171552	BCL2L1	64.2971	62.3744	65.0305	46.1734	44.7809	43.8518	ENSG00000171552	-0.680043	1.96477e-36	4.00731e-35
ENSG00000154553	PDLIM3	10.0374	11.5575	9.57013	2.06218	2.92097	2.12524	ENSG00000154553	-2.26132	2.40077e-36	4.87093e-35
ENSG00000079308	TNS1	22.39	23.3003	21.0623	13.6961	13.2607	12.0358	ENSG00000079308	-0.811733	4.07194e-36	8.23569e-35
ENSG00000103335	PIEZO1	35.9579	34.1803	35.1686	49.3374	50.1686	50.2325	ENSG00000103335	0.554028	5.56275e-36	1.11809e-34
ENSG00000165102	HGSNAT	37.3107	32.8954	33.8295	22.1271	22.8071	22.8598	ENSG00000165102	-0.700657	6.38777e-36	1.28258e-34
ENSG00000011451	WIZ	37.3257	37.5492	37.585	23.2308	23.0839	22.3355	ENSG00000011451	-0.738079	6.47852e-36	1.29946e-34
ENSG00000213626	LBH	22.4255	19.7766	21.7062	5.23986	6.01835	6.1349	ENSG00000213626	-1.76803	8.67685e-36	1.73322e-34
ENSG00000065060	UHRF1BP1	13.7739	12.3048	12.664	7.50867	7.53182	6.97113	ENSG00000065060	-0.787517	1.29466e-35	2.57285e-34
ENSG00000158850	B4GALT3	32.999	31.1739	28.8311	12.4886	13.8673	13.5881	ENSG00000158850	-1.15515	1.39654e-35	2.76964e-34
ENSG00000106771	TMEM245	36.4751	34.4985	35.0037	22.0721	20.0081	21.2072	ENSG00000106771	-0.663539	1.53975e-35	3.03811e-34
ENSG00000072163	LIMS2	40.9686	38.1976	41.3228	20.3871	21.4473	20.876	ENSG00000072163	-0.915269	1.56184e-35	3.07855e-34
ENSG00000198561	CTNND1	64.5116	65.1647	66.2892	47.0315	47.8793	46.2728	ENSG00000198561	-0.493684	1.79006e-35	3.52123e-34
ENSG00000077238	IL4R	35.4645	31.2983	33.931	21.3051	19.0205	20.2273	ENSG00000077238	-0.816491	2.53216e-35	4.9659e-34
ENSG00000185551	NR2F2	30.1403	27.9575	27.2637	17.1627	15.491	14.0938	ENSG00000185551	-0.920974	2.96085e-35	5.78904e-34
ENSG00000115091	ACTR3	189.484	182.719	181.747	274.872	272.214	282.193	ENSG00000115091	0.513873	3.38286e-35	6.6075e-34
ENSG00000150347	ARID5B	15.5525	15.1932	15.3184	10.2989	9.62986	9.49946	ENSG00000150347	-0.770574	6.31967e-35	1.22328e-33
ENSG00000188677	PARVB	8.15637	8.03155	9.16264	23.3476	21.5827	24.0097	ENSG00000188677	1.38273	7.71428e-35	1.48876e-33
ENSG00000234745	HLA-B	142.043	146.106	133.162	92.4473	89.5869	94.059	ENSG00000234745	-0.63323	9.10278e-35	1.75498e-33
ENSG00000117697	NSL1	6.13037	4.99167	4.39545	17.1184	15.4981	16.376	ENSG00000117697	1.84262	1.06056e-34	2.04066e-33
ENSG00000169429	IL8	13.8936	14.0484	12.7215	34.4422	29.5427	30.4681	ENSG00000169429	1.18195	1.92459e-34	3.69217e-33
ENSG00000100014	SPECC1L	16.0784	17.1241	16.2265	31.9093	34.6014	33.2093	ENSG00000100014	0.919868	2.29057e-34	4.38992e-33
ENSG00000116560	SFPQ	119.599	120.178	121.978	178.286	175.389	172.365	ENSG00000116560	0.540466	2.56544e-34	4.89251e-33
ENSG00000134109	EDEM1	7.99268	7.54607	7.56525	14.0438	14.321	12.9719	ENSG00000134109	0.945302	2.73957e-34	5.21433e-33
ENSG00000151474	FRMD4A	27.2195	25.7927	28.4515	13.3448	15.706	13.2728	ENSG00000151474	-0.879702	3.81332e-34	7.25092e-33
ENSG00000065809	FAM107B	47.0622	47.7348	45.6162	29.5263	29.128	32.6407	ENSG00000065809	-0.750523	3.85187e-34	7.31703e-33
ENSG00000116171	SCP2	150.587	163.762	161.201	103.214	104.672	105.629	ENSG00000116171	-0.617931	5.08473e-34	9.63067e-33
ENSG00000108179	PPIF	45.597	43.2052	49.0561	80.6803	74.5364	70.3129	ENSG00000108179	0.748608	6.26074e-34	1.18234e-32
ENSG00000068323	TFE3	15.83	15.3805	16.6709	29.7524	27.7319	27.3452	ENSG00000068323	0.801708	8.80103e-34	1.65081e-32
ENSG00000005483	KMT2E	21.7689	22.0304	21.0826	13.3504	12.5511	14.3192	ENSG00000005483	-0.80635	1.35928e-33	2.53733e-32
ENSG00000132388	UBE2G1	19.9374	20.5614	20.5716	39.9695	37.7156	43.5047	ENSG00000132388	0.872194	1.62061e-33	3.01642e-32
ENSG00000104765	BNIP3L	152.495	163.299	157.01	114.996	116.463	121.487	ENSG00000104765	-0.546638	1.86506e-33	3.46807e-32
ENSG00000084463	WBP11	33.834	32.9771	30.6213	17.8638	18.4502	19.3677	ENSG00000084463	-0.83343	1.92063e-33	3.56799e-32
ENSG00000151718	WWC2	23.6883	23.7585	24.1186	14.6639	14.4229	15.2869	ENSG00000151718	-0.759156	2.18842e-33	4.05769e-32
ENSG00000114251	WNT5A	291.17	274.885	274.404	202.226	196.878	189.656	ENSG00000114251	-0.445755	2.21977e-33	4.10796e-32
ENSG00000170558	CDH2	130.974	122.811	122.845	85.8043	89.6821	92.3003	ENSG00000170558	-0.458201	2.4228e-33	4.46661e-32
ENSG00000180611	MB21D2	9.34123	9.23155	8.51569	3.16048	3.05912	2.93604	ENSG00000180611	-1.52005	2.5051e-33	4.60957e-32
ENSG00000154310	TNIK	7.03254	7.07172	5.69577	2.49052	2.38735	2.67984	ENSG00000154310	-1.49566	2.73474e-33	5.02736e-32
ENSG00000152377	SPOCK1	156.358	156.384	154.333	213.783	207.436	218.594	ENSG00000152377	0.432904	3.12165e-33	5.72233e-32
ENSG00000198646	NCOA6	11.2143	10.3954	10.3077	5.92984	5.99488	6.07408	ENSG00000198646	-0.891446	3.50593e-33	6.42069e-32
ENSG00000117289	TXNIP	7.67225	9.37685	7.05855	2.31546	1.93016	2.00334	ENSG00000117289	-1.94738	4.56953e-33	8.35276e-32
ENSG00000118762	PKD2	24.7783	23.0484	21.4896	13.0948	13.4183	12.7773	ENSG00000118762	-0.85436	5.03744e-33	9.19937e-32
ENSG00000115363	EVA1A	39.1859	35.6504	36.7224	21.4131	19.1846	22.1598	ENSG00000115363	-1.1272	6.06042e-33	1.10363e-31
ENSG00000049449	RCN1	353.549	362.333	337.557	260.701	250.624	265.556	ENSG00000049449	-0.44689	6.21202e-33	1.13018e-31
ENSG00000092199	HNRNPC	238.323	243.161	234.428	344.836	333.285	347.264	ENSG00000092199	0.464756	6.43257e-33	1.16811e-31
ENSG00000165323	FAT3	1.07017	1.05015	0.80599	0.188748	0.460062	0.469956	ENSG00000165323	-2.47166	9.51406e-33	1.71643e-31
ENSG00000100599	RIN3	13.9727	13.3429	12.9217	5.86195	5.89374	6.13161	ENSG00000100599	-1.19675	1.01496e-32	1.82769e-31
ENSG00000104856	RELB	2.8125	2.90394	2.64265	9.92784	9.84877	9.24696	ENSG00000104856	1.82445	1.4607e-32	2.61818e-31
ENSG00000138193	PLCE1	5.28542	5.26336	5.28959	2.0738	2.18575	2.19243	ENSG00000138193	-1.17413	1.65991e-32	2.96701e-31
ENSG00000058091	CDK14	13.906	13.5919	13.5882	10.4212	9.70615	10.9563	ENSG00000058091	-0.972682	1.96796e-32	3.50793e-31
ENSG00000137693	YAP1	28.3868	28.43	28.7511	43.4732	42.7252	41.5747	ENSG00000137693	0.600446	2.44282e-32	4.34239e-31
ENSG00000204628	GNB2L1	891.761	930.827	936.834	1223.54	1181.06	1249.07	ENSG00000204628	0.408558	2.85224e-32	5.0609e-31
ENSG00000029534	ANK1	9.2526	8.30745	8.06864	3.84372	4.24026	4.38068	ENSG00000029534	-0.995295	3.02212e-32	5.35742e-31
ENSG00000033867	SLC4A7	14.8584	15.8243	16.1128	23.7233	25.2375	25.3385	ENSG00000033867	0.701848	3.04263e-32	5.38886e-31
ENSG00000166949	SMAD3	49.1153	48.2149	48.4676	37.779	35.5191	31.8369	ENSG00000166949	-0.609449	3.84078e-32	6.79005e-31
ENSG00000101126	ADNP	19.3191	20.212	18.3762	30.8063	30.9685	28.7628	ENSG00000101126	0.648626	6.64537e-32	1.16737e-30
ENSG00000152818	UTRN	31.831	30.7379	29.0371	22.9527	21.8117	21.0014	ENSG00000152818	-0.595713	9.3621e-32	1.63866e-30
ENSG00000170525	PFKFB3	13.5597	13.5844	14.1001	22.5884	23.8138	22.0072	ENSG00000170525	0.816965	1.08728e-31	1.89965e-30
ENSG00000196159	FAT4	2.9293	2.93778	2.84195	1.23434	1.31658	1.41909	ENSG00000196159	-1.12134	1.18445e-31	2.05645e-30
ENSG00000149948	HMGA2	27.1968	22.3481	23.5412	17.4462	17.3495	17.842	ENSG00000149948	-0.932395	1.35905e-31	2.35326e-30
ENSG00000198959	TGM2	2.09476	2.40934	2.01814	8.0949	7.16886	6.23071	ENSG00000198959	1.63095	1.49592e-31	2.58563e-30
ENSG00000111145	ELK3	11.5032	10.2306	11.2703	18.9569	18.8442	19.7191	ENSG00000111145	0.916328	1.63103e-31	2.81665e-30
ENSG00000087842	PIR	10.1048	10.7881	10.2941	29.7535	27.608	26.9009	ENSG00000087842	1.40185	1.92884e-31	3.31911e-30
ENSG00000178585	CTNNBIP1	26.4166	28.1274	30.7669	10.4724	10.5683	9.92101	ENSG00000178585	-1.40345	2.36123e-31	4.0452e-30
ENSG00000142453	CARM1	43.7565	38.7616	42.7751	24.8541	25.7022	25.5932	ENSG00000142453	-0.749734	3.65406e-31	6.23798e-30
ENSG00000150938	CRIM1	116.023	111.219	113.653	158.815	151.489	151.923	ENSG00000150938	0.446943	3.98979e-31	6.7872e-30
ENSG00000161040	FBXL13	2.67518	3.33004	4.06944	11.8861	11.2493	12.7202	ENSG00000161040	1.77893	4.8586e-31	8.21468e-30
ENSG00000035681	NSMAF	25.2563	25.6487	25.6688	46.5993	43.4714	44.9806	ENSG00000035681	0.720963	5.04716e-31	8.51861e-30
ENSG00000144724	PTPRG	36.5679	35.5765	35.0337	23.166	23.357	23.7392	ENSG00000144724	-0.550632	5.91837e-31	9.94574e-30
ENSG00000163923	RPL39L	9.45336	7.90467	9.72317	32.0154	31.3153	36.2295	ENSG00000163923	1.69125	6.77281e-31	1.13521e-29
ENSG00000165072	MAMDC2	0.667631	0.583533	0.58305	3.13625	3.0271	3.40778	ENSG00000165072	2.46885	8.55981e-31	1.42978e-29
ENSG00000065491	TBC1D22B	12.8911	11.4261	11.1408	5.76251	5.23858	5.32212	ENSG00000065491	-1.141	8.58797e-31	1.43325e-29
ENSG00000127481	UBR4	20.5783	18.9633	22.6995	32.6738	29.4238	33.4601	ENSG00000127481	0.536816	1.31009e-30	2.17518e-29
ENSG00000187079	TEAD1	17.4408	15.9889	17.1357	23.7626	26.0831	25.0115	ENSG00000187079	0.585546	1.49045e-30	2.46899e-29
ENSG00000168734	PKIG	65.3613	86.8013	68.6814	36.3413	42.0062	37.7377	ENSG00000168734	-0.932757	4.05915e-30	6.64836e-29
ENSG00000182492	BGN	267.881	270.298	268.011	191.62	207.799	182.292	ENSG00000182492	-0.501867	5.11126e-30	8.32234e-29
ENSG00000167522	ANKRD11	63.58	55.925	58.8561	43.0602	47.1452	46.7647	ENSG00000167522	-0.531068	6.2716e-30	1.01945e-28
ENSG00000113273	ARSB	12.6324	14.0408	14.0719	8.90097	7.88293	8.67037	ENSG00000113273	-0.970326	8.42718e-30	1.36755e-28
ENSG00000113569	NUP155	13.5762	13.1232	12.4207	23.8755	21.0051	22.1214	ENSG00000113569	0.738072	1.02986e-29	1.66704e-28
ENSG00000168297	PXK	58.7015	57.1108	54.2648	35.4255	38.7004	38.782	ENSG00000168297	-0.655533	1.06182e-29	1.71734e-28
ENSG00000171150	SOCS5	28.9667	25.9825	25.5642	16.6821	16.7427	16.9576	ENSG00000171150	-0.727905	1.92652e-29	3.10293e-28
ENSG00000108946	PRKAR1A	61.2178	60.4565	60.6835	96.9692	96.3257	96.5803	ENSG00000108946	0.517619	1.93727e-29	3.11765e-28
ENSG00000120820	GLT8D2	20.7111	20.3756	20.0511	8.315	8.94992	9.40538	ENSG00000120820	-1.20984	2.36402e-29	3.78869e-28
ENSG00000142197	DOPEY2	9.91344	8.18099	9.10718	4.47324	3.98706	4.47503	ENSG00000142197	-1.06802	2.84029e-29	4.53696e-28
ENSG00000107263	RAPGEF1	31.8352	28.5317	26.1164	18.7104	16.1519	15.323	ENSG00000107263	-0.72736	2.91471e-29	4.65202e-28
ENSG00000106617	PRKAG2	21.5411	20.6672	21.7626	9.94121	10.8076	11.8506	ENSG00000106617	-1.09312	3.18119e-29	5.07315e-28
ENSG00000158258	CLSTN2	7.99513	8.33782	8.33553	3.99288	3.47718	3.23719	ENSG00000158258	-0.904583	5.65245e-29	8.94057e-28
ENSG00000160959	LRRC14	18.8708	20.31	21.0526	30.3269	34.2087	35.0108	ENSG00000160959	0.752878	6.26616e-29	9.88706e-28
ENSG00000171444	MCC	3.34659	3.26507	3.61122	0.940859	1.06828	0.941959	ENSG00000171444	-1.81741	7.31978e-29	1.15307e-27
ENSG00000155130	MARCKS	101.099	102.101	101.78	71.02	76.7699	72.221	ENSG00000155130	-0.482332	8.23915e-29	1.29579e-27
ENSG00000107929	LARP4B	8.10203	9.14862	10.0097	17.8492	19.7876	17.6904	ENSG00000107929	0.929348	9.03275e-29	1.41372e-27
ENSG00000164574	GALNT10	30.677	32.4707	30.4121	46.9207	50.9936	47.2702	ENSG00000164574	0.543027	9.58227e-29	1.49852e-27
ENSG00000198682	PAPSS2	31.1634	33.9691	32.0834	18.8073	19.8029	19.1398	ENSG00000198682	-0.711758	9.7129e-29	1.51772e-27
ENSG00000002822	MAD1L1	40.8252	41.6434	40.9093	71.7032	70.8313	71.1919	ENSG00000002822	0.777907	1.20381e-28	1.87954e-27
ENSG00000204389	HSPA1A	92.8737	87.2109	91.6913	154.968	157.122	148.511	ENSG00000204389	0.646792	1.47624e-28	2.29563e-27
ENSG00000145362	ANK2	7.17644	6.73284	7.12138	2.19928	2.37617	2.74078	ENSG00000145362	-1.43863	1.51072e-28	2.34738e-27
ENSG00000108395	TRIM37	6.84653	6.18825	5.23758	10.7132	10.7666	12.6009	ENSG00000108395	1.09453	1.80517e-28	2.8004e-27
ENSG00000173418	NAA20	44.6967	46.5041	47.2923	81.2131	78.0111	80.701	ENSG00000173418	0.75998	2.60671e-28	4.02772e-27
ENSG00000140526	ABHD2	37.8436	32.7853	33.0723	26.9116	21.689	24.3317	ENSG00000140526	-0.552144	3.88759e-28	5.97826e-27
ENSG00000136824	SMC2	12.262	10.3266	11.0394	18.9846	17.2279	18.9521	ENSG00000136824	0.729836	4.48745e-28	6.88977e-27
ENSG00000114302	PRKAR2A	16.1118	18.4285	17.7665	31.9242	30.1082	29.5728	ENSG00000114302	0.622873	4.99502e-28	7.65087e-27
ENSG00000182197	EXT1	212.492	215.053	206.91	168.928	163.731	171.334	ENSG00000182197	-0.396779	5.16985e-28	7.9124e-27
ENSG00000168575	SLC20A2	57.8182	55.8872	56.9154	40.1792	38.2989	38.9913	ENSG00000168575	-0.641621	5.7507e-28	8.78751e-27
ENSG00000186635	ARAP1	12.9829	11.0557	13.0425	19.3931	19.4101	16.641	ENSG00000186635	0.796788	6.47395e-28	9.86933e-27
ENSG00000105738	SIPA1L3	5.58868	5.87072	6.72357	7.38942	7.36415	7.45251	ENSG00000105738	1.02263	8.3924e-28	1.27338e-26
ENSG00000092201	SUPT16H	27.394	28.2741	28.311	41.518	37.997	42.5026	ENSG00000092201	0.560261	9.5903e-28	1.45173e-26
ENSG00000109390	NDUFC1	27.7456	30.9216	24.4777	77.3046	87.1613	74.1843	ENSG00000109390	1.40776	9.62146e-28	1.45531e-26
ENSG00000134294	SLC38A2	243.852	219.372	213.727	171.49	163.341	169.135	ENSG00000134294	-0.485355	9.94905e-28	1.50369e-26
ENSG00000069702	TGFBR3	7.06567	6.27832	7.28079	4.18174	2.86753	2.47192	ENSG00000069702	-1.26777	1.81051e-27	2.70474e-26
ENSG00000197081	IGF2R	42.2988	39.9817	43.0657	29.9889	31.4174	31.6816	ENSG00000197081	-0.437352	1.99302e-27	2.9728e-26
ENSG00000176720	BOK	20.0921	20.3306	20.7587	10.2204	9.79558	10.9239	ENSG00000176720	-0.963565	2.09566e-27	3.1235e-26
ENSG00000138735	PDE5A	11.0152	9.29379	10.6733	5.2055	5.19103	5.52777	ENSG00000138735	-0.915153	2.23961e-27	3.32782e-26
ENSG00000136485	DCAF7	32.1031	30.193	30.8284	40.5054	41.1068	39.3015	ENSG00000136485	-0.61522	2.2642e-27	3.36178e-26
ENSG00000153395	LPCAT1	28.6109	26.8181	28.7799	18.1182	17.9016	18.3161	ENSG00000153395	-0.658324	2.29854e-27	3.40754e-26
ENSG00000144749	LRIG1	28.9061	30.3615	30.7649	20.7939	17.0411	18.848	ENSG00000144749	-0.674342	2.45728e-27	3.64007e-26
ENSG00000124126	PREX1	7.67827	7.04089	7.1216	3.93188	4.01229	3.57385	ENSG00000124126	-0.959598	3.02491e-27	4.46728e-26
ENSG00000115904	SOS1	16.1633	16.7789	14.8011	9.63206	10.4668	9.79518	ENSG00000115904	-0.756593	4.00688e-27	5.89501e-26
ENSG00000140575	IQGAP1	54.3377	51.4411	58.0053	76.4446	71.6837	73.81	ENSG00000140575	0.435512	4.41208e-27	6.48131e-26
ENSG00000176463	SLCO3A1	5.19608	4.44866	5.4998	12.4002	15.2124	12.9834	ENSG00000176463	1.16453	5.07181e-27	7.42793e-26
ENSG00000073712	FERMT2	87.7501	84.1991	82.4311	62.0449	60.3432	63.2411	ENSG00000073712	-0.48367	6.31394e-27	9.21227e-26
ENSG00000156804	FBXO32	68.092	64.2769	63.9894	135.47	123.323	125.584	ENSG00000156804	0.613854	7.26271e-27	1.05806e-25
ENSG00000158545	ZC3H18	19.3265	18.7598	20.7398	30.9615	31.0692	28.1984	ENSG00000158545	0.71531	7.35823e-27	1.07117e-25
ENSG00000065548	ZC3H15	33.8121	34.6995	33.5414	53.2212	50.0159	52.2058	ENSG00000065548	0.651068	1.16716e-26	1.69021e-25
ENSG00000165733	BMS1	11.0453	10.61	10.9709	19.2753	17.3216	18.3496	ENSG00000165733	0.76255	1.41452e-26	2.03927e-25
ENSG00000105404	RABAC1	195.277	198.618	208.495	122.206	137.278	126.662	ENSG00000105404	-0.629954	1.41924e-26	2.04454e-25
ENSG00000054793	ATP9A	6.98502	6.95997	7.42656	12.5488	11.8223	11.9248	ENSG00000054793	0.695589	1.83911e-26	2.63569e-25
ENSG00000123144	C19orf43	133.55	124.764	136.18	193.634	198.144	197.681	ENSG00000123144	0.579996	2.12971e-26	3.04991e-25
ENSG00000102531	FNDC3A	17.2719	15.5287	16.0037	10.0357	10.2804	9.91324	ENSG00000102531	-0.693144	2.29715e-26	3.28726e-25
ENSG00000182993	C12orf60	1.19645	1.48124	0.824941	0.873649	0.685585	1.0752	ENSG00000182993	-1.22465	2.55594e-26	3.64951e-25
ENSG00000108510	MED13	7.74281	7.50315	6.83558	3.73206	4.35807	3.69832	ENSG00000108510	-0.786564	2.82187e-26	4.01149e-25
ENSG00000112902	SEMA5A	14.7681	16.9608	15.9803	11.6703	9.86941	11.5361	ENSG00000112902	-0.607542	2.94921e-26	4.18636e-25
ENSG00000110400	PVRL1	23.7691	22.0435	21.1806	17.9379	16.8812	15.2481	ENSG00000110400	-0.729036	3.02211e-26	4.2867e-25
ENSG00000131876	SNRPA1	35.5434	35.2434	36.6548	66.7951	64.3841	65.9882	ENSG00000131876	0.837674	3.15462e-26	4.47139e-25
ENSG00000141429	GALNT1	164.561	165.953	156.155	121.771	115.752	127.379	ENSG00000141429	-0.426782	3.5648e-26	5.04909e-25
ENSG00000132361	CLUH	32.7266	32.5095	33.8943	51.2631	48.6933	43.2692	ENSG00000132361	0.615733	3.97657e-26	5.6282e-25
ENSG00000162385	MAGOH	55.2197	56.9327	55.4971	97.7364	95.3755	102.898	ENSG00000162385	0.854049	4.06772e-26	5.753e-25
ENSG00000104979	C19orf53	101.441	107.852	107.571	153.569	165.245	167.671	ENSG00000104979	0.652446	5.09136e-26	7.18501e-25
ENSG00000140718	FTO	20.0507	19.979	20.1588	9.10849	9.1693	8.67945	ENSG00000140718	-1.08382	6.27092e-26	8.81751e-25
ENSG00000189403	HMGB1	291.99	300.859	300.299	380.974	374.176	401.05	ENSG00000189403	0.396888	7.88956e-26	1.10294e-24
ENSG00000176014	TUBB6	108.291	99.0148	113.876	157.716	155.678	150.307	ENSG00000176014	0.451378	9.1481e-26	1.27337e-24
ENSG00000043143	PHF15	7.04147	5.43543	6.11969	12.9897	11.5312	13.1798	ENSG00000043143	0.993261	9.15872e-26	1.27394e-24
ENSG00000173821	RNF213	6.85427	8.41301	7.06089	12.6487	11.3118	14.3386	ENSG00000173821	0.701577	1.00767e-25	1.39661e-24
ENSG00000108091	CCDC6	14.7014	14.0228	13.8729	8.34308	8.65255	8.62024	ENSG00000108091	-0.742561	1.15859e-25	1.60235e-24
ENSG00000068878	PSME4	27.8146	27.1345	27.0865	19.6498	19.3339	20.7542	ENSG00000068878	-0.524471	1.22338e-25	1.69075e-24
ENSG00000109756	RAPGEF2	20.5777	18.1285	17.0957	12.1787	10.2495	12.2561	ENSG00000109756	-0.912141	1.51976e-25	2.08991e-24
ENSG00000107164	FUBP3	15.9767	16.3883	19.9352	24.2796	26.8913	25.8351	ENSG00000107164	0.770393	1.78992e-25	2.4562e-24
ENSG00000197102	DYNC1H1	36.584	40.636	39.0075	48.0667	51.9515	54.4779	ENSG00000197102	0.403255	2.0966e-25	2.87093e-24
ENSG00000132640	BTBD3	15.3776	14.6797	14.6284	8.20502	7.81226	8.12365	ENSG00000132640	-0.809319	2.11226e-25	2.88852e-24
ENSG00000164932	CTHRC1	33.4989	35.8164	35.4722	58.7666	57.7507	61.6507	ENSG00000164932	0.790592	2.25275e-25	3.07606e-24
ENSG00000144283	PKP4	21.3532	20.8281	21.9286	13.4477	13.1173	13.7622	ENSG00000144283	-0.719783	2.46859e-25	3.36603e-24
ENSG00000002834	LASP1	55.4514	54.6552	56.1438	76.4777	77.4986	73.0768	ENSG00000002834	0.428938	2.96423e-25	4.01924e-24
ENSG00000100568	VTI1B	73.2118	78.6176	76.5791	49.8388	44.388	48.6488	ENSG00000100568	-0.691162	3.06861e-25	4.15785e-24
ENSG00000241973	PI4KA	15.766	15.8177	16.2215	25.3896	25.8281	25.6487	ENSG00000241973	0.554402	5.3079e-25	7.13712e-24
ENSG00000186951	PPARA	13.0598	10.4589	10.1564	7.85781	9.32333	8.61053	ENSG00000186951	-0.901377	5.69997e-25	7.64838e-24
ENSG00000065882	TBC1D1	30.844	26.5466	31.266	17.5291	17.8	18.1866	ENSG00000065882	-0.853526	5.89156e-25	7.89999e-24
ENSG00000072682	P4HA2	129.02	139.421	138.137	98.8699	101.678	100.556	ENSG00000072682	-0.484144	6.06394e-25	8.12551e-24
ENSG00000132669	RIN2	10.6829	10.8962	10.727	19.2875	19.7294	18.3718	ENSG00000132669	0.781438	7.39088e-25	9.8288e-24
ENSG00000104324	CPQ	56.7592	61.1297	58.063	37.3067	38.2294	37.9776	ENSG00000104324	-0.630659	7.96594e-25	1.0579e-23
ENSG00000084234	APLP2	147.064	144.565	141.202	112.346	118.638	122.636	ENSG00000084234	-0.383538	8.11884e-25	1.07673e-23
ENSG00000168137	SETD5	50.4583	52.2097	50.3931	32.4758	40.3162	36.9529	ENSG00000168137	-0.535254	8.17267e-25	1.08313e-23
ENSG00000170515	PA2G4	77.1793	72.766	76.2927	121.174	115.786	123.933	ENSG00000170515	0.536465	1.11789e-24	1.46849e-23
ENSG00000102181	CD99L2	31.5857	34.485	33.0421	22.3197	23.441	22.746	ENSG00000102181	-0.601322	1.12784e-24	1.48056e-23
ENSG00000118007	STAG1	14.0118	13.5191	14.0855	22.1357	20.7283	20.4841	ENSG00000118007	0.625305	1.20953e-24	1.58565e-23
ENSG00000138311	ZNF365	5.07942	4.88432	4.77057	1.46158	1.55991	1.72662	ENSG00000138311	-1.5511	1.4923e-24	1.94975e-23
ENSG00000043093	DCUN1D1	24.5196	25.5613	24.5421	47.9965	42.7419	44.1228	ENSG00000043093	0.800677	1.60063e-24	2.08988e-23
ENSG00000166855	CLPX	9.80961	10.5082	8.96925	19.552	19.7106	20.3725	ENSG00000166855	0.981058	1.82363e-24	2.37624e-23
ENSG00000168259	DNAJC7	96.0664	0.318978	95.921	0.5445	114.644	0.415838	ENSG00000168259	0.628202	1.85792e-24	2.4193e-23
ENSG00000197321	SVIL	37.5346	30.4988	32.3849	15.922	21.0619	19.093	ENSG00000197321	-0.547089	1.88579e-24	2.45228e-23
ENSG00000167553	TUBA1C	378.314	387.278	400.779	519.115	515.742	537.182	ENSG00000167553	0.406589	2.26864e-24	2.94421e-23
ENSG00000187498	COL4A1	290.618	280.445	279.774	225.967	236.322	233.195	ENSG00000187498	-0.313196	2.33887e-24	3.03332e-23
ENSG00000114480	GBE1	84.9638	88.2467	80.9291	62.6833	59.7972	59.7724	ENSG00000114480	-0.516274	2.47154e-24	3.20111e-23
ENSG00000137200	FTSJD2	27.0413	26.404	25.2145	37.6173	39.3097	37.9198	ENSG00000137200	0.585393	2.96489e-24	3.83241e-23
ENSG00000134285	FKBP11	88.5876	85.4449	88.9694	64.1069	62.7474	60.689	ENSG00000134285	-0.7352	3.14851e-24	4.06432e-23
ENSG00000153823	PID1	16.8748	16.1314	16.5579	8.23544	7.72663	8.12524	ENSG00000153823	-1.03141	3.73566e-24	4.80625e-23
ENSG00000131558	EXOC4	54.5303	0	63.4282	0	78.9353	0	ENSG00000131558	0.779203	4.46242e-24	5.71851e-23
ENSG00000198964	SGMS1	12.7944	13.8406	12.5806	6.96431	7.39752	8.43921	ENSG00000198964	-1.01426	4.65299e-24	5.95878e-23
ENSG00000182606	TRAK1	26.7096	24.0219	23.4163	17.463	17.9771	16.6205	ENSG00000182606	-0.601849	4.88432e-24	6.2509e-23
ENSG00000138771	SHROOM3	3.69576	3.60086	3.67531	2.21241	1.59967	1.85769	ENSG00000138771	-1.14326	5.63745e-24	7.20523e-23
ENSG00000104635	SLC39A14	76.9794	72.1204	71.3323	96.3014	95.3814	96.6582	ENSG00000104635	0.384033	6.20266e-24	7.90156e-23
ENSG00000169604	ANTXR1	38.0616	37.3278	36.772	29.8344	28.7589	30.1976	ENSG00000169604	-0.548428	6.56911e-24	8.35191e-23
ENSG00000196182	STK40	20.1733	19.6632	19.3264	12.5651	11.8273	12.6288	ENSG00000196182	-0.807779	8.43375e-24	1.06596e-22
ENSG00000079931	MOXD1	3.78521	4.66426	3.98913	1.38793	1.00908	0.992924	ENSG00000079931	-2.10212	8.68062e-24	1.09645e-22
ENSG00000165891	E2F7	21.2245	19.8777	18.8879	13.3903	14.0931	13.2123	ENSG00000165891	-0.63514	8.71348e-24	1.09845e-22
ENSG00000137992	DBT	8.98062	9.4501	9.54125	4.98573	4.59696	4.61882	ENSG00000137992	-1.05909	8.93921e-24	1.12618e-22
ENSG00000198961	PJA2	45.89	46.6144	45.4799	34.7645	33.9908	33.6419	ENSG00000198961	-0.470809	9.28231e-24	1.16713e-22
ENSG00000070614	NDST1	79.5772	72.4187	76.2584	53.2148	55.2887	58.124	ENSG00000070614	-0.418868	9.37639e-24	1.17819e-22
ENSG00000114439	BBX	17.4657	16.596	17.3537	27.351	28.9064	27.4405	ENSG00000114439	0.590998	1.2184e-23	1.52505e-22
ENSG00000128951	DUT	54.5883	57.6183	60.3761	92.0188	92.0902	95.1875	ENSG00000128951	0.687548	1.2671e-23	1.58396e-22
ENSG00000198513	ATL1	10.381	10.0604	9.90712	4.01981	3.89302	4.3608	ENSG00000198513	-1.22187	1.30929e-23	1.63458e-22
ENSG00000157064	NMNAT2	3.49333	4.76445	3.32803	9.89981	10.4645	10.2271	ENSG00000157064	1.23251	1.79012e-23	2.2277e-22
ENSG00000159792	PSKH1	9.92229	9.36508	9.00585	5.61997	5.01539	6.23126	ENSG00000159792	-1.16764	1.9803e-23	2.46121e-22
ENSG00000152291	TGOLN2	92.1382	85.6942	88.2785	66.96	65.2726	65.7793	ENSG00000152291	-0.374706	2.11258e-23	2.6189e-22
ENSG00000126091	ST3GAL3	17.2757	16.0179	14.3745	6.03021	6.33698	7.74183	ENSG00000126091	-1.21991	2.16531e-23	2.68254e-22
ENSG00000014138	POLA2	14.2713	16.1011	14.0835	28.8324	27.8149	26.6167	ENSG00000014138	0.943767	2.4329e-23	3.01021e-22
ENSG00000130147	SH3BP4	61.9658	58.0043	59.1257	45.9845	44.9984	44.0256	ENSG00000130147	-0.453636	2.67239e-23	3.30231e-22
ENSG00000196526	AFAP1	17.5203	16.8428	17.0302	12.9766	12.8841	13.3712	ENSG00000196526	-0.58445	3.22638e-23	3.97421e-22
ENSG00000093183	SEC22C	26.7404	26.0278	23.6728	39.5748	36.6916	37.5733	ENSG00000093183	0.74036	3.5982e-23	4.41537e-22
ENSG00000143799	PARP1	19.7396	17.2617	19.0257	12.3902	11.8368	12.4744	ENSG00000143799	-0.728566	3.69174e-23	4.52729e-22
ENSG00000101608	MYL12A	268.895	285.505	275.449	379.996	364.711	417.946	ENSG00000101608	0.454951	3.91023e-23	4.7922e-22
ENSG00000107175	CREB3	46.5296	45.4352	47.485	29.6647	30.0187	29.5657	ENSG00000107175	-0.66413	4.04775e-23	4.9576e-22
ENSG00000174720	LARP7	14.6415	16.8329	12.9681	27.7297	25.9151	27.9601	ENSG00000174720	0.910278	4.26373e-23	5.20895e-22
ENSG00000166224	SGPL1	6.80424	8.00664	8.90596	16.2107	14.5814	14.2348	ENSG00000166224	0.771055	4.61898e-23	5.63585e-22
ENSG00000074657	ZNF532	45.8063	44.8741	46.3962	33.5808	32.5961	32.0557	ENSG00000074657	-0.533333	5.58917e-23	6.80249e-22
ENSG00000149136	SSRP1	86.2657	81.3895	85.0715	113.063	111.874	110.663	ENSG00000149136	0.403946	5.73762e-23	6.97441e-22
ENSG00000119487	MAPKAP1	17.8503	19.9331	19.8588	33.3492	32.0917	36.0256	ENSG00000119487	0.835211	6.15033e-23	7.46672e-22
ENSG00000068383	INPP5A	22.0787	19.5164	19.9856	12.0834	10.9504	12.6733	ENSG00000068383	-0.871978	6.28323e-23	7.62329e-22
ENSG00000197712	FAM114A1	68.4772	66.1263	65.1352	50.3487	53.9692	51.1562	ENSG00000197712	-0.543887	7.78622e-23	9.41734e-22
ENSG00000204138	PHACTR4	10.7019	10.6346	10.0968	6.16193	5.86265	6.17391	ENSG00000204138	-0.782149	8.40618e-23	1.01608e-21
ENSG00000147883	CDKN2B	36.0718	34.3782	37.041	18.8127	20.5777	21.3715	ENSG00000147883	-0.786797	9.23247e-23	1.11526e-21
ENSG00000113448	PDE4D	5.35032	4.80253	5.51954	3.69567	3.33258	2.31243	ENSG00000113448	-1.3529	1.01253e-22	1.22084e-21
ENSG00000166002	SMCO4	29.3429	30.5284	28.6786	11.0096	10.6089	11.3042	ENSG00000166002	-1.53852	1.09079e-22	1.31437e-21
ENSG00000197594	ENPP1	8.26313	8.84827	8.78481	4.49818	4.42048	5.01542	ENSG00000197594	-1.00954	1.23856e-22	1.48688e-21
ENSG00000077942	FBLN1	210.27	218.156	219.943	169.391	179.842	175.267	ENSG00000077942	-0.355783	2.02244e-22	2.4115e-21
ENSG00000150991	UBC	636.803	645.307	619.371	868.066	816.421	868.789	ENSG00000150991	0.445503	2.41429e-22	2.87519e-21
ENSG00000108094	CUL2	15.53	14.9475	14.792	29.7863	27.8569	27.074	ENSG00000108094	0.763412	2.49236e-22	2.96633e-21
ENSG00000055044	NOP58	42.9815	43.0076	40.5578	63.2063	65.4186	65.3659	ENSG00000055044	0.597361	3.27218e-22	3.88016e-21
ENSG00000154027	AK5	34.8328	36.8908	32.6582	21.6023	26.5595	22.0127	ENSG00000154027	-0.903091	3.28271e-22	3.89026e-21
ENSG00000183111	ARHGEF37	2.38904	2.57153	2.72086	0.51693	0.701136	0.714991	ENSG00000183111	-1.91797	3.63036e-22	4.29427e-21
ENSG00000145555	MYO10	29.616	25.0776	27.4239	18.7753	20.1719	19.9402	ENSG00000145555	-0.552766	4.41614e-22	5.20166e-21
ENSG00000168916	ZNF608	7.99495	9.79267	9.78501	3.8214	3.93255	4.21417	ENSG00000168916	-1.08817	4.52108e-22	5.32202e-21
ENSG00000143341	HMCN1	8.50686	7.18325	10.1515	5.11701	4.43211	5.40065	ENSG00000143341	-0.70048	4.73381e-22	5.55893e-21
ENSG00000137207	YIPF3	138.528	135.035	144.483	103.44	107.57	107.515	ENSG00000137207	-0.467251	5.09864e-22	5.97287e-21
ENSG00000132142	ACACA	8.5001	8.1695	8.51563	13.7295	14.2722	12.5031	ENSG00000132142	0.635042	5.22334e-22	6.11525e-21
ENSG00000132153	DHX30	30.1199	28.815	29.134	44.272	43.3428	42.8412	ENSG00000132153	0.564946	5.45373e-22	6.38113e-21
ENSG00000115419	GLS	47.9866	57.7841	50.5936	79.5429	84.0756	83.7594	ENSG00000115419	0.473238	5.47834e-22	6.40605e-21
ENSG00000196781	TLE1	9.74029	10.2515	10.7518	5.22553	4.56045	4.66984	ENSG00000196781	-1.19817	5.54562e-22	6.48081e-21
ENSG00000170037	CNTROB	18.6847	20.8441	19.3035	31.5063	33.5103	33.7964	ENSG00000170037	0.672395	7.69376e-22	8.93196e-21
ENSG00000227051	C14orf132	6.29025	6.0456	6.97677	4.9449	4.77072	5.34383	ENSG00000227051	-0.87159	8.31552e-22	9.64799e-21
ENSG00000134851	TMEM165	79.1977	80.9558	85.6185	58.5044	58.3427	61.314	ENSG00000134851	-0.514644	8.95343e-22	1.03757e-20
ENSG00000139505	MTMR6	3.7307	4.14817	3.64142	7.92653	7.8651	7.76356	ENSG00000139505	0.975128	9.4369e-22	1.09229e-20
ENSG00000162783	IER5	18.1219	17.0917	17.7853	9.40849	9.48499	9.78691	ENSG00000162783	-0.920729	9.65255e-22	1.11658e-20
ENSG00000078098	FAP	12.8121	14.5826	13.2043	22.9899	25.0055	24.5217	ENSG00000078098	0.778992	9.87707e-22	1.14187e-20
ENSG00000157110	RBPMS	137.299	143.49	148.805	126.533	121.032	109.728	ENSG00000157110	-0.552404	1.02093e-21	1.17888e-20
ENSG00000167767	KRT80	4.63685	3.94399	4.18853	1.44709	1.55055	1.32835	ENSG00000167767	-1.54918	1.06054e-21	1.22243e-20
ENSG00000065559	MAP2K4	22.5974	23.6382	21.2555	15.1287	14.2623	13.5388	ENSG00000065559	-0.689848	1.3875e-21	1.58796e-20
ENSG00000157625	TAB3	3.70505	4.02084	3.44227	1.33942	1.373	1.59737	ENSG00000157625	-1.26889	1.6703e-21	1.90599e-20
ENSG00000138430	OLA1	48.4118	47.8615	48.809	76.8532	75.5101	80.0245	ENSG00000138430	0.620558	1.75285e-21	1.99549e-20
ENSG00000205268	PDE7A	21.542	22.9187	21.1261	14.4384	15.2004	16.4311	ENSG00000205268	-0.706983	1.90126e-21	2.16191e-20
ENSG00000144674	GOLGA4	44.577	42.7717	41.5287	34.7931	33.9777	35.6359	ENSG00000144674	-0.40562	2.37636e-21	2.6958e-20
ENSG00000157827	FMNL2	11.835	11.4343	10.9999	17.542	16.7288	16.7061	ENSG00000157827	0.595495	2.54464e-21	2.88502e-20
ENSG00000181350	FAM211A	10.2023	11.2801	11.3944	17.964	18.0537	19.0575	ENSG00000181350	0.697292	2.58211e-21	2.92579e-20
ENSG00000156482	RPL30	1317.41	1343.62	1378.16	1714.21	1722.83	1878.28	ENSG00000156482	0.391602	2.96922e-21	3.35461e-20
ENSG00000168769	TET2	4.0339	3.79644	3.95528	2.10136	1.84718	2.09366	ENSG00000168769	-0.948068	3.00994e-21	3.39863e-20
ENSG00000171960	PPIH	38.8078	40.3241	38.8701	73.8329	73.5473	72.0775	ENSG00000171960	0.82177	3.26774e-21	3.68757e-20
ENSG00000106144	CASP2	10.2627	10.0569	10.482	6.24775	6.08606	5.10047	ENSG00000106144	-1.0186	3.45682e-21	3.89641e-20
ENSG00000181982	CCDC149	14.0226	13.6251	13.1434	8.31438	10.0189	8.74514	ENSG00000181982	-0.93434	3.80287e-21	4.28149e-20
ENSG00000136193	SCRN1	38.3605	38.8282	37.698	62.9085	57.6693	59.2996	ENSG00000136193	0.441764	4.01974e-21	4.5204e-20
ENSG00000121289	CEP89	15.4153	14.0508	14.8655	22.9425	22.787	22.5037	ENSG00000121289	0.741514	4.05814e-21	4.56094e-20
ENSG00000132481	TRIM47	6.01757	5.81356	7.15389	11.9335	14.8054	13.1251	ENSG00000132481	1.09952	5.0525e-21	5.66207e-20
ENSG00000197977	ELOVL2	2.81299	2.67354	2.66685	0.561442	0.665886	0.595951	ENSG00000197977	-1.97728	6.6486e-21	7.41215e-20
ENSG00000132003	ZSWIM4	4.62489	4.47525	4.08214	1.54916	1.56082	1.61756	ENSG00000132003	-1.43539	8.09421e-21	8.99274e-20
ENSG00000162775	RBM15	3.29381	3.08435	3.10427	7.3649	7.21681	6.67388	ENSG00000162775	1.15679	8.50082e-21	9.42828e-20
ENSG00000183779	ZNF703	22.1829	19.6196	22.0139	12.331	13.3023	11.1558	ENSG00000183779	-0.780687	8.88537e-21	9.84351e-20
ENSG00000155506	LARP1	57.7117	53.9325	52.2755	75.9097	73.7775	66.9182	ENSG00000155506	0.43747	1.16176e-20	1.2819e-19
ENSG00000169744	LDB2	17.3686	18.3739	17.7059	9.77841	8.64404	9.74031	ENSG00000169744	-0.954753	1.29697e-20	1.42947e-19
ENSG00000099250	NRP1	118.492	113.28	106.372	151.815	144.535	148.307	ENSG00000099250	0.386003	1.32514e-20	1.45969e-19
ENSG00000104824	HNRNPL	152.258	155.572	151.578	209.344	214.248	203.496	ENSG00000104824	0.400056	1.36092e-20	1.49824e-19
ENSG00000136758	YME1L1	51.5488	51.3689	49.7104	78.6596	75.7817	75.7305	ENSG00000136758	0.443094	1.51414e-20	1.66409e-19
ENSG00000087074	PPP1R15A	97.2326	89.6091	91.2144	72.4551	70.7411	69.3765	ENSG00000087074	-0.423301	1.76552e-20	1.92942e-19
ENSG00000154803	FLCN	24.4697	24.792	25.3702	41.7542	39.717	34.3822	ENSG00000154803	0.7262	1.81782e-20	1.98546e-19
ENSG00000174640	SLCO2A1	2.33602	2.9122	3.25628	0.383107	0.763199	0.913299	ENSG00000174640	-2.33468	2.10703e-20	2.29617e-19
ENSG00000100105	PATZ1	7.96438	7.82621	8.0171	15.0803	14.0327	14.2478	ENSG00000100105	0.837523	2.48508e-20	2.70055e-19
ENSG00000148180	GSN	30.0371	33.487	31.2902	19.7074	21.0788	20.0437	ENSG00000148180	-0.665172	2.6709e-20	2.89761e-19
ENSG00000008441	NFIX	90.7221	93.6705	97.0052	128.711	136.057	119.192	ENSG00000008441	0.421523	4.02573e-20	4.33348e-19
ENSG00000182389	CACNB4	1.4366	1.73778	1.55478	0.293701	0.364211	0.315665	ENSG00000182389	-2.3788	4.12879e-20	4.44194e-19
ENSG00000156463	SH3RF2	6.45043	6.12984	6.75336	3.55864	3.1134	3.33278	ENSG00000156463	-1.29433	4.42389e-20	4.75679e-19
ENSG00000108175	ZMIZ1	29.4022	26.4672	29.1055	23.3115	22.6424	21.6903	ENSG00000108175	-0.445226	4.54039e-20	4.87664e-19
ENSG00000163820	FYCO1	9.05509	8.42212	8.62659	5.62786	5.4166	5.58538	ENSG00000163820	-0.736558	5.94911e-20	6.36499e-19
ENSG00000169136	ATF5	13.817	13.8748	15.1208	26.083	26.6196	26.7709	ENSG00000169136	0.757027	6.03136e-20	6.44587e-19
ENSG00000187098	MITF	8.06699	6.21858	5.67719	2.75593	2.75283	3.07131	ENSG00000187098	-1.16732	6.22089e-20	6.62286e-19
ENSG00000198947	DMD	5.10299	3.52956	4.42629	1.97501	1.97953	1.74218	ENSG00000198947	-1.40233	6.57494e-20	6.98443e-19
ENSG00000122729	ACO1	15.6051	16.3129	16.2987	25.2677	24.0456	24.4448	ENSG00000122729	0.591662	7.43318e-20	7.88316e-19
ENSG00000153993	SEMA3D	2.88549	2.3132	2.22652	0.474317	0.470817	0.558885	ENSG00000153993	-1.92332	1.10165e-19	1.16198e-18
ENSG00000154556	SORBS2	27.1349	30.629	28.1818	15.3935	19.487	19.6667	ENSG00000154556	-0.820589	1.25051e-19	1.31541e-18
ENSG00000150764	DIXDC1	9.48372	10.6204	9.10032	6.64311	5.92505	6.43995	ENSG00000150764	-0.781004	1.31449e-19	1.38121e-18
ENSG00000119408	NEK6	28.1743	27.1253	27.812	19.9642	20.7276	21.2847	ENSG00000119408	-0.690927	1.54191e-19	1.61231e-18
ENSG00000111962	UST	7.45257	7.09332	6.48332	2.00822	3.04574	3.65984	ENSG00000111962	-1.35381	1.58973e-19	1.6599e-18
ENSG00000075618	FSCN1	102.197	94.9348	103.909	73.3718	75.3742	66.2864	ENSG00000075618	-0.503465	2.56825e-19	2.65683e-18
ENSG00000176697	BDNF	14.6879	14.2885	13.4018	8.42186	8.09713	8.73514	ENSG00000176697	-0.744845	2.77767e-19	2.8643e-18
ENSG00000113140	SPARC	5891.83	6315.55	6166.27	5033.73	5267.93	5140.59	ENSG00000113140	-0.3248	2.98146e-19	3.07281e-18
ENSG00000119801	YPEL5	44.7749	46.6994	42.6078	31.2942	30.7207	31.2699	ENSG00000119801	-0.590947	3.06427e-19	3.15479e-18
ENSG00000159579	RSPRY1	17.8078	17.3094	18.4171	12.3184	11.6953	11.3677	ENSG00000159579	-0.735158	3.33602e-19	3.42911e-18
ENSG00000134369	NAV1	25.9463	26.1225	24.1025	18.8274	19.9023	20.0918	ENSG00000134369	-0.450148	3.37997e-19	3.47244e-18
ENSG00000130414	NDUFA10	34.9575	33.8045	40.2001	58.4657	53.8661	60.0343	ENSG00000130414	0.668475	3.61052e-19	3.70146e-18
ENSG00000184384	MAML2	4.86595	4.61389	4.37715	8.52285	7.97279	7.87682	ENSG00000184384	0.75822	3.68711e-19	3.77797e-18
ENSG00000159128	IFNGR2	46.1412	44.7699	46.1634	29.935	28.6773	30.3488	ENSG00000159128	-0.646667	4.02132e-19	4.11824e-18
ENSG00000134256	CD101	4.28879	4.63234	3.86786	0.623094	1.20833	1.2762	ENSG00000134256	-1.73948	4.55513e-19	4.65016e-18
ENSG00000126247	CAPNS1	343.167	363.675	370.512	482.853	485.069	459.524	ENSG00000126247	0.379951	4.86423e-19	4.96049e-18
ENSG00000104365	IKBKB	17.4475	15.8591	17.3985	28.8886	25.4291	23.893	ENSG00000104365	0.696891	5.03734e-19	5.12893e-18
ENSG00000164442	CITED2	107.19	101.595	101.369	77.1645	79.7785	76.124	ENSG00000164442	-0.439998	5.28726e-19	5.37492e-18
ENSG00000147526	TACC1	45.8541	46.0199	43.8145	36.2014	34.1808	36.7011	ENSG00000147526	-0.389341	5.87153e-19	5.95014e-18
ENSG00000071242	RPS6KA2	31.628	29.0975	29.2402	23.6907	20.8875	22.3364	ENSG00000071242	-0.481197	7.4164e-19	7.49218e-18
ENSG00000147677	EIF3H	136.632	139.769	131.899	181.984	184.484	203.039	ENSG00000147677	0.420441	8.04011e-19	8.10536e-18
ENSG00000198478	SH3BGRL2	1.72385	1.94674	1.72068	0.462555	0.541655	0.349899	ENSG00000198478	-2.01731	8.55903e-19	8.61933e-18
ENSG00000100784	RPS6KA5	4.75356	5.20709	5.47817	2.10148	2.11448	2.15146	ENSG00000100784	-1.2796	8.59505e-19	8.64352e-18
ENSG00000101752	MIB1	6.8133	6.34212	5.4156	9.05346	9.95886	9.55085	ENSG00000101752	0.631025	8.64534e-19	8.68838e-18
ENSG00000134440	NARS	135.468	138.543	127.205	182.8	177.901	189.184	ENSG00000134440	0.38179	9.95344e-19	9.95653e-18
ENSG00000144746	ARL6IP5	82.6392	82.0048	79.2397	59.73	56.7765	59.6408	ENSG00000144746	-0.441518	1.00618e-18	1.00597e-17
ENSG00000137573	SULF1	221.858	216.286	201.457	156.673	165.903	170.228	ENSG00000137573	-0.337667	1.07424e-18	1.07236e-17
ENSG00000167601	AXL	139.259	135.502	138.423	188.949	180.181	166.323	ENSG00000167601	0.394321	1.19193e-18	1.18618e-17
ENSG00000126821	SGPP1	3.96738	3.62947	3.75093	8.63133	7.97709	8.18707	ENSG00000126821	1.03411	1.28113e-18	1.27233e-17
ENSG00000163681	SLMAP	43.1704	38.3834	36.7829	24.8115	26.3778	26.0248	ENSG00000163681	-0.527792	1.33807e-18	1.32752e-17
ENSG00000138795	LEF1	15.9936	14.6813	14.6244	7.57274	6.57624	7.19163	ENSG00000138795	-1.11534	1.37702e-18	1.36546e-17
ENSG00000114738	MAPKAPK3	14.1226	14.4928	15.6757	27.5678	26.5961	24.3109	ENSG00000114738	0.793971	1.47615e-18	1.46002e-17
ENSG00000137497	NUMA1	45.7208	49.317	48.0377	61.2314	59.6015	60.2662	ENSG00000137497	0.385041	1.54275e-18	1.52512e-17
ENSG00000106052	TAX1BP1	53.2001	54.2494	48.1837	73.8319	73.517	75.2476	ENSG00000106052	0.478177	1.58905e-18	1.57009e-17
ENSG00000103275	UBE2I	69.7973	62.3179	71.8392	97.3983	94.5994	97.566	ENSG00000103275	0.545396	1.66707e-18	1.64634e-17
ENSG00000164619	BMPER	5.72926	5.10617	5.85378	2.75573	1.67238	1.63991	ENSG00000164619	-1.58772	1.78057e-18	1.75664e-17
ENSG00000110328	GALNT18	12.9715	11.8155	12.1991	6.77904	5.42272	5.94706	ENSG00000110328	-1.02992	1.85135e-18	1.82368e-17
ENSG00000141753	IGFBP4	330.86	360.215	368.98	270.779	295.82	270.498	ENSG00000141753	-0.380885	2.00908e-18	1.97805e-17
ENSG00000158828	PINK1	29.8725	26.3054	27.4263	19.9246	20.6618	17.5772	ENSG00000158828	-0.532019	2.02824e-18	1.99489e-17
ENSG00000170390	DCLK2	7.23923	6.53674	6.71416	12.3639	11.9575	12.7191	ENSG00000170390	0.776385	2.07333e-18	2.03819e-17
ENSG00000104361	NIPAL2	12.1097	16.8125	15.3198	7.1152	8.50288	9.00461	ENSG00000104361	-0.82607	2.74113e-18	2.68378e-17
ENSG00000170921	TANC2	3.88491	5.21499	4.5234	3.20232	2.54015	2.56083	ENSG00000170921	-1.0062	2.81284e-18	2.7526e-17
ENSG00000131871	VIMP	94.3913	92.3074	90.5557	63.7445	58.0998	67.0444	ENSG00000131871	-0.556154	2.81878e-18	2.75703e-17
ENSG00000182718	ANXA2	1028.35	1089.11	1070.18	1317.62	1290.6	1375.55	ENSG00000182718	0.288357	2.87966e-18	2.81515e-17
ENSG00000174238	PITPNA	62.1339	60.8739	63.4345	54.3598	53.1651	54.9172	ENSG00000174238	-0.518726	3.22833e-18	3.15442e-17
ENSG00000162496	DHRS3	23.9158	24.357	25.6638	13.5779	12.5812	13.3657	ENSG00000162496	-0.85623	3.29818e-18	3.22104e-17
ENSG00000130741	EIF2S3	78.3374	77.4243	76.7331	112.336	104.083	102.775	ENSG00000130741	0.425187	3.44364e-18	3.35296e-17
ENSG00000131374	TBC1D5	10.9113	10.406	8.94423	17.8248	16.129	17.8701	ENSG00000131374	0.69493	3.6537e-18	3.55036e-17
ENSG00000087095	NLK	5.83836	5.9398	6.23037	2.40925	2.61102	3.34407	ENSG00000087095	-1.26802	4.00557e-18	3.88643e-17
ENSG00000162302	RPS6KA4	19.2819	19.0414	22.1882	31.5906	33.7184	30.2662	ENSG00000162302	0.590944	4.0631e-18	3.9383e-17
ENSG00000053254	FOXN3	15.8089	15.1843	13.8204	11.7524	10.1106	9.28445	ENSG00000053254	-0.671883	4.16145e-18	4.03161e-17
ENSG00000187605	TET3	6.65144	6.1841	5.75289	3.87136	4.06152	3.89644	ENSG00000187605	-0.662919	4.49826e-18	4.34055e-17
ENSG00000076356	PLXNA2	7.81619	7.39484	7.39537	5.51704	5.66978	5.79266	ENSG00000076356	-0.593985	4.73239e-18	4.55966e-17
ENSG00000176624	MEX3C	23.5133	25.785	23.5833	16.454	15.2444	17.0355	ENSG00000176624	-0.649957	4.81493e-18	4.63458e-17
ENSG00000171488	LRRC8C	4.04979	3.93544	3.96655	1.8847	1.87887	2.09272	ENSG00000171488	-1.0331	4.90525e-18	4.71254e-17
ENSG00000103043	VAC14	17.3832	16.3684	15.7366	10.1505	9.67433	9.28354	ENSG00000103043	-0.806217	5.09403e-18	4.89108e-17
ENSG00000102572	STK24	22.583	25.9125	25.0453	37.8256	36.1614	36.238	ENSG00000102572	0.647366	5.56926e-18	5.32889e-17
ENSG00000146143	PRIM2	10.9108	9.66724	10.2901	20.9037	22.1534	22.9884	ENSG00000146143	0.863864	5.90433e-18	5.64392e-17
ENSG00000151914	DST	48.5609	49.1443	53.5231	54.3489	57.8088	57.6941	ENSG00000151914	0.340049	5.93591e-18	5.67131e-17
ENSG00000037749	MFAP3	23.7791	21.774	21.6008	16.0645	17.5966	16.3523	ENSG00000037749	-0.592792	6.03974e-18	5.76767e-17
ENSG00000078808	SDF4	268.67	259.348	265.828	220.741	217.491	220.441	ENSG00000078808	-0.322234	6.30227e-18	6.00949e-17
ENSG00000148303	RPL7A	520.263	545.102	562.759	705.635	685.627	735.695	ENSG00000148303	0.355493	7.16285e-18	6.79997e-17
ENSG00000107562	CXCL12	266.312	278.922	280.896	193.557	206.444	192.254	ENSG00000107562	-0.356271	7.31079e-18	6.93362e-17
ENSG00000182247	UBE2E2	46.2384	44.3421	45.9245	29.1363	29.9322	27.9096	ENSG00000182247	-0.731985	7.54257e-18	7.14296e-17
ENSG00000101935	AMMECR1	6.32589	5.54798	5.23075	3.13371	2.59674	3.14368	ENSG00000101935	-1.00709	7.60131e-18	7.19507e-17
ENSG00000184226	PCDH9	1.6096	1.64305	1.42176	4.25088	3.95148	4.03563	ENSG00000184226	1.36515	9.17792e-18	8.66625e-17
ENSG00000102606	ARHGEF7	34.3557	32.3942	33.8538	23.8612	25.234	25.7429	ENSG00000102606	-0.511837	1.12603e-17	1.05861e-16
ENSG00000146540	C7orf50	40.1617	38.9777	42.7423	68.0894	69.2373	71.6541	ENSG00000146540	0.595008	1.40585e-17	1.3172e-16
ENSG00000139722	VPS37B	10.3047	8.99849	9.06793	17.123	16.9042	16.5697	ENSG00000139722	0.825869	1.45227e-17	1.36004e-16
ENSG00000130779	CLIP1	27.2078	25.2047	25.9214	19.4717	18.1381	19.9159	ENSG00000130779	-0.473747	1.49133e-17	1.39459e-16
ENSG00000151465	CDC123	39.0522	39.9862	37.6481	58.2084	56.0321	61.3939	ENSG00000151465	0.58972	1.53562e-17	1.43463e-16
ENSG00000115524	SF3B1	67.4564	66.6014	64.8851	80.6984	80.0369	85.6408	ENSG00000115524	0.349332	1.73405e-17	1.61378e-16
ENSG00000140743	CDR2	28.9185	26.9423	28.7246	19.2369	18.1978	19.0197	ENSG00000140743	-0.630281	1.89994e-17	1.76478e-16
ENSG00000092068	SLC7A8	0.62896	0.43642	0.324677	2.47258	2.90821	2.25241	ENSG00000092068	2.59729	2.0186e-17	1.8723e-16
ENSG00000163527	STT3B	151.096	145.532	142.166	125.61	119.399	134.207	ENSG00000163527	-0.31419	2.09485e-17	1.93746e-16
ENSG00000184985	SORCS2	14.0859	14.9839	16.5043	7.08829	7.67851	6.14822	ENSG00000184985	-0.766155	2.20814e-17	2.04126e-16
ENSG00000138709	LARP1B	11.414	12.0502	11.7853	7.01096	6.78518	7.19884	ENSG00000138709	-0.928142	2.79538e-17	2.56698e-16
ENSG00000137393	RNF144B	3.2553	3.21684	3.47889	4.55893	2.24675	3.89089	ENSG00000137393	-1.55394	2.91792e-17	2.67824e-16
ENSG00000065308	TRAM2	110.702	108.508	106.347	91.3843	88.7065	89.488	ENSG00000065308	-0.293529	2.94058e-17	2.69776e-16
ENSG00000106261	ZKSCAN1	8.77966	9.05896	9.2868	7.32397	7.14812	8.35506	ENSG00000106261	-0.57228	2.96251e-17	2.71403e-16
ENSG00000145390	USP53	3.9054	3.98853	3.23926	1.52379	1.97766	1.36463	ENSG00000145390	-1.44519	2.96999e-17	2.71959e-16
ENSG00000153786	ZDHHC7	62.5769	58.6665	56.352	45.3254	38.9156	39.4125	ENSG00000153786	-0.489248	3.20084e-17	2.92959e-16
ENSG00000102908	NFAT5	4.7565	4.9197	4.71358	2.84658	3.71947	2.58526	ENSG00000102908	-0.738135	3.47385e-17	3.17347e-16
ENSG00000109320	NFKB1	8.36093	8.80112	7.6064	15.9329	13.6198	13.4062	ENSG00000109320	0.688287	3.51647e-17	3.20938e-16
ENSG00000170852	KBTBD2	19.0803	18.2271	18.4779	10.5194	12.7735	12.5978	ENSG00000170852	-0.66075	4.67477e-17	4.25251e-16
ENSG00000107036	KIAA1432	8.2987	8.68802	7.30816	4.90227	4.99467	5.39968	ENSG00000107036	-0.764862	5.65461e-17	5.13179e-16
ENSG00000149474	CSRP2BP	3.96534	4.2563	5.48273	7.50739	9.31459	8.22368	ENSG00000149474	1.22727	5.73113e-17	5.1988e-16
ENSG00000163697	APBB2	14.6897	13.9637	13.7504	8.80206	10.0048	10.4899	ENSG00000163697	-0.713655	5.92317e-17	5.37049e-16
ENSG00000164944	KIAA1429	24.5597	23.7345	24.0916	32.6506	29.8658	31.8567	ENSG00000164944	0.442529	6.30615e-17	5.69906e-16
ENSG00000169398	PTK2	65.7793	68.104	57.6245	45.7731	48.886	47.4844	ENSG00000169398	-0.435234	6.33199e-17	5.71975e-16
ENSG00000175602	CCDC85B	82.1792	71.795	84.3571	116.521	130.389	119.571	ENSG00000175602	0.581886	6.75634e-17	6.09171e-16
ENSG00000175832	ETV4	15.7131	15.9835	17.867	9.09081	8.83243	7.77007	ENSG00000175832	-0.985765	1.07401e-16	9.58103e-16
ENSG00000130254	SAFB2	26.413	25.5493	25.9369	35.9479	35.1271	34.5398	ENSG00000130254	0.570388	1.22786e-16	1.09284e-15
ENSG00000170871	KIAA0232	3.20113	3.07923	3.18839	5.57921	5.37591	5.3467	ENSG00000170871	0.758607	1.25921e-16	1.12022e-15
ENSG00000169564	PCBP1	169.508	165.158	165.412	215.001	220.869	204.282	ENSG00000169564	0.336416	1.29966e-16	1.15568e-15
ENSG00000111371	SLC38A1	56.7876	56.3959	52.873	45.0925	46.3362	46.4324	ENSG00000111371	-0.347421	1.35695e-16	1.20584e-15
ENSG00000158270	COLEC12	6.45052	7.21702	7.19068	2.96875	3.38268	3.14973	ENSG00000158270	-1.11255	1.35732e-16	1.20584e-15
ENSG00000095002	MSH2	13.0832	11.699	11.9327	18.8118	18.8434	18.3508	ENSG00000095002	0.647388	1.57395e-16	1.39319e-15
ENSG00000173692	PSMD1	45.1522	43.5236	42.5897	61.6805	57.3696	58.6539	ENSG00000173692	0.398948	1.69214e-16	1.49575e-15
ENSG00000063241	ISOC2	47.7632	49.7184	49.4065	30.9314	31.2083	29.3054	ENSG00000063241	-0.71643	1.72118e-16	1.52073e-15
ENSG00000075420	FNDC3B	97.2789	91.762	102.354	77.575	84.577	80.5431	ENSG00000075420	-0.323821	1.78878e-16	1.57922e-15
ENSG00000113719	ERGIC1	105.295	102.112	101.753	84.9881	81.659	84.002	ENSG00000113719	-0.349221	1.82585e-16	1.60954e-15
ENSG00000197965	MPZL1	79.9563	78.9286	77.717	64.5236	68.1476	62.9901	ENSG00000197965	-0.489306	1.9668e-16	1.72985e-15
ENSG00000171408	PDE7B	0.824333	0.83638	0.673879	1.99176	2.76007	2.73844	ENSG00000171408	1.51337	1.98833e-16	1.748e-15
ENSG00000196569	LAMA2	1.7939	1.97391	2.24585	2.04423	1.23623	0.791237	ENSG00000196569	-1.18662	2.08681e-16	1.83208e-15
ENSG00000115875	SRSF7	67.2103	70.7606	72.1486	103.764	104.731	108.425	ENSG00000115875	0.472874	2.55508e-16	2.22906e-15
ENSG00000173281	PPP1R3B	8.88346	8.99753	8.41466	5.50749	5.39552	5.17459	ENSG00000173281	-0.710731	2.9881e-16	2.59855e-15
ENSG00000124313	IQSEC2	10.5758	9.31374	10.5046	8.53708	7.44015	8.57922	ENSG00000124313	-0.850675	2.98935e-16	2.59855e-15
ENSG00000171451	DSEL	6.01278	5.37674	5.31325	3.78835	3.89011	3.83517	ENSG00000171451	-0.531606	3.087e-16	2.67863e-15
ENSG00000122042	UBL3	21.8183	21.7378	21.6731	16.0675	15.1487	15.7085	ENSG00000122042	-0.51603	3.36655e-16	2.91077e-15
ENSG00000113580	NR3C1	25.0897	24.4676	24.5235	32.6799	33.4294	35.8274	ENSG00000113580	0.416501	3.44172e-16	2.97114e-15
ENSG00000082805	ERC1	5.0425	3.80674	4.36496	9.10307	7.89903	8.22047	ENSG00000082805	0.657561	3.69742e-16	3.18831e-15
ENSG00000075975	MKRN2	10.5171	11.4147	10.9657	19.1852	19.2524	19.7277	ENSG00000075975	0.701042	4.18923e-16	3.60597e-15
ENSG00000005175	RPAP3	19.9793	18.8568	20.0534	25.8648	23.4995	25.5299	ENSG00000005175	0.685277	4.67619e-16	4.018e-15
ENSG00000089916	GPATCH2L	6.69892	6.91965	6.7367	7.8506	7.14029	8.01991	ENSG00000089916	0.900226	4.84684e-16	4.16094e-15
ENSG00000100243	CYB5R3	308.409	309.132	325.837	254.082	262.544	248.621	ENSG00000100243	-0.321696	5.5208e-16	4.72695e-15
ENSG00000106688	SLC1A1	4.27045	4.35785	4.22577	8.40258	7.42908	8.11812	ENSG00000106688	0.900912	5.63775e-16	4.82496e-15
ENSG00000168264	IRF2BP2	17.2428	16.8794	16.3951	28.8663	28.2953	26.4915	ENSG00000168264	0.464514	6.47545e-16	5.52968e-15
ENSG00000185215	TNFAIP2	9.64076	8.56219	8.84602	14.9331	15.5319	12.7931	ENSG00000185215	0.832839	6.71894e-16	5.73508e-15
ENSG00000197121	PGAP1	3.68578	3.30524	3.29763	1.92886	2.75302	1.54338	ENSG00000197121	-0.956799	6.7345e-16	5.74329e-15
ENSG00000163412	EIF4E3	2.95871	2.97664	3.48878	0.743396	0.99185	1.32809	ENSG00000163412	-1.61842	6.94993e-16	5.9218e-15
ENSG00000168502	SOGA2	21.7343	20.509	21.2041	15.8154	12.6559	15.9499	ENSG00000168502	-0.517223	7.02294e-16	5.97876e-15
ENSG00000168724	DNAJC21	52.3731	55.3433	50.0178	38.1574	38.8022	39.0124	ENSG00000168724	-0.478403	7.40345e-16	6.29992e-15
ENSG00000111237	VPS29	42.8613	43.222	42.6607	74.2784	67.3086	76.2608	ENSG00000111237	0.681345	7.45025e-16	6.3314e-15
ENSG00000152102	FAM168B	28.9315	25.6291	29.1963	37.6732	38.1451	35.3859	ENSG00000152102	0.41081	7.51674e-16	6.38511e-15
ENSG00000110066	SUV420H1	37.1593	40.5321	41.1488	27.2627	25.9641	26.8626	ENSG00000110066	-0.496958	7.5378e-16	6.4002e-15
ENSG00000150630	VEGFC	43.5871	36.8534	37.9411	25.7258	24.6716	24.0414	ENSG00000150630	-0.639402	7.57709e-16	6.43073e-15
ENSG00000139178	C1RL	1.91421	2.74905	2.96314	7.05849	5.13675	6.2051	ENSG00000139178	1.42591	9.08913e-16	7.69043e-15
ENSG00000071575	TRIB2	23.0236	23.4164	25.2213	36.1641	36.4709	36.3668	ENSG00000071575	0.471798	9.17368e-16	7.7552e-15
ENSG00000010803	SCMH1	18.904	16.7657	20.7042	12.2959	13.2072	11.288	ENSG00000010803	-0.675582	9.25407e-16	7.81975e-15
ENSG00000165417	GTF2A1	10.4972	10.1748	10.2572	17.254	19.0356	17.9768	ENSG00000165417	0.607381	9.26723e-16	7.82746e-15
ENSG00000148680	HTR7	2.93102	3.04918	2.87119	0.998647	0.77137	0.803558	ENSG00000148680	-1.73579	1.07355e-15	9.03867e-15
ENSG00000123213	NLN	16.7766	16.805	17.8694	13.9215	13.4857	12.8399	ENSG00000123213	-0.700766	1.07799e-15	9.06952e-15
ENSG00000066629	EML1	22.6975	20.1522	24.5025	34.3316	31.9719	37.5794	ENSG00000066629	0.549425	1.11973e-15	9.40844e-15
ENSG00000129474	AJUBA	44.5474	40.5381	43.6289	33.0676	30.3822	32.0151	ENSG00000129474	-0.458761	1.14372e-15	9.60169e-15
ENSG00000213619	NDUFS3	33.1478	39.8884	39.5628	64.19	58.3941	65.383	ENSG00000213619	0.737322	1.15551e-15	9.68807e-15
ENSG00000069020	MAST4	1.82598	1.97135	2.22217	1.00079	1.3467	1.7371	ENSG00000069020	-1.45918	1.19666e-15	1.00201e-14
ENSG00000112308	C6orf62	100.751	103.764	97.9188	83.2963	81.4863	77.8306	ENSG00000112308	-0.366421	1.33196e-15	1.1105e-14
ENSG00000090621	PABPC4	72.6281	76.7649	80.7799	95.528	99.1025	98.2145	ENSG00000090621	0.398022	1.43541e-15	1.19418e-14
ENSG00000178252	WDR6	43.1542	45.7795	46.6786	61.4195	63.645	62.1925	ENSG00000178252	0.358823	1.56811e-15	1.30346e-14
ENSG00000144730	IL17RD	2.69035	2.39549	2.40321	1.02135	1.23296	1.04202	ENSG00000144730	-1.2273	1.57419e-15	1.30796e-14
ENSG00000139496	NUPL1	12.6777	12.4037	12.902	19.7617	19.7889	19.1172	ENSG00000139496	0.552376	1.69637e-15	1.40886e-14
ENSG00000177830	CHID1	67.8088	70.4471	70.0153	47.7836	50.3466	43.4013	ENSG00000177830	-0.555115	1.84082e-15	1.52231e-14
ENSG00000117632	STMN1	230.56	249.983	247.122	309.529	301.05	312.853	ENSG00000117632	0.339061	1.87869e-15	1.55297e-14
ENSG00000253731	PCDHGA6	8.45369	7.85163	7.55184	4.06391	3.36645	3.8045	ENSG00000253731	-1.09704	2.1038e-15	1.73093e-14
ENSG00000197077	KIAA1671	4.69552	4.46308	4.54917	2.68436	2.68251	2.63114	ENSG00000197077	-0.732709	2.21981e-15	1.82405e-14
ENSG00000153936	HS2ST1	24.5416	20.6298	22.6844	16.0461	16.5442	15.6495	ENSG00000153936	-0.539224	2.27496e-15	1.86778e-14
ENSG00000101596	SMCHD1	11.8917	11.6303	11.8594	15.15	14.3778	14.3521	ENSG00000101596	0.495099	2.29155e-15	1.8806e-14
ENSG00000115232	ITGA4	19.4558	18.5521	20.3614	13.4424	13.0329	13.0883	ENSG00000115232	-0.572087	2.36145e-15	1.93715e-14
ENSG00000167306	MYO5B	5.2424	6.37993	6.46253	1.52157	1.85426	1.80243	ENSG00000167306	-1.7803	2.69758e-15	2.20634e-14
ENSG00000196663	TECPR2	7.63586	7.35845	8.97861	5.0261	6.15251	5.94056	ENSG00000196663	-0.743345	2.92854e-15	2.39121e-14
ENSG00000160710	ADAR	45.9889	39.1929	40.9215	62.8072	62.6235	60.5916	ENSG00000160710	0.452818	3.00998e-15	2.45667e-14
ENSG00000183955	SETD8	48.6734	43.8243	42.1386	29.2898	29.5352	31.7408	ENSG00000183955	-0.551082	3.03977e-15	2.47994e-14
ENSG00000116717	GADD45A	84.5356	87.2993	83.6167	111.774	113.44	112.857	ENSG00000116717	0.408366	3.39355e-15	2.76391e-14
ENSG00000154229	PRKCA	15.1018	14.5675	14.9011	12.3686	12.4073	12.2861	ENSG00000154229	-0.439679	3.95861e-15	3.21198e-14
ENSG00000153560	UBP1	42.8032	40.8349	39.9041	55.8274	53.6242	55.8491	ENSG00000153560	0.376713	3.97114e-15	3.2208e-14
ENSG00000077092	RARB	13.1722	11.2939	10.1732	19.723	21.3997	18.9214	ENSG00000077092	0.755669	4.00765e-15	3.24905e-14
ENSG00000174705	SH3PXD2B	15.5481	13.3075	14.1422	12.3194	12.8354	13.4233	ENSG00000174705	-0.511102	4.06069e-15	3.2893e-14
ENSG00000071655	MBD3	37.3167	31.3615	34.6833	52.6971	51.9918	50.8647	ENSG00000071655	0.524902	4.34925e-15	3.51715e-14
ENSG00000084112	SSH1	16.1215	16.5162	15.1651	13.8656	14.209	13.25	ENSG00000084112	-0.432947	5.51666e-15	4.44453e-14
ENSG00000156103	MMP16	15.4579	12.0788	13.1122	9.05623	9.00586	7.98505	ENSG00000156103	-0.576491	5.68451e-15	4.57215e-14
ENSG00000187957	DNER	20.6728	19.5821	18.308	30.6615	28.1717	28.3199	ENSG00000187957	0.518238	6.02148e-15	4.83916e-14
ENSG00000138166	DUSP5	4.41012	4.38838	4.44703	1.2631	1.64069	1.56971	ENSG00000138166	-1.47599	6.16278e-15	4.94451e-14
ENSG00000187676	B3GALTL	4.19343	4.34641	3.97217	7.69867	7.43221	7.63374	ENSG00000187676	0.819346	6.56415e-15	5.26437e-14
ENSG00000111817	DSE	21.8683	21.3209	20.6852	15.6935	14.0454	13.9139	ENSG00000111817	-0.49947	6.57912e-15	5.27418e-14
ENSG00000125266	EFNB2	18.0198	18.2877	18.0431	13.0388	11.9856	12.297	ENSG00000125266	-0.544631	6.64011e-15	5.32088e-14
ENSG00000181788	SIAH2	25.9316	30.0755	26.2667	21.333	17.8224	18.5894	ENSG00000181788	-0.584348	6.86939e-15	5.50006e-14
ENSG00000126458	RRAS	95.6058	100.782	109.791	66.4382	67.7541	70.0038	ENSG00000126458	-0.566366	7.01123e-15	5.60898e-14
ENSG00000236104	ZBTB22	11.5566	9.82988	11.6159	5.56501	5.65593	6.03768	ENSG00000236104	-0.911929	7.06835e-15	5.65234e-14
ENSG00000131626	PPFIA1	34.4428	36.1285	34.2141	28.3392	23.7261	27.2455	ENSG00000131626	-0.448203	7.09074e-15	5.66791e-14
ENSG00000057019	DCBLD2	125.694	123.413	119.114	104.668	97.8262	90.9331	ENSG00000057019	-0.349625	7.09555e-15	5.66942e-14
ENSG00000169946	ZFPM2	9.92548	7.83585	8.71839	4.4276	5.71755	5.90835	ENSG00000169946	-0.956499	7.2089e-15	5.75524e-14
ENSG00000134882	UBAC2	30.4442	31.9248	31.3047	20.9931	19.9381	19.0361	ENSG00000134882	-0.706067	7.55872e-15	6.03203e-14
ENSG00000134317	GRHL1	2.03751	1.95572	2.14615	0.475156	0.495839	0.572678	ENSG00000134317	-2.12771	7.71157e-15	6.14895e-14
ENSG00000182831	C16orf72	9.02962	8.04317	8.19376	12.7983	12.9089	12.6933	ENSG00000182831	0.543738	9.12625e-15	7.25606e-14
ENSG00000184900	SUMO3	85.4636	84.3234	85.5403	111.308	109.873	113.078	ENSG00000184900	0.370659	9.22367e-15	7.33051e-14
ENSG00000144840	RABL3	14.4951	15.3236	14.9729	23.2759	22.5182	23.6465	ENSG00000144840	0.763759	9.69251e-15	7.6968e-14
ENSG00000106546	AHR	53.465	53.2544	50.0294	40.5199	43.45	40.8434	ENSG00000106546	-0.398612	9.95642e-15	7.90314e-14
ENSG00000064932	SBNO2	24.3227	23.9843	27.2311	36.4546	38.3666	33.6436	ENSG00000064932	0.497061	1.00136e-14	7.94202e-14
ENSG00000123136	DDX39A	90.7298	84.8608	88.5314	122.636	127.558	119.246	ENSG00000123136	0.420723	1.09154e-14	8.63249e-14
ENSG00000142634	EFHD2	32.977	30.7887	34.0268	44.975	46.0561	44.3235	ENSG00000142634	0.47119	1.10383e-14	8.72613e-14
ENSG00000100612	DHRS7	29.0871	31.8332	33.0892	20.4647	19.3208	21.2706	ENSG00000100612	-0.714745	1.10845e-14	8.75909e-14
ENSG00000166451	CENPN	35.7854	30.0444	28.6072	56.7901	63.4252	61.9571	ENSG00000166451	0.550241	1.11364e-14	8.79657e-14
ENSG00000115306	SPTBN1	42.6743	40.7347	40.79	34.0948	35.6589	32.6307	ENSG00000115306	-0.333214	1.12659e-14	8.89522e-14
ENSG00000115514	TXNDC9	18.6499	19.0953	17.3291	29.6513	31.5604	35.4651	ENSG00000115514	0.70254	1.14639e-14	9.04049e-14
ENSG00000172071	EIF2AK3	16.6754	18.8004	17.5923	12.9449	11.2644	12.5106	ENSG00000172071	-0.601701	1.1536e-14	9.08993e-14
ENSG00000153814	JAZF1	7.65835	7.43273	6.91713	10.1108	10.8827	10.1018	ENSG00000153814	0.932934	1.19654e-14	9.41677e-14
ENSG00000038532	CLEC16A	10.4785	8.31656	8.27247	6.61663	5.84622	5.8189	ENSG00000038532	-0.807982	1.21612e-14	9.56697e-14
ENSG00000175029	CTBP2	25.3023	23.9188	23.6792	36.7139	36.5697	35.7957	ENSG00000175029	0.525787	1.27426e-14	1.00162e-13
ENSG00000108010	GLRX3	54.0988	56.8094	59.8301	85.4493	75.9754	81.6702	ENSG00000108010	0.523788	1.50719e-14	1.18185e-13
ENSG00000143384	MCL1	66.9661	62.9973	65.5393	50.113	52.8881	53.203	ENSG00000143384	-0.345113	1.53485e-14	1.20255e-13
ENSG00000012061	ERCC1	76.8341	78.502	78.0709	53.6486	55.0791	58.9931	ENSG00000012061	-0.457655	1.57968e-14	1.23619e-13
ENSG00000144642	RBMS3	8.98992	8.55953	7.29922	7.26448	7.85509	7.21366	ENSG00000144642	-0.889509	1.61613e-14	1.2642e-13
ENSG00000086062	B4GALT1	38.1246	38.0857	37.6107	30.8648	29.5958	31.2714	ENSG00000086062	-0.377861	1.66586e-14	1.30152e-13
ENSG00000171302	CANT1	36.0579	34.8415	38.1638	25.7211	26.4322	24.1583	ENSG00000171302	-0.49974	1.6825e-14	1.31346e-13
ENSG00000123609	NMI	9.85992	10.7406	8.94538	17.3403	17.841	17.9015	ENSG00000123609	0.851321	1.82076e-14	1.41968e-13
ENSG00000168303	MPLKIP	19.2115	19.6387	18.8678	33.4891	38.3185	36.39	ENSG00000168303	0.833987	1.91349e-14	1.48899e-13
ENSG00000171456	ASXL1	73.6389	76.5207	74.8401	57.2333	58.9088	56.1232	ENSG00000171456	-0.354609	1.92973e-14	1.50102e-13
ENSG00000138411	HECW2	8.67123	8.28228	8.77917	6.67394	5.67064	4.89076	ENSG00000138411	-0.689445	2.23134e-14	1.73077e-13
ENSG00000052841	TTC17	36.4847	34.1166	34.6415	25.2564	27.5713	27.9881	ENSG00000052841	-0.430458	2.46902e-14	1.91053e-13
ENSG00000105329	TGFB1	146.031	139.071	151.895	110.301	118.393	97.9108	ENSG00000105329	-0.385904	2.56046e-14	1.97892e-13
ENSG00000110330	BIRC2	22.4201	21.8411	22.697	32.6689	28.7192	33.7447	ENSG00000110330	0.475921	2.75265e-14	2.12238e-13
ENSG00000163166	IWS1	20.54	19.8928	18.5379	27.6618	28.7557	28.8323	ENSG00000163166	0.522178	2.86486e-14	2.20714e-13
ENSG00000150867	PIP4K2A	47.4504	0	51.0459	0	63.874	0	ENSG00000150867	-0.561266	3.0321e-14	2.33043e-13
ENSG00000126603	GLIS2	5.92369	6.29382	6.51858	3.42489	3.32401	3.36003	ENSG00000126603	-0.80714	3.07815e-14	2.36394e-13
ENSG00000109189	USP46	8.27414	7.70863	8.49263	5.07935	5.0773	4.93074	ENSG00000109189	-0.78007	3.37867e-14	2.59062e-13
ENSG00000164056	SPRY1	3.60266	4.60538	3.71612	0.731811	0.925112	0.976935	ENSG00000164056	-2.02161	3.44393e-14	2.63962e-13
ENSG00000115919	KYNU	0.413386	0.195921	0.193997	3.16566	2.71205	2.41005	ENSG00000115919	2.52347	3.72469e-14	2.84469e-13
ENSG00000006432	MAP3K9	1.46603	1.27335	1.52687	0.489597	0.527045	0.570639	ENSG00000006432	-1.31931	3.83842e-14	2.92463e-13
ENSG00000058262	SEC61A1	476.754	459.535	458.857	416.851	401.457	400.72	ENSG00000058262	-0.236855	4.07489e-14	3.09437e-13
ENSG00000197771	MCMBP	20.2762	21.6887	21.6341	29.4563	28.0065	29.9036	ENSG00000197771	0.513401	4.08146e-14	3.09762e-13
ENSG00000087460	GNAS	588.756	602.203	592.996	511.772	511.559	502.96	ENSG00000087460	-0.243907	4.3853e-14	3.32562e-13
ENSG00000067082	KLF6	46.4145	43.2037	45.731	57.6919	54.9971	56.8419	ENSG00000067082	0.343609	4.6324e-14	3.50889e-13
ENSG00000023445	BIRC3	2.40644	2.59561	2.48488	5.60887	4.60395	4.92833	ENSG00000023445	0.941593	4.95742e-14	3.74567e-13
ENSG00000114861	FOXP1	10.5748	9.2607	10.4576	18.1718	16.6974	15.9605	ENSG00000114861	0.651995	4.95947e-14	3.74567e-13
ENSG00000074201	CLNS1A	46.388	51.4565	48.6119	73.3274	69.5024	76.3701	ENSG00000074201	0.556279	5.03055e-14	3.79712e-13
ENSG00000138032	PPM1B	25.6793	24.3769	25.1756	16.553	16.7863	16.2252	ENSG00000138032	-0.579113	5.82553e-14	4.38181e-13
ENSG00000167693	NXN	28.5119	30.249	27.897	21.2618	23.2928	19.9913	ENSG00000167693	-0.514865	5.86887e-14	4.41099e-13
ENSG00000107249	GLIS3	6.69292	6.03574	6.67816	3.95546	3.18281	4.04898	ENSG00000107249	-0.885169	7.02241e-14	5.26369e-13
ENSG00000101266	CSNK2A1	46.6927	47.4496	47.2012	67.1942	65.7948	64.3428	ENSG00000101266	0.390586	8.86853e-14	6.62439e-13
ENSG00000101199	ARFGAP1	77.7697	81.7661	84.894	60.5864	61.8235	57.9017	ENSG00000101199	-0.401925	8.98814e-14	6.71114e-13
ENSG00000172809	RPL38	525.148	542.423	560.263	723.035	713.346	752.213	ENSG00000172809	0.374397	9.28413e-14	6.92414e-13
ENSG00000159216	RUNX1	18.0081	16.9455	18.204	16.6138	15.1155	15.8611	ENSG00000159216	-0.502624	1.08788e-13	8.08858e-13
ENSG00000165219	GAPVD1	11.9779	9.99516	9.97601	17.4414	15.4787	14.8838	ENSG00000165219	0.667599	1.11809e-13	8.31e-13
ENSG00000153551	CMTM7	20.9274	18.7332	22.6414	4.18237	4.27277	4.5245	ENSG00000153551	-0.661327	1.1224e-13	8.3388e-13
ENSG00000196739	COL27A1	2.27415	2.23708	2.25646	5.00936	4.10765	4.58357	ENSG00000196739	0.854832	1.21531e-13	9.0187e-13
ENSG00000008710	PKD1	59.4377	63.8607	67.0016	53.1879	57.4047	52.065	ENSG00000008710	-0.378576	1.30572e-13	9.67482e-13
ENSG00000053524	MCF2L2	1.06631	0.641171	0.410012	0.383018	0.402624	0.575506	ENSG00000053524	-1.18431	1.49427e-13	1.10423e-12
ENSG00000111846	GCNT2	7.99529	7.42374	7.30968	6.01081	5.59235	5.16155	ENSG00000111846	-0.745092	1.67621e-13	1.23538e-12
ENSG00000198542	ITGBL1	52.8309	51.3751	49.0214	36.7878	35.4727	37.647	ENSG00000198542	-0.47229	1.9476e-13	1.4278e-12
ENSG00000114315	HES1	19.1796	19.9871	19.443	11.9683	11.6275	11.6835	ENSG00000114315	-0.814113	2.07358e-13	1.51958e-12
ENSG00000076864	RAP1GAP	3.15731	2.53842	3.45037	5.52577	7.44223	5.52351	ENSG00000076864	1.2204	2.16213e-13	1.58328e-12
ENSG00000123066	MED13L	11.8158	11.3449	10.3312	15.2172	14.1141	14.3468	ENSG00000123066	0.428502	2.26591e-13	1.65677e-12
ENSG00000101333	PLCB4	6.51368	6.42613	6.98178	4.68416	3.62569	3.80148	ENSG00000101333	-0.854631	2.44833e-13	1.78745e-12
ENSG00000107651	SEC23IP	12.5458	12.5309	16.0356	21.5349	20.767	20.9235	ENSG00000107651	0.528986	2.52175e-13	1.83828e-12
ENSG00000100528	CNIH	49.6591	54.2676	48.8905	77.7548	70.0323	71.7954	ENSG00000100528	0.487531	2.5577e-13	1.86379e-12
ENSG00000198796	ALPK2	13.409	12.882	12.9123	19.8942	22.125	20.6732	ENSG00000198796	0.402147	2.62595e-13	1.91064e-12
ENSG00000141337	ARSG	1.88991	2.06564	2.5115	1.96568	1.76736	2.95951	ENSG00000141337	-0.862834	2.75181e-13	1.99922e-12
ENSG00000110906	KCTD10	37.3682	39.8278	39.0917	57.0361	56.5173	54.7777	ENSG00000110906	0.415535	3.37647e-13	2.44022e-12
ENSG00000100731	PCNX	4.46774	4.40194	4.72627	6.47311	7.48983	8.03568	ENSG00000100731	0.600684	4.37897e-13	3.14714e-12
ENSG00000109323	MANBA	16.2873	15.6922	15.3154	10.5618	10.6801	10.1664	ENSG00000109323	-0.609236	4.51566e-13	3.24177e-12
ENSG00000071051	NCK2	14.6873	13.8548	13.5934	8.51179	9.15516	8.7602	ENSG00000071051	-0.719616	4.59737e-13	3.29799e-12
ENSG00000167716	WDR81	5.64632	4.09405	4.06204	7.01472	7.81601	6.06953	ENSG00000167716	0.730366	4.72129e-13	3.38312e-12
ENSG00000056097	ZFR	30.9593	29.5905	27.054	41.0942	38.2418	40.0841	ENSG00000056097	0.421019	5.09614e-13	3.64634e-12
ENSG00000167491	GATAD2A	39.6678	38.1322	34.0865	30.1245	30.0644	29.432	ENSG00000167491	-0.498069	5.11705e-13	3.6586e-12
ENSG00000111911	HINT3	16.7438	15.4812	14.3013	10.384	10.5676	11.2349	ENSG00000111911	-0.613062	5.13068e-13	3.66699e-12
ENSG00000111666	CHPT1	16.0855	16.9519	17.8192	8.33479	8.86593	9.94158	ENSG00000111666	-0.924479	5.60125e-13	3.99301e-12
ENSG00000127329	PTPRB	1.50556	2.00552	1.66567	0.570538	0.525292	0.38645	ENSG00000127329	-1.61237	5.62413e-13	4.00637e-12
ENSG00000100030	MAPK1	94.4325	87.5039	87.2266	68.1202	68.7831	67.4442	ENSG00000100030	-0.324041	5.79676e-13	4.12631e-12
ENSG00000183023	SLC8A1	7.02258	6.70006	6.28713	4.46852	3.40225	3.64839	ENSG00000183023	-0.748296	6.22678e-13	4.4201e-12
ENSG00000173918	C1QTNF1	4.62603	5.0015	4.92205	1.97496	2.0852	2.31997	ENSG00000173918	-1.33922	6.34641e-13	4.50267e-12
ENSG00000112685	EXOC2	12.6069	12.9872	13.6665	18.6089	17.9941	18.9294	ENSG00000112685	0.527846	6.39038e-13	4.53221e-12
ENSG00000146966	DENND2A	6.26535	6.46976	6.89697	3.22013	2.48719	2.92833	ENSG00000146966	-1.00763	6.77815e-13	4.79669e-12
ENSG00000160563	MED27	18.3495	17.0376	17.4953	28.0616	27.8745	30.5289	ENSG00000160563	0.728481	6.95889e-13	4.91741e-12
ENSG00000154358	OBSCN	0.322989	0.37237	0.305421	1.07441	1.61241	1.14522	ENSG00000154358	1.8131	7.18128e-13	5.07086e-12
ENSG00000072210	ALDH3A2	37.1945	32.7324	35.1012	50.8448	49.3132	51.509	ENSG00000072210	0.488052	7.28877e-13	5.14302e-12
ENSG00000159263	SIM2	10.8117	10.5718	10.6966	7.81323	9.44867	8.89584	ENSG00000159263	-0.759891	7.40663e-13	5.22428e-12
ENSG00000088833	NSFL1C	60.6419	62.0557	65.7834	84.1808	89.2759	85.5208	ENSG00000088833	0.433522	7.41915e-13	5.2312e-12
ENSG00000148143	ZNF462	2.20404	2.12344	2.44457	0.980607	1.171	0.971397	ENSG00000148143	-1.10191	7.83396e-13	5.51766e-12
ENSG00000101412	E2F1	15.5058	13.0521	15.1074	22.6989	23.2313	22.5695	ENSG00000101412	0.583505	8.17815e-13	5.75172e-12
ENSG00000007038	PRSS21	70.1377	70.6744	79.08	49.2106	49.9549	50.7241	ENSG00000007038	-0.578961	8.6259e-13	6.05782e-12
ENSG00000174989	FBXW8	7.28733	7.63649	8.23784	4.65883	4.59406	4.03852	ENSG00000174989	-0.788856	8.66707e-13	6.08453e-12
ENSG00000140829	DHX38	24.2398	24.0041	25.8315	31.948	33.6152	32.0607	ENSG00000140829	0.441503	1.26873e-12	8.83324e-12
ENSG00000011422	PLAUR	65.378	73.3751	73.0225	53.4637	50.7289	48.6598	ENSG00000011422	-0.499571	1.39756e-12	9.70228e-12
ENSG00000120549	KIAA1217	13.6022	14.2971	14.6241	9.94712	11.5297	9.95657	ENSG00000120549	-0.485934	1.60563e-12	1.11109e-11
ENSG00000120658	ENOX1	0.914221	1.04469	1.37486	3.62609	3.45379	3.15531	ENSG00000120658	1.49658	1.66718e-12	1.15245e-11
ENSG00000020577	SAMD4A	14.7203	13.9031	14.9155	9.98796	9.79425	9.91185	ENSG00000020577	-0.5118	1.6984e-12	1.1732e-11
ENSG00000136942	RPL35	700.48	734.607	761.331	909.094	904.317	970.428	ENSG00000136942	0.330885	1.78032e-12	1.22803e-11
ENSG00000172927	MYEOV	22.6234	24.093	25.2362	54.9246	48.7961	56.6383	ENSG00000172927	0.933869	1.78421e-12	1.23028e-11
ENSG00000154175	ABI3BP	5.42034	7.12361	5.29877	13.8135	14.1984	12.9047	ENSG00000154175	0.815535	1.79929e-12	1.24023e-11
ENSG00000177917	ARL6IP6	6.89304	7.35611	8.11405	14.3892	13.8669	13.8916	ENSG00000177917	0.894044	1.88814e-12	1.29917e-11
ENSG00000108298	RPL19	962.332	986.585	1016.6	1187.34	1180.14	1270.26	ENSG00000108298	0.274877	2.0873e-12	1.43264e-11
ENSG00000041982	TNC	35.7023	32.2056	32.0682	21.7046	19.6713	18.9641	ENSG00000041982	-0.717797	2.20284e-12	1.51034e-11
ENSG00000111859	NEDD9	25.9897	27.1483	24.5959	19.6339	19.4207	18.9176	ENSG00000111859	-0.412247	2.33848e-12	1.59881e-11
ENSG00000153250	RBMS1	28.3805	28.9731	29.9916	36.9716	38.1835	35.772	ENSG00000153250	0.404781	2.4781e-12	1.69188e-11
ENSG00000158062	UBXN11	35.598	36.5623	39.3973	31.4482	33.0533	30.5751	ENSG00000158062	-0.389646	2.5621e-12	1.748e-11
ENSG00000198648	STK39	14.5925	15.182	15.0919	10.8522	10.689	10.1435	ENSG00000198648	-0.565179	2.87772e-12	1.95645e-11
ENSG00000115963	RND3	115.435	99.38	91.5176	185.005	176.39	174.219	ENSG00000115963	0.728274	3.07248e-12	2.08447e-11
ENSG00000181690	PLAG1	4.27757	3.59688	3.45782	2.29135	2.09474	2.21687	ENSG00000181690	-0.886828	3.09901e-12	2.10173e-11
ENSG00000142192	APP	419.155	411.522	404.642	349.529	353.165	382.569	ENSG00000142192	-0.217639	3.23988e-12	2.19496e-11
ENSG00000058085	LAMC2	5.41575	5.11047	4.68454	8.172	7.96533	8.36507	ENSG00000058085	0.626716	3.33098e-12	2.25589e-11
ENSG00000100605	ITPK1	18.0303	14.3055	13.0265	8.91417	8.58263	7.6875	ENSG00000100605	-0.763065	3.37432e-12	2.28445e-11
ENSG00000100441	KHNYN	18.3024	18.5952	16.8518	10.9341	11.6612	12.0352	ENSG00000100441	-0.477385	3.68641e-12	2.49399e-11
ENSG00000155393	HEATR3	4.25752	4.38934	4.11955	8.51623	8.8476	7.61324	ENSG00000155393	0.844165	3.72795e-12	2.52122e-11
ENSG00000124486	USP9X	16.3799	15.6436	15.4999	12.2195	12.3348	12.296	ENSG00000124486	-0.360523	4.20766e-12	2.83673e-11
ENSG00000127947	PTPN12	26.9982	24.4129	25.3132	35.5016	36.91	36.1114	ENSG00000127947	0.436284	4.36645e-12	2.93969e-11
ENSG00000011566	MAP4K3	12.428	13.0757	10.2951	8.20919	7.92069	10.0589	ENSG00000011566	-0.597464	4.52775e-12	3.04617e-11
ENSG00000206053	HN1L	32.545	31.8663	32.4039	45.6817	45.9381	49.9331	ENSG00000206053	0.44547	4.63584e-12	3.11457e-11
ENSG00000167157	PRRX2	9.74366	10.551	11.4294	3.49562	4.04212	3.75207	ENSG00000167157	-1.2693	5.00047e-12	3.35257e-11
ENSG00000138434	SSFA2	31.9722	33.7469	36.3867	25.6331	20.1617	22.0307	ENSG00000138434	-0.413177	5.05592e-12	3.38506e-11
ENSG00000010165	METTL13	11.0273	10.2278	10.1525	15.9453	15.9707	15.7964	ENSG00000010165	0.612958	5.14423e-12	3.44299e-11
ENSG00000187164	KIAA1598	9.08061	9.91151	8.57108	4.78786	4.70212	4.93028	ENSG00000187164	-0.768961	5.21562e-12	3.48957e-11
ENSG00000167658	EEF2	618.567	615.189	631.57	759.616	756.711	706.703	ENSG00000167658	0.235401	5.24243e-12	3.50629e-11
ENSG00000156273	BACH1	15.2963	12.607	13.1303	9.18372	11.0221	10.2269	ENSG00000156273	-0.541268	5.49296e-12	3.67132e-11
ENSG00000018408	WWTR1	71.153	68.7249	69.2239	71.5972	71.4961	69.4675	ENSG00000018408	-0.306154	5.71274e-12	3.8169e-11
ENSG00000008083	JARID2	9.07809	8.92889	9.12997	12.9304	12.5793	12.6119	ENSG00000008083	0.478753	6.1967e-12	4.13597e-11
ENSG00000197879	MYO1C	99.8693	95.9567	96.0616	83.1142	84.3022	81.0571	ENSG00000197879	-0.255604	7.90709e-12	5.23788e-11
ENSG00000179091	CYC1	158.786	158.996	164.007	201.495	203.842	200.956	ENSG00000179091	0.294416	8.50155e-12	5.62013e-11
ENSG00000011028	MRC2	35.0302	36.0952	37.6594	42.1255	49.2379	44.6151	ENSG00000011028	0.345476	8.82204e-12	5.82405e-11
ENSG00000160087	UBE2J2	49.8363	51.8236	53.0126	75.5342	70.2815	74.3488	ENSG00000160087	0.436259	9.23717e-12	6.0836e-11
ENSG00000132549	VPS13B	8.34681	7.95538	8.42669	5.59011	5.71952	6.80703	ENSG00000132549	-0.44713	1.00411e-11	6.59289e-11
ENSG00000109332	UBE2D3	156.893	145.365	144.218	204.306	200.125	214.368	ENSG00000109332	0.316117	1.00872e-11	6.62089e-11
ENSG00000157181	C1orf27	9.85839	10.6388	8.66595	4.15881	7.67165	6.60432	ENSG00000157181	-0.825733	1.07504e-11	7.05144e-11
ENSG00000166780	C16orf45	111.546	102.217	101.86	81.8537	80.9767	85.5573	ENSG00000166780	-0.375097	1.14207e-11	7.47592e-11
ENSG00000111875	ASF1A	10.115	10.4528	9.43812	16.1801	16.0536	15.7205	ENSG00000111875	0.683391	1.22647e-11	8.01485e-11
ENSG00000173517	PEAK1	16.0912	17.0473	15.5577	13.4785	11.5838	13.3463	ENSG00000173517	-0.416323	1.30893e-11	8.53931e-11
ENSG00000139697	SBNO1	11.0095	10.7719	10.2767	15.5615	14.2536	14.7276	ENSG00000139697	0.456799	1.31342e-11	8.56572e-11
ENSG00000183576	SETD3	22.3167	20.8013	20.5677	15.6667	15.1447	14.9514	ENSG00000183576	-0.551432	1.35268e-11	8.81883e-11
ENSG00000070061	IKBKAP	17.8338	14.9912	18.5613	10.7236	12.4503	12.2071	ENSG00000070061	-0.483331	1.43795e-11	9.3653e-11
ENSG00000140391	TSPAN3	124.091	114.682	117.605	92.612	92.754	97.6053	ENSG00000140391	-0.345053	1.47862e-11	9.62367e-11
ENSG00000127191	TRAF2	7.52413	6.89265	8.08152	12.3508	12.3172	12.4413	ENSG00000127191	0.827561	1.48605e-11	9.66882e-11
ENSG00000116138	DNAJC16	11.5177	9.5124	9.13524	8.13354	7.85698	6.36395	ENSG00000116138	-0.581605	1.48775e-11	9.67664e-11
ENSG00000136861	CDK5RAP2	10.038	10.117	9.42284	23.0625	24.5516	23.7863	ENSG00000136861	0.505316	1.61643e-11	1.04784e-10
ENSG00000148411	NACC2	6.41219	5.53703	6.43343	9.18298	9.7587	7.90931	ENSG00000148411	0.643469	1.66981e-11	1.08064e-10
ENSG00000250510	GPR162	4.44618	4.28769	4.87208	1.50638	1.52139	2.15723	ENSG00000250510	-1.67889	1.69322e-11	1.09542e-10
ENSG00000124383	MPHOSPH10	20.5729	21.997	20.775	30.1871	28.5526	29.2319	ENSG00000124383	0.466804	2.24649e-11	1.44275e-10
ENSG00000102974	CTCF	16.2471	15.3515	14.7019	21.4766	21.9833	20.8169	ENSG00000102974	0.445446	2.30735e-11	1.48135e-10
ENSG00000116199	FAM20B	7.81433	9.20455	6.67246	5.7284	4.0674	5.71679	ENSG00000116199	-0.647631	2.31575e-11	1.48625e-10
ENSG00000119138	KLF9	5.35762	5.40838	5.23496	7.95665	8.048	7.97281	ENSG00000119138	0.588183	2.46581e-11	1.58099e-10
ENSG00000156860	FBRS	29.3417	28.9734	30.099	21.8927	21.6827	20.1055	ENSG00000156860	-0.443433	2.5537e-11	1.63572e-10
ENSG00000073614	KDM5A	10.3447	11.0446	10.6111	15.6541	12.0374	13.8215	ENSG00000073614	0.468766	2.65854e-11	1.70175e-10
ENSG00000120254	MTHFD1L	20.2006	20.8527	16.595	18.1612	16.3174	14.8784	ENSG00000120254	-0.604847	2.83798e-11	1.81361e-10
ENSG00000111907	TPD52L1	33.0818	26.6659	28.4803	15.421	17.6339	17.9753	ENSG00000111907	-0.785355	2.88414e-11	1.84068e-10
ENSG00000136527	TRA2B	129.068	123.636	135.354	160.564	150.848	165.744	ENSG00000136527	0.295097	2.98441e-11	1.9028e-10
ENSG00000241839	PLEKHO2	2.82726	2.4674	2.92446	5.47732	5.55361	5.32013	ENSG00000241839	0.976528	3.12308e-11	1.9899e-10
ENSG00000083799	CYLD	13.0186	11.2874	10.7399	17.8324	17.4288	15.6814	ENSG00000083799	0.557394	3.23241e-11	2.05348e-10
ENSG00000122694	GLIPR2	6.94937	8.2315	7.02937	3.43275	3.52595	3.13817	ENSG00000122694	-1.23121	3.37085e-11	2.13793e-10
ENSG00000179241	LDLRAD3	6.41727	5.48885	5.25903	3.35918	3.36062	2.8535	ENSG00000179241	-0.903813	3.39064e-11	2.14977e-10
ENSG00000110031	LPXN	34.7774	34.543	35.3032	53.6517	45.7326	50.4255	ENSG00000110031	0.476265	3.47273e-11	2.20038e-10
ENSG00000125746	EML2	18.4202	19.5495	19.1763	9.88455	12.0184	11.9927	ENSG00000125746	-0.739564	3.50793e-11	2.22123e-10
ENSG00000122565	CBX3	126.92	135.392	130.043	158.621	165.177	171.448	ENSG00000122565	0.296672	3.83468e-11	2.42022e-10
ENSG00000165609	NUDT5	39.2168	37.6438	41.4101	62.6149	51.7487	61.9377	ENSG00000165609	0.536765	4.01651e-11	2.53168e-10
ENSG00000178966	RMI1	3.49329	3.76958	3.25297	6.44828	6.41657	6.38688	ENSG00000178966	0.910908	4.01582e-11	2.53168e-10
ENSG00000151388	ADAMTS12	29.2799	32.199	30.9126	24.1561	23.0894	24.5274	ENSG00000151388	-0.323168	4.11374e-11	2.59128e-10
ENSG00000112972	HMGCS1	81.7175	99.19	88.9384	136.239	142.67	163.767	ENSG00000112972	0.713628	4.24634e-11	2.67133e-10
ENSG00000119013	NDUFB3	59.6439	63.4617	58.1534	97.0576	90.9402	98.9754	ENSG00000119013	0.566668	4.28912e-11	2.69737e-10
ENSG00000167460	TPM4	1384	1391.36	1367.29	1539.18	1498.65	1585.91	ENSG00000167460	0.188985	4.54181e-11	2.84889e-10
ENSG00000130522	JUND	75.2888	69.0149	75.6923	58.8873	63.7651	61.412	ENSG00000130522	-0.378997	4.6481e-11	2.91461e-10
ENSG00000225485	ARHGAP23	15.9886	16.8937	16.7627	10.5901	12.3904	11.2539	ENSG00000225485	-0.512955	4.67965e-11	2.93345e-10
ENSG00000239697	TNFSF12	20.7751	20.903	20.6775	9.62975	12.0122	11.7473	ENSG00000239697	-0.939843	4.9827e-11	3.11838e-10
ENSG00000100345	MYH9	438.628	433.068	446.014	529.718	532.993	494.02	ENSG00000100345	0.217626	5.59586e-11	3.49613e-10
ENSG00000130396	MLLT4	1.59742	1.82231	1.90083	0.520148	0.890415	0.514567	ENSG00000130396	-1.5089	5.8557e-11	3.6541e-10
ENSG00000157540	DYRK1A	15.4067	12.5593	11.7008	19.4585	20.9357	18.8764	ENSG00000157540	0.563589	6.19909e-11	3.86466e-10
ENSG00000140262	TCF12	19.3121	15.2243	13.2387	22.1324	19.7711	19.8919	ENSG00000140262	0.473755	6.24845e-11	3.89292e-10
ENSG00000198369	SPRED2	23.0724	23.7716	23.6341	17.5706	17.831	18.3847	ENSG00000198369	-0.442165	6.32325e-11	3.93699e-10
ENSG00000176845	METRNL	49.529	45.0448	51.2853	37.1279	34.0641	33.3696	ENSG00000176845	-0.576258	6.64995e-11	4.13244e-10
ENSG00000130402	ACTN4	676.263	652.623	652.234	826.751	816.476	757.556	ENSG00000130402	0.253163	6.81514e-11	4.23373e-10
ENSG00000162129	CLPB	12.144	12.9888	12.5454	21.8497	20.1815	20.1525	ENSG00000162129	0.616592	6.88633e-11	4.27659e-10
ENSG00000105771	SMG9	27.1186	25.4744	26.744	35.5977	36.0931	34.3544	ENSG00000105771	0.480284	7.06305e-11	4.38212e-10
ENSG00000006712	PAF1	46.1028	44.3076	45.8699	62.2548	59.6321	62.0887	ENSG00000006712	0.388097	7.97151e-11	4.93312e-10
ENSG00000135932	CAB39	15.34	16.2933	15.2404	22.4139	21.6738	21.5393	ENSG00000135932	0.451091	8.44519e-11	5.21792e-10
ENSG00000164181	ELOVL7	2.86638	2.51168	2.22047	1.05003	1.03079	0.983671	ENSG00000164181	-1.28016	8.62973e-11	5.32684e-10
ENSG00000152402	GUCY1A2	3.9338	3.7566	3.22904	1.65573	1.93038	1.82232	ENSG00000152402	-1.04987	9.7823e-11	6.02485e-10
ENSG00000186854	TRABD2A	6.17245	5.69345	6.26724	2.16471	2.75207	2.51317	ENSG00000186854	-0.73945	1.04785e-10	6.44343e-10
ENSG00000005339	CREBBP	10.5912	11.2912	11.9905	15.7293	14.8542	15.5632	ENSG00000005339	0.410592	1.11015e-10	6.81353e-10
ENSG00000127666	TICAM1	10.3855	9.55492	10.4021	6.35921	6.32397	5.78073	ENSG00000127666	-0.72798	1.14043e-10	6.99494e-10
ENSG00000183309	ZNF623	7.60302	7.57499	7.27785	11.0878	10.8275	11.9356	ENSG00000183309	0.627001	1.14454e-10	7.0179e-10
ENSG00000196367	TRRAP	4.87163	4.48273	5.20792	6.69161	6.64845	6.74196	ENSG00000196367	0.441527	1.20547e-10	7.38684e-10
ENSG00000132821	VSTM2L	2.589	1.87603	2.34816	0.488518	0.420364	0.460686	ENSG00000132821	-2.04255	1.22043e-10	7.47142e-10
ENSG00000204209	DAXX	42.4898	39.878	39.9447	53.8555	55.3415	57.6857	ENSG00000204209	0.391655	1.24587e-10	7.62234e-10
ENSG00000136653	RASSF5	4.72863	3.92706	3.69189	1.97088	2.056	2.42948	ENSG00000136653	-1.14647	1.38298e-10	8.41865e-10
ENSG00000084764	MAPRE3	15.877	16.9597	18.0258	23.7309	25.9739	24.6842	ENSG00000084764	0.599201	1.44222e-10	8.76824e-10
ENSG00000149923	PPP4C	47.2956	46.1497	47.0313	61.9479	63.183	62.633	ENSG00000149923	0.437178	1.51045e-10	9.16868e-10
ENSG00000149930	TAOK2	13.2028	13.1851	13.2089	17.5114	18.4653	17.3293	ENSG00000149930	0.411187	1.54011e-10	9.34288e-10
ENSG00000239264	TXNDC5	420.327	414.541	451	309.993	329.266	332.461	ENSG00000239264	-0.412193	1.55188e-10	9.41136e-10
ENSG00000010810	FYN	77.8618	77.7946	74.4628	60.3347	62.6376	67.3628	ENSG00000010810	-0.376179	1.56473e-10	9.48331e-10
ENSG00000115183	TANC1	6.17251	6.16833	6.08575	8.51964	8.94205	8.95891	ENSG00000115183	0.47616	1.68527e-10	1.01916e-09
ENSG00000084070	SMAP2	41.1671	42.9167	42.8455	56.9995	59.8786	58.2686	ENSG00000084070	0.331039	1.72228e-10	1.04057e-09
ENSG00000243147	MRPL33	123.216	129.197	129.127	165.152	165.046	181.539	ENSG00000243147	0.492323	1.76131e-10	1.06348e-09
ENSG00000067208	EVI5	13.6494	12.6549	12.7166	7.04878	8.28343	7.47255	ENSG00000067208	-0.597537	1.80989e-10	1.09213e-09
ENSG00000198742	SMURF1	8.58755	8.7589	9.45392	14.2709	12.5784	13.1989	ENSG00000198742	0.471131	1.8637e-10	1.12425e-09
ENSG00000105556	MIER2	23.1395	20.4902	21.9825	17.5799	16.6934	16.8667	ENSG00000105556	-0.504108	1.89889e-10	1.14513e-09
ENSG00000062582	MRPS24	178.895	160.58	173.686	104.272	102.512	101.028	ENSG00000062582	-0.78102	1.94981e-10	1.17474e-09
ENSG00000145349	CAMK2D	34.5689	32.079	29.7354	24.3801	25.2346	23.3356	ENSG00000145349	-0.429624	2.12187e-10	1.27665e-09
ENSG00000135111	TBX3	54.0714	50.5084	53.4741	65.4901	67.0979	63.5403	ENSG00000135111	0.312809	2.20241e-10	1.32445e-09
ENSG00000090339	ICAM1	2.71893	3.46277	2.9173	4.51755	6.13813	5.31511	ENSG00000090339	1.13507	2.21336e-10	1.33063e-09
ENSG00000117868	ESYT2	29.7533	29.3974	28.2262	23.1547	22.2394	23.4962	ENSG00000117868	-0.366557	2.2251e-10	1.33685e-09
ENSG00000156299	TIAM1	2.74342	3.21726	2.66389	1.44552	1.41998	1.72655	ENSG00000156299	-0.950583	2.23767e-10	1.34399e-09
ENSG00000197063	MAFG	15.2287	14.6299	14.8699	11.1608	11.7491	10.5953	ENSG00000197063	-0.438061	2.27013e-10	1.36306e-09
ENSG00000153827	TRIP12	55.7438	47.2673	48.1216	67.2897	60.5986	65.8006	ENSG00000153827	0.301107	2.36026e-10	1.41674e-09
ENSG00000164190	NIPBL	10.899	10.5171	10.5651	13.0955	13.8339	13.5183	ENSG00000164190	0.367994	2.37038e-10	1.42238e-09
ENSG00000150093	ITGB1	823.746	830.879	822.787	709.152	707.131	763.018	ENSG00000150093	-0.220738	2.37415e-10	1.4242e-09
ENSG00000116871	MAP7D1	77.5977	75.5078	75.7029	94.5678	96.3516	91.0796	ENSG00000116871	0.304014	2.44128e-10	1.46356e-09
ENSG00000129757	CDKN1C	0.316466	0.296667	0.327226	2.6646	2.5686	2.07867	ENSG00000129757	2.12047	2.48581e-10	1.48979e-09
ENSG00000146376	ARHGAP18	14.4074	15.1317	15.8144	10.7109	11.1774	10.31	ENSG00000146376	-0.472861	2.49491e-10	1.49478e-09
ENSG00000087494	PTHLH	11.2406	11.7877	10.5005	5.96752	6.43692	5.88654	ENSG00000087494	-0.936439	2.54938e-10	1.52648e-09
ENSG00000237765	FAM200B	65.94	63.0076	66.5839	59.1228	58.9925	63.0495	ENSG00000237765	-0.47809	2.6152e-10	1.56492e-09
ENSG00000140950	TLDC1	19.6267	18.183	19.129	13.6577	13.679	14.4019	ENSG00000140950	-0.570329	2.72701e-10	1.62881e-09
ENSG00000075568	TMEM131	15.2474	15.5495	15.1637	19.411	19.6992	19.1091	ENSG00000075568	0.358959	2.8624e-10	1.70757e-09
ENSG00000204120	GIGYF2	15.6075	14.616	13.4265	20.0014	16.7041	19.5144	ENSG00000204120	0.441202	2.93832e-10	1.75124e-09
ENSG00000183337	BCOR	8.31681	9.66046	9.18909	7.19169	9.48468	7.27347	ENSG00000183337	-0.516781	3.17459e-10	1.88684e-09
ENSG00000142173	COL6A2	459.801	451.817	473.83	532.113	568.458	532.886	ENSG00000142173	0.211514	3.18312e-10	1.89133e-09
ENSG00000182836	PLCXD3	0.433497	0.286568	0.279987	0.0609326	0.0232178	0.0489814	ENSG00000182836	-2.34998	3.45035e-10	2.04634e-09
ENSG00000168140	VASN	112.193	100.865	113.275	89.2049	90.6479	83.027	ENSG00000168140	-0.333057	3.49878e-10	2.0738e-09
ENSG00000116285	ERRFI1	62.2484	59.5514	61.981	53.0003	50.3916	49.1982	ENSG00000116285	-0.310907	3.54879e-10	2.10279e-09
ENSG00000177311	ZBTB38	73.418	70.8832	71.4918	95.9425	94.4097	96.9354	ENSG00000177311	0.256941	3.93318e-10	2.32345e-09
ENSG00000184402	SS18L1	10.1886	8.93638	9.52834	5.23507	6.99389	6.29717	ENSG00000184402	-0.643269	4.15049e-10	2.44884e-09
ENSG00000116117	PARD3B	2.88772	2.77129	2.70547	1.52076	1.40236	1.4304	ENSG00000116117	-0.93662	4.66525e-10	2.73755e-09
ENSG00000180398	MCFD2	134.655	127.249	128.211	102.394	106.92	105.087	ENSG00000180398	-0.275046	4.69705e-10	2.75537e-09
ENSG00000100316	RPL3	723.427	784.096	790.69	901.749	894.675	927.493	ENSG00000100316	0.231188	4.90159e-10	2.87015e-09
ENSG00000144366	GULP1	31.3574	24.1355	24.0611	15.6801	18.1928	19.6322	ENSG00000144366	-0.565742	4.979e-10	2.91459e-09
ENSG00000079819	EPB41L2	17.537	17.9113	18.2273	21.8173	23.2984	21.5571	ENSG00000079819	0.43343	5.04441e-10	2.9511e-09
ENSG00000096093	EFHC1	10.2097	12.5177	10.8898	6.74778	9.22588	8.38257	ENSG00000096093	-0.637773	5.13723e-10	3.0045e-09
ENSG00000198815	FOXJ3	13.4982	12.3323	14.0481	16.8462	17.1189	17.3224	ENSG00000198815	0.403217	5.29837e-10	3.0978e-09
ENSG00000136560	TANK	21.9098	23.615	22.9374	27.8814	27.1227	30.4143	ENSG00000136560	0.640152	5.37494e-10	3.13973e-09
ENSG00000100647	KIAA0247	4.70084	4.47174	4.7362	3.29958	3.43201	3.15985	ENSG00000100647	-0.713971	5.39233e-10	3.14894e-09
ENSG00000213614	HEXA	46.0943	50.6187	47.5612	63.9871	68.6953	69.0447	ENSG00000213614	0.417051	5.48402e-10	3.20152e-09
ENSG00000103194	USP10	46.4371	45.9346	44.1116	33.3325	34.9508	35.489	ENSG00000103194	-0.38267	5.53592e-10	3.23085e-09
ENSG00000119321	FKBP15	4.52031	5.41444	5.3496	8.9254	8.54409	8.522	ENSG00000119321	0.526813	5.56242e-10	3.24435e-09
ENSG00000163798	SLC4A1AP	13.6644	13.5101	13.5107	19.5496	19.5353	19.7264	ENSG00000163798	0.462268	5.63066e-10	3.28119e-09
ENSG00000137819	PAQR5	4.20766	2.38763	3.38955	1.738	1.58128	1.17867	ENSG00000137819	-1.13428	5.7945e-10	3.37363e-09
ENSG00000141627	DYM	29.063	28.8247	28.8449	22.4521	22.14	21.3987	ENSG00000141627	-0.435566	6.52114e-10	3.78871e-09
ENSG00000130706	ADRM1	103.659	97.4598	107.13	132.465	134.717	127.759	ENSG00000130706	0.313712	6.7044e-10	3.89052e-09
ENSG00000140396	NCOA2	9.60538	9.82002	9.50009	9.19752	8.72105	8.11548	ENSG00000140396	-0.419306	7.36602e-10	4.26424e-09
ENSG00000173599	PC	8.95165	9.89946	9.87578	5.95852	5.59779	6.93189	ENSG00000173599	-0.570137	7.52188e-10	4.34927e-09
ENSG00000241127	YAE1D1	20.2289	19.7408	20.0543	9.6019	10.7847	11.8169	ENSG00000241127	-0.964948	7.98175e-10	4.60692e-09
ENSG00000075213	SEMA3A	4.56041	6.19586	3.44102	1.65903	1.32784	1.52035	ENSG00000075213	-1.06451	8.0773e-10	4.65791e-09
ENSG00000077684	PHF17	10.9494	11.6494	11.3027	8.27377	8.45099	6.89342	ENSG00000077684	-0.537626	8.18129e-10	4.71507e-09
ENSG00000176485	PLA2G16	22.2769	22.3711	26.0738	12.1083	12.5826	11.4905	ENSG00000176485	-0.770241	8.33318e-10	4.7969e-09
ENSG00000130703	OSBPL2	12.3218	13.1006	12.728	18.0803	18.0895	18.2999	ENSG00000130703	0.44868	8.67644e-10	4.98857e-09
ENSG00000143624	INTS3	11.5937	11.1155	11.0606	15.4831	15.3528	15.7337	ENSG00000143624	0.452895	8.90507e-10	5.11698e-09
ENSG00000154001	PPP2R5E	11.6894	11.2219	10.9792	16.198	14.7126	14.2546	ENSG00000154001	0.506767	9.2314e-10	5.29978e-09
ENSG00000183117	CSMD1	11.3166	7.72869	7.08195	7.04699	8.79799	7.39068	ENSG00000183117	-0.668057	9.29546e-10	5.3334e-09
ENSG00000204681	GABBR1	7.17628	11.1648	10.8778	4.54921	5.5391	6.14122	ENSG00000204681	-0.769651	9.37302e-10	5.37471e-09
ENSG00000100714	MTHFD1	28.188	27.0576	25.1868	33.8767	34.1814	31.0179	ENSG00000100714	0.37074	1.05846e-09	6.05872e-09
ENSG00000159023	EPB41	6.28127	5.81355	6.84723	4.17006	4.5798	4.6799	ENSG00000159023	-0.604453	1.12698e-09	6.44139e-09
ENSG00000140497	SCAMP2	38.909	42.0468	38.9252	48.9258	52.2156	47.3982	ENSG00000140497	0.464583	1.12806e-09	6.44569e-09
ENSG00000167528	ZNF641	3.74569	3.57165	4.58025	2.37872	1.6934	2.31766	ENSG00000167528	-1.0195	1.12904e-09	6.44937e-09
ENSG00000145860	RNF145	69.0595	70.5623	68.903	50.271	53.5822	56.4863	ENSG00000145860	-0.28007	1.1298e-09	6.45179e-09
ENSG00000160445	ZER1	8.16273	7.03379	7.72645	6.27488	5.58023	5.12617	ENSG00000160445	-0.669019	1.13802e-09	6.49112e-09
ENSG00000105397	TYK2	33.2257	38.4633	37.3586	53.3914	60.706	53.5987	ENSG00000105397	0.393935	1.14451e-09	6.52617e-09
ENSG00000131759	RARA	14.2368	13.0337	14.3856	22.5081	24.1579	19.5596	ENSG00000131759	0.622303	1.14857e-09	6.5455e-09
ENSG00000154380	ENAH	108.141	104.844	101.348	87.061	86.8352	87.0801	ENSG00000154380	-0.254347	1.1578e-09	6.59159e-09
ENSG00000172985	SH3RF3	8.1046	6.48324	7.39487	4.35277	4.54188	4.10669	ENSG00000172985	-0.796301	1.16126e-09	6.60812e-09
ENSG00000134698	AGO4	5.59179	5.12519	6.23283	2.79201	2.61858	2.50879	ENSG00000134698	-0.72573	1.17031e-09	6.65767e-09
ENSG00000143228	NUF2	20.0942	20.6466	22.3699	28.1529	30.732	29.9705	ENSG00000143228	0.497598	1.18939e-09	6.75824e-09
ENSG00000077549	CAPZB	252.888	252.905	259.563	307.237	313.782	312.393	ENSG00000077549	0.22226	1.19344e-09	6.77927e-09
ENSG00000170456	DENND5B	6.71003	5.12377	6.64097	4.87846	5.75834	4.93887	ENSG00000170456	-0.577367	1.21672e-09	6.90747e-09
ENSG00000163874	ZC3H12A	3.46462	3.72397	4.31562	7.64347	7.37252	7.90564	ENSG00000163874	0.913543	1.24077e-09	7.03779e-09
ENSG00000080603	SRCAP	12.7737	11.6586	11.5993	9.10808	8.30073	9.45412	ENSG00000080603	-0.377696	1.44986e-09	8.16643e-09
ENSG00000100739	BDKRB1	3.21142	2.29382	1.98317	7.09193	6.35822	6.42812	ENSG00000100739	1.28404	1.47225e-09	8.29014e-09
ENSG00000217128	FNIP1	8.98993	7.85029	7.64346	11.4643	10.6919	9.95254	ENSG00000217128	0.464097	1.49787e-09	8.42703e-09
ENSG00000133195	SLC39A11	10.8661	10.1906	8.82899	6.05908	5.555	6.56342	ENSG00000133195	-0.97276	1.50562e-09	8.46325e-09
ENSG00000138758	2011-09-01	59.9014	57.1769	60.1886	68.5086	64.0916	82.1438	ENSG00000138758	-0.27668	1.53141e-09	8.60326e-09
ENSG00000187955	COL14A1	3.51046	3.34471	3.47356	1.9359	1.89596	1.94191	ENSG00000187955	-0.768136	1.57363e-09	8.83276e-09
ENSG00000090905	TNRC6A	15.5075	15.8491	15.7742	23.2062	21.7364	21.338	ENSG00000090905	0.328244	1.59478e-09	8.94626e-09
ENSG00000175573	C11orf68	53.6229	53.0778	53.2024	42.4232	42.7181	37.8599	ENSG00000175573	-0.405502	1.60516e-09	9.0019e-09
ENSG00000036257	CUL3	20.8985	20.8326	20.2448	26.3116	27.6291	28.8153	ENSG00000036257	0.416961	1.72305e-09	9.63794e-09
ENSG00000165495	PKNOX2	7.60191	8.59128	7.85229	5.04217	5.55947	5.2346	ENSG00000165495	-0.714293	1.77183e-09	9.90507e-09
ENSG00000144802	NFKBIZ	12.8884	15.8823	14.4156	9.78034	10.3244	9.29464	ENSG00000144802	-0.577034	1.7959e-09	1.00367e-08
ENSG00000196639	HRH1	10.8278	11.2274	10.5181	8.0081	6.9639	7.52317	ENSG00000196639	-0.54237	1.80555e-09	1.00877e-08
ENSG00000155090	KLF10	21.2268	22.3265	21.5169	28.1713	29.0365	26.8227	ENSG00000155090	0.383362	1.81947e-09	1.01596e-08
ENSG00000177570	SAMD12	2.26613	2.27524	2.71009	1.85531	1.51204	1.83629	ENSG00000177570	-1.38008	1.92775e-09	1.07457e-08
ENSG00000183735	TBK1	10.3387	9.94761	10.8811	14.4223	14.4391	15.4213	ENSG00000183735	0.512355	1.96463e-09	1.09419e-08
ENSG00000091490	SEL1L3	30.4366	29.0295	30.0369	24.1138	24.3959	24.6331	ENSG00000091490	-0.336439	2.04455e-09	1.13673e-08
ENSG00000139437	TCHP	11.271	10.7831	9.97562	17.0302	16.5141	17.8766	ENSG00000139437	0.451732	2.11395e-09	1.17364e-08
ENSG00000077713	SLC25A43	12.4181	12.4669	11.3095	8.41486	7.76562	6.7517	ENSG00000077713	-0.642578	2.20388e-09	1.22216e-08
ENSG00000003137	CYP26B1	1.69429	2.02748	2.07628	4.3179	3.91812	3.3492	ENSG00000003137	0.938176	2.26554e-09	1.25456e-08
ENSG00000068394	GPKOW	13.3004	13.5112	12.9514	18.6107	20.2798	19.0278	ENSG00000068394	0.59277	2.40472e-09	1.33037e-08
ENSG00000183160	TMEM119	16.6545	17.4913	17.1777	27.5622	26.016	24.2366	ENSG00000183160	0.491831	2.47614e-09	1.36923e-08
ENSG00000153944	MSI2	16.4128	15.792	18.3545	8.72731	10.529	12.7568	ENSG00000153944	-0.602734	2.55812e-09	1.41254e-08
ENSG00000113916	BCL6	25.08	22.7424	19.1726	31.5767	29.5033	29.7472	ENSG00000113916	0.416113	2.61375e-09	1.44244e-08
ENSG00000087157	PGS1	10.1615	10.7285	9.67213	14.4522	14.9535	15.6103	ENSG00000087157	0.676172	2.6742e-09	1.47454e-08
ENSG00000108821	COL1A1	1476.22	1517.78	1607.46	1332.35	1494.95	1326.86	ENSG00000108821	-0.249136	2.70608e-09	1.49169e-08
ENSG00000129116	PALLD	66.2745	64.8674	67.1117	59.3635	58.9391	57.2948	ENSG00000129116	-0.248944	2.74984e-09	1.51495e-08
ENSG00000106266	SNX8	33.99	35.232	36.1845	57.5462	61.3238	55.7899	ENSG00000106266	0.492818	2.85235e-09	1.57009e-08
ENSG00000161217	PCYT1A	55.5452	50.92	53.5498	71.3426	71.3838	67.9721	ENSG00000161217	0.296864	2.96321e-09	1.62926e-08
ENSG00000130733	YIPF2	71.4092	66.8531	65.8447	54.0964	51.647	54.7353	ENSG00000130733	-0.384524	2.98865e-09	1.64273e-08
ENSG00000144218	AFF3	9.60777	9.63847	8.80076	6.78595	8.48824	8.5752	ENSG00000144218	-0.559408	3.2493e-09	1.78352e-08
ENSG00000029725	RABEP1	27.5751	27.0482	26.4354	30.7638	33.3162	35.4909	ENSG00000029725	0.352447	3.28899e-09	1.80429e-08
ENSG00000065413	ANKRD44	10.9309	7.24035	7.7225	15.5359	13.9821	13.6363	ENSG00000065413	0.739467	3.35753e-09	1.84085e-08
ENSG00000102265	TIMP1	216.204	225.162	229.464	185.486	192.828	179.211	ENSG00000102265	-0.296289	3.43185e-09	1.87946e-08
ENSG00000054611	TBC1D22A	9.11725	9.67246	10.1822	15.9969	17.5029	16.2583	ENSG00000054611	0.604169	3.44276e-09	1.88491e-08
ENSG00000136048	DRAM1	5.12839	4.69278	4.55514	7.84407	8.06209	8.38879	ENSG00000136048	0.733783	3.47723e-09	1.90324e-08
ENSG00000173120	KDM2A	21.31	22.7067	21.5869	27.7446	26.258	28.2688	ENSG00000173120	0.305363	3.5429e-09	1.93755e-08
ENSG00000136270	TBRG4	40.2999	42.3881	38.7199	31.6371	36.8715	34.2255	ENSG00000136270	-0.413461	3.62798e-09	1.98183e-08
ENSG00000158805	ZNF276	9.58447	9.2258	9.87249	10.6836	13.9504	12.7214	ENSG00000158805	0.510703	3.65103e-09	1.99218e-08
ENSG00000167632	TRAPPC9	8.92344	8.33112	8.6521	6.37318	5.35671	4.69463	ENSG00000167632	-0.602373	3.68616e-09	2.00909e-08
ENSG00000136141	LRCH1	2.5621	2.40591	2.32762	3.97674	4.15971	4.02071	ENSG00000136141	0.772426	3.85023e-09	2.0938e-08
ENSG00000141905	NFIC	62.5991	56.912	60.5295	39.943	39.5873	34.1612	ENSG00000141905	-0.61611	3.87901e-09	2.10886e-08
ENSG00000188612	SUMO2	131.515	143.166	133.183	183.61	175.416	179.622	ENSG00000188612	0.300955	3.91568e-09	2.1282e-08
ENSG00000151491	EPS8	61.2747	59.0132	57.0674	49.8994	47.93	51.7189	ENSG00000151491	-0.29026	3.98949e-09	2.16406e-08
ENSG00000107438	PDLIM1	39.0246	37.7074	39.3719	28.6798	25.1172	26.76	ENSG00000107438	-0.489667	3.99336e-09	2.16556e-08
ENSG00000066044	ELAVL1	41.1777	43.135	44.2163	67.3347	69.5906	61.7372	ENSG00000066044	0.377691	4.02129e-09	2.17887e-08
ENSG00000169855	ROBO1	41.1436	43.1014	42.8657	34.9393	33.9432	35.2457	ENSG00000169855	-0.312485	4.05838e-09	2.19774e-08
ENSG00000112343	TRIM38	16.048	15.8343	14.9916	11.7929	11.2707	11.9684	ENSG00000112343	-0.439619	4.31903e-09	2.33172e-08
ENSG00000110218	PANX1	13.7612	13.2128	12.9798	18.7526	17.1389	18.9394	ENSG00000110218	0.488791	4.76665e-09	2.5698e-08
ENSG00000104756	KCTD9	38.345	35.8128	33.449	30.1646	24.02	27.9809	ENSG00000104756	-0.394722	5.12296e-09	2.75576e-08
ENSG00000002587	HS3ST1	0.423428	0.754299	0.378973	0.0326101	0.107989	0.0850608	ENSG00000002587	-2.15879	5.38753e-09	2.89166e-08
ENSG00000229619	AC106722.1	19.3603	19.4981	19.9673	9.74945	10.8288	11.382	ENSG00000229619	-0.652336	5.42683e-09	2.91033e-08
ENSG00000170485	NPAS2	13.7441	14.7515	13.254	11.4346	10.6038	10.5907	ENSG00000170485	-0.61311	5.49002e-09	2.9434e-08
ENSG00000111696	NT5DC3	4.40707	5.14598	4.66685	3.00533	2.88488	3.83767	ENSG00000111696	-0.756573	5.5411e-09	2.96833e-08
ENSG00000151229	SLC2A13	1.97466	2.24463	2.54814	1.37537	1.29285	1.13155	ENSG00000151229	-0.993163	5.56008e-09	2.97603e-08
ENSG00000136930	PSMB7	142.323	135.518	132.746	171.462	168.27	180.599	ENSG00000136930	0.30957	5.73359e-09	3.06608e-08
ENSG00000173846	PLK3	14.3992	13.7313	11.4115	8.81989	7.25983	8.03689	ENSG00000173846	-0.727213	5.90952e-09	3.15522e-08
ENSG00000120539	MASTL	7.66467	7.03253	6.88949	10.6064	10.9632	11.6245	ENSG00000120539	0.571181	5.96482e-09	3.17774e-08
ENSG00000127922	SHFM1	290.056	303.681	290.855	382.527	355.175	393.535	ENSG00000127922	0.310358	6.12484e-09	3.25583e-08
ENSG00000135631	RAB11FIP5	26.3687	27.3868	25.7442	19.9962	22.0289	20.1543	ENSG00000135631	-0.402864	6.16598e-09	3.2768e-08
ENSG00000110025	SNX15	21.6332	22.6058	19.7695	14.4193	16.6127	12.9406	ENSG00000110025	-0.596765	6.28283e-09	3.33706e-08
ENSG00000157680	DGKI	6.65691	5.01791	5.73277	3.40374	3.2186	3.77053	ENSG00000157680	-0.945373	6.52334e-09	3.46196e-08
ENSG00000087365	SF3B2	116.192	117.76	112.21	116.306	109.807	111.202	ENSG00000087365	-0.233688	6.74718e-09	3.57683e-08
ENSG00000119139	TJP2	14.669	14.7641	14.8403	20.3396	18.4792	19.0166	ENSG00000119139	0.364812	6.80905e-09	3.60766e-08
ENSG00000189319	FAM53B	2.95935	2.3371	3.06978	4.13524	4.96164	4.36107	ENSG00000189319	0.818045	6.81556e-09	3.61012e-08
ENSG00000163960	UBXN7	13.5289	14.4505	12.6597	16.3698	15.7031	17.9673	ENSG00000163960	0.34906	6.97668e-09	3.69042e-08
ENSG00000198689	SLC9A6	7.22013	7.41631	7.44561	10.337	10.325	10.3828	ENSG00000198689	0.490131	7.00264e-09	3.70314e-08
ENSG00000187109	NAP1L1	163.657	173.373	174.051	211.796	202.972	202.851	ENSG00000187109	0.241315	7.06701e-09	3.73617e-08
ENSG00000213281	NRAS	22.9319	25.0607	23.8464	30.6567	30.8074	30.4197	ENSG00000213281	0.324712	7.50775e-09	3.95837e-08
ENSG00000196353	CPNE4	1.68735	1.44252	1.21787	0.462467	0.569988	0.308509	ENSG00000196353	-2.09748	8.24524e-09	4.33894e-08
ENSG00000158470	B4GALT5	16.9736	16.6222	16.6455	22.3551	21.7298	22.1536	ENSG00000158470	0.33897	8.48407e-09	4.45978e-08
ENSG00000133424	LARGE	8.91237	7.54759	8.21293	7.21125	7.39881	6.21384	ENSG00000133424	-0.61125	8.78616e-09	4.61482e-08
ENSG00000097007	ABL1	17.6066	16.354	16.5406	23.6563	20.6786	20.6898	ENSG00000097007	0.322089	8.91322e-09	4.68029e-08
ENSG00000089009	RPL6	608.001	657.612	669.255	760.086	742.763	775.41	ENSG00000089009	0.245741	9.4283e-09	4.9347e-08
ENSG00000165752	STK32C	14.2659	15.5624	14.344	27.4425	28.0434	25.3647	ENSG00000165752	0.670121	9.47103e-09	4.95439e-08
ENSG00000015676	NUDCD3	34.2876	32.097	29.7237	43.3204	40.7204	38.3462	ENSG00000015676	0.388375	9.5184e-09	4.97783e-08
ENSG00000188895	MSL1	34.2302	32.287	31.6339	37.5523	37.9102	40.0658	ENSG00000188895	0.353417	9.69412e-09	5.06562e-08
ENSG00000074590	NUAK1	9.62287	8.28321	9.04631	6.57763	6.75116	7.31374	ENSG00000074590	-0.454077	9.72e-09	5.07778e-08
ENSG00000110925	CSRNP2	6.50885	5.94454	5.91106	8.76102	8.72264	9.10762	ENSG00000110925	0.577879	9.87548e-09	5.15483e-08
ENSG00000136816	TOR1B	15.4089	17.4155	16.6467	23.5662	21.4788	22.7871	ENSG00000136816	0.465704	1.02979e-08	5.36955e-08
ENSG00000171044	XKR6	3.25527	3.75022	2.71516	1.39421	1.1569	1.13863	ENSG00000171044	-1.44397	1.04164e-08	5.42731e-08
ENSG00000198586	TLK1	17.5416	14.9755	16.1742	25.5738	21.8743	21.8356	ENSG00000198586	0.425243	1.09436e-08	5.69548e-08
ENSG00000105339	DENND3	5.90617	5.77209	6.04348	3.14091	3.71278	4.23307	ENSG00000105339	-0.795993	1.13268e-08	5.89174e-08
ENSG00000204390	HSPA1L	0.835071	0.799432	0.579356	0.884762	1.11671	1.34093	ENSG00000204390	0.611514	1.15286e-08	5.99191e-08
ENSG00000156869	FRRS1	11.7921	11.7155	11.1346	8.6853	7.19851	6.92598	ENSG00000156869	-0.602552	1.15807e-08	6.01737e-08
ENSG00000141076	CIRH1A	23.7251	22.3022	23.6282	33.1425	32.102	32.9149	ENSG00000141076	0.420109	1.17944e-08	6.1251e-08
ENSG00000135108	FBXO21	8.06094	7.99518	8.11459	6.0905	5.79984	5.63926	ENSG00000135108	-0.552624	1.20894e-08	6.27495e-08
ENSG00000051341	POLQ	3.39729	3.60003	3.44895	5.86676	5.28209	5.15937	ENSG00000051341	0.526815	1.22993e-08	6.38048e-08
ENSG00000197747	S100A10	324.666	341.839	341.608	261.498	279.754	254.979	ENSG00000197747	-0.313998	1.28067e-08	6.63306e-08
ENSG00000082014	SMARCD3	43.7447	46.5143	51.2856	37.7545	34.8424	39.8939	ENSG00000082014	-0.402156	1.34238e-08	6.94712e-08
ENSG00000151148	UBE3B	12.7357	10.8508	11.689	12.3244	11.7068	12.4733	ENSG00000151148	-0.543322	1.41194e-08	7.29152e-08
ENSG00000213719	CLIC1	488.859	491.862	496.142	573.595	569.65	592.682	ENSG00000213719	0.19187	1.45089e-08	7.48269e-08
ENSG00000026508	CD44	752.804	746.809	729.747	758.04	710.401	705.476	ENSG00000026508	-0.204896	1.47879e-08	7.62252e-08
ENSG00000131791	PRKAB2	7.20933	5.73636	5.25485	8.91001	9.23335	9.97688	ENSG00000131791	0.595867	1.58898e-08	8.17095e-08
ENSG00000134030	CTIF	24.7094	23.4404	23.6685	21.0432	18.8776	21.011	ENSG00000134030	-0.343862	1.79673e-08	9.20505e-08
ENSG00000099875	MKNK2	24.9353	24.4518	26.3448	39.9133	41.7977	40.3199	ENSG00000099875	0.380972	1.88454e-08	9.63959e-08
ENSG00000137501	SYTL2	9.87201	11.9179	12.3155	7.16841	6.94153	7.25961	ENSG00000137501	-0.748793	1.89665e-08	9.699e-08
ENSG00000143344	RGL1	15.51	14.1421	14.5307	11.6253	11.7069	11.6725	ENSG00000143344	-0.392765	2.0191e-08	1.03116e-07
ENSG00000133687	TMTC1	7.9189	7.6191	8.1209	5.35063	5.69809	6.15693	ENSG00000133687	-0.505709	2.03378e-08	1.03838e-07
ENSG00000084652	TXLNA	26.8519	27.3423	27.3569	34.9148	32.7388	31.8042	ENSG00000084652	0.284974	2.05874e-08	1.05002e-07
ENSG00000058668	ATP2B4	27.9552	29.2958	29.5441	34.7763	33.0561	33.2043	ENSG00000058668	0.247036	2.08683e-08	1.06378e-07
ENSG00000124067	SLC12A4	18.1077	19.911	20.2454	26.3378	25.8314	22.7464	ENSG00000124067	0.390288	2.18637e-08	1.1116e-07
ENSG00000135316	SYNCRIP	67.8738	68.222	69.3135	86.5251	92.881	95.3566	ENSG00000135316	0.229974	2.20385e-08	1.12019e-07
ENSG00000128928	IVD	21.0074	23.3407	23.2839	14.991	14.7318	15.026	ENSG00000128928	-0.468118	2.25889e-08	1.14637e-07
ENSG00000157764	BRAF	15.8148	13.5681	13.1026	8.72457	9.04647	9.19	ENSG00000157764	-0.611941	2.28951e-08	1.16069e-07
ENSG00000185483	ROR1	9.25502	10.4656	10.0532	13.493	13.8214	13.0466	ENSG00000185483	0.417108	2.35355e-08	1.19222e-07
ENSG00000122786	CALD1	766.071	757.551	753.713	644.742	646.933	696.876	ENSG00000122786	-0.186311	2.38467e-08	1.20578e-07
ENSG00000145284	SCD5	5.24867	5.05532	4.58976	3.09459	2.67343	3.06149	ENSG00000145284	-0.881328	2.47656e-08	1.24963e-07
ENSG00000122034	GTF3A	37.0302	38.6406	33.602	49.493	52.721	55.205	ENSG00000122034	0.472382	2.47727e-08	1.24966e-07
ENSG00000007392	LUC7L	15.5	15.1109	15.6066	23.2015	24.3198	25.9469	ENSG00000007392	0.541259	2.58971e-08	1.30367e-07
ENSG00000117360	PRPF3	19.9299	18.8898	18.9816	28.2278	26.7011	25.4103	ENSG00000117360	0.443166	2.71976e-08	1.3663e-07
ENSG00000171992	SYNPO	16.5644	17.1168	16.0445	12.7889	13.4044	12.1704	ENSG00000171992	-0.355016	2.73514e-08	1.37367e-07
ENSG00000008517	IL32	61.3481	74.509	73.5784	104.964	98.3052	105.585	ENSG00000008517	0.469865	2.78099e-08	1.39453e-07
ENSG00000171735	CAMTA1	95.9822	101.651	103.663	73.1146	74.4114	71.4119	ENSG00000171735	-0.42551	2.81569e-08	1.41119e-07
ENSG00000152495	CAMK4	4.0405	4.15405	4.63568	2.15256	2.03246	2.0257	ENSG00000152495	-0.947769	2.86756e-08	1.43534e-07
ENSG00000059758	CDK17	11.9072	11.3956	12.2492	7.06159	7.98295	7.11227	ENSG00000059758	-0.547422	2.95731e-08	1.4795e-07
ENSG00000126461	SCAF1	24.7702	23.9559	25.1434	19.0132	20.3509	18.7388	ENSG00000126461	-0.370639	2.99902e-08	1.49959e-07
ENSG00000164465	DCBLD1	43.9522	40.9786	39.4856	49.8503	51.7479	53.3719	ENSG00000164465	0.296783	3.13912e-08	1.5644e-07
ENSG00000072110	ACTN1	289.152	293.892	287.208	244.144	243.502	240.667	ENSG00000072110	-0.186487	3.1813e-08	1.5846e-07
ENSG00000170085	SIMC1	5.78137	5.28742	6.43112	3.09675	3.50006	2.59938	ENSG00000170085	-0.903968	3.20683e-08	1.5965e-07
ENSG00000171914	TLN2	8.70889	5.62369	0	6.7928	0	6.14634	ENSG00000171914	0.506109	3.22617e-08	1.60571e-07
ENSG00000100916	BRMS1L	10.6152	11.297	10.1039	5.80215	6.9917	7.50447	ENSG00000100916	-0.651618	3.24204e-08	1.61278e-07
ENSG00000072609	CHFR	12.9402	12.3821	13.0674	8.9335	11.1357	8.35896	ENSG00000072609	-0.571884	3.43252e-08	1.70447e-07
ENSG00000184677	ZBTB40	4.39776	4.3912	4.55865	6.35852	6.57532	6.49134	ENSG00000184677	0.446699	3.53514e-08	1.75094e-07
ENSG00000074964	ARHGEF10L	8.81401	9.26307	9.00215	6.96478	7.56195	7.0958	ENSG00000074964	-0.527052	3.66171e-08	1.80901e-07
ENSG00000171222	SCAND1	38.5545	31.2069	35.1137	48.9569	55.15	49.1672	ENSG00000171222	0.527421	3.70507e-08	1.82903e-07
ENSG00000079616	KIF22	36.0033	33.5335	33.8447	44.8798	43.2327	45.5465	ENSG00000079616	0.387917	3.74382e-08	1.84769e-07
ENSG00000179912	R3HDM2	13.7352	15.1159	15.2457	8.22993	8.78511	9.23829	ENSG00000179912	-0.683253	3.99563e-08	1.96695e-07
ENSG00000115808	STRN	11.2392	10.2978	11.6689	12.8983	13.6329	12.6368	ENSG00000115808	0.380514	4.01741e-08	1.97617e-07
ENSG00000128585	MKLN1	17.498	19.5808	18.2459	14.2731	14.9028	15.4609	ENSG00000128585	-0.410823	4.11344e-08	2.02238e-07
ENSG00000152520	PAN3	7.05773	7.24496	6.27351	4.81751	4.68119	4.74352	ENSG00000152520	-0.586621	4.50773e-08	2.21175e-07
ENSG00000138764	CCNG2	23.6277	24.7585	25.6019	19.1782	19.2325	19.9934	ENSG00000138764	-0.450637	4.53787e-08	2.22484e-07
ENSG00000196576	PLXNB2	48.9779	47.6053	50.7685	58.3929	61.2305	57.4368	ENSG00000196576	0.243067	4.55213e-08	2.2307e-07
ENSG00000132535	DLG4	1.79182	2.59003	1.76409	3.80533	3.86615	3.23609	ENSG00000132535	1.19001	4.64996e-08	2.27649e-07
ENSG00000085982	USP40	2.09011	1.45705	1.76028	3.4723	3.41694	2.98552	ENSG00000085982	0.862285	4.6699e-08	2.28552e-07
ENSG00000168710	AHCYL1	59.965	58.5759	57.5594	51.8595	54.1299	49.8534	ENSG00000168710	-0.251929	4.92135e-08	2.40434e-07
ENSG00000184451	CCR10	0.398663	0.424727	0.239285	0.70427	0.875248	1.21842	ENSG00000184451	1.24925	4.96985e-08	2.4262e-07
ENSG00000132792	CTNNBL1	28.1243	26.4059	27.9261	36.5472	36.2202	35.2602	ENSG00000132792	0.378109	4.97795e-08	2.42954e-07
ENSG00000151240	DIP2C	7.59321	7.47929	7.68858	6.64612	6.3953	6.64962	ENSG00000151240	-0.439574	5.01895e-08	2.44832e-07
ENSG00000184005	ST6GALNAC3	2.34617	1.74985	1.8046	0.490266	0.706552	1.13998	ENSG00000184005	-1.34515	5.08618e-08	2.47987e-07
ENSG00000198873	GRK5	18.765	18.7694	17.9793	14.345	13.8731	15.0021	ENSG00000198873	-0.460974	5.17877e-08	2.52346e-07
ENSG00000105401	CDC37	155.832	159.169	157.79	189.864	189.144	196.899	ENSG00000105401	0.256836	5.26851e-08	2.56489e-07
ENSG00000145779	TNFAIP8	13.2873	14.883	12.6949	7.72775	7.51985	8.70965	ENSG00000145779	-0.664099	5.32588e-08	2.59087e-07
ENSG00000100154	TTC28	6.531	5.91465	8.08746	5.95381	5.47667	6.26082	ENSG00000100154	-0.459196	5.58905e-08	2.71276e-07
ENSG00000254122	PCDHGB7	4.91429	5.2417	5.86499	2.51439	2.66801	2.65299	ENSG00000254122	-0.877358	5.69781e-08	2.76278e-07
ENSG00000130255	RPL36	549.798	593.533	639.003	695.921	738.609	715.714	ENSG00000130255	0.26072	5.77835e-08	2.79903e-07
ENSG00000103489	XYLT1	7.08829	6.86496	7.18825	5.2243	5.95088	5.58272	ENSG00000103489	-0.391275	5.80956e-08	2.81345e-07
ENSG00000012660	ELOVL5	125.198	122.801	124.329	152.658	148.379	154.166	ENSG00000012660	0.203802	5.95236e-08	2.88116e-07
ENSG00000140105	WARS	150.047	149.927	127.383	124.603	129.808	128.841	ENSG00000140105	-0.287631	5.9863e-08	2.89614e-07
ENSG00000118564	FBXL5	49.4889	50.481	50.9439	40.9517	37.9706	41.2399	ENSG00000118564	-0.337841	6.18928e-08	2.98837e-07
ENSG00000143355	LHX9	1.89968	1.61868	1.27242	0.463708	0.440844	0.55604	ENSG00000143355	-1.74703	6.22648e-08	3.00546e-07
ENSG00000166233	ARIH1	16.7578	15.4524	17.7789	24.2245	22.8904	26.2587	ENSG00000166233	0.440357	6.66804e-08	3.20994e-07
ENSG00000154822	PLCL2	3.28522	2.92706	2.93077	1.68906	1.81655	1.57054	ENSG00000154822	-0.911139	6.93505e-08	3.3302e-07
ENSG00000198755	RPL10A	479.41	514.851	528.106	605.446	598.34	653.491	ENSG00000198755	0.258607	6.96557e-08	3.34403e-07
ENSG00000163683	SMIM14	31.8857	33.7873	32.7323	20.8584	24.309	21.535	ENSG00000163683	-0.548184	7.17169e-08	3.43872e-07
ENSG00000030419	IKZF2	1.51686	1.63186	1.8577	0.61323	0.531285	0.400974	ENSG00000030419	-1.26444	7.39363e-08	3.54163e-07
ENSG00000173482	PTPRM	43.2592	43.3313	41.3084	38.061	35.5391	35.3741	ENSG00000173482	-0.25864	7.76177e-08	3.71247e-07
ENSG00000101574	METTL4	5.39134	5.89611	5.87453	11.2201	11.5335	8.20594	ENSG00000101574	0.683139	7.77286e-08	3.71686e-07
ENSG00000011454	RABGAP1	13.3832	13.3611	12.0209	9.75127	10.2497	9.79705	ENSG00000011454	-0.429399	7.8038e-08	3.73073e-07
ENSG00000100664	EIF5	110.016	117.314	108.42	133.815	137.239	135.855	ENSG00000100664	0.250052	7.87692e-08	3.76383e-07
ENSG00000179526	SHARPIN	48.1297	49.2289	47.6612	39.4721	43.6663	38.5488	ENSG00000179526	-0.36399	8.33967e-08	3.97612e-07
ENSG00000186020	ZNF529	3.46837	4.39344	4.23762	2.49327	2.48137	2.35258	ENSG00000186020	-0.760119	8.4396e-08	4.0208e-07
ENSG00000157191	NECAP2	9.86893	10.068	9.43808	14.5377	14.5755	15.4747	ENSG00000157191	0.673717	8.55186e-08	4.07227e-07
ENSG00000183287	CCBE1	20.418	21.1468	20.5128	15.203	13.9136	15.9454	ENSG00000183287	-0.418693	9.03673e-08	4.29367e-07
ENSG00000198130	HIBCH	7.04715	7.21707	7.77367	13.049	12.5653	12.5152	ENSG00000198130	0.694856	9.20807e-08	4.37293e-07
ENSG00000170745	KCNS3	7.17408	7.76384	6.54308	4.24287	3.72829	4.64161	ENSG00000170745	-0.816855	9.51015e-08	4.51307e-07
ENSG00000197111	PCBP2	191.713	187.752	186.302	257.982	254.233	240.697	ENSG00000197111	0.280569	9.80738e-08	4.64729e-07
ENSG00000076685	NT5C2	32.0515	36.9743	32.5059	23.0899	26.867	22.9361	ENSG00000076685	-0.394699	9.82699e-08	4.65544e-07
ENSG00000166833	NAV2	6.04317	6.50786	6.39343	4.81852	5.58901	4.51286	ENSG00000166833	-0.394191	9.86159e-08	4.6707e-07
ENSG00000262576	PCDHGA4	3.51931	3.54397	3.86048	1.65182	1.72473	1.81131	ENSG00000262576	-1.04922	1.01487e-07	4.80082e-07
ENSG00000141384	TAF4B	3.32446	2.72494	3.02195	2.04666	1.44864	1.56489	ENSG00000141384	-0.89287	1.03117e-07	4.87434e-07
ENSG00000064419	TNPO3	31.4497	29.5492	28.5783	37.7145	36.8848	36.861	ENSG00000064419	0.297927	1.03382e-07	4.8857e-07
ENSG00000100335	SMCR7L	14.4131	14.714	14.9279	20.2383	19.3611	18.8967	ENSG00000100335	0.338424	1.10192e-07	5.19864e-07
ENSG00000165819	METTL3	16.4242	19.2924	17.5893	23.5392	25.8638	26.5561	ENSG00000165819	0.45372	1.1228e-07	5.29584e-07
ENSG00000176273	SLC35G1	6.73141	7.52499	7.6259	4.48091	4.61133	4.55435	ENSG00000176273	-0.667412	1.13527e-07	5.35076e-07
ENSG00000072736	NFATC3	7.68714	7.27932	7.88537	5.13905	6.08893	5.50004	ENSG00000072736	-0.546825	1.16313e-07	5.48075e-07
ENSG00000169902	TPST1	29.7219	30.6224	27.9997	23.2414	21.6371	23.5414	ENSG00000169902	-0.407474	1.20546e-07	5.67194e-07
ENSG00000122877	EGR2	1.04772	1.19726	1.13695	0.331541	0.286875	0.267058	ENSG00000122877	-1.7838	1.22081e-07	5.74138e-07
[truncated: 2,810 more rows]

## Sheet: Significant Hs578T - NFkB 
Ensembl_ID	Gene_Name	FPKM.Con.Rep1	FPKM.Con.Rep2	FPKM.Con.Rep3	FPKM.siPAK4.Rep1	FPKM.siPAK4.Rep2	FPKM.siPAK4.Rep3	Ensembl_ID2	DESeq2.log2_FC	DESeq2.p_val	DESeq2.p_adj
[truncated: 2,175 more rows]

[truncated: 4 more sheets: Sig Up Hs578T - NFkB, Sig Up Hs578T NFkB - DAVID Ont, Sig Down Hs578T - NFkB, Sig Down Hs578T NFkB - DAVID On]
