# Supplementary material for: PAK4 suppresses RELB to prevent senescence-like growth arrest in breast cancer
Source: Nat Commun. 2019 Aug 9;10:3589. doi: 10.1038/s41467-019-11510-4 (PMC6689091; doi:10.1038/s41467-019-11510-4)
Supplement: Supplementary file 9 — Supplementary Data 6 [file 41467_2019_11510_MOESM9_ESM.xlsx]

## Sheet: Costa_DataS6_NFkBTargets_BT549
Supplementary Data 6 | NFKB target genes in BT-549 cells upon PAK4 knockdown
EnsemblID	GeneName	baseMean	log2FoldChange	lfcSE	stat	pvalue	padj	Control.1	Control.2	Control.3	SiPAK4.1	SiPAK4.2	SiPAK4.3
ENSG00000165029	ABCA1	46.4431	-0.404123	0.544291	-0.742475	0.4578	0.65297	62.0157	39.246	61.5849	27.2163	50.1714	48.8368
ENSG00000179869	ABCA13	4.8615	-0.621524	0.634112	-0.980149	NA	NA	5.76238	3.64666	5.72235	2.17512	4.0097	3.90304
ENSG00000198691	ABCA4	1.14388	-0.50864	0.594951	-0.854927	0.392592	NA	1.38188	0.874509	1.37228	0.564072	1.03983	1.01217
ENSG00000154265	ABCA5	290.386	1.25697	0.375036	3.35161	0.000803441	0.00622107	199.073	125.981	197.69	276.298	509.338	495.789
ENSG00000085563	ABCB1	0.558489	-0.00350695	0.585066	-0.00599412	0.995217	NA	0.703283	0.445065	0.698397	0.407431	0.751072	0.731093
ENSG00000073734	ABCB11	0.141992	-0.138256	0.577777	-0.239289	0.810881	NA	0.31282	0.197965	0.310646	0.165065	0.304286	0.296192
ENSG00000005471	ABCB4	0	NA	NA	NA	NA	NA	NA	NA	NA	NA	NA	NA
ENSG00000103222	ABCC1	535.187	-0.993539	0.19828	-5.01078	5.42108e-07	1.18714e-05	835.168	528.528	829.366	243.595	449.052	437.107
ENSG00000114770	ABCC5	613.839	0.092126	0.276666	0.332986	0.739145	0.86082	697.644	441.497	692.798	431.863	796.111	774.934
ENSG00000204574	ABCF1	1512.68	1.08458	0.2168	5.00269	5.65354e-07	1.23284e-05	1135.42	718.537	1127.53	1398.39	2577.84	2509.26
ENSG00000118777	ABCG2	12.3178	-1.37058	0.799522	-1.71424	NA	NA	18.8855	11.9515	18.7543	4.24153	7.81899	7.611
ENSG00000100997	ABHD12	588.488	-0.840391	0.214305	-3.92148	8.80077e-05	0.000990118	885.948	560.663	879.794	287.346	529.704	515.613
ENSG00000129968	ABHD17A	192.607	-0.445249	0.556304	-0.80037	0.423496	0.622315	259.708	164.353	257.904	110.772	204.202	198.77
ENSG00000140526	ABHD2	698.312	-1.07046	0.358322	-2.98743	0.0028133	0.0170199	1103.56	698.378	1095.9	305.166	562.553	547.588
ENSG00000136754	ABI1	527.155	0.226214	0.265529	0.851936	0.39425	0.595068	570.215	360.855	566.254	387.36	714.074	695.079
ENSG00000154175	ABI3BP	77.248	0.289415	0.462312	0.626018	0.531303	0.713951	81.8347	51.7883	81.2662	58.0818	107.07	104.222
ENSG00000097007	ABL1	1519.67	0.646121	0.311473	2.0744	0.0380419	0.123044	1388.07	878.426	1378.43	1261.52	2325.52	2263.66
ENSG00000099204	ABLIM1	398.947	-0.325104	0.514993	-0.631278	0.527859	0.711932	519.866	328.992	516.255	240.993	444.256	432.438
ENSG00000163995	ABLIM2	0.141992	-0.138256	0.577777	-0.239289	0.810881	NA	0.31282	0.197965	0.310646	0.165065	0.304286	0.296192
ENSG00000173210	ABLIM3	136.564	-3.24222	0.804777	-4.02871	NA	NA	187.964	118.951	186.658	11.5359	21.2656	20.7
ENSG00000166016	ABTB2	81.5892	0.697771	0.395811	1.76289	0.0779192	0.204705	72.6562	45.9797	72.1514	68.4387	126.162	122.806
ENSG00000213888	AC005003.1	4.38925	-1.03948	0.81366	-1.27754	0.201412	0.3894	6.54832	4.14403	6.50283	1.85009	3.41053	3.31981
ENSG00000219545	AC006465.3	85.5693	-0.245597	0.380201	-0.645967	0.518301	0.703468	109.282	69.1578	108.523	53.5297	98.6786	96.0536
ENSG00000268012	AC016559.1	0	NA	NA	NA	NA	NA	NA	NA	NA	NA	NA	NA
ENSG00000239332	AC016722.2	2.89654	-0.100286	0.808126	-0.124097	0.901239	NA	3.56118	2.25366	3.53644	1.92923	3.55642	3.46181
ENSG00000196355	AC021860.1	0.42223	-0.121022	0.580904	-0.208334	0.834968	NA	0.586861	0.371389	0.582785	0.313389	0.577712	0.562345
ENSG00000268509	AC026202.1	10.308	-0.0699692	0.652928	-0.107162	0.91466	0.958362	12.4192	7.85934	12.3329	6.87083	12.6659	12.329
ENSG00000255863	AC073610.5	0	NA	NA	NA	NA	NA	NA	NA	NA	NA	NA	NA
ENSG00000182329	AC079354.1	0.631634	-0.0586633	0.658274	-0.0891169	0.928989	NA	0.769608	0.487038	0.764261	0.429131	0.791074	0.770031
ENSG00000229619	AC106722.1	73.3292	-0.343083	0.590486	-0.581018	0.561228	0.735932	96.3347	60.9644	95.6655	44.1046	81.304	79.1412
ENSG00000183562	AC131971.1	2.20252	0.168905	0.810794	0.20832	0.834979	NA	2.4449	1.54723	2.42791	1.59619	2.94248	2.86421
ENSG00000132142	ACACA	797.173	0.465753	0.30343	1.53496	0.124794	0.285044	784.995	496.776	779.541	629.582	1160.59	1129.72
ENSG00000076555	ACACB	44.2086	0.0538152	0.396495	0.135727	0.892037	0.948043	51.2197	32.4139	50.8639	30.8757	56.9173	55.4033
ENSG00000240303	ACAD11	52.4359	-1.32102	0.392618	-3.36464	0.000766424	0.00597311	87.3277	55.2644	86.7211	20.2986	37.4191	36.4237
ENSG00000117054	ACADM	566.815	0.897322	0.270124	3.32189	0.000894084	0.00676788	463.478	293.307	460.258	501.337	924.182	899.598
ENSG00000072778	ACADVL	1588.51	0.13439	0.162799	0.825499	0.409089	0.609186	1777.66	1124.98	1765.32	1133.14	2088.88	2033.31
ENSG00000072818	ACAP1	5.46026	-0.531155	0.779872	-0.68108	0.495821	0.685517	7.3204	4.63264	7.26955	2.94185	5.42311	5.27885
ENSG00000135847	ACBD6	289.902	0.463481	0.179309	2.58481	0.0097432	0.044542	285.607	180.743	283.623	228.702	421.597	410.382
ENSG00000091622	ACKR6	92.2173	0.226768	0.57835	0.392095	0.694988	0.830545	99.5799	63.0181	98.8882	67.673	124.751	121.432
ENSG00000122729	ACO1	553.18	-0.0803752	0.221242	-0.36329	0.716388	0.845805	667.102	422.169	662.468	366.418	675.468	657.5
ENSG00000162390	ACOT11	9.07044	0.0347797	0.694827	0.0500552	0.960078	0.97961	10.5311	6.66451	10.458	6.26504	11.5492	11.242
ENSG00000101473	ACOT8	189.934	-0.605339	0.22944	-2.63833	0.00833161	0.039518	268.951	170.203	267.083	102.666	189.259	184.224
ENSG00000153093	ACOXL	0.142985	-0.138256	0.577777	-0.239289	0.810881	NA	0.31282	0.197965	0.310646	0.165065	0.304286	0.296192
ENSG00000147174	ACRC	29.9195	1.547	0.425457	3.63609	0.000276804	0.00257864	17.5987	11.1372	17.4765	29.8644	55.0531	53.5887
ENSG00000005187	ACSM3	54.3742	0.355126	0.424528	0.836521	0.402862	0.603613	55.8245	35.328	55.4367	41.4675	76.4427	74.4092
ENSG00000154930	ACSS1	32.8338	-0.936969	0.562334	-1.66621	0.0956709	0.238113	49.6585	31.4259	49.3135	15.0632	27.768	27.0294
ENSG00000072110	ACTN1	3692.81	-0.195736	0.325327	-0.60166	0.5474	0.725847	4627.72	2928.61	4595.58	2346.52	4325.66	4210.59
ENSG00000130402	ACTN4	5169.37	0.159356	0.347088	0.459121	0.646147	0.797528	5732.24	3627.59	5692.42	3717.7	6853.34	6671.04
ENSG00000115091	ACTR3	2174.7	0.0978609	0.211376	0.462971	0.643385	0.795242	2466.19	1560.7	2449.06	1532.73	2825.48	2750.32
ENSG00000115170	ACVR1	298.368	-0.640597	0.511974	-1.25123	0.210851	0.40147	424.487	268.632	421.538	158.127	291.496	283.742
ENSG00000170634	ACYP2	27.1421	0.208956	0.509576	0.41006	0.681762	0.821708	29.5224	18.6829	29.3173	19.8168	36.5309	35.5592
ENSG00000148848	ADAM12	2236.24	0.160944	0.221222	0.727521	0.466907	0.661515	2478.39	1568.42	2461.17	1609.15	2966.37	2887.46
ENSG00000151694	ADAM17	793.197	1.45763	0.238016	6.12407	9.12146e-10	3.88549e-08	494.411	312.883	490.976	788.601	1453.73	1415.06
ENSG00000135074	ADAM19	882.886	-2.24233	0.431032	-5.20223	1.96909e-07	4.85188e-06	1646.8	1042.16	1635.36	202.121	372.597	362.686
ENSG00000008277	ADAM22	47.0073	-0.0595679	0.691216	-0.0861785	0.931325	0.965722	56.2056	35.5691	55.8151	31.3204	57.7371	56.2013
ENSG00000114948	ADAM23	20.2521	-0.599893	0.637606	-0.940852	NA	NA	24.0518	15.2209	23.8847	9.21597	16.989	16.5371
ENSG00000042980	ADAM28	0.642978	-0.317829	0.665954	-0.477253	0.633182	NA	0.830375	0.525494	0.824606	0.386881	0.713191	0.694219
ENSG00000168615	ADAM9	9533.08	-0.625105	0.293263	-2.13155	0.0330437	0.110844	13555.6	8578.51	13461.4	5104.14	9409.15	9158.86
ENSG00000151388	ADAMTS12	965.632	-1.83415	0.211477	-8.67306	4.20652e-18	6.81281e-16	1760.93	1114.39	1748.7	286.805	528.706	514.642
ENSG00000140470	ADAMTS17	4.79177	-1.57069	0.776168	-2.02364	0.0430071	0.134678	7.85181	4.96893	7.79726	1.53506	2.82979	2.75451
ENSG00000145808	ADAMTS19	0	NA	NA	NA	NA	NA	NA	NA	NA	NA	NA	NA
ENSG00000156140	ADAMTS3	57.1776	-0.546262	0.407057	-1.34198	0.179603	0.36069	79.6937	50.4333	79.1401	31.6929	58.4238	56.8697
ENSG00000049192	ADAMTS6	177.048	0.0392976	0.220055	0.178581	0.858267	0.929682	205.375	129.969	203.948	122.562	225.936	219.926
ENSG00000156218	ADAMTSL3	2.49212	-0.0602486	0.802675	-0.0750597	0.940167	NA	3.01937	1.91077	2.99839	1.68174	3.10018	3.01771
ENSG00000184060	ADAP2	2.14771	-0.649911	0.827508	-0.785384	0.432229	NA	2.86786	1.81489	2.84793	1.06144	1.95669	1.90464
ENSG00000160710	ADAR	2489.22	0.603685	0.221938	2.72006	0.006527	0.0327678	2317.52	1466.62	2301.42	2045.17	3770.14	3669.85
ENSG00000185736	ADARB2	0	NA	NA	NA	NA	NA	NA	NA	NA	NA	NA	NA
ENSG00000164742	ADCY1	4.89447	0.860597	0.723652	1.18924	0.234345	0.430177	3.96482	2.50909	3.93727	4.18088	7.70719	7.50217
ENSG00000143199	ADCY10	1.14141	0.358263	0.774948	0.462306	0.643862	NA	1.13697	0.719518	1.12907	0.8464	1.56028	1.51878
ENSG00000078295	ADCY2	0.785964	-0.42276	0.68561	-0.61662	0.537485	NA	1.01437	0.641931	1.00732	0.439451	0.8101	0.788551
ENSG00000173175	ADCY5	5.83197	-0.800835	0.691527	-1.15807	0.246837	0.445378	8.61419	5.4514	8.55435	2.87157	5.29354	5.15273
ENSG00000155897	ADCY8	0	NA	NA	NA	NA	NA	NA	NA	NA	NA	NA	NA
ENSG00000162104	ADCY9	200.082	-0.291152	0.468175	-0.621887	0.534016	0.716013	258.337	163.486	256.543	122.609	226.021	220.009
ENSG00000148700	ADD3	261.331	-1.92678	0.819389	-2.35148	NA	NA	318.73	201.705	316.516	48.6837	89.7452	87.358
ENSG00000118492	ADGB	0	NA	NA	NA	NA	NA	NA	NA	NA	NA	NA	NA
ENSG00000147576	ADHFE1	57.9506	3.21769	0.39915	8.06134	7.5464e-16	8.9566e-14	12.7095	8.04305	12.6212	68.6637	126.577	123.21
ENSG00000156110	ADK	500.117	-0.24603	0.362	-0.679642	0.496731	0.686168	636.568	402.846	632.146	311.718	574.632	559.347
ENSG00000101126	ADNP	1247.05	1.1372	0.192048	5.92146	3.19091e-09	1.21599e-07	913.303	577.974	906.959	1166.61	2150.58	2093.37
ENSG00000101544	ADNP2	328.942	-0.415724	0.297784	-1.39606	0.162697	0.338978	441.093	279.141	438.028	192.028	353.991	344.574
ENSG00000128271	ADORA2A	10.4309	1.94324	0.659823	2.94509	0.00322861	0.0188503	4.69102	2.96866	4.65843	10.4766	19.3129	18.7992
ENSG00000121933	ADORA3	0.142985	-0.138256	0.577777	-0.239289	0.810881	NA	0.31282	0.197965	0.310646	0.165065	0.304286	0.296192
ENSG00000170222	ADPRM	35.5255	0.0646322	0.371322	0.17406	0.861819	0.931689	40.8279	25.8375	40.5442	24.7966	45.711	44.495
ENSG00000171873	ADRA1D	2.21158	-0.997627	0.828633	-1.20394	0.228612	NA	3.22487	2.04082	3.20246	0.937941	1.72903	1.68304
ENSG00000043591	ADRB1	19.5026	1.52244	0.677	2.2488	0.0245254	0.0889067	11.0958	7.02185	11.0187	18.5113	34.1243	33.2166
ENSG00000130706	ADRM1	559.324	-0.552585	0.434231	-1.27256	0.203174	0.391819	778.144	492.441	772.739	308.102	567.967	552.858
ENSG00000035687	ADSS	608.274	0.653355	0.184484	3.54153	0.00039781	0.00347676	554.607	350.977	550.754	506.576	933.839	908.998
ENSG00000139154	AEBP2	320.324	0.282292	0.301117	0.937482	0.348511	0.551331	338.878	214.455	336.524	239.332	441.193	429.457
ENSG00000196526	AFAP1	476.832	-0.379974	0.374809	-1.01378	0.310688	0.514384	632.715	400.407	628.319	282.361	520.513	506.667
ENSG00000169129	AFAP1L2	49.691	0.064372	0.685743	0.0938719	0.925211	0.962799	56.9414	36.0348	56.5458	34.5768	63.7402	62.0446
ENSG00000172493	AFF1	641.052	0.33185	0.299403	1.10837	0.267701	0.469564	665.825	421.36	661.199	486.672	897.148	873.283
ENSG00000144218	AFF3	126.12	-1.24042	0.440563	-2.81553	0.00486966	0.0261507	205.608	130.117	204.179	50.5377	93.1629	90.6847
ENSG00000157985	AGAP1	286.753	0.353951	0.185423	1.90888	0.0562776	0.163087	295.46	186.979	293.407	219.295	404.255	393.502
ENSG00000166748	AGBL1	1.18603	0.163922	0.783002	0.209351	0.834174	NA	1.3313	0.842501	1.32205	0.866168	1.59672	1.55425
ENSG00000165923	AGBL2	3.57866	0.241023	0.819483	0.294116	0.768669	0.878519	3.78148	2.39307	3.75521	2.59536	4.78437	4.6571
ENSG00000186094	AGBL4	0.142985	-0.138256	0.577777	-0.239289	0.810881	NA	0.31282	0.197965	0.310646	0.165065	0.304286	0.296192
ENSG00000006530	AGK	436.181	0.275334	0.246464	1.11714	0.263935	0.465058	463.135	293.09	459.918	325.515	600.066	584.104
ENSG00000134698	AGO4	198.49	-0.205918	0.217643	-0.946128	0.344083	0.547412	249.671	158.002	247.937	125.707	231.733	225.569
ENSG00000026652	AGPAT4	157.309	0.365976	0.286293	1.27833	0.201135	0.389009	161.118	101.962	159.998	120.585	222.29	216.377
ENSG00000144891	AGTR1	116.684	-0.530781	0.247705	-2.14279	0.0321299	0.108623	162.079	102.57	160.953	65.1515	120.102	116.908
ENSG00000101444	AHCY	1468.68	-0.297643	0.362179	-0.82181	0.411185	0.610971	1899.94	1202.36	1886.74	897.676	1654.81	1610.79
ENSG00000168710	AHCYL1	1275.31	-0.252451	0.180032	-1.40225	0.16084	0.336754	1627.83	1030.16	1616.52	793.585	1462.92	1424.01
ENSG00000158467	AHCYL2	144.37	0.192103	0.248722	0.772361	0.439901	0.636417	157.741	99.8247	156.645	104.653	192.921	187.79
ENSG00000135541	AHI1	395.428	0.0146808	0.295014	0.0497629	0.960311	0.979674	461.57	292.1	458.364	270.793	499.189	485.91
ENSG00000124942	AHNAK	7917.02	0.158763	0.237175	0.669392	0.503245	0.691554	8781.56	5557.32	8720.55	5693.03	10494.7	10215.6
ENSG00000106546	AHR	834.052	-1.21335	0.464406	-2.61268	0.00898343	0.0418437	1347.35	852.657	1337.99	337.448	622.063	605.515
ENSG00000146416	AIG1	174.208	-0.910841	0.354237	-2.57127	0.0101325	0.0458099	266.106	168.402	264.257	82.1946	151.52	147.49
ENSG00000176092	AIM1L	1.87436	0.251905	0.8098	0.311071	0.755747	NA	2.00058	1.26605	1.98669	1.38346	2.55032	2.48248
ENSG00000129474	AJUBA	871.492	0.662413	0.356252	1.85939	0.0629714	0.176889	790.241	500.096	784.751	726.349	1338.98	1303.36
ENSG00000154027	AK5	91.5566	-2.61332	0.531987	-4.91237	8.99841e-07	1.88047e-05	171.714	108.668	170.522	16.2967	30.0419	29.2428
ENSG00000170776	AKAP13	787.678	-1.01347	0.210993	-4.80333	1.5605e-06	3.04807e-05	1234.12	781.001	1225.55	355.02	654.456	637.047
ENSG00000241978	AKAP2	15.431	0.363895	0.588661	0.618175	0.53646	0.717804	15.8547	10.0335	15.7446	11.849	21.8429	21.2618
ENSG00000151320	AKAP6	1.93248	-1.17806	0.805674	-1.46221	0.143684	NA	2.67313	1.69166	2.65456	0.686067	1.26472	1.23108
ENSG00000166452	AKIP1	103.403	-0.538761	0.355741	-1.51448	0.129905	0.293229	143.063	90.5357	142.069	57.1903	105.427	102.622
ENSG00000135334	AKIRIN2	269.787	0.176154	0.299817	0.58754	0.556841	0.733295	297.164	188.057	295.099	194.986	359.444	349.882
ENSG00000106948	AKNA	68.3445	0.256044	0.365272	0.700968	0.483323	0.674812	72.7473	46.0374	72.242	50.4514	93.0039	90.5299
ENSG00000085662	AKR1B1	663.13	-0.500157	0.498233	-1.00386	0.315446	0.519605	909.192	575.373	902.876	373.313	688.178	669.872
ENSG00000165568	AKR1E2	7.48565	0.758497	0.689357	1.1003	0.271203	0.472955	6.39559	4.04739	6.35116	6.28334	11.5829	11.2748
ENSG00000117020	AKT3	694.391	-1.86552	0.203728	-9.15693	5.33969e-20	1.13728e-17	1272.71	805.422	1263.87	202.83	373.904	363.958
ENSG00000225683	AL078585.1	0	NA	NA	NA	NA	NA	NA	NA	NA	NA	NA	NA
ENSG00000224474	AL355490.1	0.284978	-0.274439	0.577777	-0.474992	0.634793	NA	0.457673	0.289634	0.454494	0.219746	0.405087	0.394312
ENSG00000128918	ALDH1A2	0.285971	-0.274439	0.577777	-0.474992	0.634793	NA	0.457673	0.289634	0.454494	0.219746	0.405087	0.394312
ENSG00000184254	ALDH1A3	256.184	3.59817	0.494291	7.27946	3.35163e-13	2.77187e-11	41.4259	26.2159	41.1381	291.346	537.077	522.79
ENSG00000111275	ALDH2	79.0824	0.202207	0.794956	0.254362	0.799216	0.89597	86.0498	54.4558	85.4521	57.491	105.981	103.162
ENSG00000072210	ALDH3A2	508.512	0.487818	0.175747	2.77569	0.00550845	0.0287127	496.53	314.224	493.081	404.365	745.42	725.591
ENSG00000172339	ALG14	69.9792	-1.01766	0.299079	-3.40266	0.000667336	0.00532635	109.711	69.4296	108.949	31.469	58.0111	56.4679
ENSG00000086848	ALG9	73.8893	-0.53727	0.331504	-1.62071	0.105081	0.25391	102.549	64.897	101.837	41.037	75.6491	73.6368
ENSG00000171094	ALK	0.840836	-0.226313	0.682816	-0.331441	0.740312	NA	1.07453	0.680007	1.06707	0.533424	0.983332	0.957175
ENSG00000091542	ALKBH5	1455.58	-0.398264	0.426823	-0.933091	0.350773	0.553742	1939.89	1227.64	1926.41	854.805	1575.78	1533.86
ENSG00000151360	ALLC	0.136259	0.134111	0.577777	0.232115	0.816449	NA	0.284642	0.180133	0.282664	0.181405	0.334408	0.325513
ENSG00000116127	ALMS1	335.558	-0.0097185	0.277698	-0.0349966	0.972082	0.986706	395.087	250.027	392.343	227.901	420.121	408.946
ENSG00000073331	ALPK1	22.6133	0.09943	0.703701	0.141296	0.887636	0.946114	25.7431	16.2913	25.5643	16.0167	29.5257	28.7403
ENSG00000198796	ALPK2	2056.14	0.603272	0.398224	1.5149	0.129796	0.293112	1910.58	1209.09	1897.3	1685.57	3107.24	3024.58
ENSG00000110497	AMBRA1	168.574	-0.294114	0.345878	-0.850339	0.395137	0.595944	217.424	137.594	215.914	102.979	189.836	184.786
ENSG00000101935	AMMECR1	369.069	-0.187134	0.307128	-0.609304	0.542323	0.722231	461.068	291.782	457.865	235.186	433.55	422.017
ENSG00000151743	AMN1	17.0224	-0.351223	0.551536	-0.636809	0.524249	0.708539	22.4136	14.1842	22.2579	10.2038	18.8101	18.3097
ENSG00000114019	AMOTL2	594.037	-0.0439027	0.284931	-0.154082	0.877545	0.941035	708.105	448.117	703.186	398.898	735.342	715.781
ENSG00000133805	AMPD3	5.15075	0.365116	0.81545	0.447748	0.654335	0.802768	5.25687	3.32676	5.22035	3.93204	7.24846	7.05564
ENSG00000196704	AMZ2	340.261	-0.0736008	0.192378	-0.382585	0.702028	0.835704	410.093	259.523	407.244	226.311	417.19	406.092
ENSG00000053900	ANAPC4	223.767	0.712176	0.240414	2.96229	0.00305362	0.018073	198.49	125.612	197.111	188.844	348.122	338.862
ENSG00000214274	ANG	19.4332	-2.04433	0.551095	-3.70957	0.000207614	0.0020289	35.3424	22.366	35.0968	4.9759	9.17275	8.92875
ENSG00000154188	ANGPT1	91.0184	-3.02637	0.801917	-3.77392	NA	NA	129.444	81.917	128.544	9.22639	17.0083	16.5558
ENSG00000136859	ANGPTL2	7.14927	-0.717335	0.662954	-1.08203	NA	NA	8.46438	5.35659	8.40558	2.98975	5.51141	5.36481
ENSG00000029534	ANK1	742.287	-0.363887	0.346493	-1.0502	0.293626	0.497092	979.559	619.904	972.754	442.048	814.886	793.209
ENSG00000145362	ANK2	42.5483	-3.02357	0.780252	-3.87512	0.000106573	0.00116036	65.0493	41.1658	64.5974	4.64555	8.56377	8.33597
ENSG00000151150	ANK3	6.13604	-1.43245	0.798742	-1.79338	NA	NA	7.78344	4.92567	7.72937	1.67472	3.08723	3.00511
ENSG00000131503	ANKHD1	65.1283	0.484431	0.311996	1.55268	0.120499	0.278403	63.865	40.4163	63.4213	51.8885	95.653	93.1086
ENSG00000254996	ANKHD1-EIF4EBP3	5.84569	-0.814279	0.713867	-1.14066	0.254012	0.453325	8.522	5.39306	8.4628	2.81448	5.18832	5.0503
ENSG00000001629	ANKIB1	619.704	0.314764	0.203125	1.54961	0.121236	0.279278	648.741	410.549	644.235	468.603	863.838	840.859
ENSG00000176915	ANKLE2	661.363	0.0501374	0.244686	0.204905	0.837647	0.918095	763.189	482.976	757.887	458.886	845.925	823.423
ENSG00000144504	ANKMY1	33.3931	-0.787365	0.423917	-1.85736	0.0632605	0.177444	49.6702	31.4333	49.3251	16.713	30.8094	29.9898
ENSG00000106524	ANKMY2	164.383	0.533904	0.279079	1.9131	0.0557359	0.162069	157.726	99.8154	156.631	132.619	244.474	237.971
ENSG00000167522	ANKRD11	955.438	-1.43761	0.39599	-3.63043	0.000282951	0.0026296	1614.63	1021.8	1603.42	346.169	638.14	621.165
ENSG00000172932	ANKRD13D	135.15	0.25625	0.400609	0.63965	0.5224	0.707269	144.386	91.3734	143.383	100.149	184.617	179.706
ENSG00000206560	ANKRD28	1131.21	-0.577187	0.261105	-2.21056	0.0270666	0.0955567	1588.06	1004.99	1577.03	618.154	1139.53	1109.21
ENSG00000163046	ANKRD30BL	1.83658	1.35344	0.824063	1.6424	0.100506	NA	1.04495	0.661284	1.03769	1.5506	2.85844	2.7824
ENSG00000164236	ANKRD33B	16.8628	1.60096	0.61221	2.61506	0.0089213	0.0416042	9.33102	5.90504	9.2662	16.4379	30.3022	29.4961
ENSG00000181039	ANKRD34A	7.29195	-0.437841	0.82043	-0.533673	0.593568	0.76073	9.77033	6.18305	9.70246	4.18876	7.7217	7.5163
ENSG00000186352	ANKRD37	108.875	0.304564	0.247176	1.23218	0.217884	0.409979	114.229	72.2889	113.436	81.9296	151.032	147.014
ENSG00000065413	ANKRD44	53.4885	-0.451032	0.393089	-1.1474	0.251214	0.450194	72.5632	45.9209	72.0591	30.8263	56.8263	55.3147
ENSG00000106013	ANKRD7	2.64431	1.02463	0.815391	1.25661	0.208893	NA	1.9558	1.23771	1.94222	2.31073	4.25968	4.14637
ENSG00000156381	ANKRD9	18.3607	0.0535839	0.57963	0.092445	0.926344	0.963205	21.0566	13.3255	20.9103	12.6911	23.3952	22.7728
ENSG00000185046	ANKS1B	57.1126	0.0235841	0.379939	0.0620734	0.950504	0.975036	66.3349	41.9794	65.8741	39.1581	72.1854	70.2652
ENSG00000165138	ANKS6	230.331	-0.018508	0.313947	-0.0589527	0.95299	0.976523	271.689	171.935	269.801	155.768	287.149	279.511
ENSG00000131620	ANO1	3.17628	-0.0855281	0.827476	-0.10336	0.917677	0.959559	3.80678	2.40908	3.78033	2.08349	3.84077	3.7386
ENSG00000160746	ANO10	454.728	-0.302707	0.437618	-0.691716	0.489116	0.679464	589.232	372.889	585.139	277.423	511.411	497.807
ENSG00000047617	ANO2	0.980841	-0.447004	0.782681	-0.571118	0.567919	NA	1.339	0.847371	1.3297	0.570424	1.05154	1.02357
ENSG00000151572	ANO4	0.818147	0.203628	0.692504	0.294046	0.768722	NA	0.910361	0.576112	0.904037	0.608823	1.12233	1.09247
ENSG00000177119	ANO6	561.674	1.47428	0.2178	6.769	1.29679e-11	8.09041e-10	347.695	220.035	345.279	561.024	1034.21	1006.7
ENSG00000169604	ANTXR1	864.296	-1.63714	0.263858	-6.20461	5.48321e-10	2.49278e-08	1523.61	964.202	1513.03	284.463	524.389	510.44
ENSG00000122359	ANXA11	1237.25	0.285172	0.144643	1.97156	0.0486602	0.147393	1309.61	828.776	1300.52	926.762	1708.43	1662.98
ENSG00000182718	ANXA2	6695.55	-0.0301408	0.244994	-0.123027	0.902086	0.953295	7941.83	5025.91	7886.66	4516.76	8326.35	8104.86
ENSG00000138772	ANXA3	1.9741	-0.461874	0.825996	-0.559172	0.576044	NA	2.70468	1.71163	2.68589	1.1404	2.10226	2.04634
ENSG00000164111	ANXA5	6687.15	-0.108256	0.25584	-0.42314	0.672193	0.814532	8143.19	5153.33	8086.62	4387.18	8087.48	7872.35
ENSG00000136250	AOAH	1.73096	1.26848	0.819821	1.54726	0.121801	NA	1.04401	0.660694	1.03676	1.46061	2.69255	2.62092
ENSG00000204306	AP002348.1	0	NA	NA	NA	NA	NA	NA	NA	NA	NA	NA	NA
ENSG00000269089	AP003733.1	3.98621	1.97393	0.814633	2.42309	0.015389	0.0627507	1.63668	1.03576	1.62531	3.73385	6.88311	6.70002
ENSG00000152056	AP1S3	27.2665	0.854736	0.491448	1.73922	0.0819964	0.212728	22.6516	14.3348	22.4942	23.7891	43.8537	42.6872
ENSG00000183020	AP2A2	253.995	-0.0879571	0.302967	-0.29032	0.771572	0.880582	307.109	194.351	304.976	167.801	309.33	301.102
ENSG00000161203	AP2M1	3406.67	-0.408489	0.393272	-1.03869	0.298947	0.502382	4555.69	2883.02	4524.05	1993.27	3674.47	3576.72
ENSG00000185009	AP3M1	586.48	0.208904	0.318788	0.655307	0.51227	0.699454	638.41	404.011	633.975	428.515	789.939	768.926
ENSG00000157823	AP3S2	80.4975	-0.829694	0.366746	-2.26232	0.0236779	0.0866036	120.18	76.0549	119.345	39.269	72.3899	70.4642
ENSG00000166313	APBB1	129.563	0.110749	0.319843	0.346259	0.729148	0.853932	146.439	92.6723	145.422	91.8279	169.279	164.776
ENSG00000163697	APBB2	169.725	-0.671566	0.538963	-1.24603	0.212752	0.403694	243.285	153.96	241.595	88.702	163.516	159.167
ENSG00000113108	APBB3	217.155	-1.03439	0.344523	-3.00237	0.00267884	0.0163464	340.286	215.346	337.922	96.4811	177.857	173.125
ENSG00000169621	APLF	25.9279	0.161791	0.443041	0.365184	0.714974	0.844841	28.7723	18.2082	28.5724	18.6921	34.4577	33.5411
ENSG00000084234	APLP2	5188.85	0.0985103	0.385163	0.255762	0.798134	0.89545	5882.13	3722.45	5841.27	3657.37	6742.12	6562.78
ENSG00000084674	APOB	0	NA	NA	NA	NA	NA	NA	NA	NA	NA	NA	NA
ENSG00000124701	APOBEC2	0.553871	-0.0091414	0.734342	-0.0124484	0.990068	NA	0.709674	0.44911	0.704744	0.409531	0.754944	0.734862
ENSG00000178878	APOLD1	75.343	-1.05637	0.538817	-1.96053	0.0499336	0.149932	117.242	74.1952	116.427	32.7388	60.3519	58.7465
ENSG00000204444	APOM	77.6894	-0.758231	0.302125	-2.50966	0.0120846	0.0524105	114.891	72.7074	114.093	39.447	72.718	70.7837
ENSG00000142192	APP	6263.35	-0.105747	0.20072	-0.526839	0.598305	0.764815	7621.61	4823.26	7568.67	4113.33	7582.65	7380.95
ENSG00000062725	APPBP2	474.541	-0.0234871	0.277853	-0.0845306	0.932635	0.966155	561.304	355.215	557.405	320.706	591.201	575.475
ENSG00000136044	APPL2	98.9699	-0.825307	0.586427	-1.40735	0.159324	0.334814	146.823	92.9157	145.803	48.1208	88.7075	86.3478
ENSG00000198931	APRT	131.04	-1.3494	0.537619	-2.50996	0.0120744	0.0523808	215.205	136.19	213.71	49.0479	90.4166	88.0115
ENSG00000103375	AQP8	0	NA	NA	NA	NA	NA	NA	NA	NA	NA	NA	NA
ENSG00000103569	AQP9	0	NA	NA	NA	NA	NA	NA	NA	NA	NA	NA	NA
ENSG00000172901	AQPEP	3.90722	0.216485	0.813126	0.266237	0.790056	0.890881	4.20715	2.66245	4.17792	2.8388	5.23315	5.09394
ENSG00000186635	ARAP1	268.164	0.349475	0.379395	0.921136	0.356979	0.559733	276.377	174.902	274.457	204.496	376.974	366.946
ENSG00000198576	ARC	3.35099	-1.52365	0.828461	-1.83913	0.0658956	0.182791	4.92999	3.11989	4.89574	0.995774	1.83564	1.78682
ENSG00000095139	ARCN1	1911.07	-0.497798	0.16298	-3.05436	0.00225545	0.0142205	2626.09	1661.89	2607.84	1080.03	1990.97	1938.01
ENSG00000134287	ARF3	896.702	0.680196	0.185693	3.663	0.000249275	0.00236614	808.588	511.707	802.971	752.43	1387.06	1350.16
ENSG00000168374	ARF4	4803.32	-1.68523	0.274984	-6.12848	8.87246e-10	3.80025e-08	8525.1	5395.02	8465.88	1539.48	2837.92	2762.43
ENSG00000165527	ARF6	498.61	-0.43517	0.216737	-2.00783	0.0446616	0.138547	672.129	425.35	667.46	288.691	532.183	518.027
ENSG00000101199	ARFGAP1	735.659	-1.36761	0.35286	-3.87579	0.000106279	0.00115953	1231.55	779.375	1223	277.166	510.938	497.347
ENSG00000066777	ARFGEF1	1596.81	-0.341949	0.279037	-1.22546	0.220402	0.41277	2094.35	1325.39	2079.8	959.605	1768.97	1721.91
ENSG00000164144	ARFIP1	397.728	0.00593191	0.308067	0.0192553	0.984637	0.992064	465.704	294.716	462.469	271.566	500.614	487.298
ENSG00000101246	ARFRP1	159.587	-0.323216	0.420194	-0.769206	0.441771	0.638292	207.928	131.585	206.484	96.515	177.919	173.186
ENSG00000175220	ARHGAP1	334.979	-1.73932	0.312244	-5.57039	2.54176e-08	7.82559e-07	598.828	378.962	594.668	104.158	192.009	186.901
ENSG00000071205	ARHGAP10	491.464	1.78802	0.282796	6.32265	2.5711e-10	1.2731e-08	256.478	162.31	254.696	514.373	948.213	922.989
ENSG00000075884	ARHGAP15	0.244503	0.134111	0.577777	0.232115	0.816449	NA	0.284642	0.180133	0.282664	0.181405	0.334408	0.325513
ENSG00000140750	ARHGAP17	406.58	0.186094	0.203983	0.912301	0.36161	0.564421	446.38	282.487	443.279	294.92	543.666	529.204
ENSG00000146376	ARHGAP18	453.466	0.294199	0.284451	1.03427	0.301011	0.504649	478.36	302.725	475.037	340.641	627.95	611.246
ENSG00000213390	ARHGAP19	251.74	-0.13495	0.56812	-0.237537	0.81224	0.903406	309.097	195.609	306.95	163.475	301.355	293.339
ENSG00000128805	ARHGAP22	28.611	-2.50296	0.788118	-3.17587	NA	NA	44.1904	27.9654	43.8834	4.52733	8.34583	8.12383
ENSG00000225485	ARHGAP23	253.483	-1.13313	0.193699	-5.84996	4.91698e-09	1.78203e-07	407.391	257.813	404.561	107.866	198.844	193.554
ENSG00000138639	ARHGAP24	62.9802	-1.24109	0.648158	-1.9148	0.0555177	0.161627	100.24	63.4356	99.5433	24.627	45.3984	44.1907
ENSG00000163219	ARHGAP25	10.152	-0.801657	0.684633	-1.17093	NA	NA	12.0058	7.59776	11.9224	3.99989	7.37354	7.1774
ENSG00000145819	ARHGAP26	120.545	0.27434	0.292584	0.937643	0.348428	0.551273	128.07	81.0475	127.18	89.9518	165.82	161.409
ENSG00000031081	ARHGAP31	169.069	-2.5833	0.799841	-3.22977	NA	NA	248.621	157.337	246.894	24.0917	44.4114	43.23
ENSG00000134909	ARHGAP32	211.849	0.474927	0.388643	1.22201	0.221703	0.414263	207.578	131.364	206.136	167.544	308.856	300.641
ENSG00000089820	ARHGAP4	1.46622	-0.00783365	0.800594	-0.00978479	0.992193	NA	1.71751	1.08691	1.70557	0.992018	1.82872	1.78008
ENSG00000006740	ARHGAP44	126.825	-0.525758	0.451367	-1.16481	0.244094	0.442122	175.515	111.073	174.295	70.7985	130.512	127.041
ENSG00000047648	ARHGAP6	9.37594	-0.674016	0.731158	-0.921847	0.356608	0.55967	13.4126	8.48801	13.3194	4.88194	8.99954	8.76014
ENSG00000241484	ARHGAP8	0	NA	NA	NA	NA	NA	NA	NA	NA	NA	NA	NA
ENSG00000104728	ARHGEF10	1657.64	0.231314	0.379991	0.608736	0.5427	0.722459	1789.14	1132.24	1776.71	1219.71	2248.45	2188.64
ENSG00000074964	ARHGEF10L	55.4287	-1.91199	0.742939	-2.57355	NA	NA	90.0824	57.0077	89.4566	13.9012	25.626	24.9443
ENSG00000104880	ARHGEF18	174.695	-0.759293	0.609433	-1.2459	0.212801	0.403737	254.584	161.111	252.816	87.3456	161.016	156.733
ENSG00000214944	ARHGEF28	534.807	0.999629	0.338426	2.95376	0.00313932	0.0184467	416.371	263.496	413.479	483.48	891.264	867.556
ENSG00000163947	ARHGEF3	89.7689	-0.822961	0.55818	-1.47436	0.140384	0.308245	133.295	84.3541	132.369	43.7579	80.6647	78.519
ENSG00000183111	ARHGEF37	26.969	-1.93964	0.632733	-3.06549	0.00217312	0.0137856	47.0761	29.7916	46.7491	7.12675	13.1377	12.7882
ENSG00000165801	ARHGEF40	231.231	-0.159135	0.487687	-0.326305	0.744194	0.864132	286.398	181.244	284.408	148.952	274.583	267.279
ENSG00000102606	ARHGEF7	558.399	-0.438849	0.242567	-1.80919	0.0704218	0.190885	753.838	477.059	748.601	322.962	595.359	579.522
ENSG00000117713	ARID1A	1009.61	-1.12134	0.341689	-3.28175	0.00103164	0.00759104	1612.63	1020.53	1601.42	430.484	793.569	772.459
ENSG00000049618	ARID1B	795.993	0.0106862	0.288948	0.0369832	0.970498	0.985843	930.701	588.984	924.235	544.511	1003.77	977.069
ENSG00000189079	ARID2	279.383	-0.18917	0.246992	-0.765895	0.443739	0.640539	349.488	221.17	347.06	178.019	328.166	319.437
ENSG00000150347	ARID5B	610.169	-0.361076	0.31334	-1.15235	0.249179	0.447889	805.23	509.581	799.636	364.087	671.17	653.316
ENSG00000166233	ARIH1	324.242	0.0593854	0.230519	0.257616	0.796703	0.894835	372.19	235.537	369.605	225.227	415.192	404.148
ENSG00000152219	ARL14EP	111.23	-0.296193	0.277312	-1.06809	0.285481	0.489285	143.901	91.0664	142.902	68.0583	125.461	122.124
ENSG00000185305	ARL15	134.749	1.00213	0.265697	3.7717	0.00016214	0.00164983	105.481	66.7524	104.748	122.694	226.178	220.162
ENSG00000213465	ARL2	136.543	0.604752	0.564129	1.07201	0.283716	0.48775	126.214	79.8732	125.337	111.464	205.477	200.011
ENSG00000165997	ARL5B	753.638	1.31968	0.395602	3.33587	0.000850323	0.00652236	499.661	316.205	496.19	724.298	1335.2	1299.68
ENSG00000144746	ARL6IP5	836.822	-0.751287	0.211004	-3.56054	0.000370089	0.0032862	1231.35	779.25	1222.8	424.818	783.124	762.292
ENSG00000177917	ARL6IP6	99.0595	0.404291	0.298013	1.35662	0.174902	0.354316	100.103	63.3493	99.4079	76.9364	141.827	138.054
ENSG00000169126	ARMC4	0.224373	-0.138256	0.577777	-0.239289	0.810881	NA	0.31282	0.197965	0.310646	0.165065	0.304286	0.296192
ENSG00000140691	ARMC5	51.1351	0.361509	0.578655	0.62474	0.532141	0.714254	52.382	33.1494	52.0181	39.0829	72.0467	70.1302
ENSG00000172379	ARNT2	66.193	-2.33278	0.823534	-2.83264	NA	NA	91.3005	57.7786	90.6663	10.5249	19.4019	18.8858
ENSG00000133794	ARNTL	94.8162	-0.47416	0.400186	-1.18485	0.236076	0.432313	129.691	82.0734	128.79	54.219	99.9492	97.2905
ENSG00000029153	ARNTL2	268.313	1.02303	0.305946	3.34383	0.000826315	0.00636963	207.044	131.026	205.606	244.346	450.437	438.455
ENSG00000241685	ARPC1A	1211.15	0.236794	0.190892	1.24046	0.214805	0.406251	1305.57	826.215	1296.5	893.431	1646.98	1603.17
ENSG00000136950	ARPC5L	347.473	0.558514	0.288857	1.93353	0.0531707	0.15675	329.166	208.31	326.88	281.53	518.982	505.177
ENSG00000172995	ARPP21	0.510344	-0.386312	0.580512	-0.665467	0.505752	NA	0.634387	0.401465	0.62998	0.281866	0.519601	0.505779
ENSG00000113369	ARRDC3	1249.83	0.264879	0.330085	0.802457	0.422289	0.62105	1332.47	843.238	1323.21	929.764	1713.96	1668.37
ENSG00000113273	ARSB	391.376	-0.865122	0.229855	-3.76378	0.000167364	0.00169413	592.382	374.883	588.267	188.866	348.162	338.901
ENSG00000141337	ARSG	69.594	-1.07608	0.448234	-2.40071	0.0163634	0.0656394	109.891	69.5437	109.128	30.27	55.8007	54.3164
ENSG00000180801	ARSJ	317.497	-1.58552	0.465275	-3.4077	0.000655127	0.00525318	545.684	345.33	541.893	105.592	194.652	189.474
ENSG00000156219	ART3	0.427963	-0.373222	0.579739	-0.643776	0.519721	NA	0.603158	0.381702	0.598968	0.270433	0.498525	0.485264
ENSG00000111339	ART4	0	NA	NA	NA	NA	NA	NA	NA	NA	NA	NA	NA
ENSG00000117407	ARTN	45.4959	-0.0692188	0.332348	-0.208272	0.835017	0.91648	54.6202	34.5658	54.2408	30.234	55.7344	54.2519
ENSG00000153317	ASAP1	2554.1	0.29857	0.174838	1.7077	0.0876925	0.223479	2688.43	1701.34	2669.75	1920.24	3539.84	3445.68
ENSG00000151693	ASAP2	652.907	-0.531563	0.304608	-1.74507	0.0809729	0.210776	905.325	572.926	899.036	363.721	670.495	652.66
ENSG00000100628	ASB2	1.74916	0.482054	0.828002	0.58219	0.560439	NA	1.72513	1.09173	1.71314	1.39931	2.57953	2.51091
ENSG00000164122	ASB5	3.57517	-0.84814	0.768345	-1.10385	0.269657	0.471505	5.33087	3.37359	5.29384	1.71974	3.17022	3.08589
ENSG00000100325	ASCC2	388.894	-0.445176	0.265719	-1.67536	0.0938633	0.235082	526.452	333.16	522.795	224.557	413.956	402.945
ENSG00000112249	ASCC3	1228.65	-0.10432	0.320932	-0.325054	0.74514	0.864708	1494.05	945.493	1483.67	807.124	1487.88	1448.3
ENSG00000111875	ASF1A	210.186	0.704692	0.237872	2.96248	0.00305169	0.0180696	187.433	118.615	186.131	177.403	327.03	318.331
ENSG00000116539	ASH1L	836.255	0.396071	0.276154	1.43424	0.151505	0.324663	847.276	536.19	841.39	647.491	1193.61	1161.86
ENSG00000108684	ASIC2	0.142985	-0.138256	0.577777	-0.239289	0.810881	NA	0.31282	0.197965	0.310646	0.165065	0.304286	0.296192
ENSG00000126522	ASL	45.2953	-0.868202	0.614175	-1.41361	0.157478	0.332446	67.6852	42.8339	67.215	21.5337	39.696	38.64
ENSG00000166183	ASPG	0	NA	NA	NA	NA	NA	NA	NA	NA	NA	NA	NA
ENSG00000198363	ASPH	3534.64	0.114465	0.227164	0.503887	0.614341	0.775936	3984.66	2521.65	3956.98	2505.12	4618.02	4495.18
ENSG00000174939	ASPHD1	91.0227	-0.301359	0.672836	-0.447894	0.654229	0.802711	117.353	74.2657	116.538	55.3039	101.949	99.2372
ENSG00000106819	ASPN	10.2846	-1.06438	0.746086	-1.42662	NA	NA	12.4036	7.84947	12.3174	3.44442	6.34956	6.18066
ENSG00000169696	ASPSCR1	48.6071	-1.13576	0.494649	-2.2961	0.0216704	0.0810319	77.271	48.9001	76.7342	20.422	37.6466	36.6451
ENSG00000148219	ASTN2	18.9422	-0.314085	0.516527	-0.608072	0.54314	0.722823	24.4762	15.4895	24.3061	11.4334	21.0766	20.516
ENSG00000171456	ASXL1	3834.63	0.473177	0.406873	1.16296	0.244845	0.443045	3762.43	2381.01	3736.29	3033.11	5591.34	5442.61
ENSG00000119778	ATAD2B	140.407	0.130763	0.32878	0.397721	0.690836	0.827513	157.448	99.6391	156.354	100.11	184.547	179.638
ENSG00000128272	ATF4	1440.22	-0.581098	0.289666	-2.0061	0.0448457	0.138924	2024.33	1281.07	2010.26	785.836	1448.64	1410.1
ENSG00000169136	ATF5	182.29	0.287297	0.23869	1.20364	0.228727	0.423345	192.972	122.12	191.632	136.76	252.108	245.402
ENSG00000171681	ATF7IP	340.454	-0.203543	0.34172	-0.595642	0.551415	0.728968	427.774	270.713	424.803	215.736	397.695	387.116
ENSG00000166669	ATF7IP2	0.142985	-0.138256	0.577777	-0.239289	0.810881	NA	0.31282	0.197965	0.310646	0.165065	0.304286	0.296192
ENSG00000126775	ATG14	206.564	0.502217	0.336672	1.49171	0.135775	0.302309	200.203	126.697	198.812	164.677	303.571	295.496
ENSG00000085978	ATG16L1	381.566	1.78686	0.20787	8.59604	8.25152e-18	1.2336e-15	200.302	126.759	198.911	401.388	739.932	720.25
ENSG00000168010	ATG16L2	111.738	0.657667	0.295108	2.22857	0.0258428	0.0920936	102.09	64.6069	101.381	93.5281	172.413	167.827
ENSG00000101844	ATG4A	180.869	0.0787084	0.487398	0.161487	0.87171	0.936814	206.54	130.706	205.105	126.671	233.509	227.298
ENSG00000125703	ATG4C	160.521	0.508457	0.338429	1.5024	0.132993	0.298037	155.23	98.2357	154.152	128.238	236.398	230.109
ENSG00000130734	ATG4D	66.6878	-0.845346	0.555219	-1.52255	0.127872	0.29003	99.4549	62.939	98.764	32.1463	59.2596	57.6833
ENSG00000197548	ATG7	635.187	1.39181	0.276654	5.03086	4.88275e-07	1.0892e-05	408.77	258.686	405.93	622.924	1148.32	1117.77
ENSG00000198513	ATL1	50.2936	-1.9304	0.649975	-2.96996	0.00297838	0.017735	86.4247	54.693	85.8243	13.1677	24.2737	23.628
ENSG00000168874	ATOH8	65.2457	-1.49005	0.544149	-2.73831	0.00617552	0.0312759	109.521	69.309	108.76	22.6426	41.7401	40.6298
ENSG00000133657	ATP13A3	4296.48	-0.644407	0.533941	-1.20689	0.227475	0.421799	6111.34	3867.5	6068.88	2270.55	4185.6	4074.26
ENSG00000163399	ATP1A1	8078.16	0.036772	0.184075	0.199767	0.841663	0.92033	9361.15	5924.11	9296.12	5576.71	10280.3	10006.8
ENSG00000143153	ATP1B1	665.747	0.261748	0.174011	1.50421	0.132528	0.29725	711.148	450.043	706.208	495.146	912.77	888.49
ENSG00000069849	ATP1B3	2907.13	0.279211	0.146455	1.90647	0.0565897	0.163786	3082.77	1950.9	3061.35	2172.56	4004.97	3898.43
ENSG00000070961	ATP2B1	1938.16	0.433484	0.205105	2.11347	0.0345603	0.114475	1934.62	1224.3	1921.18	1517.29	2797.02	2722.61
ENSG00000058668	ATP2B4	3414.93	0.855752	0.225446	3.79582	0.000147157	0.00152128	2848.52	1802.65	2828.73	2993.68	5518.65	5371.85
ENSG00000167863	ATP5H	401.905	0.0384766	0.204414	0.188229	0.850697	0.925392	466.107	294.971	462.869	278.002	512.479	498.846
ENSG00000169020	ATP5I	74.5353	-0.859035	0.553591	-1.55175	0.120722	0.278616	111.427	70.5154	110.653	35.6759	65.7662	64.0167
ENSG00000185883	ATP6V0C	67.3568	-0.688829	0.613007	-1.12369	0.261145	0.461797	96.3002	60.9426	95.6312	34.6935	63.9553	62.254
ENSG00000114573	ATP6V1A	875.251	0.581448	0.293006	1.98443	0.0472084	0.144034	822.249	520.352	816.537	714.523	1317.18	1282.14
ENSG00000250565	ATP6V1E2	10.854	-0.647722	0.740831	-0.874318	0.381945	0.58488	15.4121	9.75337	15.305	5.71291	10.5314	10.2512
ENSG00000213760	ATP6V1G2	34.991	-1.42531	0.498415	-2.85968	0.00424063	0.0234221	58.3991	36.9572	57.9934	12.6277	23.2784	22.6591
ENSG00000254870	ATP6V1G2-DDX39B	0.425976	-0.372301	0.579714	-0.642215	0.520734	NA	0.601607	0.380721	0.597427	0.26991	0.497561	0.484326
ENSG00000132932	ATP8A2	6.00781	-0.0428075	0.72179	-0.0593074	0.952707	0.976523	7.12782	4.51076	7.0783	4.01837	7.4076	7.21055
ENSG00000081923	ATP8B1	2313.56	0.404081	0.267061	1.51307	0.130262	0.293765	2336.83	1478.84	2320.59	1795.75	3310.36	3222.3
ENSG00000104043	ATP8B4	0	NA	NA	NA	NA	NA	NA	NA	NA	NA	NA	NA
ENSG00000054793	ATP9A	106.849	-1.27835	0.689838	-1.85312	NA	NA	169.019	106.962	167.845	40.4662	74.5969	72.6125
ENSG00000107518	ATRNL1	10.5816	-0.619405	0.721023	-0.859064	0.390305	0.591815	14.9673	9.47192	14.8634	5.65802	10.4302	10.1527
ENSG00000124788	ATXN1	304.675	-1.70193	0.580879	-2.92993	0.00339041	0.0195527	520.458	329.366	516.842	92.9036	171.262	166.706
ENSG00000130638	ATXN10	1432.07	0.448476	0.239745	1.87064	0.0613953	0.174018	1421.36	899.49	1411.48	1126.39	2076.42	2021.18
ENSG00000204842	ATXN2	459.625	0.224179	0.283892	0.789662	0.429725	0.627181	497.492	314.832	494.036	337.481	622.125	605.576
ENSG00000163635	ATXN7	314.094	0.839344	0.198051	4.23803	2.25491e-05	0.000309985	264.165	167.174	262.329	274.487	505.999	492.539
ENSG00000087152	ATXN7L3	358.553	-0.0900756	0.179726	-0.501182	0.616243	0.777328	434.09	274.709	431.074	236.834	436.587	424.974
ENSG00000148090	AUH	87.4594	-0.353831	0.377225	-0.937984	0.348253	0.55113	114.733	72.6075	113.936	52.1379	96.1128	93.5561
ENSG00000158321	AUTS2	202.055	-0.353113	0.479192	-0.736892	0.461188	0.656274	265.473	168.002	263.629	120.699	222.5	216.581
ENSG00000105778	AVL9	616.564	-1.08441	0.184346	-5.88246	4.04205e-09	1.4999e-07	981.77	621.303	974.949	268.874	495.652	482.467
ENSG00000126895	AVPR2	1.80909	1.51153	0.801467	1.88596	0.0593005	NA	0.839217	0.53109	0.833387	1.38954	2.56152	2.49338
ENSG00000103126	AXIN1	157.833	-0.155449	0.333506	-0.466105	0.64114	0.793476	195.156	123.502	193.8	101.757	187.583	182.593
ENSG00000168646	AXIN2	68.2024	0.379299	0.340533	1.11384	0.265349	0.466755	69.4206	43.9321	68.9384	52.4383	96.6665	94.0951
ENSG00000167601	AXL	1602.08	-0.419289	0.621207	-0.674959	NA	NA	2142.93	1356.13	2128.04	930.612	1715.52	1669.89
ENSG00000163512	AZI2	517.3	0.0948394	0.229319	0.41357	0.679189	0.819878	586.933	371.434	582.855	364.013	671.035	653.185
ENSG00000155096	AZIN1	2935.82	0.281233	0.196737	1.42949	0.152865	0.325849	3110.17	1968.24	3088.57	2194.95	4046.24	3938.61
ENSG00000166710	B2M	3951.37	0.495704	0.361547	1.37107	0.170354	0.349198	3843.26	2432.17	3816.56	3147.03	5801.35	5647.03
ENSG00000176022	B3GALT6	97.7606	-1.78311	0.280324	-6.36089	2.00588e-10	1.01258e-08	176.118	111.454	174.894	29.7176	54.7825	53.3252
ENSG00000187676	B3GALTL	149.854	0.784452	0.278682	2.81486	0.0048798	0.0261805	129.113	81.7081	128.216	129.15	238.08	231.746
ENSG00000112309	B3GAT2	358.485	-0.1549	0.465207	-0.33297	0.739157	0.86082	443.115	280.421	440.037	231.135	426.083	414.749
ENSG00000176597	B3GNT5	425.834	-0.554638	0.175523	-3.15992	0.00157815	0.0106683	594.302	376.098	590.173	234.976	433.163	421.641
ENSG00000175711	B3GNTL1	43.5708	0.33628	0.442833	0.759384	0.447623	0.643577	45.0305	28.4971	44.7177	33.0154	60.8618	59.2428
ENSG00000086062	B4GALT1	2182.49	-0.329341	0.381929	-0.862309	0.388518	0.591006	2850.51	1803.92	2830.71	1317.53	2428.78	2364.17
ENSG00000158850	B4GALT3	252.6	-1.77036	0.252141	-7.02131	2.1979e-12	1.58208e-10	454.983	287.931	451.822	77.4537	142.781	138.983
ENSG00000158470	B4GALT5	791.918	0.630097	0.157808	3.99282	6.52934e-05	0.000770829	729.981	461.961	724.91	656.099	1209.48	1177.3
ENSG00000156273	BACH1	328.116	-0.267807	0.324896	-0.824284	0.409778	0.609804	421.066	266.467	418.141	203.101	374.403	364.444
ENSG00000112182	BACH2	14.7541	-1.56155	0.550297	-2.83765	0.00454475	0.0247415	25.0786	15.8707	24.9044	4.93413	9.09574	8.85378
ENSG00000002330	BAD	116.539	-0.824149	0.601268	-1.37068	0.170473	0.34924	172.24	109	171.044	56.4964	104.147	101.377
ENSG00000204463	BAG6	1538.35	-0.841694	0.235379	-3.57591	0.00034901	0.00313847	2314.16	1464.49	2298.08	749.89	1382.37	1345.6
ENSG00000181790	BAI1	0.428956	-0.373682	0.579752	-0.644555	0.519215	NA	0.603934	0.382193	0.599738	0.270694	0.499007	0.485733
ENSG00000172530	BANP	63.5743	-0.298131	0.380807	-0.782894	0.433689	0.630502	82.1993	52.019	81.6283	38.8241	71.5697	69.6659
ENSG00000043039	BARX2	11.7911	-1.28465	0.817831	-1.5708	0.116228	0.271992	17.3956	11.0086	17.2747	4.14667	7.64411	7.44077
ENSG00000176788	BASP1	1316.95	0.705348	0.225788	3.12394	0.00178445	0.0117567	1173.4	742.572	1165.25	1111.11	2048.25	1993.77
ENSG00000076108	BAZ2A	970.197	-0.711236	0.327373	-2.17256	0.0298137	0.102645	1410.42	892.571	1400.62	500.294	922.259	897.726
ENSG00000105327	BBC3	9.13239	-1.65128	0.788742	-2.09356	0.0362993	0.118683	14.3619	9.08879	14.2622	2.65527	4.89481	4.76461
ENSG00000140463	BBS4	99.4367	-0.179824	0.276232	-0.650988	0.515054	0.700986	124.249	78.6295	123.386	63.7	117.427	114.303
ENSG00000122507	BBS9	142.839	-0.357822	0.239377	-1.49481	0.134964	0.301097	188.503	119.292	187.194	85.4246	157.475	153.286
ENSG00000114439	BBX	572.182	0.552984	0.375748	1.47169	0.141106	0.309235	543.522	343.962	539.746	463.086	853.668	830.96
ENSG00000050820	BCAR1	460.039	0.295591	0.477235	0.619383	0.535664	0.717321	484.144	306.386	480.781	345.093	636.156	619.234
ENSG00000137936	BCAR3	558.047	-0.0845556	0.180153	-0.469355	0.638816	0.792051	674.484	426.84	669.799	369.401	680.966	662.852
ENSG00000064787	BCAS1	0.421237	-0.143896	0.624728	-0.230334	0.817832	NA	0.590285	0.373556	0.586184	0.310259	0.571942	0.556728
ENSG00000141376	BCAS3	68.7928	-0.26665	0.305109	-0.873951	0.382145	0.58488	88.6015	56.0706	87.986	42.7712	78.8459	76.7485
ENSG00000083123	BCKDHB	179.138	-0.0258778	0.479877	-0.0539259	0.956994	0.978454	212.066	134.204	210.593	120.965	222.992	217.06
ENSG00000142867	BCL10	414.461	0.07733	0.365553	0.211542	0.832464	0.915478	473.199	299.459	469.912	289.936	534.478	520.261
ENSG00000119866	BCL11A	1.0009	-0.500918	0.592362	-0.845629	0.39776	NA	1.21361	0.768019	1.20518	0.498043	0.918109	0.893687
ENSG00000171791	BCL2	30.3555	0.887514	0.462398	1.91937	0.0549372	0.160376	24.8537	15.7284	24.681	26.7017	49.2228	47.9134
ENSG00000171552	BCL2L1	475.168	-0.356727	0.413762	-0.862156	0.388602	0.591018	625.986	396.149	621.637	283.896	523.343	509.422
ENSG00000069399	BCL3	106.433	-0.544487	0.676253	-0.805153	NA	NA	146.911	92.9708	145.89	58.4959	107.833	104.965
ENSG00000113916	BCL6	480.441	1.34958	0.352529	3.82827	0.000129049	0.00135879	314.913	199.289	312.725	466.051	859.134	836.28
ENSG00000106635	BCL7B	230.323	-0.446191	0.394198	-1.1319	0.257679	0.457885	311.839	197.344	309.673	132.921	245.031	238.513
ENSG00000116128	BCL9	132.204	0.0913419	0.544396	0.167786	0.866752	0.93469	150.135	95.0117	149.092	92.888	171.233	166.678
ENSG00000186174	BCL9L	552.641	-1.01281	0.340624	-2.9734	0.0029452	0.0175785	862.784	546.004	856.791	248.31	457.744	445.567
ENSG00000183337	BCOR	325.743	0.164959	0.253338	0.65114	0.514956	0.700953	360.951	228.424	358.443	235.009	433.224	421.7
ENSG00000186716	BCR	347.581	-0.720879	0.217025	-3.32164	0.000894897	0.00677073	507.593	321.225	504.067	178.85	329.698	320.928
ENSG00000100739	BDKRB1	344.667	2.64736	0.509484	5.19617	2.03437e-07	4.99691e-06	103.409	65.4415	102.691	376.248	693.589	675.139
ENSG00000168398	BDKRB2	195.601	-0.265159	0.510107	-0.519811	0.603195	0.768161	250.195	158.333	248.457	120.903	222.877	216.948
ENSG00000176697	BDNF	183.123	-0.483047	0.381397	-1.26652	0.205327	0.394663	250.556	158.562	248.815	104.105	191.911	186.806
ENSG00000178409	BEND3	31.6457	-0.223556	0.401858	-0.556305	0.578002	0.749211	40.1017	25.3779	39.8231	19.9455	36.7682	35.7902
ENSG00000127325	BEST3	1.06223	-0.578759	0.814326	-0.710722	0.477257	NA	1.47446	0.933099	1.46422	0.57331	1.05686	1.02875
ENSG00000170819	BFSP2	0	NA	NA	NA	NA	NA	NA	NA	NA	NA	NA	NA
ENSG00000182492	BGN	671.585	-2.38103	0.828352	-2.87442	NA	NA	864.747	547.246	858.74	96.4068	177.72	172.992
ENSG00000123095	BHLHE41	33.7097	-1.41208	0.682983	-2.06752	0.0386853	0.124659	54.6409	34.5789	54.2613	11.9239	21.9809	21.3962
ENSG00000122870	BICC1	918.584	0.699038	0.249931	2.79692	0.00515916	0.0272677	820.859	519.472	815.157	773.891	1426.62	1388.67
ENSG00000100290	BIK	0	NA	NA	NA	NA	NA	NA	NA	NA	NA	NA	NA
ENSG00000147439	BIN3	200.583	-0.299788	0.305486	-0.981347	0.326422	0.529771	259.469	164.202	257.666	122.411	225.656	219.653
ENSG00000110330	BIRC2	2329.85	1.50999	0.392504	3.84706	0.000119543	0.00127567	1399.05	885.375	1389.33	2314.01	4265.72	4152.25
ENSG00000023445	BIRC3	1296.78	4.91165	0.314136	15.6354	4.17767e-55	2.16515e-51	92.6675	58.6436	92.0237	1619.79	2985.98	2906.55
ENSG00000115760	BIRC6	782.366	0.270961	0.21845	1.24038	0.214836	0.40626	832.303	526.715	826.521	583.215	1075.12	1046.52
ENSG00000166619	BLCAP	509.372	-1.22505	0.284406	-4.3074	1.65184e-05	0.000236273	833.091	527.213	827.304	206.964	381.525	371.376
ENSG00000259040	BLOC1S5-TXNDC5	7.39126	-0.377614	0.700268	-0.539242	0.58972	0.75746	9.72272	6.15292	9.65518	4.34604	8.01165	7.79853
ENSG00000106605	BLVRA	110.299	-1.02794	0.622469	-1.65139	0.0986584	0.24329	169.811	107.463	168.632	48.3621	89.1524	86.7809
ENSG00000168283	BMI1	1133.74	0.771362	0.353566	2.18166	0.0291345	0.101022	979.665	619.971	972.859	971.092	1790.14	1742.53
ENSG00000168487	BMP1	531.153	-1.62544	0.535758	-3.0339	0.00241411	0.0150248	907.268	574.155	900.966	170.769	314.802	306.428
ENSG00000164619	BMPER	66.7163	-0.264808	0.421875	-0.627692	0.530206	0.713305	85.4773	54.0934	84.8835	41.3157	76.1629	74.1369
ENSG00000107779	BMPR1A	385.198	0.769979	0.22217	3.46572	0.000528808	0.00440979	333.729	211.197	331.411	330.492	609.24	593.034
ENSG00000138696	BMPR1B	41.9053	-0.871531	0.402584	-2.16484	0.0303997	0.104155	63.6881	40.3043	63.2456	20.2153	37.2656	36.2743
ENSG00000165733	BMS1	786.549	0.797667	0.324299	2.45967	0.0139066	0.0582804	672.295	425.455	667.625	678.674	1251.09	1217.81
ENSG00000173068	BNC2	677.441	1.10494	0.292693	3.77508	0.000159959	0.00163299	502.455	317.974	498.965	627.621	1156.98	1126.2
ENSG00000113734	BNIP1	81.2376	-0.653578	0.310246	-2.10664	0.0351485	0.115855	116.581	73.7768	115.771	43.0387	79.3391	77.2286
ENSG00000104765	BNIP3L	4161.17	-0.781176	0.373351	-2.09234	0.0364085	0.118924	6150.1	3892.03	6107.38	2078.28	3831.18	3729.27
ENSG00000145919	BOD1	266.971	-0.536774	0.215976	-2.48534	0.0129428	0.0552154	371.032	234.804	368.454	148.527	273.8	266.517
ENSG00000176720	BOK	269.513	-1.19519	0.264675	-4.51567	6.31157e-06	0.000102009	437.723	277.009	434.682	111.018	204.654	199.21
ENSG00000163170	BOLA3	59.8284	-1.24828	0.533764	-2.33864	0.019354	0.0743921	96.8521	61.2918	96.1792	23.6765	43.6461	42.4851
ENSG00000125999	BPIFB1	0	NA	NA	NA	NA	NA	NA	NA	NA	NA	NA	NA
ENSG00000186191	BPIFB4	0	NA	NA	NA	NA	NA	NA	NA	NA	NA	NA	NA
ENSG00000171634	BPTF	694.463	0.359456	0.220711	1.62863	0.103392	0.251117	714.121	451.924	709.161	532.058	980.814	954.724
ENSG00000157764	BRAF	221.726	-0.725271	0.222222	-3.26373	0.00109957	0.00800751	324.308	205.235	322.055	113.922	210.009	204.422
ENSG00000158019	BRE	99.8332	-0.413157	0.325985	-1.26741	0.205009	0.394373	133.862	84.7133	132.932	58.3801	107.62	104.757
ENSG00000100916	BRMS1L	206.283	-0.684218	0.316076	-2.16473	0.0304084	0.104158	297.875	188.507	295.805	107.657	198.459	193.18
ENSG00000185658	BRWD1	498.094	0.828185	0.26549	3.11946	0.00181184	0.0119215	420.662	266.211	417.739	433.732	799.556	778.287
ENSG00000160058	BSDC1	554.235	-1.83266	0.309308	-5.92502	3.12262e-09	1.19533e-07	1002.84	634.637	995.873	163.503	301.407	293.39
ENSG00000164061	BSN	10.2136	-1.32257	0.683854	-1.934	0.0531136	0.156672	16.5234	10.4566	16.4086	3.83658	7.07249	6.88435
ENSG00000095564	BTAF1	1120.42	1.13113	0.398914	2.83552	0.00457514	0.0248895	816.552	516.747	810.88	1038.64	1914.67	1863.74
ENSG00000148925	BTBD10	185.198	-0.645868	0.302769	-2.1332	0.0329083	0.110629	265.348	167.922	263.504	98.4848	181.55	176.721
ENSG00000151136	BTBD11	1.56959	-0.753268	0.798503	-0.94335	0.345502	NA	2.1388	1.35352	2.12394	0.736875	1.35838	1.32225
ENSG00000132640	BTBD3	804.988	0.257194	0.251908	1.02098	0.307263	0.510855	860.534	544.58	854.556	597.27	1101.03	1071.74
ENSG00000183826	BTBD9	186.051	-0.400091	0.264896	-1.51037	0.130949	0.294645	248.176	157.056	246.452	109.219	201.339	195.983
ENSG00000169814	BTD	176.63	-0.516346	0.263097	-1.96257	0.0496965	0.149513	244.177	154.525	242.48	99.1398	182.758	177.896
ENSG00000133639	BTG1	373.327	-0.164826	0.192066	-0.858173	0.390797	0.59209	462.868	292.921	459.652	239.783	442.025	430.267
ENSG00000124508	BTN2A2	88.0722	0.415137	0.36724	1.13042	0.258297	0.45871	88.6769	56.1183	88.0609	68.6687	126.586	123.219
ENSG00000166167	BTRC	244.481	-0.408763	0.333554	-1.22548	0.220395	0.41277	326.967	206.918	324.696	143.032	263.67	256.656
ENSG00000136261	BZW2	691.212	-0.506053	0.197308	-2.56479	0.0103239	0.0464724	952.514	602.789	945.897	389.506	718.028	698.928
ENSG00000148655	C10orf11	13.014	1.4571	0.574588	2.5359	0.0112157	0.049594	7.87887	4.98606	7.82413	12.5625	23.1581	22.542
ENSG00000204740	C10orf112	0.360632	-0.00207259	0.577777	-0.00358718	0.997138	NA	0.416448	0.263545	0.413555	0.241499	0.445188	0.433346
ENSG00000165813	C10orf118	313.982	-0.322207	0.277099	-1.16279	0.244916	0.443095	409.121	258.908	406.279	190.037	350.32	341.001
ENSG00000204161	C10orf128	0	NA	NA	NA	NA	NA	NA	NA	NA	NA	NA	NA
ENSG00000120029	C10orf76	248.274	0.00506617	0.227734	0.022246	0.982252	0.991048	291.026	184.173	289.005	169.604	312.654	304.338
ENSG00000175573	C11orf68	287.83	-0.0379741	0.447133	-0.084928	0.932319	0.966122	342.406	216.688	340.028	193.682	357.041	347.543
ENSG00000183644	C11orf88	0.224373	-0.138256	0.577777	-0.239289	0.810881	NA	0.31282	0.197965	0.310646	0.165065	0.304286	0.296192
ENSG00000180116	C12orf40	0.856919	-0.478456	0.590583	-0.810142	0.417858	NA	1.05896	0.670154	1.05161	0.441399	0.81369	0.792045
ENSG00000111412	C12orf49	163.585	1.46315	0.261032	5.60525	2.07958e-08	6.5057e-07	101.671	64.3415	100.965	162.79	300.094	292.111
ENSG00000182993	C12orf60	642.766	-0.396891	0.512073	-0.775066	0.4383	0.635048	855.608	541.463	849.664	377.379	695.674	677.169
ENSG00000221949	C12orf61	3.31746	0.511314	0.825471	0.619421	0.535639	0.717321	3.20692	2.02947	3.18465	2.65454	4.89347	4.7633
ENSG00000174206	C12orf66	13.7097	0.642117	0.59388	1.08122	0.279598	0.483021	12.6876	8.0292	12.5994	11.4989	21.1974	20.6335
ENSG00000204954	C12orf73	75.9954	-0.147683	0.424399	-0.347983	0.727853	0.8528	93.8108	59.3672	93.1591	49.1785	90.6573	88.2458
ENSG00000235162	C12orf75	263.268	-0.645633	0.729992	-0.884438	NA	NA	370.67	234.575	368.095	137.598	253.653	246.906
ENSG00000174456	C12orf76	63.5013	-0.43059	0.330218	-1.30396	0.192249	0.37803	85.9496	54.3923	85.3525	37.0342	68.2701	66.4541
ENSG00000227051	C14orf132	119.688	-1.75431	0.469848	-3.73378	0.000188628	0.00186802	210.803	133.404	209.338	36.2874	66.8935	65.1141
ENSG00000133943	C14orf159	112.23	-0.152885	0.377134	-0.405385	0.685194	0.823929	138.711	87.7817	137.747	72.4548	133.566	130.013
ENSG00000250021	C15orf38-AP3S2	0.142985	-0.138256	0.577777	-0.239289	0.810881	NA	0.31282	0.197965	0.310646	0.165065	0.304286	0.296192
ENSG00000186073	C15orf41	45.8261	-0.528429	0.385001	-1.37254	0.169896	0.348868	63.742	40.3384	63.2992	25.6645	47.3108	46.0523
ENSG00000175746	C15orf54	0	NA	NA	NA	NA	NA	NA	NA	NA	NA	NA	NA
ENSG00000166780	C16orf45	228.543	-1.23049	0.638237	-1.92795	NA	NA	362.865	229.635	360.344	89.8069	165.553	161.149
ENSG00000185716	C16orf52	89.3625	0.44713	0.283121	1.57929	0.11427	0.268947	88.568	56.0493	87.9527	70.1223	129.266	125.827
ENSG00000103544	C16orf62	405.84	0.179055	0.304868	0.58732	0.556989	0.733295	446.983	282.868	443.878	293.881	541.75	527.339
ENSG00000182831	C16orf72	684.488	0.829285	0.215486	3.84845	0.000118869	0.00127022	577.678	365.578	573.665	596.081	1098.84	1069.61
ENSG00000260456	C16orf95	5.54204	-0.0225739	0.730319	-0.0309097	0.975342	0.987825	6.52026	4.12628	6.47496	3.72777	6.8719	6.6891
ENSG00000258315	C17orf49	12.9467	0.787874	0.568217	1.38657	0.165573	0.342422	11.0881	7.017	11.0111	11.1176	20.4946	19.9494
ENSG00000178927	C17orf62	261.861	-0.0169294	0.206029	-0.0821703	0.934511	0.96704	308.75	195.389	306.605	177.211	326.677	317.987
ENSG00000214226	C17orf67	14.0322	1.16087	0.616709	1.88236	0.0597871	0.170563	9.9056	6.26866	9.83679	12.8622	23.7107	23.08
ENSG00000108666	C17orf75	106.537	0.25309	0.248917	1.01677	0.309265	0.512792	114.456	72.4324	113.661	79.2148	146.027	142.143
ENSG00000167230	C17orf78	0	NA	NA	NA	NA	NA	NA	NA	NA	NA	NA	NA
ENSG00000166845	C18orf54	248.56	-0.425178	0.234982	-1.80941	0.0703878	0.190826	334.198	211.494	331.876	144.541	266.453	259.365
ENSG00000099625	C19orf26	16.2007	-0.891746	0.72244	-1.23435	0.217071	0.409066	24.0386	15.2126	23.8716	7.52397	13.8699	13.501
ENSG00000123144	C19orf43	257.874	0.509208	0.388833	1.30958	0.190338	0.375459	249.439	157.855	247.706	206.173	380.066	369.956
ENSG00000142444	C19orf52	60.7979	0.00455966	0.415857	0.0109645	0.991252	0.995156	71.1275	45.0123	70.6334	41.4371	76.3867	74.3547
ENSG00000104979	C19orf53	373.652	-0.0927783	0.247337	-0.375109	0.707579	0.839661	453.159	286.777	450.011	246.775	454.914	442.813
ENSG00000203709	C1orf132	0.414511	0.117304	0.580643	0.202025	0.839897	NA	0.534655	0.338351	0.530941	0.336795	0.62086	0.604344
ENSG00000162913	C1orf145	4.16513	-0.0333678	0.769425	-0.0433672	0.965409	0.983049	4.82578	3.05395	4.79226	2.73844	5.04813	4.91384
ENSG00000204464	C1orf195	0.136259	0.134111	0.577777	0.232115	0.816449	NA	0.284642	0.180133	0.282664	0.181405	0.334408	0.325513
ENSG00000119280	C1orf198	127.6	0.13647	0.503698	0.270936	0.786441	0.888503	142.827	90.3864	141.835	91.1739	168.073	163.602
ENSG00000213057	C1orf220	2.2002	1.524	0.827547	1.84158	0.0655362	NA	1.10398	0.698644	1.09631	1.84379	3.3989	3.30849
ENSG00000157181	C1orf27	301.226	-0.441947	0.408251	-1.08254	0.279014	0.482281	406.494	257.245	403.67	173.778	320.348	311.827
ENSG00000143612	C1orf43	1228.68	-0.218351	0.250579	-0.871387	0.383543	0.586061	1550.75	981.378	1539.98	774.091	1426.99	1389.03
ENSG00000162642	C1orf52	344.366	-0.304886	0.347112	-0.878351	0.379753	0.58292	446.335	282.459	443.235	209.827	386.802	376.513
ENSG00000117616	C1orf63	361.262	0.0281708	0.257796	0.109276	0.912984	0.958016	419.431	265.433	416.517	248.382	457.876	445.697
ENSG00000162585	C1orf86	137.53	-0.743394	0.558247	-1.33166	0.182973	0.365054	200.105	126.634	198.715	69.4151	127.962	124.558
ENSG00000173918	C1QTNF1	15.3284	-0.826972	0.772262	-1.07084	0.28424	0.488165	22.3244	14.1277	22.1693	7.30829	13.4723	13.114
ENSG00000139178	C1RL	21.0588	-0.0883315	0.548786	-0.160958	0.872126	0.936905	25.6804	16.2516	25.502	14.0278	25.8594	25.1715
ENSG00000182326	C1S	309.3	0.889618	0.61331	1.45052	0.146914	0.317915	250.183	158.326	248.445	269.177	496.211	483.011
ENSG00000166278	C2	8.36172	-0.606024	0.754745	-0.802952	0.422003	0.620688	11.7998	7.46739	11.7178	4.50218	8.29948	8.07871
ENSG00000088854	C20orf194	345.096	0.908957	0.242862	3.74269	0.000182059	0.00181452	280.77	177.682	278.819	306.163	564.392	549.379
ENSG00000160221	C21orf33	121.78	-0.546345	0.257754	-2.11964	0.0340365	0.113222	169.214	107.085	168.038	67.2898	124.044	120.745
ENSG00000241962	C2orf15	90.4508	0.954485	0.29545	3.23062	0.00123523	0.0087722	72.2032	45.6931	71.7016	81.2577	149.793	145.809
ENSG00000119147	C2orf40	0.132635	0.134111	0.577777	0.232115	0.816449	NA	0.284642	0.180133	0.282664	0.181405	0.334408	0.325513
ENSG00000162972	C2orf47	81.5579	0.175135	0.30533	0.573591	0.566245	0.740203	89.5869	56.6941	88.9645	58.7415	108.286	105.406
ENSG00000239605	C2orf61	0.136259	0.134111	0.577777	0.232115	0.816449	NA	0.284642	0.180133	0.282664	0.181405	0.334408	0.325513
ENSG00000173557	C2orf70	0.904153	0.216454	0.773828	0.279719	0.779693	NA	0.989041	0.625904	0.98217	0.667349	1.23021	1.19749
ENSG00000177994	C2orf73	0	NA	NA	NA	NA	NA	NA	NA	NA	NA	NA	NA
ENSG00000205086	C2orf91	0.136259	0.134111	0.577777	0.232115	0.816449	NA	0.284642	0.180133	0.282664	0.181405	0.334408	0.325513
ENSG00000183624	C3orf37	232.402	0.149348	0.27617	0.540784	0.588656	0.756649	259.055	163.94	257.255	166.851	307.579	299.397
ENSG00000181744	C3orf58	232.847	-0.273953	0.46985	-0.583065	0.559849	0.735305	299.199	189.345	297.121	143.705	264.911	257.864
ENSG00000163633	C4orf36	14.9994	0.0649761	0.502027	0.129428	0.897019	0.950512	17.1039	10.8241	16.9851	10.3905	19.1542	18.6447
ENSG00000197536	C5orf56	14.2983	0.534862	0.732128	0.730558	0.465049	0.659424	13.5529	8.57682	13.4588	11.4031	21.0208	20.4616
ENSG00000164241	C5orf63	24.458	-0.94192	0.441081	-2.13548	0.0327218	0.110192	37.5193	23.7437	37.2587	11.342	20.9082	20.352
ENSG00000186577	C6orf1	59.0899	-1.31511	0.565889	-2.32397	0.0201269	0.0767746	96.4695	61.0497	95.7994	22.5155	41.5059	40.4018
ENSG00000204542	C6orf15	0	NA	NA	NA	NA	NA	NA	NA	NA	NA	NA	NA
ENSG00000164385	C6orf195	0.489007	0.270294	0.577777	0.467817	0.639915	NA	0.378935	0.239805	0.376303	0.265406	0.489259	0.476245
ENSG00000112308	C6orf62	2142.78	-1.55274	0.201598	-7.70213	1.33818e-14	1.38707e-12	3736.16	2364.39	3710.21	739.581	1363.37	1327.1
ENSG00000175600	C7orf10	31.3261	-1.3253	0.59033	-2.24501	0.0247676	0.0893919	51.2548	32.4361	50.8988	11.8785	21.8972	21.3147
ENSG00000180354	C7orf41	129.924	-0.29975	0.369223	-0.811839	0.416884	0.615781	168.04	106.342	166.873	79.2791	146.146	142.258
ENSG00000146540	C7orf50	181.365	-0.0379211	0.508929	-0.0745116	0.940603	0.969455	215.502	136.378	214.005	121.903	224.721	218.743
ENSG00000157131	C8A	0	NA	NA	NA	NA	NA	NA	NA	NA	NA	NA	NA
ENSG00000168333	C8orf22	0.894853	-0.33384	0.695855	-0.479755	0.631401	NA	1.1037	0.698466	1.09603	0.508552	0.937482	0.912544
ENSG00000165084	C8orf34	0.714927	-0.44988	0.587218	-0.766121	0.443604	NA	0.903425	0.571723	0.897149	0.3841	0.708063	0.689228
ENSG00000169085	C8orf46	46.3645	1.66937	0.503158	3.31778	0.000907349	0.00683059	25.2125	15.9555	25.0374	46.5722	85.8528	83.569
ENSG00000171060	C8orf74	0	NA	NA	NA	NA	NA	NA	NA	NA	NA	NA	NA
ENSG00000113600	C9	0.890113	-0.182325	0.798762	-0.228259	0.819445	NA	1.06264	0.67248	1.05526	0.543851	1.00255	0.975885
ENSG00000148120	C9orf3	274.35	-0.401531	0.414024	-0.969825	0.332134	0.536076	366.386	231.863	363.84	161.081	296.943	289.044
ENSG00000186354	C9orf47	5.37201	1.26836	0.741772	1.70991	0.087282	0.222907	3.47055	2.1963	3.44644	4.85505	8.94997	8.7119
ENSG00000147894	C9orf72	135.601	0.945734	0.622997	1.51804	0.129005	0.29195	106.504	67.4002	105.765	119.136	219.619	213.777
ENSG00000205549	C9orf92	0	NA	NA	NA	NA	NA	NA	NA	NA	NA	NA	NA
ENSG00000198870	C9orf96	10.9069	1.31901	0.699395	1.88592	0.0593052	0.1695	6.92981	4.38546	6.88167	10.0406	18.5092	18.0169
ENSG00000074410	CA12	388.879	-2.31055	0.59725	-3.86864	NA	NA	694.222	439.331	689.4	81.2707	149.817	145.832
ENSG00000120159	CAAP1	379.856	0.449569	0.487609	0.921985	0.356536	0.559659	375.937	237.908	373.325	298.145	549.612	534.992
ENSG00000135932	CAB39	636.675	1.1884	0.258517	4.59698	4.28667e-06	7.39724e-05	454.072	287.355	450.918	600.963	1107.84	1078.37
ENSG00000148408	CACNA1B	13.8398	-0.474638	0.736497	-0.644453	0.519282	0.704335	18.7301	11.8531	18.6	7.82779	14.43	14.0462
ENSG00000151067	CACNA1C	88.2856	-0.502916	0.547456	-0.918641	0.358283	0.560984	121.246	76.7292	120.404	49.6883	91.5971	89.1606
ENSG00000198216	CACNA1E	1.27552	-0.671054	0.725961	-0.924366	0.355296	NA	1.66822	1.05572	1.65663	0.608452	1.12164	1.09181
ENSG00000153956	CACNA2D1	400.674	-0.870373	0.192714	-4.51639	6.29022e-06	0.000101769	607.314	384.332	603.095	192.923	355.641	346.181
ENSG00000157445	CACNA2D3	20.4812	-3.38115	0.642088	-5.26587	1.3953e-07	3.5506e-06	38.9656	24.659	38.6949	2.17187	4.0037	3.8972
ENSG00000165995	CACNB2	13.6679	-0.808417	0.683301	-1.18311	0.236767	0.433293	20.0473	12.6867	19.908	6.64778	12.2548	11.9288
ENSG00000182389	CACNB4	15.4121	-1.50356	0.817021	-1.8403	NA	NA	23.0014	14.5562	22.8417	4.71105	8.68451	8.45349
ENSG00000166862	CACNG2	0	NA	NA	NA	NA	NA	NA	NA	NA	NA	NA	NA
ENSG00000075461	CACNG4	143.615	-0.941116	0.822436	-1.1443	0.252498	0.451766	196	124.036	194.638	59.2831	109.285	106.378
ENSG00000130433	CACNG6	0.132635	0.134111	0.577777	0.232115	0.816449	NA	0.284642	0.180133	0.282664	0.181405	0.334408	0.325513
ENSG00000182985	CADM1	1485.45	-2.61235	0.823238	-3.17326	NA	NA	1975.74	1250.33	1962.02	187.635	345.893	336.692
ENSG00000175161	CADM2	41.6919	-1.98117	0.8158	-2.4285	0.0151615	0.0619971	61.0549	38.638	60.6307	8.98067	16.5553	16.1149
ENSG00000163618	CADPS	0.754912	0.189321	0.588939	0.321462	0.74786	NA	0.815063	0.515804	0.8094	0.539712	0.994924	0.968458
ENSG00000172137	CALB2	4.57454	-1.03271	0.733708	-1.40752	NA	NA	5.51732	3.49158	5.47899	1.56614	2.88708	2.81028
ENSG00000004948	CALCR	0.837856	-0.318042	0.765057	-0.41571	0.677622	NA	1.11805	0.707549	1.11029	0.520837	0.960129	0.934589
ENSG00000122786	CALD1	5372.3	-1.73594	0.579782	-2.99412	NA	NA	9204.08	5824.71	9140.14	1604.69	2958.14	2879.45
ENSG00000143933	CALM2	3657.73	-0.38851	0.27688	-1.40317	0.160565	0.336403	4865.67	3079.19	4831.87	2158.58	3979.21	3873.36
ENSG00000183166	CALN1	0.428956	-0.373682	0.579752	-0.644555	0.519215	NA	0.603934	0.382193	0.599738	0.270694	0.499007	0.485733
ENSG00000128595	CALU	5532.98	-0.794942	0.428596	-1.85476	0.0636307	0.178225	8193.04	5184.88	8136.12	2742.35	5055.35	4920.87
ENSG00000183049	CAMK1D	172.373	0.337832	0.476637	0.708782	0.47846	0.67109	178.375	112.883	177.136	130.922	241.346	234.926
ENSG00000145349	CAMK2D	934.903	-0.445318	0.318149	-1.39972	0.161598	0.337347	1263.86	799.824	1255.08	539.046	993.696	967.263
ENSG00000162545	CAMK2N1	71.0894	-1.12611	0.758203	-1.48523	NA	NA	108.108	68.4151	107.357	28.7638	53.0241	51.6136
ENSG00000152495	CAMK4	619.548	0.685344	0.530646	1.29153	0.196521	0.383472	553.519	350.289	549.674	516.918	952.904	927.556
ENSG00000143919	CAMKMT	27.1759	-0.925514	0.448049	-2.06565	0.0388612	0.125	41.6086	26.3316	41.3196	12.722	23.4522	22.8283
ENSG00000130559	CAMSAP1	648.774	0.792083	0.32398	2.44485	0.0144912	0.0600023	555.677	351.655	551.817	558.783	1030.08	1002.68
ENSG00000171735	CAMTA1	421.919	0.154437	0.279779	0.551995	0.580952	0.751732	468.504	296.488	465.249	302.819	558.227	543.377
ENSG00000171302	CANT1	466.377	-1.16514	0.210619	-5.532	3.16604e-08	9.46645e-07	755.085	477.848	749.84	195.539	360.462	350.874
ENSG00000162949	CAPN13	0	NA	NA	NA	NA	NA	NA	NA	NA	NA	NA	NA
ENSG00000162909	CAPN2	3525.04	-0.670759	0.356681	-1.88056	0.0600322	0.171074	5068.63	3207.63	5033.42	1849.06	3408.63	3317.96
ENSG00000203697	CAPN8	0	NA	NA	NA	NA	NA	NA	NA	NA	NA	NA	NA
ENSG00000126247	CAPNS1	1446.21	0.0781926	0.297274	0.263032	0.792526	0.892266	1651.98	1045.44	1640.51	1012.8	1867.03	1817.37
ENSG00000135387	CAPRIN1	1596.55	0.28102	0.216393	1.29866	0.194061	0.3802	1692.19	1070.89	1680.44	1194.06	2201.17	2142.61
ENSG00000152611	CAPSL	0.984466	-0.327717	0.716247	-0.457547	0.647278	NA	1.28168	0.811095	1.27277	0.593069	1.09328	1.0642
ENSG00000077549	CAPZB	1555.61	-0.487633	0.2684	-1.81681	0.0692461	0.188553	2130.56	1348.3	2115.75	882.43	1626.7	1583.43
ENSG00000198286	CARD11	0.428956	-0.373682	0.579752	-0.644555	0.519215	NA	0.603934	0.382193	0.599738	0.270694	0.499007	0.485733
ENSG00000213995	CARKD	153.7	-0.172937	0.294009	-0.588203	0.556396	0.733061	191.63	121.271	190.298	98.715	181.975	177.134
ENSG00000142453	CARM1	345.371	-1.39711	0.363392	-3.84465	0.000120724	0.00128475	581.245	367.835	577.207	128.164	236.262	229.977
ENSG00000134905	CARS2	331.395	-0.674828	0.278702	-2.42132	0.0154641	0.0629909	477.51	302.187	474.193	173.708	320.219	311.7
ENSG00000106144	CASP2	292.713	-0.97931	0.223365	-4.38435	1.16333e-05	0.000174253	455.369	288.176	452.206	134.135	247.269	240.691
ENSG00000132906	CASP9	72.527	-0.217995	0.287723	-0.757655	0.448657	0.644647	91.6778	58.0173	91.0409	45.7742	84.3817	82.1371
ENSG00000036828	CASR	0	NA	NA	NA	NA	NA	NA	NA	NA	NA	NA	NA
ENSG00000087589	CASS4	1.03982	-0.602819	0.782278	-0.770594	0.440948	NA	1.34935	0.853923	1.33998	0.515986	0.951187	0.925885
ENSG00000130940	CASZ1	63.5298	0.493457	0.510083	0.967405	0.333342	0.537107	61.5868	38.9746	61.1589	50.3515	92.8197	90.3506
ENSG00000105971	CAV2	1240.36	-0.903386	0.209744	-4.30708	1.65421e-05	0.000236393	1894.24	1198.75	1881.08	588.124	1084.17	1055.33
ENSG00000182533	CAV3	0.549254	-0.00685279	0.584872	-0.0117167	0.990652	NA	0.696198	0.440582	0.691362	0.402392	0.741784	0.722052
ENSG00000078699	CBFA2T2	325.956	-0.32339	0.258744	-1.24984	0.211356	0.401724	424.833	268.851	421.882	197.173	363.476	353.807
ENSG00000110395	CBL	647.623	0.434365	0.277056	1.56779	0.11693	0.27306	646.002	408.815	641.514	506.956	934.54	909.68
ENSG00000139899	CBLN3	27.0419	-0.964069	0.471403	-2.04511	0.0408444	0.129259	41.6837	26.3791	41.3942	12.4089	22.8749	22.2665
ENSG00000122565	CBX3	1459.57	0.439217	0.193412	2.27089	0.0231536	0.0852457	1454.22	920.287	1444.12	1145.06	2110.84	2054.69
ENSG00000048342	CC2D2A	120.827	-0.577624	0.298211	-1.93696	0.0527498	0.156063	169.842	107.482	168.662	66.0909	121.834	118.593
ENSG00000183287	CCBE1	98.9232	-0.669729	0.760932	-0.880143	NA	NA	139.538	88.305	138.568	50.9405	93.9054	91.4075
ENSG00000176476	CCDC101	63.2868	0.381811	0.287348	1.32874	0.183933	0.366312	64.6344	40.9032	64.1854	48.908	90.1587	87.7604
ENSG00000164306	CCDC111	111.407	1.20012	0.272093	4.41071	1.03033e-05	0.000157055	79.0764	50.0427	78.5271	105.511	194.503	189.329
ENSG00000103021	CCDC113	4.84727	-1.43011	0.827475	-1.72828	0.083938	0.216609	7.11959	4.50556	7.07013	1.53437	2.8285	2.75326
ENSG00000151773	CCDC122	19.6783	-0.331961	0.510185	-0.650668	0.515261	0.701071	25.7478	16.2942	25.569	11.8793	21.8987	21.3161
ENSG00000244607	CCDC13	4.50696	1.66902	0.784683	2.127	0.0334199	0.111721	2.33728	1.47912	2.32104	4.31634	7.95688	7.74522
ENSG00000128596	CCDC136	9.17361	-0.902052	0.812063	-1.11082	0.266648	0.468185	13.3996	8.47981	13.3065	4.16416	7.67636	7.47216
ENSG00000185298	CCDC137	174.716	-0.169105	0.272745	-0.620011	0.53525	0.71706	216.737	137.16	215.231	111.946	206.364	200.875
ENSG00000163492	CCDC141	0.132635	0.134111	0.577777	0.232115	0.816449	NA	0.284642	0.180133	0.282664	0.181405	0.334408	0.325513
ENSG00000181982	CCDC149	142.311	-1.75714	0.301684	-5.82445	5.73008e-09	2.03405e-07	255.31	161.57	253.536	43.8626	80.8578	78.7069
ENSG00000164989	CCDC171	55.1887	1.707	0.388605	4.39263	1.11988e-05	0.000168556	29.9278	18.9395	29.7199	56.7428	104.602	101.819
ENSG00000177868	CCDC23	62.3937	0.26085	0.374337	0.696832	0.485908	0.677046	66.5333	42.1049	66.0711	46.2959	85.3435	83.0733
ENSG00000151468	CCDC3	13.4922	-0.482858	0.747541	-0.645928	0.518326	0.703468	18.3219	11.5948	18.1946	7.61369	14.0353	13.662
ENSG00000109881	CCDC34	93.2092	-0.924994	0.486895	-1.89978	0.057462	0.165417	142.263	90.0295	141.274	43.5131	80.2135	78.0798
ENSG00000141519	CCDC40	13.8691	-0.256647	0.58227	-0.44077	0.659379	0.805977	17.8255	11.2807	17.7016	8.66486	15.9731	15.5482
ENSG00000173588	CCDC41	255.789	0.494251	0.514258	0.961094	0.336505	0.540304	248.365	157.175	246.639	203.167	374.526	364.563
ENSG00000152492	CCDC50	1163.03	-0.91786	0.396931	-2.31239	0.0207562	0.0784629	1774.44	1122.94	1762.11	545.428	1005.46	978.714
ENSG00000176155	CCDC57	61.8328	-0.378889	0.501534	-0.755459	0.449974	0.645703	81.83	51.7853	81.2616	36.5456	67.3695	65.5774
ENSG00000108091	CCDC6	709.54	-1.96048	0.302761	-6.47533	9.46033e-11	5.08959e-09	1306.56	826.84	1297.48	194.96	359.395	349.835
ENSG00000135127	CCDC64	1.69487	-0.496545	0.820337	-0.605294	0.544983	NA	2.17712	1.37777	2.162	0.896163	1.65202	1.60807
ENSG00000139537	CCDC65	17.1955	1.03828	0.638411	1.62635	0.103876	0.252078	12.8574	8.13669	12.7681	15.3351	28.2692	27.5173
ENSG00000166510	CCDC68	33.9628	-0.713888	0.802717	-0.88934	0.37382	0.577056	47.7895	30.2431	47.4575	16.9204	31.1917	30.3619
ENSG00000120647	CCDC77	226.667	0.0436132	0.431192	0.101146	0.919435	0.96013	261.881	165.729	260.062	156.752	288.962	281.275
ENSG00000091986	CCDC80	2806.67	-0.473912	0.50323	-0.94174	0.346326	0.549201	3819.3	2417	3792.77	1596.99	2943.94	2865.63
ENSG00000175602	CCDC85B	92.0807	-0.329413	0.70611	-0.466518	0.640845	0.793364	119.9	75.8777	119.067	55.4162	102.156	99.4387
ENSG00000115355	CCDC88A	732.622	1.2758	0.325404	3.92066	8.83067e-05	0.000992764	499.129	315.869	495.662	701.853	1293.82	1259.4
ENSG00000015133	CCDC88C	151.171	0.336437	0.666394	0.504862	0.613656	0.7753	156.255	98.8845	155.17	114.575	211.212	205.594
ENSG00000123106	CCDC91	211.167	-0.00510552	0.250723	-0.0203632	0.983754	0.991712	248.599	157.323	246.872	143.861	265.198	258.143
ENSG00000125633	CCDC93	505.264	1.19142	0.162677	7.32385	2.40953e-13	2.04717e-11	361.019	228.467	358.511	478.809	882.654	859.175
ENSG00000142039	CCDC97	208.279	0.228507	0.28585	0.799395	0.424061	0.622891	225.343	142.606	223.777	153.324	282.643	275.124
ENSG00000006074	CCL18	0	NA	NA	NA	NA	NA	NA	NA	NA	NA	NA	NA
ENSG00000161570	CCL5	45.6417	2.79433	0.428448	6.52199	6.93821e-11	3.83898e-09	12.9747	8.21091	12.8846	52.2703	96.3568	93.7937
ENSG00000100814	CCNB1IP1	192.362	-0.599734	0.25902	-2.3154	0.0205911	0.0780663	271.955	172.104	270.066	104.217	192.118	187.007
ENSG00000118971	CCND2	0.448746	-0.274439	0.577777	-0.474992	0.634793	NA	0.457673	0.289634	0.454494	0.219746	0.405087	0.394312
ENSG00000138764	CCNG2	296.264	-0.212075	0.286828	-0.739379	0.459677	0.654792	373.565	236.407	370.97	187.286	345.249	336.065
ENSG00000134480	CCNH	381.674	0.900652	0.200093	4.50116	6.75822e-06	0.000108215	312.043	197.473	309.875	338.312	623.656	607.066
ENSG00000163660	CCNL1	842.924	1.01048	0.185942	5.43439	5.4984e-08	1.52932e-06	655.251	414.669	650.699	766.607	1413.19	1375.6
ENSG00000152669	CCNO	6.45485	-1.76617	0.826427	-2.13711	0.0325888	0.109792	9.50498	6.01513	9.43895	1.62279	2.9915	2.91192
ENSG00000082258	CCNT2	169.262	-0.665421	0.229327	-2.90163	0.00371231	0.0210356	243.832	154.306	242.138	89.2808	164.583	160.205
ENSG00000184451	CCR10	23.4734	0.859655	0.566576	1.51728	0.129195	0.292179	19.1697	12.1314	19.0366	20.2012	37.2396	36.249
ENSG00000112486	CCR6	2.61779	-1.7046	0.828555	-2.05732	0.0396555	NA	3.80557	2.40831	3.77913	0.678051	1.24994	1.21669
ENSG00000151014	CCRN4L	288.501	1.42499	0.331326	4.30085	1.70142e-05	0.000242249	182.079	115.227	180.815	283.925	523.398	509.475
ENSG00000107771	CCSER2	581.892	0.381383	0.252541	1.51018	0.130996	0.294645	593.169	375.381	589.049	448.71	827.168	805.165
ENSG00000146731	CCT6A	2737.91	0.248358	0.156016	1.59188	0.111412	0.2646	2937.48	1858.95	2917.07	2026.36	3735.47	3636.1
ENSG00000134256	CD101	16.9055	-1.70016	0.815228	-2.08551	NA	NA	21.291	13.4738	21.1431	3.80517	7.01459	6.828
ENSG00000156535	CD109	1545.81	-0.518864	0.249802	-2.07711	0.0377919	0.122516	2135.86	1351.66	2121.03	865.684	1595.83	1553.38
ENSG00000117281	CD160	4.58269	0.489768	0.765545	0.639764	0.522326	0.707265	4.35433	2.75559	4.32408	3.55088	6.54581	6.37169
ENSG00000120217	CD274	32.7324	0.39436	0.413726	0.953191	0.340493	0.544201	33.4104	21.1434	33.1783	25.5021	47.0114	45.7609
ENSG00000174059	CD34	2.96123	-0.608048	0.683373	-0.889775	NA	NA	3.67019	2.32264	3.6447	1.39839	2.57784	2.50927
ENSG00000026508	CD44	8274.52	-0.0815162	0.272491	-0.299152	0.764824	0.875978	9986.81	6320.05	9917.43	5481.1	10104	9835.27
ENSG00000196352	CD55	457.56	-0.78305	0.411351	-1.90361	0.0569616	0.164525	676.346	428.019	671.648	228.259	420.78	409.587
ENSG00000116815	CD58	288.275	-0.550452	0.376221	-1.46311	0.143438	0.312699	401.421	254.035	398.632	159.176	293.43	285.625
ENSG00000135404	CD63	2196.04	-0.33619	0.165665	-2.02934	0.0424238	0.133227	2876.48	1820.35	2856.5	1323.24	2439.3	2374.41
ENSG00000085117	CD82	203.433	0.638301	0.612533	1.04207	0.29738	0.500559	185.172	117.184	183.886	167.38	308.553	300.346
ENSG00000112149	CD83	204.031	1.89136	0.433968	4.3583	1.31075e-05	0.000193399	98.9598	62.6257	98.2723	213.204	393.028	382.573
ENSG00000066294	CD84	0.141992	-0.138256	0.577777	-0.239289	0.810881	NA	0.31282	0.197965	0.310646	0.165065	0.304286	0.296192
ENSG00000153563	CD8A	0	NA	NA	NA	NA	NA	NA	NA	NA	NA	NA	NA
ENSG00000153283	CD96	1.26371	-0.277075	0.735089	-0.376928	0.706227	NA	1.63148	1.03246	1.62014	0.781903	1.44139	1.40304
ENSG00000102181	CD99L2	1008.12	-0.378519	0.305925	-1.2373	0.215977	0.407872	1336.77	845.963	1327.49	597.161	1100.83	1071.54
ENSG00000140326	CDAN1	109.119	-0.146638	0.450746	-0.325322	0.744937	0.864607	134.542	85.1435	133.607	70.5821	130.114	126.652
ENSG00000151465	CDC123	898.029	0.936806	0.3203	2.92478	0.003447	0.0198447	720.335	455.857	715.331	800.794	1476.21	1436.94
ENSG00000004897	CDC27	965.258	-0.414723	0.297229	-1.3953	0.162926	0.339203	1293.69	818.696	1284.7	563.591	1038.94	1011.31
ENSG00000105401	CDC37	866.756	-0.282955	0.303645	-0.931861	0.351408	0.554015	1116.14	706.34	1108.39	532.748	982.085	955.961
ENSG00000070831	CDC42	2069.54	0.0254666	0.157395	0.161801	0.871463	0.936764	2407.88	1523.8	2391.15	1423.25	2623.66	2553.87
ENSG00000143776	CDC42BPA	1005.52	0.537547	0.280605	1.91567	0.0554067	0.161474	961.722	608.616	955.041	810.676	1494.43	1454.67
ENSG00000198752	CDC42BPB	771.939	0.2204	0.247118	0.891882	0.372456	0.575596	836.54	529.396	830.729	565.996	1043.38	1015.62
ENSG00000149798	CDC42EP2	51.4092	-1.5437	0.736164	-2.09694	NA	NA	82.361	52.1213	81.7889	16.406	30.2434	29.4389
ENSG00000179604	CDC42EP4	221.966	0.735196	0.277941	2.64515	0.00816556	0.0388727	195.132	123.487	193.776	188.636	347.737	338.487
ENSG00000158985	CDC42SE2	416.806	0.455712	0.174866	2.60607	0.00915879	0.0424317	412.407	260.988	409.542	328.465	605.503	589.396
ENSG00000146670	CDCA5	631.992	-0.583902	0.367081	-1.59066	0.111686	0.264924	887.792	561.83	881.625	343.969	634.084	617.217
ENSG00000164649	CDCA7L	138.916	0.0989837	0.578591	0.171077	0.864163	0.933121	157.306	99.5496	156.213	97.8413	180.364	175.566
ENSG00000163814	CDCP1	1255.94	0.834539	0.824956	1.01162	0.311722	0.515499	992.458	628.067	985.563	1027.81	1894.7	1844.3
ENSG00000039068	CDH1	58.5753	1.16589	0.632222	1.84412	0.0651662	0.181248	41.0707	25.9912	40.7854	53.5156	98.6525	96.0283
ENSG00000140937	CDH11	1021.92	-1.90329	0.424443	-4.48421	7.31853e-06	0.000115992	1840.59	1164.8	1827.8	285.752	526.765	512.752
ENSG00000154162	CDH12	0.663109	0.0494554	0.661365	0.0747778	0.940392	NA	0.75277	0.476383	0.747541	0.452407	0.833983	0.811798
ENSG00000140945	CDH13	421.394	-1.38915	0.779588	-1.7819	NA	NA	498.663	315.574	495.199	110.563	203.816	198.395
ENSG00000079112	CDH17	0.274627	-0.00207259	0.577777	-0.00358718	0.997138	NA	0.416448	0.263545	0.413555	0.241499	0.445188	0.433346
ENSG00000170558	CDH2	881.701	-1.484	0.621225	-2.38882	NA	NA	1453.29	919.698	1443.19	301.72	556.201	541.406
ENSG00000101542	CDH20	0.142985	-0.138256	0.577777	-0.239289	0.810881	NA	0.31282	0.197965	0.310646	0.165065	0.304286	0.296192
ENSG00000107736	CDH23	0.635259	-0.068907	0.738397	-0.0933197	0.92565	NA	0.775971	0.491066	0.770581	0.429618	0.791972	0.770905
ENSG00000179242	CDH4	1.62327	0.128753	0.825166	0.156032	0.876007	NA	1.75334	1.10958	1.74116	1.11328	2.05226	1.99767
ENSG00000179776	CDH5	0.136259	0.134111	0.577777	0.232115	0.816449	NA	0.284642	0.180133	0.282664	0.181405	0.334408	0.325513
ENSG00000128536	CDHR3	29.6416	-1.04727	0.527901	-1.98383	0.0472744	0.144179	46.4201	29.3765	46.0976	13.0445	24.0466	23.407
ENSG00000167258	CDK12	672.879	-0.661133	0.320499	-2.06283	0.0391291	0.125602	965.512	611.014	958.805	354.582	653.648	636.261
ENSG00000065883	CDK13	376.871	-0.440679	0.21119	-2.08665	0.0369198	0.12036	509.321	322.319	505.783	217.928	401.737	391.05
ENSG00000058091	CDK14	163.296	-1.75645	0.501065	-3.50545	0.000455844	0.00390925	285.728	180.82	283.743	49.1119	90.5347	88.1264
ENSG00000059758	CDK17	291.85	-0.671929	0.236297	-2.84359	0.0044609	0.0243447	420.291	265.977	417.371	153.2	282.414	274.902
ENSG00000176749	CDK5R1	22.9675	0.623668	0.473505	1.31713	0.187794	0.37181	21.3423	13.5063	21.194	19.0969	35.204	34.2675
ENSG00000101391	CDK5RAP1	350.148	0.382428	0.36743	1.04082	0.29796	0.501264	356.423	225.559	353.947	269.816	497.388	484.157
ENSG00000136861	CDK5RAP2	930.927	-0.126819	0.466088	-0.272092	0.785551	0.888015	1140.34	721.654	1132.42	606.511	1118.06	1088.32
ENSG00000105810	CDK6	1471.71	-0.042233	0.23898	-0.176722	0.859727	0.930204	1752.64	1109.14	1740.47	988.462	1822.17	1773.69
ENSG00000132964	CDK8	241.457	0.73643	0.302139	2.43739	0.0147938	0.0609148	212.055	134.197	210.582	205.171	378.219	368.158
ENSG00000145996	CDKAL1	178.037	0.180064	0.230604	0.780833	0.434901	0.631593	195.983	124.026	194.622	128.945	237.701	231.378
ENSG00000100490	CDKL1	25.8993	-1.21024	0.567366	-2.13309	0.0329175	0.110636	41.8107	26.4595	41.5202	10.4942	19.3453	18.8307
ENSG00000129757	CDKN1C	10.3118	1.16202	0.651469	1.78369	0.0744747	0.198228	7.23438	4.5782	7.18413	9.40118	17.3305	16.8695
ENSG00000147883	CDKN2B	447.913	-0.0648306	0.177781	-0.364666	0.71536	0.845008	537.531	340.171	533.797	298.447	550.167	535.533
ENSG00000140743	CDR2	287.806	-1.08801	0.242171	-4.49272	7.03198e-06	0.000111793	459.076	290.521	455.886	125.413	231.19	225.04
ENSG00000091527	CDV3	1861.08	1.67597	0.183008	9.15792	5.29066e-20	1.13728e-17	1037.9	656.825	1030.69	1925.99	3550.44	3455.99
ENSG00000153046	CDYL	401.34	0.509416	0.225004	2.26403	0.0235722	0.086337	388.991	246.169	386.288	321.565	592.783	577.015
ENSG00000166446	CDYL2	0.928901	0.700382	0.776168	0.902358	0.366867	NA	0.774522	0.490148	0.769142	0.730886	1.34734	1.3115
ENSG00000172216	CEBPB	351.456	1.33811	0.308122	4.34279	1.40683e-05	0.000204999	232.112	146.89	230.5	340.792	628.227	611.516
ENSG00000221869	CEBPD	70.9217	0.476826	0.553931	0.860804	0.389346	0.591244	69.2109	43.7994	68.7301	55.9362	103.115	100.372
ENSG00000149187	CELF1	892.884	1.49597	0.165315	9.0492	1.44023e-19	2.69792e-17	547.656	346.578	543.851	897.054	1653.66	1609.67
ENSG00000101489	CELF4	1.86529	0.240436	0.828352	0.290259	0.771618	NA	2.0594	1.30327	2.04509	1.41286	2.60451	2.53523
ENSG00000166451	CENPN	428.264	0.0461009	0.189298	0.243537	0.80759	0.900391	494.592	312.997	491.156	296.554	546.678	532.136
ENSG00000188312	CENPP	236.441	0.00722282	0.311858	0.0231606	0.981522	0.990762	276.839	175.195	274.916	161.578	297.858	289.935
ENSG00000154240	CEP112	53.468	-0.309689	0.417492	-0.741785	0.458218	0.653253	69.5728	44.0284	69.0895	32.5982	60.0926	58.4941
ENSG00000168944	CEP120	322.126	0.514206	0.264848	1.94151	0.0521963	0.154837	311.094	196.873	308.933	258.026	475.653	463
ENSG00000110274	CEP164	308.96	-0.186243	0.188342	-0.988855	0.322734	0.52681	385.821	244.163	383.141	196.925	363.019	353.362
ENSG00000126001	CEP250	550.108	0.71422	0.192636	3.70762	0.00020922	0.00204075	488.706	309.272	485.311	465.617	858.334	835.502
ENSG00000135837	CEP350	881.589	0.602124	0.36601	1.6451	0.0999487	0.245489	819.991	518.923	814.294	722.846	1332.52	1297.07
ENSG00000183137	CEP57L1	300.844	0.341955	0.409564	0.834923	0.403761	0.604262	311.011	196.82	308.85	228.925	422.008	410.783
ENSG00000111860	CEP85L	71.5807	0.564818	0.282074	2.00238	0.0452442	0.139658	67.5861	42.7712	67.1166	58.0583	107.027	104.18
ENSG00000121289	CEP89	394.254	0.420509	0.242067	1.73716	0.0823591	0.213527	395.775	250.462	393.025	307.619	567.076	551.992
ENSG00000143418	CERS2	1781.46	0.584358	0.210216	2.7798	0.00543922	0.0283979	1672.02	1058.12	1660.41	1455.9	2683.86	2612.46
ENSG00000139624	CERS5	227.799	0.0408535	0.21774	0.187625	0.851171	0.925455	263.667	166.859	261.835	157.519	290.376	282.652
ENSG00000172292	CERS6	533.88	0.452579	0.219438	2.06244	0.0391659	0.125686	529.128	334.853	525.452	420.513	775.189	754.568
ENSG00000243649	CFB	23.0152	0.598407	0.423815	1.41195	0.157963	0.333154	21.3893	13.536	21.2407	18.8068	34.669	33.7468
ENSG00000153774	CFDP1	147.559	-0.115079	0.241134	-0.477243	0.633189	0.788154	180.068	113.954	178.817	96.5547	177.992	173.258
ENSG00000003402	CFLAR	217.114	0.722228	0.268162	2.69325	0.00707595	0.0349149	192.319	121.707	190.983	184.253	339.658	330.623
ENSG00000106554	CHCHD3	597.117	0.138713	0.22677	0.611688	0.540744	0.721116	667.268	422.274	662.633	426.615	786.438	765.518
ENSG00000163528	CHCHD4	284.331	0.713416	0.381491	1.87008	0.0614732	0.174096	251.759	159.323	250.011	239.732	441.929	430.174
ENSG00000159685	CHCHD6	80.3423	-1.18173	0.387788	-3.04736	0.00230864	0.0144952	129.867	82.1847	128.964	33.2461	61.287	59.6567
ENSG00000173575	CHD2	911.403	0.801218	0.142873	5.6079	2.04795e-08	6.41967e-07	779.728	493.443	774.312	789.066	1454.59	1415.9
ENSG00000116254	CHD5	142.597	-1.70662	0.780203	-2.1874	0.0287132	0.100007	221.939	140.452	220.397	39.4885	72.7944	70.858
ENSG00000124177	CHD6	675.112	-0.0265023	0.243737	-0.108733	0.913414	0.958045	799.596	506.016	794.041	455.903	840.427	818.071
ENSG00000171316	CHD7	904.017	0.450469	0.668551	0.6738	0.500439	0.689117	891.177	563.972	884.986	707.21	1303.7	1269.02
ENSG00000100888	CHD8	942.556	0.527519	0.310315	1.69995	0.0891409	0.225911	905.127	572.8	898.84	757.684	1396.74	1359.59
ENSG00000072609	CHFR	179.51	-0.317397	0.268727	-1.18111	0.237559	0.434263	233.272	147.624	231.651	108.717	200.412	195.081
ENSG00000109220	CHIC2	118.799	-0.0304579	0.318175	-0.0957271	0.923737	0.962167	141.091	89.2883	140.111	80.2254	147.89	143.956
ENSG00000177830	CHID1	341.545	-0.815903	0.255295	-3.19593	0.00139383	0.00967469	510.29	322.932	506.745	168.339	310.322	302.067
ENSG00000110721	CHKA	307.872	-0.28244	0.380857	-0.741591	0.458335	0.6533	396.215	250.741	393.463	189.185	348.751	339.474
ENSG00000147457	CHMP7	998.754	0.116332	0.240759	0.483188	0.628962	0.785717	1124.93	711.903	1117.12	708.151	1305.43	1270.7
ENSG00000106069	CHN2	11.0023	0.632428	0.795407	0.7951	0.426556	0.624784	9.89115	6.25951	9.82244	8.90443	16.4147	15.9781
ENSG00000111666	CHPT1	122.774	-0.726017	0.276076	-2.62978	0.00854411	0.0402557	179.792	113.779	178.543	63.1243	116.365	113.27
ENSG00000133019	CHRM3	6.471	-0.891262	0.688802	-1.29393	0.195689	0.382473	9.57792	6.06129	9.51138	2.99885	5.52818	5.38112
ENSG00000175344	CHRNA7	0.142985	-0.138256	0.577777	-0.239289	0.810881	NA	0.31282	0.197965	0.310646	0.165065	0.304286	0.296192
ENSG00000171310	CHST11	342.503	2.61329	0.448288	5.82948	5.55992e-09	1.99184e-07	107.107	67.7815	106.363	380.605	701.62	682.957
ENSG00000175040	CHST2	85.1359	-2.04783	0.771478	-2.65442	NA	NA	134.601	85.1807	133.666	18.9046	34.8495	33.9224
ENSG00000122863	CHST3	744.947	-0.000376262	0.209577	-0.00179534	0.998568	0.999339	874.684	553.534	868.607	507.829	936.149	911.247
ENSG00000168802	CHTF8	266.574	0.206594	0.274648	0.752212	0.451924	0.647558	290.622	183.917	288.603	194.76	359.026	349.476
ENSG00000160679	CHTOP	609.269	-0.0735695	0.266683	-0.275868	0.782649	0.886474	733.036	463.894	727.944	404.537	745.738	725.901
ENSG00000213341	CHUK	609.085	0.131927	0.350291	0.37662	0.706456	0.838855	681.892	431.528	677.155	433.919	799.902	778.624
ENSG00000125954	CHURC1-FNTB	0.601511	0.162599	0.653195	0.248929	0.803416	NA	0.57033	0.360927	0.566368	0.370726	0.683409	0.665229
ENSG00000185043	CIB1	345.286	-0.185639	0.224814	-0.825747	0.408948	0.609035	431.699	273.196	428.7	220.434	406.355	395.546
ENSG00000136425	CIB2	23.7169	-0.761878	0.551231	-1.38214	0.166929	0.344355	34.7244	21.975	34.4832	11.8923	21.9227	21.3395
ENSG00000179583	CIITA	37.7739	-0.553388	0.383692	-1.44227	0.149225	0.321574	52.9616	33.5162	52.5937	20.9582	38.6351	37.6074
ENSG00000099622	CIRBP	290.791	-0.793754	0.271708	-2.92135	0.00348514	0.0200395	432.083	273.44	429.082	144.745	266.828	259.73
ENSG00000141076	CIRH1A	899.286	1.14822	0.294573	3.89792	9.70216e-05	0.00107366	653.014	413.253	648.478	840.528	1549.46	1508.24
ENSG00000164442	CITED2	781.285	0.0898415	0.335851	0.267504	0.789081	0.890446	888.587	562.333	882.415	549.193	1012.4	985.47
ENSG00000136026	CKAP4	1550.57	-1.81417	0.549839	-3.29945	0.000968756	0.00721826	2698.68	1707.83	2679.93	445.669	821.562	799.708
ENSG00000074054	CLASP1	401.206	-0.236056	0.190736	-1.23761	0.215862	0.407758	509.705	322.562	506.164	251.327	463.304	450.98
ENSG00000105205	CLC	0	NA	NA	NA	NA	NA	NA	NA	NA	NA	NA	NA
ENSG00000171365	CLCN5	298.143	5.41487e-05	0.402868	0.000134408	0.999893	0.999893	349.849	221.399	347.419	203.178	374.546	364.582
ENSG00000013297	CLDN11	18.0556	-0.372753	0.627528	-0.594003	0.55251	0.729796	23.777	15.047	23.6118	10.6641	19.6586	19.1357
ENSG00000159261	CLDN14	0.285971	-0.274439	0.577777	-0.474992	0.634793	NA	0.457673	0.289634	0.454494	0.219746	0.405087	0.394312
ENSG00000113946	CLDN16	19.3994	4.28307	0.671934	6.37424	1.83871e-10	9.37322e-09	1.95175	1.23515	1.93819	22.0667	40.6785	39.5964
ENSG00000038532	CLEC16A	203.206	-1.12899	0.224708	-5.02423	5.05445e-07	1.12106e-05	326.947	206.905	324.675	86.8157	160.039	155.782
ENSG00000198178	CLEC4C	0.142985	-0.138256	0.577777	-0.239289	0.810881	NA	0.31282	0.197965	0.310646	0.165065	0.304286	0.296192
ENSG00000213719	CLIC1	2408.35	0.189186	0.376347	0.50269	0.615182	0.776746	2641.42	1671.6	2623.07	1748.91	3224	3138.24
ENSG00000169504	CLIC4	1940.77	0.0867263	0.427031	0.203091	0.839064	0.918676	2209.63	1398.34	2194.28	1362.72	2512.09	2445.27
ENSG00000130779	CLIP1	1075.09	0.252839	0.160797	1.57241	0.115856	0.271408	1151.77	728.886	1143.77	796.998	1469.21	1430.13
ENSG00000106665	CLIP2	87.666	-2.25687	0.678907	-3.32428	NA	NA	150.384	95.169	149.339	18.2724	33.6839	32.7879
ENSG00000013441	CLK1	183.051	-0.236891	0.243138	-0.974308	0.329904	0.533619	232.508	147.14	230.893	114.579	211.219	205.601
ENSG00000113240	CLK4	186.811	0.788841	0.239296	3.29651	0.000978941	0.00726814	160.511	101.578	159.396	161.046	296.877	288.98
ENSG00000165959	CLMN	78.9862	1.01215	0.561679	1.80201	0.0715436	0.193084	60.4166	38.234	59.9969	70.7659	130.452	126.982
ENSG00000109684	CLNK	0	NA	NA	NA	NA	NA	NA	NA	NA	NA	NA	NA
ENSG00000074201	CLNS1A	485.691	0.541379	0.233167	2.32185	0.0202413	0.0770226	463.803	293.513	460.581	391.998	722.623	703.401
ENSG00000134852	CLOCK	630.817	0.808721	0.238701	3.38801	0.000704028	0.00555935	537.455	340.123	533.721	546.728	1007.86	981.047
ENSG00000162129	CLPB	370.568	0.59236	0.250365	2.36598	0.0179822	0.0705139	346.375	219.2	343.969	303.281	559.078	544.206
ENSG00000104853	CLPTM1	1018.83	-0.220728	0.281753	-0.783411	0.433386	0.630276	1287.29	814.649	1278.35	641.52	1182.6	1151.14
ENSG00000049656	CLPTM1L	1348.27	0.107542	0.269103	0.399631	0.689429	0.826846	1523.39	964.061	1512.81	953.155	1757.08	1710.34
ENSG00000166855	CLPX	243.091	1.06368	0.224536	4.73722	2.16673e-06	4.05394e-05	184.341	116.659	183.061	223.769	412.504	401.531
ENSG00000158258	CLSTN2	87.575	-3.17741	0.815209	-3.89766	NA	NA	116.499	73.7251	115.69	7.47837	13.7859	13.4192
ENSG00000141367	CLTC	5453.47	-0.315106	0.199927	-1.57611	0.115001	0.270216	7095.97	4490.61	7046.68	3312.34	6106.08	5943.66
ENSG00000132361	CLUH	1024.99	0.414642	0.374062	1.10848	0.267653	0.469532	1029.75	651.665	1022.59	797.131	1469.46	1430.37
ENSG00000177182	CLVS1	332.429	-0.646173	0.253367	-2.55035	0.0107616	0.048012	475.74	301.067	472.435	176.535	325.431	316.775
ENSG00000111726	CMAS	271.562	0.389246	0.213614	1.82219	0.068426	0.187337	275.882	174.589	273.965	209.835	386.817	376.527
ENSG00000153815	CMIP	378.134	-0.250518	0.438305	-0.57156	0.56762	0.741252	482.177	305.141	478.828	235.382	433.911	422.369
ENSG00000184220	CMSS1	448.427	-0.316887	0.261598	-1.21135	0.225761	0.419822	584.063	369.618	580.006	272.3	501.967	488.614
ENSG00000153551	CMTM7	269.603	-0.138573	0.293821	-0.471624	0.637195	0.79105	332.162	210.205	329.854	175.232	323.029	314.437
ENSG00000169714	CNBP	1357.02	-0.272652	0.330441	-0.825115	0.409306	0.609335	1742.48	1102.71	1730.38	837.669	1544.19	1503.11
ENSG00000144191	CNGA3	0.571942	-0.416524	0.583541	-0.713787	0.475359	NA	0.749007	0.474001	0.743804	0.325896	0.600768	0.584787
ENSG00000070729	CNGB1	0	NA	NA	NA	NA	NA	NA	NA	NA	NA	NA	NA
ENSG00000100528	CNIH	804.642	0.662402	0.293367	2.25793	0.0239498	0.0873702	729.828	461.864	724.758	670.815	1236.6	1203.71
ENSG00000064666	CNN2	1912.91	-0.484892	0.24905	-1.94697	0.0515387	0.153363	2617.9	1656.71	2599.71	1086.34	2002.6	1949.33
ENSG00000117519	CNN3	2973.53	0.503614	0.295843	1.7023	0.0886986	0.225157	2884.16	1825.21	2864.13	2374.67	4377.54	4261.1
ENSG00000119946	CNNM1	1.3623	-1.13072	0.760736	-1.48634	0.137188	NA	1.76771	1.11868	1.75543	0.468825	0.864249	0.841259
ENSG00000146910	CNPY1	0	NA	NA	NA	NA	NA	NA	NA	NA	NA	NA	NA
ENSG00000257727	CNPY2	214.13	0.207743	0.329432	0.630609	0.528296	0.712028	233.179	147.565	231.559	156.389	288.292	280.623
ENSG00000162852	CNST	251.581	0.0584595	0.259776	0.225038	0.82195	0.910112	289.174	183.001	287.165	174.879	322.377	313.802
ENSG00000044459	CNTLN	430.923	0.609211	0.498051	1.22319	0.221258	0.413724	398.539	252.211	395.77	353.054	650.832	633.52
ENSG00000113805	CNTN3	0.136259	0.134111	0.577777	0.232115	0.816449	NA	0.284642	0.180133	0.282664	0.181405	0.334408	0.325513
ENSG00000144619	CNTN4	17.7243	1.21205	0.754581	1.60625	0.108218	0.259098	11.7846	7.45779	11.7028	15.8547	29.2272	28.4497
ENSG00000149972	CNTN5	12.0098	-1.30014	0.768932	-1.69083	NA	NA	14.3404	9.0752	14.2408	3.38191	6.23434	6.0685
ENSG00000108797	CNTNAP1	687.898	1.87636	0.206686	9.07829	1.1029e-19	2.19405e-17	343.658	217.48	341.27	732.733	1350.75	1314.81
ENSG00000174469	CNTNAP2	1.08137	-0.0697194	0.769494	-0.0906043	0.927807	NA	1.30958	0.828757	1.30049	0.724645	1.33584	1.3003
ENSG00000155052	CNTNAP5	0	NA	NA	NA	NA	NA	NA	NA	NA	NA	NA	NA
ENSG00000170037	CNTROB	829.215	0.397928	0.391083	1.0175	0.308914	0.512538	838.836	530.848	833.008	641.867	1183.24	1151.76
ENSG00000106603	COA1	242.827	0.359951	0.225077	1.59923	0.109769	0.261763	250.081	158.261	248.344	186.387	343.593	334.453
ENSG00000106078	COBL	0.563229	-0.266737	0.658206	-0.405249	0.685294	NA	0.75611	0.478496	0.750858	0.36498	0.672816	0.654919
ENSG00000082438	COBLL1	160.021	-1.61252	0.532695	-3.02709	0.00246918	0.0152951	273.473	173.064	271.573	51.937	95.7425	93.1956
ENSG00000133103	COG6	621.258	-2.08898	0.386077	-5.41078	6.27511e-08	1.72377e-06	1149.67	727.558	1141.69	156.931	289.292	281.597
ENSG00000168434	COG7	161.433	-0.574284	0.237636	-2.41666	0.0156638	0.0635047	226.523	143.353	224.95	88.3519	162.871	158.538
ENSG00000197467	COL13A1	61.1806	-2.86785	0.817194	-3.50939	NA	NA	83.3742	52.7625	82.795	6.63288	12.2273	11.902
ENSG00000187955	COL14A1	36.1363	-3.49523	0.776281	-4.50253	NA	NA	54.943	34.7701	54.5613	2.82959	5.21616	5.0774
ENSG00000108821	COL1A1	11028.4	-2.08806	0.828372	-2.52068	NA	NA	14698.3	9301.65	14596.2	2007.59	3700.87	3602.42
ENSG00000169436	COL22A1	1.28687	-0.514497	0.597038	-0.861749	0.388826	NA	1.55054	0.981246	1.53977	0.630354	1.16202	1.13111
ENSG00000171502	COL24A1	7.62665	-2.08692	0.796263	-2.62089	0.00876999	0.041071	12.0448	7.62241	11.9611	1.64647	3.03516	2.95442
ENSG00000188517	COL25A1	1.78949	-1.13345	0.803793	-1.41012	0.158503	NA	2.47779	1.56804	2.46058	0.655907	1.20912	1.17696
ENSG00000196739	COL27A1	37.9526	-0.687165	0.648166	-1.06017	0.289068	0.492541	54.4492	34.4576	54.071	19.6388	36.2028	35.2397
ENSG00000215018	COL28A1	0.961656	0.289253	0.705235	0.410152	0.681695	NA	1.01942	0.645131	1.01234	0.723449	1.33363	1.29816
ENSG00000139219	COL2A1	0.508357	-0.385623	0.58044	-0.664364	0.506457	NA	0.632016	0.399965	0.627625	0.280946	0.517906	0.50413
ENSG00000168542	COL3A1	6078.03	-3.81993	0.733573	-5.2073	NA	NA	9391.24	5943.15	9326	386.179	711.896	692.959
ENSG00000187498	COL4A1	3195.15	-2.19071	0.640966	-3.41782	NA	NA	5549.04	3511.65	5510.5	705.877	1301.24	1266.62
ENSG00000134871	COL4A2	2044.05	-1.74642	0.622835	-2.80399	NA	NA	3464.64	2192.56	3440.57	599.669	1105.45	1076.05
ENSG00000197565	COL4A6	58.5239	1.81253	0.606309	2.98945	0.00279483	0.0169345	28.6482	18.1297	28.4492	58.439	107.729	104.863
ENSG00000142173	COL6A2	1815.36	-1.66256	0.823516	-2.01885	NA	NA	2612.76	1653.46	2594.61	479.291	883.542	860.039
ENSG00000163359	COL6A3	6136.3	-1.50692	0.79038	-1.90658	NA	NA	7272.05	4602.04	7221.53	1485.97	2739.28	2666.41
ENSG00000144810	COL8A1	442.534	-2.21572	0.826376	-2.68125	NA	NA	543.417	343.896	539.642	67.9382	125.24	121.908
ENSG00000158270	COLEC12	28.9244	-2.4933	0.82385	-3.0264	NA	NA	39.7335	25.1449	39.4575	4.09805	7.55449	7.35354
ENSG00000198756	COLGALT2	14.6295	-1.28244	0.707331	-1.81307	0.0698218	0.189788	23.419	14.8205	23.2563	5.59108	10.3068	10.0326
ENSG00000145781	COMMD10	40.5155	0.413636	0.468981	0.881987	0.377784	0.58093	40.8248	25.8355	40.5412	31.5806	58.2167	56.6681
ENSG00000148444	COMMD3	163.587	0.357769	0.347157	1.03057	0.302744	0.50586	167.791	106.185	166.625	124.867	230.184	224.061
ENSG00000129083	COPB1	1308.5	-0.578844	0.261411	-2.2143	0.0268081	0.0948593	1838.42	1163.42	1825.64	714.783	1317.65	1282.6
ENSG00000172301	COPRS	371.352	0.533449	0.25138	2.12208	0.0338309	0.112731	355.917	225.239	353.445	299.166	551.494	536.823
ENSG00000115520	COQ10B	381.764	-0.278224	0.182988	-1.52045	0.128398	0.290926	490.592	310.466	487.184	234.934	433.086	421.566
ENSG00000145244	CORIN	0	NA	NA	NA	NA	NA	NA	NA	NA	NA	NA	NA
ENSG00000110880	CORO1C	2049.97	-0.29829	0.263953	-1.13009	0.258438	0.458908	2653.11	1679	2634.68	1252.97	2309.77	2248.33
ENSG00000103647	CORO2B	60.1834	-0.562105	0.615061	-0.913901	NA	NA	70.8408	44.8309	70.3487	27.8646	51.3666	50.0002
ENSG00000262246	CORO7	8.32009	0.338884	0.709581	0.477583	0.632947	0.788154	8.56995	5.4234	8.51041	6.29465	11.6038	11.2951
ENSG00000103426	CORO7-PAM16	0	NA	NA	NA	NA	NA	NA	NA	NA	NA	NA	NA
ENSG00000103187	COTL1	4434.34	1.32518	0.156303	8.47825	2.28604e-17	3.20211e-15	2964.43	1876.01	2943.84	4313.6	7951.84	7740.31
ENSG00000138495	COX17	50.5143	-1.37236	0.623042	-2.20268	0.0276174	0.0971262	82.3469	52.1124	81.7748	18.4716	34.0512	33.1454
ENSG00000178741	COX5A	259.612	0.191773	0.256874	0.746564	0.455327	0.650502	284.247	179.883	282.272	188.54	347.562	338.316
ENSG00000047457	CP	146.12	0.364395	0.309269	1.17824	0.2387	0.435651	150.024	94.9411	148.982	112.159	206.758	201.258
ENSG00000137449	CPEB2	379.898	-0.88321	0.228421	-3.86658	0.00011037	0.00119835	576.609	364.901	572.604	181.547	334.67	325.767
ENSG00000107864	CPEB3	64.2593	1.12387	0.480028	2.34126	0.0192189	0.0740222	46.6621	29.5297	46.338	59.0558	108.866	105.97
ENSG00000106034	CPED1	6.14738	-1.12264	0.747277	-1.50231	NA	NA	7.39204	4.67798	7.34069	1.97149	3.63432	3.53765
ENSG00000145920	CPLX2	0.224373	-0.138256	0.577777	-0.239289	0.810881	NA	0.31282	0.197965	0.310646	0.165065	0.304286	0.296192
ENSG00000196353	CPNE4	1.71583	-0.526929	0.601341	-0.876257	0.38089	NA	2.05584	1.30102	2.04156	0.828604	1.52748	1.48685
ENSG00000139117	CPNE8	12.2967	-0.845821	0.694816	-1.21733	NA	NA	14.5331	9.19712	14.4321	4.69591	8.65661	8.42634
ENSG00000080819	CPOX	126.328	1.06909	0.572468	1.86751	0.061831	0.174759	93.8215	59.374	93.1697	114.317	210.735	205.13
ENSG00000103381	CPPED1	96.0359	-0.256968	0.408796	-0.628596	0.529613	0.712938	123.009	77.8447	122.154	59.7806	110.202	107.27
ENSG00000104324	CPQ	262.223	-1.14313	0.442851	-2.58129	0.0098431	0.0448931	419.023	265.174	416.112	110.18	203.109	197.706
ENSG00000169372	CRADD	17.6183	-0.645184	0.645461	-0.99957	0.317519	0.521601	24.9781	15.8071	24.8045	9.2751	17.098	16.6432
ENSG00000007545	CRAMP1L	92.538	-0.394582	0.277702	-1.42089	0.15535	0.329206	123.249	77.9969	122.393	54.448	100.371	97.7014
ENSG00000118260	CREB1	347.653	-0.326656	0.271447	-1.20339	0.228827	0.423345	453.985	287.3	450.831	210.227	387.539	377.23
ENSG00000107175	CREB3	1015.04	-0.944628	0.450238	-2.09806	0.0358995	0.117637	1553.98	983.418	1543.18	468.881	864.352	841.359
ENSG00000146592	CREB5	197.513	0.268342	0.587102	0.457062	0.647627	0.798319	209.885	132.824	208.427	146.805	270.625	263.426
ENSG00000005339	CREBBP	747.34	0.752245	0.194219	3.87318	0.000107424	0.0011688	653.339	413.459	648.8	639.096	1178.13	1146.79
ENSG00000145708	CRHBP	0.142985	-0.138256	0.577777	-0.239289	0.810881	NA	0.31282	0.197965	0.310646	0.165065	0.304286	0.296192
ENSG00000120088	CRHR1	0	NA	NA	NA	NA	NA	NA	NA	NA	NA	NA	NA
ENSG00000150938	CRIM1	3300.69	0.492834	0.434046	1.13544	0.25619	0.456115	3211.7	2032.49	3189.38	2624.65	4838.38	4709.67
ENSG00000103196	CRISPLD2	245.083	-0.312913	0.706205	-0.44309	NA	NA	317.722	201.067	315.515	148.536	273.816	266.532
ENSG00000072832	CRMP1	35.1393	-0.652397	0.619909	-1.05241	0.292612	0.496133	50.1652	31.7465	49.8167	18.5349	34.1679	33.259
ENSG00000170275	CRTAP	1053.39	-2.01084	0.429755	-4.67904	2.88215e-06	5.16859e-05	1919.42	1214.68	1906.08	276.582	509.862	496.299
ENSG00000160741	CRTC2	266.924	0.456564	0.238152	1.91711	0.0552235	0.161072	263.869	166.987	262.036	210.285	387.646	377.334
ENSG00000109846	CRYAB	9.13151	-1.43452	0.828375	-1.73173	NA	NA	13.1565	8.32597	13.0651	2.82674	5.21091	5.0723
ENSG00000163499	CRYBA2	0.646603	-0.314741	0.666677	-0.472104	0.636852	NA	0.833715	0.527608	0.827923	0.38927	0.717593	0.698505
ENSG00000165475	CRYL1	4.23552	-0.552982	0.751337	-0.735997	0.461733	0.656578	5.8974	3.73211	5.85643	2.3344	4.30332	4.18885
ENSG00000009307	CSDE1	4389.88	-0.270374	0.291044	-0.928979	0.3529	0.55546	5633.02	3564.8	5593.89	2712.25	4999.86	4866.86
ENSG00000184371	CSF1	3062.37	2.82435	0.516353	5.46979	4.50556e-08	1.29248e-06	816.188	516.516	810.518	3357.25	6188.86	6024.24
ENSG00000147408	CSGALNACT1	352.675	-0.802612	0.484829	-1.65545	0.0978324	0.24202	522.496	330.656	518.866	173.961	320.686	312.155
ENSG00000103653	CSK	316.376	0.139318	0.442534	0.314818	0.7529	0.868404	353.514	223.718	351.058	226.113	416.824	405.736
ENSG00000183117	CSMD1	34.6424	-0.656173	0.648603	-1.01167	NA	NA	40.888	25.8756	40.604	15.0677	27.7764	27.0375
ENSG00000121904	CSMD2	3.37481	0.709983	0.817208	0.86879	0.384962	0.587378	2.90225	1.83666	2.88209	2.75702	5.08239	4.94719
ENSG00000113712	CSNK1A1	1261.23	0.0450808	0.174521	0.258312	0.796166	0.89455	1457.75	922.52	1447.62	873.438	1610.13	1567.3
ENSG00000213923	CSNK1E	676	0.0382849	0.275191	0.139121	0.889354	0.946809	783.015	495.523	777.575	466.954	860.8	837.902
ENSG00000133275	CSNK1G2	287.023	-0.720517	0.511946	-1.40741	0.159306	0.334814	416.107	263.329	413.216	146.652	270.343	263.152
ENSG00000101266	CSNK2A1	1624.36	0.0425395	0.359184	0.118434	0.905724	0.954732	1878.4	1188.73	1865.35	1123.5	2071.1	2016.01
ENSG00000110925	CSRNP2	301.678	1.36459	0.265145	5.14657	2.6529e-07	6.39492e-06	197.065	124.71	195.696	294.694	543.248	528.798
ENSG00000178662	CSRNP3	0	NA	NA	NA	NA	NA	NA	NA	NA	NA	NA	NA
ENSG00000149474	CSRP2BP	117.355	1.92828	0.310378	6.21269	5.20858e-10	2.38185e-08	56.8153	35.955	56.4206	125.578	231.495	225.338
ENSG00000101811	CSTF2	201.263	0.465764	0.244447	1.90538	0.0567312	0.164015	198.69	125.739	197.31	159.355	293.76	285.946
ENSG00000150527	CTAGE5	27.842	-0.335209	0.458958	-0.73037	0.465164	0.659426	36.0419	22.8087	35.7915	16.5912	30.5849	29.7713
ENSG00000159692	CTBP1	282.291	-0.700505	0.464263	-1.50885	0.131336	0.295089	407.758	258.046	404.926	145.717	268.619	261.474
ENSG00000175029	CTBP2	543.39	-0.228132	0.248208	-0.919115	0.358035	0.560767	687.963	435.37	683.184	341.091	628.779	612.053
ENSG00000178971	CTC1	83.698	-1.10939	0.281141	-3.94602	7.94595e-05	0.000907741	133.695	84.6072	132.766	35.986	66.3378	64.5731
ENSG00000102974	CTCF	589.284	0.344743	0.24701	1.39566	0.162816	0.33911	609.543	385.743	605.309	449.534	828.686	806.642
ENSG00000175215	CTDSP2	775.369	1.90116	0.195094	9.74484	1.9408e-22	6.28658e-20	382.785	242.241	380.126	830.309	1530.62	1489.9
ENSG00000164932	CTHRC1	173.094	-1.34316	0.236449	-5.68054	1.34272e-08	4.41365e-07	290.732	183.987	288.712	66.5491	122.679	119.416
ENSG00000134030	CTIF	263.224	-0.906195	0.464555	-1.95067	0.0510958	0.152337	399.547	252.849	396.772	123.81	228.236	222.165
ENSG00000044115	CTNNA1	3099.31	0.129948	0.221312	0.58717	0.557089	0.733352	3474.69	2198.92	3450.56	2208.08	4070.45	3962.17
ENSG00000066032	CTNNA2	0	NA	NA	NA	NA	NA	NA	NA	NA	NA	NA	NA
ENSG00000183230	CTNNA3	0.141992	-0.138256	0.577777	-0.239289	0.810881	NA	0.31282	0.197965	0.310646	0.165065	0.304286	0.296192
ENSG00000178585	CTNNBIP1	92.7982	-1.2035	0.32674	-3.68336	0.000230182	0.00220721	151.191	95.6794	150.14	38.1255	70.2818	68.4122
ENSG00000132792	CTNNBL1	498.654	0.377721	0.257587	1.46638	0.142544	0.31145	508.935	322.074	505.399	384.014	707.905	689.074
ENSG00000198561	CTNND1	1960.64	-1.1096	0.176393	-6.29051	3.16427e-10	1.50914e-08	3140.89	1987.68	3119.07	845.296	1558.25	1516.8
ENSG00000169862	CTNND2	0	NA	NA	NA	NA	NA	NA	NA	NA	NA	NA	NA
ENSG00000047230	CTPS2	63.8363	-1.18378	0.471475	-2.5108	0.0120456	0.0522852	103.012	65.1904	102.297	26.3339	48.5449	47.2536
ENSG00000100448	CTSG	0	NA	NA	NA	NA	NA	NA	NA	NA	NA	NA	NA
ENSG00000163131	CTSS	5.17667	0.706246	0.778865	0.906763	0.364532	0.567207	4.54214	2.87444	4.51058	4.30369	7.93357	7.72253
ENSG00000101160	CTSZ	844.432	-0.423066	0.396164	-1.06791	0.285563	0.489357	1134.27	717.809	1126.39	491.291	905.664	881.572
ENSG00000077063	CTTNBP2	0.428956	-0.373682	0.579752	-0.644555	0.519215	NA	0.603934	0.382193	0.599738	0.270694	0.499007	0.485733
ENSG00000233932	CTXN2	0.51913	0.170261	0.638406	0.266697	0.789703	NA	0.549492	0.347741	0.545675	0.359083	0.661946	0.644338
ENSG00000107611	CUBN	2.47855	-0.436719	0.828523	-0.527105	0.598121	NA	3.25812	2.06187	3.23548	1.39791	2.57696	2.50842
ENSG00000180891	CUEDC1	205.679	-0.411537	0.446921	-0.920827	0.357141	0.559874	275.35	174.252	273.437	120.221	221.619	215.724
ENSG00000108094	CUL2	701.63	0.799769	0.356702	2.24212	0.0249535	0.0899346	598.585	378.808	594.427	605.146	1115.55	1085.87
ENSG00000036257	CUL3	719.548	0.626716	0.216892	2.88953	0.00385816	0.0216788	663.246	419.728	658.639	594.723	1096.33	1067.17
ENSG00000257923	CUX1	436.906	-1.99943	0.435105	-4.59528	4.32159e-06	7.44924e-05	794.743	502.945	789.222	115.43	212.787	207.127
ENSG00000111249	CUX2	0.377138	0.270294	0.577777	0.467817	0.639915	NA	0.378935	0.239805	0.376303	0.265406	0.489259	0.476245
ENSG00000169245	CXCL10	1.42985	-0.519365	0.598738	-0.867433	0.385705	NA	1.71908	1.0879	1.70713	0.696514	1.28398	1.24982
ENSG00000107562	CXCL12	558.061	-1.71237	0.802051	-2.13499	NA	NA	657.239	415.927	652.673	116.474	214.711	209
ENSG00000196741	CXorf24	6.87686	-0.0138725	0.669423	-0.020723	0.983467	0.991502	8.11479	5.13536	8.05841	4.66746	8.60416	8.37528
ENSG00000171604	CXXC5	157.8	-1.97262	0.828119	-2.38205	NA	NA	206.124	130.443	204.692	30.4992	56.2233	54.7278
ENSG00000114395	CYB561D2	362.595	-0.984893	0.328102	-3.00179	0.00268401	0.0163715	562.611	356.042	558.702	165.084	304.322	296.227
ENSG00000166394	CYB5R2	41.6736	0.531398	0.383991	1.38388	0.166395	0.343436	39.9632	25.2903	39.6856	33.5433	61.835	60.1901
ENSG00000100243	CYB5R3	1165.63	-2.01425	0.500481	-4.02463	5.7065e-05	0.000688289	2094.67	1325.59	2080.12	301.124	555.103	540.337
ENSG00000071967	CYBRD1	417.674	0.693932	0.204027	3.40118	0.000670952	0.00534424	374.441	236.961	371.84	351.768	648.462	631.213
ENSG00000179091	CYC1	1213.93	0.234001	0.167	1.40121	0.161153	0.337001	1309.67	828.812	1300.57	894.506	1648.96	1605.1
ENSG00000055163	CYFIP2	3.73947	-1.3056	0.828466	-1.57592	0.115044	0.270216	5.49686	3.47863	5.45867	1.29143	2.38067	2.31734
ENSG00000083799	CYLD	505.374	1.36103	0.222987	6.10365	1.03675e-09	4.36841e-08	331.275	209.644	328.974	494.174	910.977	886.744
ENSG00000003137	CYP26B1	16.3287	-1.47168	0.711693	-2.06786	0.0386534	0.124608	26.5014	16.7712	26.3173	5.54919	10.2296	9.95745
ENSG00000135929	CYP27A1	45.2442	1.20704	0.512428	2.35554	0.018496	0.072056	31.4175	19.8822	31.1993	42.1218	77.6489	75.5833
ENSG00000186115	CYP4F2	0	NA	NA	NA	NA	NA	NA	NA	NA	NA	NA	NA
ENSG00000186377	CYP4X1	1.85881	-0.529935	0.60236	-0.879765	NA	NA	2.22411	1.40751	2.20866	0.894561	1.64907	1.6052
ENSG00000142871	CYR61	5785.45	-0.569093	0.347374	-1.63827	0.101366	0.247999	8098.43	5125.01	8042.17	3170.05	5843.78	5688.33
ENSG00000120306	CYSTM1	192.195	0.124773	0.229747	0.543088	0.587069	0.755609	215.829	136.585	214.329	136.662	251.928	245.227
ENSG00000146122	DAAM2	45.553	-2.40802	0.826358	-2.91402	NA	NA	61.1726	38.7125	60.7477	6.69345	12.3389	12.0107
ENSG00000173406	DAB1	0	NA	NA	NA	NA	NA	NA	NA	NA	NA	NA	NA
ENSG00000153071	DAB2	1084.13	-1.34889	0.222387	-6.06552	1.31525e-09	5.39564e-08	1821.75	1152.87	1809.09	415.346	765.664	745.297
ENSG00000136848	DAB2IP	420.867	-0.115529	0.29097	-0.397047	0.691333	0.827758	513.752	325.122	510.183	275.394	507.672	494.167
ENSG00000165659	DACH1	28.3174	-0.75381	0.80958	-0.931113	0.351795	0.554456	39.9592	25.2877	39.6816	13.7618	25.3691	24.6942
ENSG00000126733	DACH2	0	NA	NA	NA	NA	NA	NA	NA	NA	NA	NA	NA
ENSG00000110887	DAO	0	NA	NA	NA	NA	NA	NA	NA	NA	NA	NA	NA
ENSG00000112977	DAP	964.134	-0.977025	0.207803	-4.7017	2.58004e-06	4.69725e-05	1499.22	948.764	1488.8	442.313	815.376	793.686
ENSG00000196730	DAPK1	563.443	0.246836	0.828618	0.297889	0.765788	0.876507	600.573	380.067	596.401	413.857	762.919	742.625
ENSG00000035664	DAPK2	9.88184	-1.89974	0.810358	-2.34433	NA	NA	15.1974	9.61752	15.0918	2.36521	4.36011	4.24412
ENSG00000204209	DAXX	634.158	0.289624	0.213452	1.35686	0.174827	0.354267	669.908	423.944	665.254	475.532	876.613	853.294
ENSG00000183283	DAZAP2	908.859	-0.561861	0.248712	-2.25908	0.0238784	0.0871989	1270.9	804.276	1262.07	499.981	921.683	897.166
ENSG00000137992	DBT	290.218	-1.24366	0.30509	-4.07638	4.57417e-05	0.000567139	475.596	300.976	472.292	116.637	215.013	209.294
ENSG00000164934	DCAF13	2199.98	-0.180981	0.371379	-0.487323	0.626029	0.783949	2743.22	1736.02	2724.16	1405.27	2590.52	2521.61
ENSG00000139990	DCAF5	272.113	-0.604635	0.271226	-2.22927	0.0257962	0.0920328	385.458	243.933	382.781	147.212	271.376	264.157
ENSG00000136485	DCAF7	1182.48	-1.39859	0.342574	-4.08259	4.45373e-05	0.000553973	1992.22	1260.75	1978.38	438.833	808.96	787.441
ENSG00000132716	DCAF8	431.722	0.478289	0.341916	1.39885	0.161858	0.337704	422.797	267.563	419.86	342.051	630.549	613.776
ENSG00000164465	DCBLD1	471.921	-0.406218	0.383764	-1.05851	0.289823	0.493128	631.021	399.335	626.637	276.528	509.762	496.202
ENSG00000057019	DCBLD2	2175.71	-1.16929	0.332905	-3.5124	0.000444086	0.00382317	3512.08	2222.58	3487.68	906.884	1671.78	1627.31
ENSG00000187323	DCC	0	NA	NA	NA	NA	NA	NA	NA	NA	NA	NA	NA
ENSG00000161634	DCD	0	NA	NA	NA	NA	NA	NA	NA	NA	NA	NA	NA
ENSG00000170390	DCLK2	171.058	0.955897	0.349507	2.73499	0.00623829	0.0315424	136.013	86.0745	135.068	153.22	282.45	274.937
ENSG00000110063	DCPS	142.696	-0.197042	0.226836	-0.868653	0.385037	0.587435	179.053	113.312	177.809	90.708	167.214	162.766
ENSG00000129187	DCTD	377.132	0.0783953	0.204679	0.383016	0.701708	0.835496	431.011	272.761	428.017	264.282	487.186	474.227
ENSG00000175203	DCTN2	544.775	-0.276936	0.240031	-1.15375	0.248603	0.447148	700.899	443.557	696.03	335.946	619.294	602.82
ENSG00000043093	DCUN1D1	614.961	1.05823	0.219483	4.82146	1.42514e-06	2.81909e-05	467.053	295.57	463.809	564.813	1041.2	1013.5
ENSG00000188215	DCUN1D3	203.022	0.282656	0.357815	0.78995	0.429557	0.627115	214.781	135.922	213.289	151.727	279.7	272.259
ENSG00000077279	DCX	0	NA	NA	NA	NA	NA	NA	NA	NA	NA	NA	NA
ENSG00000169738	DCXR	63.2612	-0.709361	0.468461	-1.51424	0.129966	0.293281	91.9194	58.1703	91.2809	32.6473	60.1833	58.5823
ENSG00000153904	DDAH1	1304.42	-2.48795	0.214517	-11.5979	4.22229e-31	2.98401e-28	2573.19	1628.42	2555.31	266.381	491.057	477.994
ENSG00000162733	DDR2	316.032	-0.634913	0.627482	-1.01184	NA	NA	447.105	282.946	443.999	167.21	308.24	300.041
ENSG00000178105	DDX10	444.796	0.267189	0.195252	1.36843	0.171178	0.349964	473.964	299.943	470.671	331.251	610.639	594.395
ENSG00000168872	DDX19A	511.243	-0.351937	0.300253	-1.17213	0.241144	0.438515	672.517	425.595	667.845	306.013	564.114	549.108
ENSG00000089737	DDX24	1452.99	0.477477	0.348792	1.36894	0.171017	0.349681	1423.95	901.131	1414.06	1151.35	2122.44	2065.99
ENSG00000123136	DDX39A	825.179	0.221037	0.211142	1.04686	0.295162	0.498837	893.996	565.756	887.786	605.137	1115.53	1085.86
ENSG00000215301	DDX3X	4077.28	1.36528	0.270024	5.05613	4.27858e-07	9.75415e-06	2660.76	1683.84	2642.28	3980.84	7338.42	7143.21
ENSG00000107201	DDX58	223.901	1.42807	0.548763	2.60235	0.0092588	0.0428185	138.103	87.3968	137.143	215.811	397.834	387.251
ENSG00000177030	DEAF1	85.8927	0.56188	0.467367	1.20222	0.229277	0.423826	81.0713	51.3051	80.5081	69.5007	128.12	124.712
ENSG00000173077	DEC1	0.142985	-0.138256	0.577777	-0.239289	0.810881	NA	0.31282	0.197965	0.310646	0.165065	0.304286	0.296192
ENSG00000242612	DECR2	20.2625	-0.682714	0.758082	-0.900581	0.367811	0.570619	28.6413	18.1254	28.4424	10.3623	19.1022	18.5941
ENSG00000158796	DEDD	366.457	0.498644	0.242618	2.05526	0.0398537	0.12716	356.476	225.592	354	292.494	539.194	524.851
ENSG00000023892	DEF6	6.66887	-1.90791	0.805575	-2.36838	0.0178661	0.0702357	10.5283	6.66273	10.4552	1.6293	3.0035	2.92361
ENSG00000119522	DENND1A	317.512	0.746142	0.315516	2.36483	0.0180384	0.0706857	277.649	175.707	275.72	270.45	498.557	485.295
ENSG00000146966	DENND2A	262.357	-0.290753	0.381275	-0.762579	0.445714	0.641615	338.674	214.326	336.321	160.781	296.39	288.506
ENSG00000105339	DENND3	282.885	0.480357	0.38416	1.25041	0.21115	0.401664	276.63	175.062	274.708	224.12	413.151	402.16
ENSG00000174485	DENND4A	154.801	-0.0215139	0.237473	-0.0905952	0.927814	0.963932	182.943	115.773	181.672	104.669	192.951	187.818
ENSG00000170456	DENND5B	590.466	0.122016	0.369001	0.330665	0.740898	0.861914	663.484	419.879	658.875	419.315	772.98	752.418
ENSG00000136986	DERL1	2144.07	-0.631306	0.324912	-1.943	0.0520158	0.154452	3052.41	1931.69	3031.21	1144.41	2109.64	2053.52
ENSG00000100418	DESI1	351.984	-1.31601	0.202687	-6.49282	8.42467e-11	4.57996e-09	588.349	372.331	584.262	137.232	252.979	246.25
ENSG00000105928	DFNA5	75.7115	-0.508768	0.442946	-1.1486	0.25072	0.449723	104.285	65.9956	103.56	42.5644	78.4646	76.3774
ENSG00000065357	DGKA	45.4564	-0.876084	0.679526	-1.28926	0.197309	0.384478	67.708	42.8483	67.2377	21.4236	39.493	38.4425
ENSG00000136267	DGKB	0.786609	-0.418092	0.685975	-0.609486	0.542203	NA	1.01469	0.642133	1.00764	0.441015	0.812981	0.791356
ENSG00000077044	DGKD	423.872	-0.179748	0.23277	-0.772215	0.439987	0.636483	527.64	333.912	523.975	270.525	498.696	485.43
ENSG00000058866	DGKG	20.1195	-0.547018	0.614217	-0.890594	NA	NA	23.7919	15.0565	23.6266	9.45671	17.4328	16.9691
ENSG00000157680	DGKI	17.7075	-2.11908	0.826032	-2.56537	NA	NA	22.5059	14.2426	22.3495	3.00863	5.54621	5.39868
ENSG00000172893	DHCR7	900.712	-0.675575	0.191274	-3.53198	0.000412458	0.00358463	1300.31	822.889	1291.28	472.78	871.538	848.355
ENSG00000178700	DHFRL1	70.1085	-0.423307	0.412326	-1.02663	0.304594	0.507754	94.5772	59.8522	93.9202	40.958	75.5033	73.4949
ENSG00000162496	DHRS3	263.688	0.34514	0.215218	1.60368	0.108785	0.260133	273.145	172.857	271.248	201.498	371.448	361.567
ENSG00000100612	DHRS7	57.2444	-1.79189	0.729107	-2.45764	0.0139852	0.0585465	93.4806	59.1582	92.8312	15.678	28.9013	28.1325
ENSG00000132153	DHX30	877.583	0.585088	0.194517	3.0079	0.00263056	0.0161271	823.514	521.152	817.793	717.43	1322.54	1287.35
ENSG00000089876	DHX32	263.928	-0.0287082	0.183009	-0.156867	0.87535	0.939394	312.821	197.965	310.647	178.087	328.292	319.559
ENSG00000140829	DHX38	769.102	0.150714	0.286619	0.525835	0.599003	0.765518	855.518	541.406	849.575	551.542	1016.73	989.685
ENSG00000067596	DHX8	474.78	-0.0241367	0.254527	-0.0948296	0.92445	0.962652	562.086	355.71	558.181	321.009	591.758	576.017
ENSG00000147202	DIAPH2	361.486	1.38251	0.475925	2.9049	0.00367376	0.0208694	230.337	145.767	228.737	348.756	642.908	625.807
ENSG00000139734	DIAPH3	756.139	-0.42471	0.332599	-1.27694	0.201623	0.389614	1016.14	643.052	1009.08	439.625	810.419	788.861
ENSG00000100697	DICER1	1167.34	0.330998	0.402467	0.822422	0.410837	0.61083	1212.5	767.32	1204.08	885.732	1632.79	1589.36
ENSG00000101191	DIDO1	876.373	-0.0306515	0.260159	-0.117818	0.906212	0.954911	1039.02	657.532	1031.8	590.712	1088.94	1059.97
ENSG00000211448	DIO2	6.76415	-1.52302	0.725154	-2.10027	0.0357049	0.117143	10.9705	6.94258	10.8943	2.21683	4.08658	3.97787
ENSG00000151240	DIP2C	190.822	-1.26555	0.402406	-3.14496	0.00166108	0.0111417	313.098	198.141	310.923	75.6293	139.418	135.709
ENSG00000231672	DIRC3	1.53137	-0.38155	0.632643	-0.603105	0.546439	NA	1.89891	1.2017	1.88572	0.846497	1.56046	1.51895
ENSG00000144535	DIS3L2	94.8838	-0.142973	0.367494	-0.38905	0.69724	0.83217	117.157	74.1416	116.343	61.6182	113.589	110.568
ENSG00000162946	DISC1	21.8117	-0.802262	0.777724	-1.03155	0.302282	0.50586	31.5931	19.9934	31.3736	10.5212	19.3952	18.8793
ENSG00000150764	DIXDC1	232.562	-0.274736	0.40644	-0.675957	0.499068	0.687717	298.999	189.218	296.922	143.531	264.59	257.551
ENSG00000269514	DKFZP779L1853	0.366365	-0.274439	0.577777	-0.474992	0.634793	NA	0.457673	0.289634	0.454494	0.219746	0.405087	0.394312
ENSG00000164741	DLC1	337.103	-1.23899	0.823311	-1.50489	NA	NA	488.503	309.144	485.11	120.191	221.565	215.671
ENSG00000176124	DLEU1	124.704	0.979514	0.316278	3.097	0.0019549	0.0126514	98.2698	62.189	97.5872	112.529	207.439	201.921
ENSG00000075711	DLG1	1131.42	-0.0310625	0.3863	-0.0804103	0.935911	0.967716	1342.6	849.648	1333.27	763.087	1406.7	1369.28
ENSG00000150672	DLG2	1.80869	-0.287392	0.805918	-0.356603	0.721389	NA	2.37435	1.50258	2.35785	1.12982	2.08275	2.02735
ENSG00000082458	DLG3	52.2471	0.755818	0.446266	1.69365	0.0903323	0.22826	45.5294	28.8128	45.2131	44.6473	82.3044	80.115
ENSG00000132535	DLG4	281.857	1.04548	0.640903	1.63126	0.102836	0.250195	210.021	132.91	208.562	251.747	464.078	451.734
ENSG00000151208	DLG5	628.998	-0.22595	0.244291	-0.924922	0.355007	0.557934	796.304	503.933	790.772	395.404	728.901	709.512
ENSG00000170579	DLGAP1	0.380762	0.270294	0.577777	0.467817	0.639915	NA	0.378935	0.239805	0.376303	0.265406	0.489259	0.476245
ENSG00000178028	DMAP1	308.292	0.301995	0.184672	1.6353	0.101986	0.248772	324.419	205.305	322.165	232.271	428.177	416.787
ENSG00000198947	DMD	120.878	0.742564	0.306658	2.42147	0.0154577	0.0629864	105.955	67.0528	105.219	102.953	189.786	184.738
ENSG00000132837	DMGDH	5.102	0.249031	0.81934	0.30394	0.761173	0.874453	5.38805	3.40977	5.35062	3.71857	6.85495	6.6726
ENSG00000158856	DMTN	47.55	-1.31413	0.485949	-2.70425	0.00684595	0.0340046	77.9101	49.3046	77.3688	18.1962	33.5436	32.6513
ENSG00000104093	DMXL2	371.862	0.909003	0.195882	4.64057	3.47448e-06	6.12486e-05	303.293	191.936	301.186	330.734	609.686	593.468
ENSG00000165506	DNAAF2	105.024	0.615606	0.264917	2.32377	0.0201376	0.0767793	96.9514	61.3547	96.2779	86.268	159.029	154.799
ENSG00000183914	DNAH2	21.2925	-1.78535	0.810816	-2.20191	NA	NA	25.9004	16.3908	25.7205	4.36358	8.04398	7.83
ENSG00000158486	DNAH3	1.24975	-0.167432	0.785015	-0.213285	0.831104	NA	1.50618	0.953171	1.49572	0.778852	1.43576	1.39757
ENSG00000039139	DNAH5	31.1981	0.847576	0.397624	2.1316	0.0330394	0.110844	26.1626	16.5567	25.9808	27.3405	50.4004	49.0597
ENSG00000187726	DNAJB13	0.853899	-0.00417387	0.684982	-0.0060934	0.995138	NA	0.992223	0.627918	0.98533	0.574556	1.05916	1.03098
ENSG00000105993	DNAJB6	1757.79	0.591314	0.207349	2.85179	0.00434743	0.0238595	1644.81	1040.9	1633.38	1439.12	2652.93	2582.36
ENSG00000116138	DNAJC16	368.333	-0.494194	0.216402	-2.28369	0.0223899	0.0830831	505.171	319.692	501.662	208.282	383.953	373.74
ENSG00000168724	DNAJC21	669.193	-0.56346	0.208301	-2.70502	0.00683	0.0339708	936.203	592.467	929.7	367.901	678.202	660.162
ENSG00000110011	DNAJC4	31.5731	0.733983	0.387161	1.89581	0.0579857	0.16674	27.8241	17.6082	27.6308	26.8752	49.5427	48.2248
ENSG00000101152	DNAJC5	1019.38	-0.415792	0.258465	-1.6087	0.107682	0.258251	1366.75	864.933	1357.25	594.98	1096.81	1067.63
ENSG00000147570	DNAJC5B	0.360632	-0.00207259	0.577777	-0.00358718	0.997138	NA	0.416448	0.263545	0.413555	0.241499	0.445188	0.433346
ENSG00000168259	DNAJC7	807.87	0.372489	0.277883	1.34045	0.180099	0.360986	825.931	522.682	820.193	620.946	1144.67	1114.22
ENSG00000187957	DNER	184.295	-0.346676	0.580136	-0.597577	0.550122	0.728119	241.781	153.009	240.102	110.419	203.55	198.135
ENSG00000079805	DNM2	988.892	-0.769963	0.219989	-3.5	0.000465258	0.00397702	1462.09	925.271	1451.94	497.935	917.911	893.494
ENSG00000197959	DNM3	14.926	-0.895074	0.627347	-1.42676	0.153649	0.327026	22.4653	14.2169	22.3092	7.01531	12.9323	12.5883
ENSG00000130816	DNMT1	1840.51	0.949585	0.15092	6.29196	3.13481e-10	1.4997e-08	1472.79	932.039	1462.56	1651.86	3045.1	2964.1
ENSG00000119772	DNMT3A	96.0167	0.783262	0.307396	2.54805	0.0108326	0.0482594	82.5558	52.2446	81.9823	82.5111	152.104	148.058
ENSG00000150760	DOCK1	426.335	-0.28518	0.284851	-1.00115	0.316752	0.520763	550.017	348.073	546.196	262.125	483.21	470.356
ENSG00000135905	DOCK10	584.299	-0.303032	0.318926	-0.950165	0.342029	0.545654	757.615	479.449	752.352	356.621	657.407	639.92
ENSG00000134516	DOCK2	26.9537	0.108915	0.467326	0.233059	0.815715	0.90571	30.4657	19.2799	30.2541	19.08	35.1727	34.2371
ENSG00000128512	DOCK4	134.149	0.930743	0.291766	3.19004	0.00142255	0.00983016	108.175	68.4575	107.424	119.754	220.758	214.886
ENSG00000116641	DOCK7	1024.45	0.422204	0.200276	2.10811	0.0350214	0.115699	1027.44	650.203	1020.3	799.523	1473.87	1434.66
ENSG00000088387	DOCK9	243.665	-0.372085	0.268687	-1.38483	0.166105	0.34302	322.982	204.396	320.738	144.927	267.163	260.056
ENSG00000146094	DOK3	86.534	1.4235	0.418665	3.40009	0.000673636	0.00535905	54.3239	34.3783	53.9465	84.6227	155.996	151.847
ENSG00000206052	DOK6	11.1202	-1.37213	0.601939	-2.27951	0.0226368	0.0837632	18.4691	11.688	18.3408	4.14357	7.63841	7.43522
ENSG00000175920	DOK7	0.142985	-0.138256	0.577777	-0.239289	0.810881	NA	0.31282	0.197965	0.310646	0.165065	0.304286	0.296192
ENSG00000142197	DOPEY2	231.217	-0.452188	0.368341	-1.22764	0.219584	0.411932	313.606	198.462	311.427	133.12	245.397	238.869
ENSG00000104885	DOT1L	365.489	-0.349429	0.30766	-1.13576	0.256055	0.455927	480.17	303.871	476.835	218.87	403.473	392.74
ENSG00000166171	DPCD	186.159	-0.426199	0.362183	-1.17675	0.239295	0.436218	250.253	158.37	248.515	108.158	199.383	194.079
ENSG00000205683	DPF3	59.1123	1.03122	0.327295	3.15075	0.00162853	0.0109433	45.3863	28.7223	45.071	53.8683	99.3027	96.6612
ENSG00000134146	DPH6	37.057	0.0617122	0.411854	0.14984	0.880891	0.942543	42.4276	26.8499	42.1328	25.7161	47.4059	46.1449
ENSG00000000419	DPM1	719.761	0.206293	0.344993	0.597964	0.549864	0.72797	784.101	496.21	778.654	525.354	968.456	942.695
ENSG00000136908	DPM2	326.258	0.103075	0.377124	0.27332	0.784607	0.88779	369.276	233.693	366.711	230.335	424.608	413.313
ENSG00000130226	DPP6	0.142985	-0.138256	0.577777	-0.239289	0.810881	NA	0.31282	0.197965	0.310646	0.165065	0.304286	0.296192
ENSG00000178904	DPY19L3	315.304	-0.358851	0.203161	-1.76634	0.0773394	0.203584	414.961	262.604	412.078	187.915	346.409	337.194
ENSG00000113657	DPYSL3	770.43	-2.05798	0.828502	-2.48398	NA	NA	1004.3	635.562	997.326	140.065	258.201	251.332
ENSG00000117505	DR1	1035.33	0.586003	0.24967	2.34711	0.0189195	0.0732105	971.04	614.512	964.294	846.489	1560.45	1518.94
ENSG00000136048	DRAM1	253.495	2.17028	0.208146	10.4267	1.87214e-25	8.31656e-23	107.518	68.0416	106.771	281.047	518.093	504.311
ENSG00000175550	DRAP1	450.748	-0.960065	0.505176	-1.90046	0.0573733	0.165223	690.382	436.901	685.586	206.092	379.916	369.81
ENSG00000108591	DRG2	224.542	-0.40455	0.252292	-1.6035	0.108825	0.26019	299.887	189.78	297.804	131.57	242.54	236.088
ENSG00000102385	DRP2	8.62009	-1.38135	0.715415	-1.93084	0.0535033	0.157402	13.7878	8.72544	13.692	3.07359	5.66596	5.51524
ENSG00000177103	DSCAML1	0	NA	NA	NA	NA	NA	NA	NA	NA	NA	NA	NA
ENSG00000111817	DSE	280.093	-1.79651	0.472764	-3.80001	0.000144687	0.00149873	494.702	313.067	491.265	82.7027	152.457	148.402
ENSG00000171451	DSEL	421.67	-1.76472	0.274318	-6.43314	1.24998e-10	6.54297e-09	758.162	479.795	752.896	129.571	238.855	232.502
ENSG00000151914	DST	3256.17	0.276677	0.216648	1.27708	0.201575	0.38957	3456.11	2187.16	3432.1	2431.39	4482.11	4362.88
ENSG00000134769	DTNA	62.4611	1.22878	0.366485	3.35289	0.000799732	0.00619852	43.7494	27.6863	43.4454	59.5459	109.769	106.849
ENSG00000104047	DTWD1	32.4574	-0.104857	0.486908	-0.215354	0.829492	0.913825	39.8395	25.212	39.5627	21.5144	39.6603	38.6053
ENSG00000110042	DTX4	3.95161	0.0886641	0.740102	0.1198	0.904642	0.954328	4.51702	2.85855	4.48564	2.78947	5.14221	5.00542
ENSG00000188716	DUPD1	0	NA	NA	NA	NA	NA	NA	NA	NA	NA	NA	NA
ENSG00000167264	DUS2L	123.22	0.0369478	0.377265	0.097936	0.921983	0.961306	142.724	90.3213	141.732	85.0352	156.757	152.587
ENSG00000120129	DUSP1	257.098	-0.18749	0.300118	-0.624723	0.532153	0.714254	321.055	203.176	318.825	163.726	301.819	293.79
ENSG00000143507	DUSP10	27.456	-1.46901	0.709598	-2.0702	0.0384336	0.124028	44.3742	28.0817	44.0659	9.30881	17.1602	16.7037
ENSG00000111266	DUSP16	351.321	0.0808126	0.517457	0.156173	0.875897	0.939851	400.637	253.539	397.854	246.07	453.613	441.547
ENSG00000112679	DUSP22	63.6142	-0.0922451	0.505145	-0.182611	0.855103	0.927855	77.1316	48.8119	76.5958	42.0188	77.4589	75.3984
ENSG00000188542	DUSP28	17.0749	-0.758221	0.56536	-1.34113	0.179879	0.360778	24.7079	15.6361	24.5362	8.48336	15.6385	15.2225
ENSG00000138166	DUSP5	94.1851	-1.66807	0.438053	-3.80793	0.000140138	0.00145549	164.682	104.217	163.538	30.0944	55.477	54.0013
ENSG00000139318	DUSP6	228.389	0.145888	0.262401	0.555973	0.578229	0.749255	254.158	160.842	252.393	163.305	301.043	293.035
ENSG00000128951	DUT	174.939	-0.0218562	0.371087	-0.0588976	0.953034	0.976523	206.932	130.955	205.495	118.366	218.201	212.396
ENSG00000141627	DYM	303.761	-0.964622	0.298485	-3.23173	0.00123044	0.00875157	470.48	297.738	467.211	140.004	258.088	251.223
ENSG00000197102	DYNC1H1	10306.2	1.05634	0.349809	3.01977	0.00252969	0.0156404	7807	4940.58	7752.77	9428.76	17381.3	16918.9
ENSG00000144635	DYNC1LI1	620.021	-0.0657629	0.296298	-0.221949	0.824354	0.911467	744.378	471.072	739.207	413.025	761.385	741.131
ENSG00000135720	DYNC1LI2	1785.97	-0.489929	0.26726	-1.83316	0.0667793	0.18442	2446.69	1548.36	2429.69	1011.75	1865.1	1815.49
ENSG00000125971	DYNLRB1	716.326	0.402521	0.229476	1.75409	0.0794157	0.207731	724.32	458.378	719.288	556.008	1024.96	997.699
ENSG00000146425	DYNLT1	311.052	-0.0187659	0.263458	-0.0712292	0.943215	0.970707	367.276	232.427	364.724	210.534	388.106	377.782
ENSG00000157540	DYRK1A	461.804	0.825385	0.17766	4.64588	3.38635e-06	5.98306e-05	390.935	247.399	388.219	402.3	741.613	721.885
ENSG00000127334	DYRK2	697.334	-0.1965	0.200037	-0.982319	0.325943	0.529214	874.228	553.246	868.154	443.049	816.732	795.006
ENSG00000134874	DZIP1	380.317	-0.621555	0.235876	-2.63509	0.00841153	0.0397845	540.182	341.848	536.429	203.898	375.872	365.874
ENSG00000198919	DZIP3	407.15	-0.00228419	0.264164	-0.00864685	0.993101	0.996433	477.866	302.412	474.546	277.075	510.77	497.184
ENSG00000101412	E2F1	335.949	0.562421	0.277128	2.02946	0.0424116	0.133215	318.017	201.254	315.808	272.731	502.763	489.389
ENSG00000165891	E2F7	346.692	-0.860814	0.511742	-1.68212	0.0925449	0.232529	519.882	329.002	516.271	166.247	306.466	298.313
ENSG00000164330	EBF1	94.7778	-0.874697	0.719469	-1.21575	NA	NA	140.016	88.6076	139.043	44.3452	81.7475	79.573
ENSG00000221818	EBF2	0	NA	NA	NA	NA	NA	NA	NA	NA	NA	NA	NA
ENSG00000108001	EBF3	8.65861	-1.88297	0.826623	-2.27791	NA	NA	11.622	7.35488	11.5413	1.82992	3.37333	3.2836
ENSG00000117395	EBNA1BP2	1787.58	0.0381602	0.275204	0.138662	0.889717	0.946946	2070.49	1310.29	2056.11	1234.64	2275.98	2215.44
ENSG00000117298	ECE1	1956.3	-1.30036	0.388671	-3.34566	0.000820883	0.00633404	3228.79	2043.31	3206.36	761.328	1403.46	1366.13
ENSG00000158813	EDA	1.07457	-0.813221	0.784926	-1.03605	0.300179	NA	1.47626	0.934235	1.466	0.487908	0.899427	0.875501
ENSG00000135960	EDAR	0.132635	0.134111	0.577777	0.232115	0.816449	NA	0.284642	0.180133	0.282664	0.181405	0.334408	0.325513
ENSG00000134109	EDEM1	454.839	0.656978	0.200618	3.27477	0.0010575	0.00774835	414.084	262.049	411.208	379.174	698.982	680.388
ENSG00000164176	EDIL3	2591.36	-1.37446	0.299428	-4.59029	4.42634e-06	7.60451e-05	4358.42	2758.18	4328.14	976.235	1799.63	1751.75
ENSG00000074266	EED	241.385	0.719789	0.2433	2.95844	0.00309204	0.0182586	213.219	134.933	211.737	203.931	375.933	365.933
ENSG00000156508	EEF1A1	24460.3	0.237446	0.190231	1.2482	0.211957	0.402579	26351.3	16676.1	26168.2	18041	33257.3	32372.7
ENSG00000104529	EEF1D	2130.66	-0.622723	0.307441	-2.0255	0.0428158	0.134241	3026.87	1915.52	3005.84	1141.6	2104.47	2048.49
ENSG00000167658	EEF2	10624.4	-0.488886	0.312516	-1.56435	0.117735	0.274459	14547.3	9206.12	14446.3	6019.95	11097.4	10802.2
ENSG00000132394	EEFSEC	88.5491	-0.78642	0.429095	-1.83274	0.0668412	0.184493	131.048	82.9324	130.138	44.1239	81.3395	79.1758
ENSG00000122547	EEPD1	50.175	-0.204192	0.41038	-0.497567	0.618789	0.77896	63.3132	40.0671	62.8734	31.9158	58.8348	57.2697
ENSG00000159658	EFCAB14	1203.43	-1.4035	0.253046	-5.54643	2.91559e-08	8.80728e-07	2039.22	1290.5	2025.06	447.661	825.234	803.282
ENSG00000203666	EFCAB2	27.0295	-0.693986	0.419621	-1.65384	0.09816	0.242477	39.2505	24.8393	38.9778	14.0901	25.9742	25.2832
ENSG00000130038	EFCAB4B	0.283984	-0.274439	0.577777	-0.474992	0.634793	NA	0.457673	0.289634	0.454494	0.219746	0.405087	0.394312
ENSG00000176927	EFCAB5	16.2273	-0.0317018	0.489456	-0.0647696	0.948357	0.973657	19.3643	12.2545	19.2297	11.0011	20.2799	19.7404
ENSG00000096093	EFHC1	251.967	0.135037	0.206435	0.654138	0.513023	0.699835	282.567	178.82	280.604	180.199	332.184	323.348
ENSG00000183690	EFHC2	17.4209	-0.618636	0.755024	-0.819359	0.412582	0.612335	24.2951	15.3749	24.1264	9.18906	16.9394	16.4888
ENSG00000142634	EFHD2	473.332	0.855905	0.434623	1.9693	0.0489183	0.147858	392.588	248.445	389.86	412.638	760.671	740.437
ENSG00000184349	EFNA5	202.488	-1.37567	0.384676	-3.57619	0.000348644	0.00313699	339.199	214.659	336.843	75.913	139.941	136.218
ENSG00000125266	EFNB2	372.482	-0.171114	0.36534	-0.468369	0.639521	0.792608	463.338	293.219	460.119	238.983	440.549	428.831
ENSG00000146648	EGFR	1171.55	1.65644	0.217244	7.62478	2.44447e-14	2.45204e-12	659.155	417.139	654.576	1206.71	2224.5	2165.32
ENSG00000122877	EGR2	14.6997	-1.76677	0.568693	-3.10671	0.0018918	0.0123535	25.4436	16.1017	25.2668	4.34219	8.00454	7.79162
ENSG00000115504	EHBP1	449.32	-0.544859	0.236727	-2.30163	0.021356	0.0802229	625.76	396.006	621.413	249.097	459.194	446.979
ENSG00000110047	EHD1	732.256	-0.299663	0.347377	-0.862645	0.388333	0.59084	948.151	600.028	941.565	447.352	824.665	802.728
ENSG00000103966	EHD4	284.554	-1.30766	0.193411	-6.76104	1.37009e-11	8.48691e-10	474.555	300.317	471.258	111.333	205.234	199.775
ENSG00000135373	EHF	1.11427	0.548329	0.611289	0.897005	0.369716	NA	0.883414	0.559059	0.877277	0.750252	1.38304	1.34625
ENSG00000255150	EID3	12.3381	0.979922	0.598515	1.63726	0.101577	0.248269	9.578	6.06134	9.51147	10.9709	20.224	19.6861
ENSG00000172071	EIF2AK3	334.688	-1.80469	0.221591	-8.14422	3.81738e-16	4.60098e-14	607.18	384.247	602.962	100.933	186.063	181.113
ENSG00000128829	EIF2AK4	707.275	0.0118067	0.244664	0.0482567	0.961512	0.980429	827.418	523.623	821.67	484.461	893.072	869.316
ENSG00000145191	EIF2B5	386.203	0.693369	0.443974	1.56173	0.118351	0.275384	345.052	218.362	342.655	324.033	597.333	581.443
ENSG00000130741	EIF2S3	2106.76	-0.131553	0.246522	-0.533637	0.593593	0.76073	2585.2	1636.01	2567.24	1370.48	2526.38	2459.18
ENSG00000147677	EIF3H	2547.26	-0.0715467	0.386471	-0.185128	0.853128	0.926606	3063.87	1938.94	3042.59	1693.22	3121.33	3038.3
ENSG00000104131	EIF3J	788.562	0.476662	0.15949	2.98867	0.00280195	0.0169578	773.942	489.781	768.566	625.429	1152.94	1122.27
ENSG00000156976	EIF4A2	2639.02	0.814848	0.301639	2.7014	0.00690479	0.0342441	2239.41	1417.19	2223.86	2287.74	4217.31	4105.12
ENSG00000163412	EIF4E3	22.3608	-2.49231	0.690895	-3.60736	0.000309326	0.00283908	39.2281	24.8251	38.9556	4.04872	7.46356	7.26502
ENSG00000243056	EIF4EBP3	3.18512	-0.249746	0.828499	-0.301443	0.763076	0.875253	4.08237	2.58349	4.05401	1.99394	3.67569	3.57792
ENSG00000075151	EIF4G3	909.56	0.790189	0.276123	2.86173	0.00421341	0.0232883	781.031	494.268	775.606	784.366	1445.93	1407.46
ENSG00000100664	EIF5	1997.71	0.796179	0.185976	4.28109	1.85982e-05	0.000261925	1711.96	1083.4	1700.07	1726.43	3182.55	3097.89
ENSG00000132507	EIF5A	4573.27	0.392525	0.13511	2.90523	0.00366983	0.0208623	4641.26	2937.17	4609.02	3538.16	6522.37	6348.87
ENSG00000158417	EIF5B	1268.2	0.180045	0.174675	1.03075	0.30266	0.50586	1396.26	883.607	1386.56	918.638	1693.45	1648.4
ENSG00000066044	ELAVL1	694.973	-0.13189	0.187728	-0.70256	0.48233	0.674334	852.789	539.679	846.865	451.979	833.194	811.03
ENSG00000109381	ELF2	247.532	0.363961	0.266122	1.36765	0.171423	0.350077	254.214	160.877	252.448	189.995	350.244	340.927
ENSG00000111145	ELK3	460.976	0.95655	0.194461	4.91898	8.69951e-07	1.82537e-05	367.093	232.311	364.543	413.72	762.666	742.378
ENSG00000158711	ELK4	364.196	0.787024	0.309361	2.54403	0.010958	0.0486648	312.529	197.781	310.358	313.176	577.319	561.962
ENSG00000105656	ELL	131.125	0.430254	0.436614	0.985433	0.324411	0.528217	130.689	82.7053	129.781	102.268	188.524	183.509
ENSG00000062598	ELMO2	262.847	0.219395	0.247612	0.886044	0.375594	0.578306	285.551	180.708	283.567	193.067	355.906	346.439
ENSG00000156030	ELMSAN1	490.463	0.190232	0.367201	0.51806	0.604417	0.768779	537.451	340.12	533.717	356.11	656.465	639.003
ENSG00000197977	ELOVL2	337.471	0.199922	0.506767	0.394505	0.693208	0.829211	368.407	233.143	365.848	245.748	453.021	440.97
ENSG00000012660	ELOVL5	3213.02	0.10975	0.225109	0.487539	0.625876	0.783885	3627.47	2295.61	3602.27	2273.12	4190.34	4078.87
ENSG00000164181	ELOVL7	110.637	1.28984	0.282361	4.56807	4.92244e-06	8.28291e-05	75.3121	47.6605	74.789	106.937	197.131	191.887
ENSG00000134014	ELP3	520.925	0.0989866	0.366196	0.27031	0.786921	0.888788	590.463	373.669	586.361	367.257	677.015	659.006
ENSG00000236499	EM:AC006547.7	0	NA	NA	NA	NA	NA	NA	NA	NA	NA	NA	NA
ENSG00000186998	EMID1	1.91575	0.602102	0.800518	0.75214	0.451967	NA	1.63812	1.03667	1.62674	1.44403	2.66197	2.59116
ENSG00000066629	EML1	220.952	-0.751204	0.391882	-1.91692	0.0552486	0.161104	324.498	205.355	322.243	111.958	206.388	200.898
ENSG00000125746	EML2	40.0647	-1.89975	0.701841	-2.70681	0.0067934	0.0338932	67.0589	42.4375	66.593	10.4365	19.239	18.7272
ENSG00000154380	ENAH	2112.38	-0.86303	0.212531	-4.06073	4.89193e-05	0.000602692	3194.41	2021.55	3172.22	1019.94	1880.19	1830.17
ENSG00000106991	ENG	556.099	0.181826	0.429074	0.423763	0.671739	0.814108	611.614	387.054	607.366	402.895	742.711	722.955
ENSG00000108515	ENO3	1954.24	0.265743	0.30267	0.877994	0.379947	0.583076	2082.54	1317.91	2068.07	1454.01	2680.38	2609.08
ENSG00000188316	ENO4	6.96839	1.11358	0.711972	1.56408	0.1178	0.274554	5.02469	3.17982	4.98978	6.31407	11.6396	11.3299
ENSG00000145293	ENOPH1	306.171	0.327757	0.265754	1.23331	0.21746	0.409478	318.661	201.661	316.447	232.259	428.155	416.766
ENSG00000120658	ENOX1	91.6218	1.5118	0.422004	3.58242	0.000340424	0.00307728	54.794	34.6758	54.4133	90.7421	167.277	162.827
ENSG00000165675	ENOX2	150.094	-0.469805	0.443897	-1.05837	0.289889	0.493128	204.117	129.174	202.699	85.5922	157.784	153.586
ENSG00000138792	ENPEP	1.14388	-0.50864	0.594951	-0.854927	0.392592	NA	1.38188	0.874509	1.37228	0.564072	1.03983	1.01217
ENSG00000197594	ENPP1	392.191	-0.77042	0.365255	-2.10927	0.0349215	0.11545	578.251	365.94	574.234	196.869	362.915	353.261
ENSG00000138185	ENTPD1	198.366	0.0703176	0.320281	0.21955	0.826222	0.912365	226.893	143.587	225.316	138.346	255.032	248.248
ENSG00000100393	EP300	932.007	0.171391	0.247444	0.692648	0.488531	0.679095	1029.32	651.397	1022.17	673.171	1240.95	1207.94
ENSG00000116016	EPAS1	2921.43	0.910954	0.388946	2.34211	0.0191751	0.0739421	2366.84	1497.83	2350.4	2584.48	4764.33	4637.59
ENSG00000159023	EPB41	296.236	0.0373158	0.216488	0.172369	0.863147	0.932478	343.63	217.463	341.243	204.788	377.513	367.471
ENSG00000088367	EPB41L1	225.235	0.508921	0.246221	2.06693	0.0387408	0.124734	218.352	138.182	216.835	180.442	332.633	323.785
ENSG00000079819	EPB41L2	915.87	1.16584	0.309742	3.76389	0.000167293	0.00169413	659.062	417.08	654.483	858.731	1583.01	1540.9
ENSG00000082397	EPB41L3	0	NA	NA	NA	NA	NA	NA	NA	NA	NA	NA	NA
ENSG00000120616	EPC1	268.08	0.694906	0.232506	2.98876	0.00280111	0.0169578	240.008	151.886	238.34	225.628	415.93	404.866
ENSG00000152223	EPG5	746.747	-0.123554	0.241163	-0.512325	0.608424	0.771534	914.074	578.463	907.724	487.268	898.246	874.352
ENSG00000183317	EPHA10	0.416619	-0.123231	0.580722	-0.212203	0.831949	NA	0.582127	0.368393	0.578083	0.310385	0.572175	0.556955
ENSG00000116106	EPHA4	328.371	-0.00288431	0.211724	-0.013623	0.989131	0.994054	386.174	244.386	383.492	223.818	412.593	401.618
ENSG00000154928	EPHB1	2.0018	-0.532558	0.603241	-0.882828	NA	NA	2.39233	1.51396	2.37571	0.960472	1.77057	1.72347
ENSG00000133216	EPHB2	107.714	-1.37618	0.729648	-1.88609	NA	NA	170.142	107.673	168.96	38.0644	70.1692	68.3027
ENSG00000120915	EPHX2	49.0474	-0.162112	0.76291	-0.212492	0.831723	0.91506	60.6831	38.4027	60.2615	31.4954	58.0596	56.5152
ENSG00000151491	EPS8	567.682	-1.00559	0.519569	-1.93543	0.052937	0.156387	877.263	555.167	871.168	253.744	467.761	455.318
ENSG00000177106	EPS8L2	45.7002	-0.244857	0.681697	-0.359188	0.719455	0.84788	58.0377	36.7286	57.6345	28.4433	52.4334	51.0386
ENSG00000133106	EPSTI1	155.37	0.177182	0.340929	0.519704	0.60327	0.768193	171.371	108.45	170.18	112.526	207.435	201.917
ENSG00000112851	ERBB2IP	2920.91	0.50565	0.462146	1.09414	0.273896	0.476079	2825.66	1788.19	2806.03	2329.78	4294.81	4180.56
ENSG00000082805	ERC1	405.632	0.678056	0.255043	2.65859	0.00784672	0.0377712	365.937	231.58	363.395	340.018	626.8	610.127
ENSG00000187672	ERC2	1.0124	0.340299	0.809483	0.420391	0.6742	NA	1.01169	0.640237	1.00466	0.743818	1.37118	1.33471
ENSG00000012061	ERCC1	416.618	-0.787982	0.300898	-2.61877	0.00882472	0.0412941	618.24	391.247	613.945	207.936	383.317	373.121
ENSG00000186871	ERCC6L	357.291	0.606087	0.390782	1.55096	0.120911	0.278963	331.526	209.803	329.223	293.054	540.226	525.856
ENSG00000113719	ERGIC1	1052.4	-0.863149	0.291208	-2.96403	0.0030364	0.0179985	1590.49	1006.52	1579.44	507.781	936.061	911.161
ENSG00000196678	ERI2	155.474	0.461014	0.29447	1.56558	0.117448	0.274063	153.135	96.9098	152.071	122.414	225.663	219.66
ENSG00000164010	ERMAP	90.4669	-0.117764	0.351006	-0.335504	0.737245	0.860206	110.316	69.8121	109.549	59.0427	108.841	105.946
ENSG00000089248	ERP29	774.141	-0.302686	0.214979	-1.40798	0.159138	0.334588	1003.53	635.074	996.56	472.49	871.005	847.836
ENSG00000116285	ERRFI1	2451.74	0.782579	0.27149	2.88253	0.00394493	0.0220473	2111.51	1336.25	2096.84	2109.37	3888.48	3785.05
ENSG00000149564	ESAM	4.55907	0.124101	0.827086	0.150046	0.880729	0.942499	5.1544	3.26191	5.1186	3.26224	6.01373	5.85376
ENSG00000164283	ESM1	0.285971	-0.274439	0.577777	-0.474992	0.634793	NA	0.457673	0.289634	0.454494	0.219746	0.405087	0.394312
ENSG00000119715	ESRRB	0.752861	-0.256936	0.679113	-0.37834	0.705178	NA	0.893032	0.565146	0.886828	0.434012	0.800072	0.77879
ENSG00000196482	ESRRG	3.30035	0.789402	0.817151	0.966043	0.334023	0.537896	2.69737	1.707	2.67863	2.70741	4.99094	4.85817
ENSG00000139641	ESYT1	1379.46	-0.34038	0.19197	-1.77309	0.0762133	0.2014	1809.44	1145.08	1796.87	829.963	1529.98	1489.28
ENSG00000117868	ESYT2	1448.07	-1.12437	0.389706	-2.88517	0.00391206	0.021903	2309.45	1461.51	2293.41	615.205	1134.09	1103.92
ENSG00000140374	ETFA	742.537	-0.178173	0.238719	-0.746373	0.455442	0.650608	924.937	585.337	918.512	474.74	875.153	851.873
ENSG00000134954	ETS1	2586.83	3.17245	0.336596	9.42509	4.29733e-21	1.11358e-18	583.465	369.24	579.412	3054.89	5631.5	5481.69
ENSG00000157557	ETS2	1123.34	1.45491	0.147498	9.8639	5.96865e-23	2.0174e-20	703.92	445.469	699.03	1120.66	2065.87	2010.91
ENSG00000006468	ETV1	77.5863	-0.857767	0.47179	-1.81811	0.0690474	0.188232	116.712	73.8599	115.901	37.4008	68.946	67.112
ENSG00000175832	ETV4	82.494	-0.549231	0.569795	-0.963911	0.335091	0.539057	114.625	72.539	113.828	45.4907	83.8591	81.6284
ENSG00000139083	ETV6	212.713	0.440735	0.36822	1.19694	0.231332	0.42661	212	134.162	210.527	167.105	308.047	299.853
ENSG00000010030	ETV7	3.2149	1.02925	0.827651	1.24358	0.213655	0.404618	2.33737	1.47918	2.32113	2.77039	5.10704	4.97119
ENSG00000115363	EVA1A	106.574	-2.3083	0.457427	-5.04626	4.50544e-07	1.01636e-05	199.604	126.317	198.217	23.4036	43.1429	41.9953
ENSG00000166979	EVA1C	31.0071	0.670843	0.443412	1.51291	0.130302	0.293783	28.1588	17.82	27.9632	26.0339	47.9917	46.7151
ENSG00000072840	EVC	162.654	-0.591259	0.534326	-1.10655	0.268488	0.470626	228.461	144.579	226.874	88.0654	162.343	158.024
ENSG00000067208	EVI5	269.747	-1.26333	0.238211	-5.3034	1.13665e-07	2.9553e-06	444.891	281.545	441.8	107.63	198.409	193.131
ENSG00000196405	EVL	160.546	-0.187218	0.282068	-0.663732	0.506862	0.694334	200.494	126.88	199.101	102.264	188.517	183.502
ENSG00000112685	EXOC2	278.306	-0.107688	0.297139	-0.362416	0.717041	0.846148	339.152	214.629	336.796	182.792	336.965	328.001
ENSG00000131558	EXOC4	400.301	0.552536	0.192705	2.86727	0.00414031	0.0229659	381.136	241.198	378.488	324.63	598.435	582.516
ENSG00000144036	EXOC6B	210.373	-0.0396531	0.399347	-0.0992948	0.920904	0.960761	250.621	158.603	248.88	141.599	261.029	254.085
ENSG00000182197	EXT1	1847.11	-1.01698	0.275281	-3.69434	0.000220463	0.00213036	2892.8	1830.68	2872.7	830.148	1530.32	1489.62
ENSG00000012232	EXTL3	548.85	0.717649	0.225731	3.17923	0.00147669	0.0101055	487.036	308.216	483.653	465.131	857.438	834.629
ENSG00000064655	EYA2	0.427963	-0.373222	0.579739	-0.643776	0.519721	NA	0.603158	0.381702	0.598968	0.270433	0.498525	0.485264
ENSG00000158161	EYA3	329.836	-0.518884	0.252833	-2.05228	0.040142	0.127738	455.807	288.453	452.64	184.74	340.556	331.497
ENSG00000112319	EYA4	140.362	-0.0977498	0.825955	-0.118348	0.905792	0.954732	170.079	107.633	168.898	92.3008	170.15	165.624
ENSG00000188107	EYS	3.41795	0.649073	0.815961	0.795471	0.426339	0.624781	2.98697	1.89027	2.96622	2.7202	5.01451	4.88112
ENSG00000164251	F2RL1	210.418	-2.73989	0.578025	-4.74009	2.13625e-06	4.02112e-05	386.716	244.729	384.03	33.6188	61.9741	60.3255
ENSG00000113194	FAF2	937.087	-0.270192	0.282714	-0.955708	0.33922	0.543338	1202.19	760.791	1193.84	578.916	1067.19	1038.81
ENSG00000103876	FAH	45.4752	0.0977695	0.532881	0.183473	0.854427	0.927579	51.7471	32.7476	51.3877	32.1586	59.2823	57.7054
ENSG00000115042	FAHD2A	56.3722	-0.0704952	0.44584	-0.158118	0.874364	0.93866	68.0681	43.0762	67.5952	37.6445	69.3952	67.5493
ENSG00000135472	FAIM2	0.285971	-0.274439	0.577777	-0.474992	0.634793	NA	0.457673	0.289634	0.454494	0.219746	0.405087	0.394312
ENSG00000145569	FAM105A	73.7638	-2.53261	0.781255	-3.24171	NA	NA	113.895	72.0773	113.104	11.4313	21.0728	20.5122
ENSG00000168309	FAM107A	0.489007	0.270294	0.577777	0.467817	0.639915	NA	0.378935	0.239805	0.376303	0.265406	0.489259	0.476245
ENSG00000065809	FAM107B	453.375	0.139587	0.539997	0.258496	0.796024	0.894456	506.443	320.497	502.925	323.989	597.252	581.365
ENSG00000177096	FAM109B	56.1838	-2.28887	0.792531	-2.88805	NA	NA	85.8763	54.3459	85.2797	10.2055	18.8132	18.3128
ENSG00000169122	FAM110B	111.356	0.934655	0.261893	3.56884	0.000358563	0.00320295	89.3931	56.5715	88.7721	99.23	182.924	178.058
ENSG00000197712	FAM114A1	430.149	-2.64869	0.397453	-6.66414	2.66215e-11	1.56785e-09	836.381	529.295	830.571	77.4551	142.783	138.985
ENSG00000121104	FAM117A	26.921	-0.924628	0.425061	-2.17528	0.029609	0.102189	41.1559	26.0451	40.87	12.5913	23.2113	22.5938
ENSG00000100376	FAM118A	181.678	-0.717773	0.525451	-1.36601	0.171935	0.350652	263.45	166.722	261.62	93.0264	171.488	166.926
ENSG00000155744	FAM126B	217.371	0.474839	0.306925	1.54708	0.121843	0.280238	213.06	134.833	211.58	171.958	316.994	308.561
ENSG00000136830	FAM129B	2303.2	0.331995	0.264919	1.25319	0.210135	0.400685	2392.51	1514.08	2375.89	1748.94	3224.05	3138.29
ENSG00000138640	FAM13A	126.187	-0.308502	0.290809	-1.06084	0.288762	0.492299	164.321	103.989	163.18	77.0557	142.047	138.269
ENSG00000162391	FAM151A	2.35692	0.510574	0.827383	0.617095	0.537172	NA	2.24512	1.4208	2.22952	1.85745	3.42409	3.333
ENSG00000152380	FAM151B	20.6672	-0.077117	0.5996	-0.128614	0.897663	0.950999	24.7577	15.6677	24.5857	13.6294	25.1248	24.4565
ENSG00000204442	FAM155A	99.8131	-1.04939	0.335007	-3.13245	0.00173353	0.0115183	156.973	99.3386	155.882	44.0459	81.1957	79.0359
ENSG00000183807	FAM162B	0	NA	NA	NA	NA	NA	NA	NA	NA	NA	NA	NA
ENSG00000143340	FAM163A	2.41555	0.171902	0.828263	0.207545	0.835584	NA	2.65214	1.67838	2.63371	1.73509	3.19853	3.11345
ENSG00000154319	FAM167A	50.9545	-0.335521	0.725045	-0.462758	NA	NA	66.5497	42.1153	66.0874	30.6284	56.4614	54.9595
ENSG00000152102	FAM168B	932.359	0.212225	0.15966	1.32923	0.183772	0.366084	1014.21	641.833	1007.17	682.329	1257.83	1224.37
ENSG00000151327	FAM177A1	478.043	-0.128472	0.207429	-0.619353	0.535684	0.717321	585.767	370.697	581.698	311.194	573.665	558.405
ENSG00000197520	FAM177B	0.418605	-0.12434	0.58078	-0.214091	0.830476	NA	0.584018	0.36959	0.579961	0.311154	0.573593	0.558335
ENSG00000168754	FAM178B	0.703583	-0.380227	0.679155	-0.559853	0.57558	NA	0.932846	0.590342	0.926366	0.416227	0.767287	0.746877
ENSG00000111879	FAM184A	12.1193	0.398583	0.624001	0.638753	0.522984	0.707628	12.3166	7.79446	12.2311	9.42881	17.3814	16.919
ENSG00000148481	FAM188A	198.439	0.6668	0.218827	3.04715	0.00231021	0.0144952	179.776	113.77	178.527	165.744	305.539	297.411
ENSG00000104059	FAM189A1	1.0009	-0.500918	0.592362	-0.845629	0.39776	NA	1.21361	0.768019	1.20518	0.498043	0.918109	0.893687
ENSG00000135063	FAM189A2	0.847562	-0.312289	0.591024	-0.528385	0.597232	NA	1.06005	0.670842	1.05269	0.49579	0.913957	0.889645
ENSG00000172775	FAM192A	362.207	-0.142718	0.238478	-0.598451	0.549539	0.727602	446.256	282.409	443.156	234.748	432.742	421.231
ENSG00000146067	FAM193B	123.734	-0.436865	0.267839	-1.63107	0.102875	0.250195	166.613	105.439	165.455	71.4789	131.767	128.262
ENSG00000204767	FAM196B	10.6655	-0.516138	0.828626	-0.622884	NA	NA	14.3704	9.09415	14.2706	5.83546	10.7573	10.4711
ENSG00000164125	FAM198B	39.9519	-0.532611	0.434385	-1.22613	0.220151	0.412458	55.7181	35.2606	55.331	22.3689	41.2355	40.1386
ENSG00000123575	FAM199X	867.97	0.428515	0.505325	0.847998	0.396439	0.597213	866.273	548.212	860.255	677.065	1248.12	1214.92
ENSG00000183662	FAM19A1	0.272518	0.270294	0.577777	0.467817	0.639915	NA	0.378935	0.239805	0.376303	0.265406	0.489259	0.476245
ENSG00000237765	FAM200B	268.421	-0.45786	0.334126	-1.37032	0.170587	0.349304	364.114	230.426	361.584	153.953	283.802	276.252
ENSG00000116199	FAM20B	384.94	-0.146855	0.257346	-0.570653	0.568235	0.741756	474.913	300.544	471.614	249.107	459.212	446.997
ENSG00000181350	FAM211A	475.141	0.462971	0.275617	1.67976	0.0930039	0.233343	468.407	296.426	465.153	374.948	691.192	672.805
ENSG00000197852	FAM212B	57.9297	-2.26273	0.816539	-2.77112	NA	NA	83.2606	52.6906	82.6822	10.0756	18.5736	18.0796
ENSG00000204930	FAM221B	0	NA	NA	NA	NA	NA	NA	NA	NA	NA	NA	NA
ENSG00000166262	FAM227B	33.5435	-0.123221	0.372439	-0.330848	0.740759	0.861881	41.1587	26.0469	40.8728	21.9456	40.4554	39.3792
ENSG00000219626	FAM228B	21.3367	-0.401616	0.53527	-0.750305	0.453071	0.648531	28.6596	18.1369	28.4605	12.5994	23.2262	22.6084
ENSG00000183844	FAM3B	0.714927	-0.44988	0.587218	-0.766121	0.443604	NA	0.903425	0.571723	0.897149	0.3841	0.708063	0.689228
ENSG00000183508	FAM46C	59.6182	0.640445	0.47167	1.35782	0.17452	0.353818	54.3179	34.3745	53.9406	49.1718	90.6449	88.2337
ENSG00000189319	FAM53B	69.4353	-0.0101783	0.356779	-0.0285282	0.977241	0.98843	82.0153	51.9025	81.4456	47.2945	87.1843	84.8651
ENSG00000162670	FAM5C	0.284978	-0.274439	0.577777	-0.474992	0.634793	NA	0.457673	0.289634	0.454494	0.219746	0.405087	0.394312
ENSG00000111913	FAM65B	1.86095	-0.214397	0.823021	-0.2605	0.794478	NA	2.35292	1.48902	2.33657	1.17773	2.17107	2.11332
ENSG00000042062	FAM65C	7.50438	2.8027	0.777416	3.60514	0.000311981	0.00285965	1.82968	1.15789	1.81697	7.41394	13.6671	13.3036
ENSG00000148343	FAM73B	245.732	-0.0747262	0.370702	-0.20158	0.840245	0.919404	295.497	187.002	293.444	162.944	300.376	292.386
ENSG00000188859	FAM78B	0.428956	-0.373682	0.579752	-0.644555	0.519215	NA	0.603934	0.382193	0.599738	0.270694	0.499007	0.485733
ENSG00000182118	FAM89A	84.7512	1.31475	0.277435	4.73897	2.14812e-06	4.03369e-05	56.6497	35.8502	56.2561	81.8385	150.864	146.851
ENSG00000158169	FANCC	160.475	0.420433	0.324733	1.2947	0.195422	0.382096	160.852	101.794	159.735	125.017	230.461	224.33
ENSG00000203780	FANK1	7.35668	0.42602	0.6904	0.617063	0.537193	0.71829	7.3407	4.64548	7.2897	5.72746	10.5582	10.2773
ENSG00000078098	FAP	108.958	0.0871284	0.569487	0.152994	0.878403	0.941181	124.176	78.5833	123.313	76.6027	141.212	137.456
ENSG00000145982	FARS2	83.869	0.265044	0.341474	0.776177	0.437644	0.634393	89.6642	56.7431	89.0413	62.5727	115.349	112.28
ENSG00000124279	FASTKD3	120.398	0.572365	0.276696	2.06857	0.0385862	0.124443	113.193	71.633	112.407	97.7457	180.188	175.395
ENSG00000083857	FAT1	4111.89	-0.113017	0.299785	-0.376994	0.706178	0.838654	5015.58	3174.06	4980.73	2693.26	4964.86	4832.79
ENSG00000165323	FAT3	19.5729	-2.49462	0.809683	-3.08098	NA	NA	28.9947	18.349	28.7933	2.98775	5.50772	5.36121
ENSG00000196159	FAT4	286.596	-1.22573	0.309216	-3.96398	7.37104e-05	0.000852732	468.784	296.665	465.528	116.405	214.585	208.877
ENSG00000077942	FBLN1	655.006	-2.59746	0.707347	-3.67211	NA	NA	1098.11	694.926	1090.48	105.369	194.241	189.074
ENSG00000163520	FBLN2	2061.37	0.123553	0.827432	0.149321	0.8813	0.942592	2311.28	1462.67	2295.22	1462.26	2695.58	2623.88
ENSG00000144152	FBLN7	15.399	-1.62614	0.807393	-2.01406	NA	NA	19.0649	12.065	18.9324	3.58672	6.61189	6.43601
ENSG00000166147	FBN1	3604.56	-1.73692	0.619416	-2.80412	NA	NA	6110.24	3866.8	6067.79	1064.57	1962.46	1910.26
ENSG00000138829	FBN2	86.7446	-0.224047	0.330339	-0.678235	0.497623	0.686699	109.629	69.3778	108.868	54.5081	100.482	97.8093
ENSG00000156860	FBRS	238.666	-1.2621	0.408833	-3.08707	0.00202141	0.013014	390.412	247.068	387.7	94.5309	174.262	169.626
ENSG00000161040	FBXL13	7.84981	-0.857704	0.814915	-1.05251	0.292567	0.496117	10.6856	6.76228	10.6114	3.4244	6.31266	6.14474
ENSG00000145743	FBXL17	174.884	-0.135237	0.271716	-0.497714	0.618686	0.77896	214.785	135.924	213.293	113.572	209.363	203.794
ENSG00000153558	FBXL2	56.833	-0.935554	0.345709	-2.70618	0.00680612	0.0339063	87.3497	55.2784	86.7429	26.5223	48.8922	47.5916
ENSG00000197361	FBXL22	1.40506	-0.439209	0.791455	-0.554939	0.578936	NA	1.89617	1.19997	1.883	0.812162	1.49717	1.45734
ENSG00000118564	FBXL5	315.711	-0.761171	0.471887	-1.61304	0.106736	0.256537	463.342	293.221	460.124	158.762	292.667	284.882
ENSG00000183580	FBXL7	192.765	-0.534863	0.29843	-1.79226	0.0730919	0.196024	267.725	169.427	265.865	107.315	197.827	192.565
ENSG00000135722	FBXL8	17.9864	-0.210637	0.578256	-0.364262	0.715662	0.845208	22.7473	14.3954	22.5892	11.4157	21.044	20.4842
ENSG00000138081	FBXO11	598.194	0.554046	0.20171	2.74675	0.00601883	0.0306721	568.978	360.072	565.025	485.131	894.308	870.519
ENSG00000214050	FBXO16	32.437	-0.756497	0.772372	-0.979447	0.327359	0.530794	46.42	29.3764	46.0975	15.9572	29.416	28.6335
ENSG00000135108	FBXO21	310.837	-0.311595	0.241833	-1.28847	0.197582	0.384832	403.79	255.535	400.985	188.945	348.308	339.043
ENSG00000167196	FBXO22	202.129	0.461318	0.20409	2.26036	0.0237988	0.0869621	199.389	126.182	198.004	159.423	293.887	286.069
ENSG00000143756	FBXO28	809.41	0.715646	0.370975	1.9291	0.0537188	0.157887	716.524	453.445	711.547	683.347	1259.71	1226.2
ENSG00000103264	FBXO31	165.552	-1.01626	0.214833	-4.73047	2.24001e-06	4.169e-05	259.524	164.237	257.721	74.5129	137.36	133.706
ENSG00000156804	FBXO32	1806.85	0.939698	0.286537	3.27951	0.00103989	0.00763732	1448.5	916.667	1438.44	1613.52	2974.42	2895.3
ENSG00000153832	FBXO36	5.26459	-0.195548	0.702787	-0.278246	0.780824	0.885517	6.6769	4.22541	6.63052	3.38601	6.2419	6.07586
ENSG00000204923	FBXO48	8.63231	-0.183283	0.66347	-0.276249	0.782357	0.886331	10.9364	6.921	10.8604	5.59347	10.3112	10.0369
ENSG00000109670	FBXW7	183.638	0.422674	0.229994	1.83776	0.0660982	0.183169	183.983	116.431	182.704	143.217	264.011	256.988
ENSG00000174989	FBXW8	109.48	-1.18721	0.374867	-3.167	0.00154018	0.0104571	177.775	112.503	176.54	45.3383	83.5782	81.3549
ENSG00000104921	FCER2	0	NA	NA	NA	NA	NA	NA	NA	NA	NA	NA	NA
ENSG00000137478	FCHSD2	407.247	0.713407	0.176056	4.05215	5.07492e-05	0.000621083	362.105	229.154	359.589	344.803	635.622	618.713
ENSG00000163518	FCRL4	0	NA	NA	NA	NA	NA	NA	NA	NA	NA	NA	NA
ENSG00000079459	FDFT1	1694.82	-0.104187	0.238266	-0.437272	0.661914	0.808186	2061.75	1304.76	2047.43	1113.92	2053.43	1998.81
ENSG00000161513	FDXR	21.9914	1.20402	0.566851	2.12405	0.0336661	0.112326	15.2213	9.63265	15.1156	20.3647	37.541	36.5423
ENSG00000073712	FERMT2	1937.78	-0.413421	0.170262	-2.42814	0.0151764	0.0620139	2597.8	1643.99	2579.75	1132.75	2088.15	2032.6
ENSG00000149781	FERMT3	4.83887	0.415937	0.784594	0.530131	0.596021	0.763088	4.81864	3.04943	4.78517	3.73348	6.88243	6.69935
ENSG00000154783	FGD5	0.265269	0.270294	0.577777	0.467817	0.639915	NA	0.378935	0.239805	0.376303	0.265406	0.489259	0.476245
ENSG00000180263	FGD6	112.594	2.52101	0.312824	8.05888	7.69967e-16	9.06928e-14	38.3935	24.297	38.1268	127.979	235.921	229.645
ENSG00000114279	FGF12	194.329	0.291326	0.777411	0.374738	0.707855	0.839748	204.093	129.158	202.675	145.046	267.383	260.27
ENSG00000156427	FGF18	8.06301	-0.642793	0.636714	-1.00955	0.312712	0.51661	11.289	7.14413	11.2106	4.1989	7.7404	7.53449
ENSG00000138685	FGF2	3004.97	0.760768	0.479355	1.58707	0.112498	0.26627	2600.05	1645.42	2581.99	2558.44	4716.32	4590.86
ENSG00000174721	FGFBP3	7.11677	-2.1187	0.817077	-2.59303	0.00951348	0.0437232	10.7356	6.79389	10.661	1.43552	2.6463	2.5759
ENSG00000077782	FGFR1	1155.08	-1.09101	0.21628	-5.04445	4.54831e-07	1.02192e-05	1841.92	1165.64	1829.12	502.137	925.657	901.034
ENSG00000172456	FGGY	61.1704	0.700701	0.493664	1.41939	0.155786	0.329949	54.2645	34.3407	53.8876	51.2186	94.4182	91.9066
ENSG00000142621	FHAD1	12.4839	-0.959927	0.828371	-1.15881	NA	NA	17.5659	11.1164	17.4439	5.24426	9.66745	9.41029
ENSG00000189283	FHIT	3.72781	-0.335299	0.760582	-0.440845	0.659325	0.805974	4.91722	3.11181	4.88307	2.26342	4.17246	4.06147
ENSG00000115641	FHL2	733.788	-1.74717	0.53253	-3.28088	0.00103484	0.00760743	1272.78	805.465	1263.94	220.183	405.892	395.095
ENSG00000172500	FIBP	208.199	-1.36821	0.573429	-2.38602	0.0170317	0.0676394	341.227	215.942	338.856	76.7625	141.507	137.742
ENSG00000118407	FILIP1	0.503618	-0.172203	0.636952	-0.270355	0.786887	NA	0.623156	0.394358	0.618827	0.321172	0.59206	0.57631
ENSG00000168386	FILIP1L	0.268894	0.270294	0.577777	0.467817	0.639915	NA	0.378935	0.239805	0.376303	0.265406	0.489259	0.476245
ENSG00000145216	FIP1L1	191.89	-1.41757	0.253355	-5.59518	2.20387e-08	6.86689e-07	326.564	206.663	324.296	70.9934	130.872	127.39
ENSG00000179431	FJX1	217.389	1.2073	0.375033	3.21917	0.00128562	0.00906109	152.84	96.7229	151.778	204.95	377.812	367.762
ENSG00000134285	FKBP11	165.825	-0.831694	0.60518	-1.37429	0.169351	0.348105	245.771	155.534	244.064	80.1946	147.834	143.901
ENSG00000106080	FKBP14	985.785	-1.77534	0.236707	-7.50016	6.37386e-14	5.89886e-12	1779.11	1125.89	1766.75	301.821	556.388	541.588
ENSG00000119321	FKBP15	636.479	0.799728	0.356955	2.24042	0.0250639	0.0901442	543.05	343.664	539.278	548.987	1012.02	985.1
ENSG00000154803	FLCN	275.546	0.588968	0.382719	1.5389	0.123828	0.283421	257.853	163.18	256.062	225.242	415.219	404.174
ENSG00000151702	FLI1	21.1558	-1.82459	0.786141	-2.32094	NA	NA	33.2849	21.064	33.0536	5.45722	10.06	9.79242
ENSG00000177731	FLII	1028.99	-0.479414	0.274092	-1.7491	0.0802738	0.209518	1405.71	889.589	1395.94	585.541	1079.41	1050.69
ENSG00000197182	FLJ27365	36.1163	-1.2186	0.585405	-2.08163	0.037376	0.121472	57.7029	36.5167	57.3021	14.3994	26.5443	25.8382
ENSG00000196924	FLNA	18141.4	-0.226026	0.306669	-0.737036	0.4611	0.656274	22953.2	14525.7	22793.8	11396.8	21009.3	20450.4
ENSG00000137312	FLOT1	440.567	-2.11768	0.558934	-3.78879	0.000151383	0.00156185	787.199	498.171	781.73	105.336	194.18	189.015
ENSG00000248905	FMN1	16.3842	-2.47001	0.820092	-3.01187	NA	NA	23.474	14.8553	23.311	2.46048	4.53573	4.41508
ENSG00000155816	FMN2	14.9104	-1.51061	0.799492	-1.88946	NA	NA	18.3578	11.6175	18.2303	3.74163	6.89745	6.71397
ENSG00000184922	FMNL1	22.4444	-0.242748	0.756047	-0.321075	0.748154	0.866259	28.4273	17.9899	28.2298	13.9522	25.7199	25.0357
ENSG00000157827	FMNL2	748.164	0.312645	0.287773	1.08643	0.27729	0.480395	782.871	495.432	777.433	564.658	1040.91	1013.22
ENSG00000115414	FN1	35626.5	-2.62469	0.806964	-3.25255	NA	NA	50933.1	32232.5	50579.2	4795.89	8840.9	8605.73
ENSG00000137942	FNBP1L	532.441	-1.3614	0.318353	-4.27639	1.89947e-05	0.000267026	892.544	564.837	886.344	201.738	371.89	361.997
ENSG00000102531	FNDC3A	931.188	-0.39996	0.26177	-1.5279	0.126537	0.288085	1242.71	786.435	1234.08	546.952	1008.27	981.449
ENSG00000075420	FNDC3B	2182.45	-0.40464	0.347339	-1.16497	0.24403	0.442057	2916.19	1845.48	2895.94	1279.34	2358.39	2295.65
ENSG00000217128	FNIP1	1045.5	0.526523	0.376316	1.39915	0.161767	0.33756	1003.64	635.14	996.663	839.566	1547.68	1506.51
ENSG00000168522	FNTA	682.775	-0.410822	0.32435	-1.2666	0.205299	0.394663	913.867	578.331	907.519	399.202	735.903	716.328
ENSG00000257365	FNTB	17.8145	-0.0747646	0.523193	-0.142901	0.886369	0.945584	21.3408	13.5053	21.1926	11.7675	21.6926	21.1156
ENSG00000170345	FOS	55.4465	-0.013732	0.638395	-0.0215101	0.982839	0.991267	65.2385	41.2855	64.7853	37.5275	69.1796	67.3393
ENSG00000175592	FOSL1	1053.73	0.561855	0.295259	1.90292	0.0570505	0.164732	998.182	631.689	991.247	855.706	1577.44	1535.48
ENSG00000075426	FOSL2	1214.64	-0.20343	0.186466	-1.09098	0.275284	0.477904	1525.96	965.685	1515.35	769.632	1418.77	1381.03
ENSG00000170608	FOXA3	0.224373	-0.138256	0.577777	-0.239289	0.810881	NA	0.31282	0.197965	0.310646	0.165065	0.304286	0.296192
ENSG00000251493	FOXD1	20.0155	1.35608	0.592144	2.29012	0.0220144	0.0819831	12.8333	8.12141	12.7441	19.0783	35.1695	34.234
ENSG00000198815	FOXJ3	917.267	0.519654	0.254291	2.04354	0.0409992	0.12967	884.006	559.434	877.865	735.98	1356.73	1320.64
ENSG00000164916	FOXK1	279.615	-0.0521003	0.311765	-0.167114	0.867281	0.934897	333.849	211.273	331.53	187.002	344.725	335.556
ENSG00000176678	FOXL1	5.14748	-0.635786	0.638727	-0.995396	NA	NA	6.10036	3.86055	6.05798	2.28005	4.20313	4.09132
ENSG00000111206	FOXM1	1523.51	1.00011	0.236358	4.23134	2.32306e-05	0.000317948	1189.48	752.749	1181.22	1381.65	2546.99	2479.24
ENSG00000053254	FOXN3	607.063	-0.597737	0.213307	-2.80223	0.00507503	0.0269306	857.556	542.695	851.598	329.083	606.643	590.505
ENSG00000150907	FOXO1	72.2537	-2.03231	0.453175	-4.48461	7.30475e-06	0.000115892	132.205	83.6649	131.287	18.769	34.5995	33.6791
ENSG00000118689	FOXO3	373.026	0.0217945	0.244283	0.0892182	0.928909	0.964554	434.265	274.82	431.248	256.033	471.979	459.424
ENSG00000204060	FOXO6	2.78982	-0.762704	0.823584	-0.926079	0.354405	NA	3.90147	2.46901	3.87437	1.3354	2.46172	2.39624
ENSG00000114861	FOXP1	147.659	0.356533	0.510286	0.698693	0.484744	0.676189	151.86	96.1029	150.805	112.914	208.15	202.613
ENSG00000136877	FPGS	159.044	0.521355	0.231939	2.24781	0.0245886	0.0890735	153.27	96.9952	152.205	127.755	235.509	229.244
ENSG00000138759	FRAS1	2.194	0.648548	0.828037	0.783235	0.433489	NA	1.87488	1.1865	1.86186	1.70681	3.1464	3.0627
ENSG00000151474	FRMD4A	206.698	-1.32722	0.472319	-2.81	0.0049542	0.0264519	340.913	215.743	338.545	78.9026	145.452	141.583
ENSG00000171877	FRMD5	46.6994	-0.712184	0.477757	-1.49068	0.136045	0.302558	67.9042	42.9724	67.4324	24.0706	44.3726	43.1923
ENSG00000139926	FRMD6	2549.53	1.56147	0.297947	5.24078	1.59898e-07	4.00983e-06	1501.04	949.92	1490.62	2572.9	4742.98	4616.81
ENSG00000156869	FRRS1	48.0331	-2.02413	0.755526	-2.67911	NA	NA	77.5715	49.0903	77.0326	11.0753	20.4167	19.8736
ENSG00000166225	FRS2	507.622	1.09194	0.273727	3.98918	6.63021e-05	0.000780367	379.097	239.908	376.464	469.287	865.1	842.088
ENSG00000073910	FRY	19.6375	-1.30516	0.713395	-1.8295	0.0673243	0.185201	31.2713	19.7897	31.0541	7.34911	13.5476	13.1872
ENSG00000075618	FSCN1	418.657	-2.28579	0.690699	-3.30939	NA	NA	709.707	449.131	704.777	84.5215	155.81	151.665
ENSG00000186765	FSCN2	1.2632	-0.797587	0.804327	-0.991621	0.321383	NA	1.66886	1.05612	1.65727	0.557574	1.02785	1.00051
ENSG00000106701	FSD1L	161.116	1.13586	0.385791	2.94424	0.00323748	0.0188879	117.1	74.1058	116.287	149.44	275.482	268.154
ENSG00000170820	FSHR	0	NA	NA	NA	NA	NA	NA	NA	NA	NA	NA	NA
ENSG00000150667	FSIP1	8.53307	0.086889	0.652608	0.133141	0.894082	0.948764	9.59102	6.06958	9.52439	5.91562	10.9051	10.615
ENSG00000053108	FSTL4	0.67346	-0.147947	0.586213	-0.252377	0.80075	NA	0.791578	0.500942	0.786079	0.414894	0.76483	0.744485
ENSG00000168843	FSTL5	7.38016	0.404738	0.79643	0.50819	0.61132	0.774196	7.34761	4.64986	7.29657	5.6489	10.4134	10.1364
ENSG00000167996	FTH1	10328.4	0.603297	0.154602	3.90225	9.53043e-05	0.00105691	9621.64	6088.96	9554.8	8488.66	15648.3	15232
ENSG00000140718	FTO	318.765	-1.24109	0.314837	-3.942	8.08038e-05	0.000920022	522.533	330.68	518.903	128.378	236.656	230.361
ENSG00000108592	FTSJ3	604.457	0.842908	0.193091	4.36534	1.26927e-05	0.000187948	508.021	321.496	504.492	529.179	975.506	949.557
ENSG00000180917	FTSJD1	294.477	0.237585	0.274538	0.8654	0.386819	0.589238	316.808	200.489	314.607	216.918	399.875	389.238
ENSG00000137200	FTSJD2	384.793	0.0746207	0.372156	0.200509	0.841082	0.919889	440.336	278.662	437.277	269.294	496.426	483.221
ENSG00000107164	FUBP3	690.426	0.689945	0.37372	1.84616	0.0648696	0.18067	618.154	391.192	613.86	579.122	1067.57	1039.18
ENSG00000172728	FUT10	112.079	0.954896	0.319441	2.98927	0.00279642	0.0169375	89.2339	56.4708	88.614	100.453	185.178	180.252
ENSG00000137731	FXYD2	0	NA	NA	NA	NA	NA	NA	NA	NA	NA	NA	NA
ENSG00000137726	FXYD6	0.136259	0.134111	0.577777	0.232115	0.816449	NA	0.284642	0.180133	0.282664	0.181405	0.334408	0.325513
ENSG00000255245	FXYD6-FXYD2	0	NA	NA	NA	NA	NA	NA	NA	NA	NA	NA	NA
ENSG00000082074	FYB	5.81177	2.31476	0.808521	2.86296	0.00419707	0.0232145	1.85541	1.17418	1.84252	5.36083	9.88234	9.61946
ENSG00000163820	FYCO1	275.277	-0.71539	0.477632	-1.49778	0.13419	0.299724	399.532	252.84	396.756	141.311	260.498	253.569
ENSG00000010810	FYN	136.572	-2.36621	0.76239	-3.10368	NA	NA	217.249	137.484	215.74	24.4701	45.109	43.9091
ENSG00000174804	FZD4	208.832	-2.02595	0.660759	-3.06609	NA	NA	356.956	225.896	354.476	50.9006	93.8319	91.3359
ENSG00000164930	FZD6	1137.98	-1.37801	0.487042	-2.82935	0.00466431	0.0252862	1887.52	1194.5	1874.41	421.744	777.458	756.777
ENSG00000188763	FZD9	3.52133	-1.4632	0.817566	-1.7897	0.0735024	0.196692	5.44962	3.44873	5.41176	1.14784	2.11596	2.05967
ENSG00000145907	G3BP1	3173.99	0.197626	0.316256	0.624892	0.532042	0.714254	3469.95	2195.92	3445.84	2310.97	4260.11	4146.79
ENSG00000141349	G6PC3	303.794	-0.77854	0.314628	-2.47448	0.0133432	0.0565594	448.75	283.987	445.632	151.922	280.058	272.608
ENSG00000160211	G6PD	738.031	-1.76083	0.285938	-6.15808	7.36311e-10	3.22483e-08	1324.84	838.41	1315.64	227.028	418.511	407.378
ENSG00000160219	GAB3	2.99139	-0.200172	0.817791	-0.244772	0.806633	0.900002	3.73892	2.36614	3.71295	1.89003	3.48414	3.39146
ENSG00000215568	GAB4	0	NA	NA	NA	NA	NA	NA	NA	NA	NA	NA	NA
ENSG00000034713	GABARAPL2	270.098	0.116872	0.204767	0.570758	0.568164	0.741756	303.99	192.377	301.878	191.435	352.898	343.51
ENSG00000204681	GABBR1	33.6285	-2.00551	0.771314	-2.60012	NA	NA	53.6238	33.9353	53.2513	7.75567	14.2971	13.9168
ENSG00000136928	GABBR2	294.118	-0.299577	0.818922	-0.365819	0.7145	0.844578	375.443	237.595	372.834	177.15	326.565	317.878
ENSG00000163288	GABRB1	0.285971	-0.274439	0.577777	-0.474992	0.634793	NA	0.457673	0.289634	0.454494	0.219746	0.405087	0.394312
ENSG00000182256	GABRG3	0	NA	NA	NA	NA	NA	NA	NA	NA	NA	NA	NA
ENSG00000116717	GADD45A	369.742	0.706745	0.478651	1.47654	0.1398	0.307311	327.938	207.532	325.66	310.83	572.994	557.752
ENSG00000175229	GAL3ST3	0	NA	NA	NA	NA	NA	NA	NA	NA	NA	NA	NA
ENSG00000141429	GALNT1	1481.42	-0.547069	0.508905	-1.07499	0.282378	0.485922	2056.31	1301.31	2042.03	817.305	1506.65	1466.57
ENSG00000164574	GALNT10	972.746	0.657049	0.193071	3.40315	0.000666133	0.00531982	886.158	560.796	880.002	811.488	1495.92	1456.13
ENSG00000100626	GALNT16	83.0975	0.0600888	0.31441	0.191116	0.848435	0.924484	95.5393	60.4611	94.8756	57.8429	106.63	103.793
ENSG00000110328	GALNT18	34.5372	-0.905723	0.720077	-1.25781	NA	NA	41.3194	26.1486	41.0324	12.8081	23.6109	22.9828
ENSG00000143641	GALNT2	2577.59	-0.88843	0.184476	-4.81597	1.46489e-06	2.88671e-05	3923.48	2482.93	3896.22	1230.85	2269	2208.64
ENSG00000139629	GALNT6	30.8791	0.889448	0.742086	1.19858	0.230692	0.425784	24.6217	15.5816	24.4507	26.488	48.8289	47.53
ENSG00000109586	GALNT7	1051.2	-0.683637	0.274602	-2.48955	0.0127904	0.0547688	1518.81	961.164	1508.26	549.146	1012.32	985.387
ENSG00000174473	GALNTL6	0	NA	NA	NA	NA	NA	NA	NA	NA	NA	NA	NA
ENSG00000127688	GAN	73.8858	0.464708	0.361958	1.28387	0.199187	0.386927	72.7989	46.07	72.2932	58.3439	107.553	104.692
ENSG00000165219	GAPVD1	827.462	1.00594	0.379713	2.64921	0.00806799	0.0385854	641.286	405.831	636.831	747.91	1378.72	1342.05
ENSG00000141441	GAREM	20.1849	0.474519	0.459162	1.03345	0.301395	0.505076	19.7199	12.4795	19.5829	15.9121	29.333	28.5527
ENSG00000136895	GARNL3	22.2541	1.08637	0.518922	2.09351	0.036304	0.118683	16.6118	10.5126	16.4964	20.4845	37.7618	36.7573
ENSG00000106105	GARS	2007.67	-0.546875	0.330116	-1.65661	0.097598	0.241623	2794.04	1768.18	2774.63	1110.67	2047.46	1992.99
ENSG00000180447	GAS1	273.925	0.183782	0.628375	0.292472	0.769925	0.879459	300.707	190.3	298.618	198.357	365.658	355.931
ENSG00000183087	GAS6	381.108	-0.482153	0.559444	-0.861842	0.388775	0.591108	519.366	328.675	515.758	215.929	398.051	387.462
ENSG00000136574	GATA4	0.283984	-0.274439	0.577777	-0.474992	0.634793	NA	0.457673	0.289634	0.454494	0.219746	0.405087	0.394312
ENSG00000157259	GATAD1	238.238	-0.0649533	0.255258	-0.254462	0.799139	0.89597	286.013	181	284.026	158.786	292.712	284.925
ENSG00000167491	GATAD2A	337.385	-1.45108	0.334372	-4.33971	1.42669e-05	0.00020731	573.661	363.035	569.676	121.848	224.618	218.643
ENSG00000114480	GBE1	1159.02	-0.42146	0.315303	-1.33668	0.181326	0.362965	1556.9	985.271	1546.09	675.102	1244.51	1211.4
ENSG00000111846	GCNT2	631.603	0.230774	0.397201	0.581001	0.56124	0.735932	681.703	431.409	676.968	464.563	856.392	833.612
ENSG00000107623	GDF10	0	NA	NA	NA	NA	NA	NA	NA	NA	NA	NA	NA
ENSG00000130513	GDF15	14.6115	0.00976132	0.627745	0.0155498	0.987594	0.993472	16.8606	10.6701	16.7435	9.85807	18.1727	17.6893
ENSG00000057608	GDI2	2491.87	-0.311013	0.301568	-1.03132	0.302391	0.50586	3237.41	2048.76	3214.92	1515.49	2793.71	2719.39
ENSG00000178795	GDPD4	0.141992	-0.138256	0.577777	-0.239289	0.810881	NA	0.31282	0.197965	0.310646	0.165065	0.304286	0.296192
ENSG00000152147	GEMIN6	74.0985	0.529129	0.346891	1.52535	0.127173	0.288992	71.1618	45.034	70.6675	59.6363	109.936	107.011
ENSG00000164347	GFM2	497.2	0.530459	0.376598	1.40855	0.158967	0.334364	476.439	301.509	473.129	399.642	736.713	717.116
ENSG00000151892	GFRA1	293.102	-0.190919	0.819723	-0.232907	0.815834	0.90571	364.605	230.737	362.072	185.494	341.946	332.85
ENSG00000100083	GGA1	234.304	0.0400538	0.304058	0.131731	0.895197	0.949044	271.087	171.555	269.204	161.862	298.383	290.446
ENSG00000134864	GGACT	30.2527	0.148482	0.684518	0.216914	0.828275	0.91353	33.5053	21.2035	33.2725	21.567	39.7574	38.6998
ENSG00000112964	GHR	7.50404	-2.28513	0.816425	-2.79895	0.00512686	0.0271592	11.3712	7.19615	11.2922	1.35485	2.49758	2.43114
ENSG00000106128	GHRHR	0	NA	NA	NA	NA	NA	NA	NA	NA	NA	NA	NA
ENSG00000204120	GIGYF2	451.168	0.137441	0.218628	0.628651	0.529578	0.712938	504.05	318.983	500.548	321.978	593.546	577.757
ENSG00000171115	GIMAP8	0.244503	0.134111	0.577777	0.232115	0.816449	NA	0.284642	0.180133	0.282664	0.181405	0.334408	0.325513
ENSG00000137960	GIPC2	6.40586	1.10498	0.791259	1.39648	0.16257	0.338825	4.46835	2.82775	4.4373	5.58159	10.2893	10.0156
ENSG00000010310	GIPR	1.99507	-0.55763	0.657363	-0.848283	0.39628	NA	2.46959	1.56286	2.45244	0.97441	1.79626	1.74848
ENSG00000188910	GJB3	0.244503	0.134111	0.577777	0.232115	0.816449	NA	0.284642	0.180133	0.282664	0.181405	0.334408	0.325513
ENSG00000182963	GJC1	573.308	1.19796	0.28138	4.25745	2.06773e-05	0.000287045	406.592	257.308	403.768	541.702	998.592	972.029
ENSG00000183607	GKN2	0	NA	NA	NA	NA	NA	NA	NA	NA	NA	NA	NA
ENSG00000106415	GLCCI1	125.306	0.840725	0.264203	3.18212	0.00146204	0.0100228	105.239	66.5991	104.507	109.456	201.774	196.407
ENSG00000074047	GLI2	16.8656	-0.552751	0.613966	-0.900294	NA	NA	19.9174	12.6045	19.779	7.88528	14.536	14.1493
ENSG00000122694	GLIPR2	36.3939	-2.93163	0.434111	-6.75318	1.44637e-11	8.86094e-10	73.0361	46.2201	72.5287	5.55915	10.2479	9.97534
ENSG00000126603	GLIS2	127.65	-0.287852	0.418467	-0.687873	0.491533	0.681805	164.582	104.154	163.438	78.2905	144.323	140.484
ENSG00000107249	GLIS3	336.191	-1.18603	0.398175	-2.97866	0.00289515	0.0174259	542.454	343.286	538.685	138.456	255.235	248.446
ENSG00000173221	GLRX	77.0472	-1.44411	0.748428	-1.92952	NA	NA	121.458	76.8636	120.614	25.9231	47.7875	46.5163
ENSG00000023572	GLRX2	155.78	0.361267	0.304494	1.18645	0.235445	0.431381	159.419	100.886	158.311	118.924	219.229	213.398
ENSG00000108010	GLRX3	438.496	0.464756	0.247675	1.87648	0.06059	0.172253	432.395	273.637	429.391	346.55	638.842	621.848
ENSG00000115419	GLS	1792.81	0.898208	0.155519	5.77554	7.67056e-09	2.65026e-07	1468.32	929.213	1458.12	1589.24	2929.66	2851.72
ENSG00000120820	GLT8D2	49.2031	-2.62602	0.81356	-3.22781	NA	NA	69.7708	44.1537	69.2861	6.5636	12.0996	11.7777
ENSG00000063169	GLTSCR1	44.2285	-1.44896	0.497774	-2.91088	0.00360412	0.020551	74.3049	47.0231	73.7887	15.8058	29.1369	28.3619
ENSG00000112624	GLTSCR1L	126.104	0.397813	0.573071	0.694177	0.487571	0.678428	127.466	80.6653	126.58	97.5273	179.785	175.003
ENSG00000112699	GMDS	97.974	-0.27744	0.428851	-0.646938	0.517672	0.703133	126.257	79.9004	125.38	60.4947	111.518	108.552
ENSG00000162419	GMEB1	194.36	0.616839	0.398956	1.54613	0.122073	0.280561	179.396	113.529	178.15	159.764	294.515	286.68
ENSG00000101216	GMEB2	161.748	0.0265151	0.320536	0.082721	0.934073	0.966845	187.895	118.907	186.589	111.141	204.882	199.432
ENSG00000137198	GMPR	28.7564	-0.608206	0.751533	-0.809287	NA	NA	40.2025	25.4418	39.9233	15.316	28.234	27.483
ENSG00000114353	GNAI2	1605.59	-0.338345	0.412818	-0.819598	0.412445	0.612191	2102.89	1330.79	2088.28	965.925	1780.62	1733.25
ENSG00000156052	GNAQ	673.367	-0.0228345	0.256294	-0.0890947	0.929007	0.964554	796.41	504	790.877	455.242	839.209	816.885
ENSG00000087460	GNAS	6697.8	-0.525914	0.271468	-1.9373	0.0527085	0.155979	9270.61	5866.81	9206.21	3739.14	6892.87	6709.51
ENSG00000128266	GNAZ	80.0473	-0.599638	0.519312	-1.15468	0.248223	0.446692	112.768	71.3641	111.985	43.2172	79.6681	77.5489
ENSG00000078369	GNB1	2693.93	0.524564	0.184188	2.84798	0.00439979	0.0240905	2592.53	1640.66	2574.52	2165.77	3992.46	3886.26
ENSG00000204628	GNB2L1	5533.03	0.18678	0.19958	0.935863	0.349344	0.552221	6074.91	3844.44	6032.7	4015.55	7402.41	7205.5
ENSG00000069966	GNB5	107.085	-0.353617	0.445419	-0.793898	0.427255	0.625272	141.196	89.3544	140.215	64.173	118.299	115.152
ENSG00000186469	GNG2	96.7131	0.23988	0.334329	0.717495	0.473068	0.66648	104.306	66.0089	103.581	71.5318	131.864	128.356
ENSG00000176533	GNG7	8.00516	-1.22656	0.772529	-1.58771	0.112351	0.266096	12.3007	7.78439	12.2153	3.05268	5.62741	5.47771
ENSG00000127928	GNGT1	71.3834	1.71274	0.710213	2.41158	0.0158835	0.0642112	35.6793	22.5793	35.4315	67.9175	125.201	121.871
ENSG00000124713	GNMT	2.98845	-1.16248	0.827092	-1.4055	0.159873	0.335594	4.32177	2.73499	4.29175	1.12125	2.06695	2.01196
ENSG00000116906	GNPAT	386.592	0.265336	0.212109	1.25094	0.210956	0.401493	412.07	260.774	409.207	287.623	530.215	516.111
ENSG00000111670	GNPTAB	587.253	-0.523	0.277386	-1.88546	0.0593673	0.169646	812.277	514.041	806.634	328.28	605.164	589.066
ENSG00000144674	GOLGA4	2027.44	-0.598131	0.239935	-2.49289	0.0126708	0.0543462	2863.7	1812.26	2843.8	1098.63	2025.25	1971.38
ENSG00000147533	GOLGA7	799.5	0.0695039	0.213057	0.326222	0.744256	0.86414	915.686	579.482	909.325	558.019	1028.67	1001.31
ENSG00000155265	GOLGA7B	2.68775	-0.478013	0.82479	-0.579558	0.562213	NA	3.57727	2.26384	3.55242	1.49154	2.74956	2.67642
ENSG00000173230	GOLGB1	1386.18	-1.56059	0.207541	-7.5194	5.50269e-14	5.24882e-12	2420.11	1531.54	2403.3	476.466	878.333	854.969
ENSG00000174567	GOLT1A	0.142985	-0.138256	0.577777	-0.239289	0.810881	NA	0.31282	0.197965	0.310646	0.165065	0.304286	0.296192
ENSG00000047932	GOPC	675.443	-0.485449	0.265261	-1.83008	0.0672378	0.185103	923.915	584.69	917.497	383.245	706.488	687.695
ENSG00000089916	GPATCH2L	647.078	1.8957	0.380422	4.98315	6.25572e-07	1.35465e-05	314.778	199.204	312.591	680.214	1253.93	1220.58
ENSG00000062194	GPBP1	1124.17	0.533732	0.291316	1.83214	0.0669305	0.184578	1076.92	681.518	1069.44	905.383	1669.01	1624.62
ENSG00000179399	GPC5	0	NA	NA	NA	NA	NA	NA	NA	NA	NA	NA	NA
ENSG00000183098	GPC6	479.712	1.47146	0.591504	2.48767	0.0128585	0.0549844	286.41	181.252	284.42	461.235	850.257	827.639
ENSG00000152642	GPD1L	123.577	0.358224	0.362337	0.988649	0.322835	0.526823	127.281	80.5482	126.396	94.7498	174.665	170.019
ENSG00000115159	GPD2	390.442	0.0896982	0.250236	0.358455	0.720003	0.848333	444.259	281.145	441.173	274.548	506.111	492.648
ENSG00000068394	GPKOW	137.135	0.307442	0.27967	1.0993	0.271636	0.473421	143.872	91.0477	142.872	103.396	190.604	185.534
ENSG00000046653	GPM6B	9.90549	0.776586	0.607396	1.27855	0.201056	0.388953	8.57723	5.42801	8.51765	8.53301	15.73	15.3116
ENSG00000132975	GPR12	0.142985	-0.138256	0.577777	-0.239289	0.810881	NA	0.31282	0.197965	0.310646	0.165065	0.304286	0.296192
ENSG00000112414	GPR126	308.418	0.65688	0.730665	0.899016	0.368644	0.571495	275.933	174.621	274.016	252.653	465.749	453.359
ENSG00000111452	GPR133	0.285971	-0.274439	0.577777	-0.474992	0.634793	NA	0.457673	0.289634	0.454494	0.219746	0.405087	0.394312
ENSG00000173264	GPR137	185.77	-1.06441	0.55013	-1.93483	0.0530116	0.156518	289.767	183.376	287.754	80.4657	148.333	144.388
ENSG00000180998	GPR137C	144.965	0.44447	0.644875	0.689235	0.490675	0.681071	143.303	90.6877	142.307	113.249	208.767	203.213
ENSG00000173302	GPR148	0	NA	NA	NA	NA	NA	NA	NA	NA	NA	NA	NA
ENSG00000180758	GPR157	60.6429	0.447691	0.371131	1.20629	0.227706	0.422076	60.1059	38.0374	59.6883	47.6064	87.7592	85.4248
ENSG00000250510	GPR162	48.1451	0.237781	0.33989	0.699583	0.484188	0.675595	51.8981	32.8432	51.5376	35.5394	65.5146	63.7719
ENSG00000166073	GPR176	375.228	-0.133131	0.488899	-0.272308	0.785386	0.888015	460.844	291.64	457.643	244.038	449.868	437.901
ENSG00000183840	GPR39	47.6322	-1.14333	0.372113	-3.07254	0.00212243	0.0135244	76.916	48.6755	76.3817	20.2218	37.2775	36.2859
ENSG00000177464	GPR4	0	NA	NA	NA	NA	NA	NA	NA	NA	NA	NA	NA
ENSG00000135973	GPR45	0.132635	0.134111	0.577777	0.232115	0.816449	NA	0.284642	0.180133	0.282664	0.181405	0.334408	0.325513
ENSG00000164604	GPR85	7.80367	-1.61246	0.827112	-1.94951	NA	NA	10.791	6.829	10.7161	2.04948	3.77808	3.67758
ENSG00000138271	GPR87	0	NA	NA	NA	NA	NA	NA	NA	NA	NA	NA	NA
ENSG00000173612	GPRC6A	0	NA	NA	NA	NA	NA	NA	NA	NA	NA	NA	NA
ENSG00000169727	GPS1	334.818	-0.491716	0.269426	-1.82505	0.0679936	0.186383	458.855	290.382	455.668	189.511	349.351	340.058
ENSG00000213654	GPSM3	2.57547	-0.0705047	0.828633	-0.0850857	0.932193	NA	3.17906	2.01184	3.15698	1.75815	3.24103	3.15481
ENSG00000211445	GPX3	19.9012	-0.0827579	0.731111	-0.113195	0.909876	0.956735	24.0008	15.1886	23.8341	13.1611	24.2616	23.6163
ENSG00000089351	GRAMD1A	178.535	-0.412495	0.477222	-0.864367	0.387386	0.589978	238.881	151.173	237.221	104.229	192.139	187.028
ENSG00000023171	GRAMD1B	35.1234	0.969236	0.64541	1.50174	0.133165	0.298275	27.2586	17.2503	27.0692	30.9922	57.1321	55.6123
ENSG00000155324	GRAMD3	551.918	0.794797	0.19332	4.1113	3.93432e-05	0.000498133	473.238	299.484	469.95	476.779	878.91	855.53
ENSG00000106070	GRB10	287.63	-1.66461	0.50951	-3.26708	0.00108662	0.00792812	496.42	314.154	492.972	90.9351	167.633	163.174
ENSG00000177885	GRB2	805.29	-0.0683853	0.194808	-0.351039	0.725559	0.851274	967.735	612.421	961.012	535.982	988.047	961.764
ENSG00000166923	GREM1	2.47865	0.25717	0.824237	0.312009	0.755034	NA	2.70894	1.71432	2.69012	1.88016	3.46595	3.37375
ENSG00000134317	GRHL1	21.7432	-0.306294	0.565741	-0.541404	0.588229	0.756163	28.3398	17.9346	28.1429	13.3098	24.5358	23.8831
ENSG00000152578	GRIA4	0.279245	-0.00207259	0.577777	-0.00358718	0.997138	NA	0.416448	0.263545	0.413555	0.241499	0.445188	0.433346
ENSG00000182771	GRID1	0.224373	-0.138256	0.577777	-0.239289	0.810881	NA	0.31282	0.197965	0.310646	0.165065	0.304286	0.296192
ENSG00000164418	GRIK2	52.4406	-2.68198	0.82845	-3.23735	NA	NA	65.5357	41.4736	65.0804	5.93064	10.9327	10.6419
ENSG00000163873	GRIK3	0	NA	NA	NA	NA	NA	NA	NA	NA	NA	NA	NA
ENSG00000149403	GRIK4	1.04714	0.0806495	0.816052	0.0988289	0.921274	NA	1.22479	0.775097	1.21628	0.752177	1.38659	1.3497
ENSG00000150086	GRIN2B	1.03042	0.932749	0.732033	1.27419	0.202597	NA	0.679605	0.430081	0.674884	0.753393	1.38883	1.35189
ENSG00000068400	GRIPAP1	316.03	0.757482	0.303957	2.49207	0.0127	0.054415	275.007	174.035	273.096	269.99	497.709	484.47
ENSG00000198873	GRK5	195.047	0.186275	0.386203	0.482324	0.629576	0.786092	214.449	135.712	212.959	141.703	261.22	254.271
ENSG00000168959	GRM5	0.142985	-0.138256	0.577777	-0.239289	0.810881	NA	0.31282	0.197965	0.310646	0.165065	0.304286	0.296192
ENSG00000132463	GRSF1	963.014	0.220165	0.238893	0.921605	0.356735	0.55967	1043.9	660.622	1036.65	706.179	1301.8	1267.17
ENSG00000169181	GSG1L	1.29134	-0.701258	0.736303	-0.952405	0.340892	NA	1.66544	1.05396	1.65388	0.594854	1.09657	1.0674
ENSG00000082701	GSK3B	957.651	-0.450814	0.193651	-2.32797	0.0199136	0.0761665	1298.23	821.568	1289.21	551.596	1016.83	989.783
ENSG00000148180	GSN	651.995	0.804768	0.280033	2.87384	0.00405515	0.0225903	555.704	351.672	551.844	563.745	1039.23	1011.58
ENSG00000103342	GSPT1	1653.19	0.440355	0.215321	2.04511	0.0408438	0.129259	1645.88	1041.58	1634.44	1296.99	2390.92	2327.32
ENSG00000104687	GSR	845.303	0.543628	0.308903	1.75986	0.0784308	0.205778	806.356	510.294	800.754	682.582	1258.29	1224.82
ENSG00000148834	GSTO1	436.061	0.685783	0.210999	3.25018	0.00115334	0.00829423	391.681	247.872	388.961	365.893	674.5	656.557
ENSG00000121964	GTDC1	121.16	1.13971	0.248449	4.58729	4.49033e-06	7.68816e-05	88.6895	56.1262	88.0734	113.485	209.202	203.637
ENSG00000165417	GTF2A1	824.379	0.646634	0.297291	2.17508	0.0296239	0.102217	753.01	476.534	747.779	684.599	1262.01	1228.44
ENSG00000242441	GTF2A1L	0	NA	NA	NA	NA	NA	NA	NA	NA	NA	NA	NA
ENSG00000153767	GTF2E1	173.829	-0.638683	0.22042	-2.89758	0.00376053	0.0212536	248.033	156.965	246.31	92.518	170.551	166.014
ENSG00000188342	GTF2F2	283.074	0.10375	0.249205	0.416325	0.677172	0.818206	320.297	202.696	318.072	199.878	368.461	358.66
ENSG00000272047	GTF2H5	175.04	0.253698	0.296099	0.856801	0.391555	0.592838	186.921	118.291	185.623	129.422	238.581	232.235
ENSG00000122034	GTF3A	558.278	1.08403	0.247263	4.38409	1.1647e-05	0.00017429	418.935	265.119	416.025	515.764	950.777	925.486
ENSG00000138867	GUCD1	392.381	-0.500315	0.241592	-2.07091	0.0383673	0.12384	539.904	341.673	536.153	221.659	408.615	397.745
ENSG00000152402	GUCY1A2	183.96	0.577284	0.311797	1.85147	0.0641015	0.179157	172.953	109.451	171.751	149.86	276.258	268.909
ENSG00000144366	GULP1	196.277	-1.1814	0.371439	-3.18061	0.00146966	0.0100662	317.388	200.856	315.183	81.2704	149.817	145.831
ENSG00000172986	GXYLT2	280.19	-0.811018	0.284872	-2.84695	0.00441398	0.024148	417.645	264.302	414.743	138.244	254.843	248.064
ENSG00000136732	GYPC	75.4266	-1.7291	0.478521	-3.61343	0.000302173	0.00278329	132.625	83.9302	131.703	23.2323	42.8273	41.688
ENSG00000164107	HAND2	1.56738	-0.0116733	0.78964	-0.0147831	0.988205	NA	1.85438	1.17352	1.84149	1.06823	1.96921	1.91682
ENSG00000213931	HBE1	0.142985	-0.138256	0.577777	-0.239289	0.810881	NA	0.31282	0.197965	0.310646	0.165065	0.304286	0.296192
ENSG00000196565	HBG2	0.142985	-0.138256	0.577777	-0.239289	0.810881	NA	0.31282	0.197965	0.310646	0.165065	0.304286	0.296192
ENSG00000126264	HCST	0.132635	0.134111	0.577777	0.232115	0.816449	NA	0.284642	0.180133	0.282664	0.181405	0.334408	0.325513
ENSG00000196591	HDAC2	1175.03	0.0182677	0.238218	0.0766846	0.938874	0.968972	1370.33	867.196	1360.81	805.94	1485.7	1446.18
ENSG00000068024	HDAC4	126.741	-0.608777	0.28516	-2.13486	0.0327722	0.11029	178.908	113.22	177.666	68.1319	125.597	122.256
ENSG00000061273	HDAC7	261.699	-0.54898	0.490392	-1.11947	0.26294	0.463628	363.863	230.267	361.336	144.43	266.248	259.166
ENSG00000048052	HDAC9	104.438	0.736555	0.635919	1.15825	0.246761	0.445308	90.8308	57.4813	90.1998	87.8897	162.019	157.709
ENSG00000184508	HDDC3	12.5544	-0.949825	0.596551	-1.5922	0.111341	0.2646	18.9988	12.0232	18.8669	5.7119	10.5295	10.2494
ENSG00000166503	HDGFRP3	188.539	-0.129064	0.479359	-0.269244	0.787742	0.889327	231.306	146.38	229.7	122.833	226.435	220.411
ENSG00000115677	HDLBP	3921.41	-0.824055	0.248051	-3.32212	0.000893378	0.00676641	5872.58	3716.4	5831.78	1926.38	3551.16	3456.7
ENSG00000155393	HEATR3	229.117	1.13894	0.254595	4.47354	7.69369e-06	0.000121567	167.162	105.787	166.001	213.783	394.096	383.613
ENSG00000013583	HEBP1	118.418	0.718777	0.27526	2.61126	0.00902086	0.0419804	105.095	66.5085	104.365	100.447	185.167	180.242
ENSG00000173064	HECTD4	395.717	0.107625	0.222964	0.482702	0.629307	0.785926	446.949	282.847	443.844	279.664	515.542	501.828
ENSG00000002746	HECW1	46.7436	0.214954	0.408309	0.526451	0.598575	0.765034	50.9387	32.236	50.5849	34.3349	63.2941	61.6104
ENSG00000138411	HECW2	87.7394	-2.37772	0.668833	-3.55503	0.00037794	0.00333875	152.28	96.3686	151.222	17.016	31.3678	30.5334
ENSG00000173706	HEG1	3133.9	-1.1095	0.407873	-2.7202	0.00652419	0.0327643	4979.06	3150.95	4944.47	1340.09	2470.37	2404.66
ENSG00000163312	HELQ	105.068	0.444182	0.2742	1.61992	0.105249	0.254173	104.077	65.8643	103.354	82.2334	151.592	147.559
ENSG00000162639	HENMT1	245.281	0.360749	0.5564	0.648363	0.51675	0.702433	251.448	159.127	249.702	187.51	345.663	336.468
ENSG00000138641	HERC3	587.978	0.340038	0.252311	1.3477	0.177756	0.358324	608.96	385.374	604.73	447.641	825.197	803.247
ENSG00000148634	HERC4	1476.46	0.0972196	0.492218	0.197513	0.843426	0.92147	1674.31	1059.57	1662.68	1040.11	1917.38	1866.38
ENSG00000138642	HERC6	56.1769	-1.58402	0.73033	-2.16891	NA	NA	90.5918	57.3301	89.9625	17.5481	32.3488	31.4883
ENSG00000114315	HES1	103.04	-0.242912	0.413046	-0.588099	0.556466	0.73309	131.007	82.9065	130.097	64.2911	118.516	115.364
ENSG00000173673	HES3	0	NA	NA	NA	NA	NA	NA	NA	NA	NA	NA	NA
ENSG00000188290	HES4	12.6238	-1.13282	0.828549	-1.36723	NA	NA	17.7902	11.2583	17.6666	4.71138	8.68512	8.45409
ENSG00000213614	HEXA	376.231	0.262114	0.245503	1.06766	0.285674	0.489454	402.08	254.452	399.287	280.024	516.207	502.475
ENSG00000169660	HEXDC	8.96553	-1.16964	0.681293	-1.7168	0.0860161	0.22058	14.1254	8.93912	14.0273	3.64656	6.72219	6.54337
ENSG00000162669	HFM1	0.141992	-0.138256	0.577777	-0.239289	0.810881	NA	0.31282	0.197965	0.310646	0.165065	0.304286	0.296192
ENSG00000165102	HGSNAT	670.853	-1.80401	0.199991	-9.02045	1.87314e-19	3.38646e-17	1219.05	771.463	1210.58	202.74	373.738	363.796
ENSG00000152804	HHEX	53.3288	0.815123	0.778254	1.04737	0.294927	0.498698	43.7264	27.6718	43.4226	44.6786	82.3621	80.1712
ENSG00000164161	HHIP	265.506	-1.3224	0.624973	-2.11594	0.0343502	0.113948	428.207	270.987	425.233	99.4376	183.307	178.431
ENSG00000182218	HHIPL1	18.0625	-1.00275	0.751692	-1.33399	0.182206	0.364083	27.1324	17.1704	26.9439	7.86336	14.4956	14.11
ENSG00000156875	HIAT1	526.55	0.0025109	0.264723	0.009485	0.992432	0.996049	617.685	390.896	613.394	359.337	662.415	644.794
ENSG00000198130	HIBCH	98.8867	0.186184	0.271669	0.685335	0.493133	0.682988	108.392	68.5947	107.639	71.6183	132.024	128.512
ENSG00000111911	HINT3	343.028	-0.176745	0.225708	-0.78307	0.433586	0.630502	426.944	270.187	423.978	219.354	404.364	393.608
ENSG00000064393	HIPK2	367.539	-1.40443	0.3475	-4.04152	5.31068e-05	0.000645287	620.288	392.543	615.979	136.081	250.857	244.184
ENSG00000110422	HIPK3	731.252	-0.380478	0.190165	-2.00078	0.0454161	0.139972	970.299	614.044	963.559	432.863	797.954	776.728
ENSG00000124635	HIST1H2BJ	54.0498	1.63325	0.381973	4.27584	1.90419e-05	0.000267205	30.4548	19.273	30.2432	54.8648	101.14	98.4492
ENSG00000198518	HIST1H4E	5.49017	0.682668	0.715748	0.953782	0.340194	0.544059	4.87443	3.08473	4.84057	4.54367	8.37596	8.15316
ENSG00000198327	HIST1H4F	0	NA	NA	NA	NA	NA	NA	NA	NA	NA	NA	NA
ENSG00000095951	HIVEP1	293.036	0.589707	0.443588	1.3294	0.183715	0.366018	273.902	173.336	271.999	239.384	441.288	429.55
ENSG00000010818	HIVEP2	651.986	1.13774	0.360442	3.15652	0.00159662	0.0107604	474.843	300.5	471.544	606.771	1118.54	1088.79
ENSG00000127124	HIVEP3	129.177	-0.437413	0.329734	-1.32656	0.184653	0.367305	174.21	110.247	173	74.71	137.723	134.059
ENSG00000206503	HLA-A	466.018	-0.869809	0.657078	-1.32375	NA	NA	692.478	438.228	687.668	220.063	405.672	394.881
ENSG00000234745	HLA-B	372.584	-0.64168	0.652769	-0.983012	NA	NA	527.172	333.616	523.51	196.231	361.739	352.116
ENSG00000231389	HLA-DPA1	0	NA	NA	NA	NA	NA	NA	NA	NA	NA	NA	NA
ENSG00000223865	HLA-DPB1	0.142985	-0.138256	0.577777	-0.239289	0.810881	NA	0.31282	0.197965	0.310646	0.165065	0.304286	0.296192
ENSG00000159267	HLCS	174.986	-0.927274	0.298457	-3.1069	0.00189063	0.012351	268.839	170.132	266.971	82.0983	151.343	147.317
ENSG00000143341	HMCN1	212.235	-2.05234	0.594911	-3.44983	NA	NA	373.384	236.292	370.79	52.2779	96.3709	93.8074
ENSG00000137309	HMGA1	1531.3	1.59988	0.28057	5.70223	1.18249e-08	3.93692e-07	884.436	559.706	878.292	1556.89	2870.02	2793.67
ENSG00000149948	HMGA2	193.869	-1.88429	0.348958	-5.39975	6.67342e-08	1.82352e-06	352.414	223.022	349.966	55.4378	102.196	99.4775
ENSG00000189403	HMGB1	2667.67	0.396025	0.156438	2.53151	0.0113573	0.0500944	2703.42	1710.83	2684.64	2065.9	3808.35	3707.05
ENSG00000112972	HMGCS1	851.337	-1.23891	0.397519	-3.1166	0.0018295	0.0120224	1388.72	878.837	1379.07	341.701	629.903	613.147
ENSG00000100281	HMGXB4	238.93	1.22037	0.323409	3.77346	0.000161002	0.0016404	167.669	106.107	166.504	226.882	418.242	407.116
ENSG00000103415	HMOX2	256.08	0.541381	0.235757	2.29636	0.0216555	0.0809957	244.752	154.889	243.052	206.861	381.334	371.19
ENSG00000206053	HN1L	701.226	-0.0374455	0.24353	-0.153761	0.877798	0.941154	833.43	527.428	827.64	471.603	869.369	846.243
ENSG00000108753	HNF1B	0.27562	-0.00207259	0.577777	-0.00358718	0.997138	NA	0.416448	0.263545	0.413555	0.241499	0.445188	0.433346
ENSG00000177733	HNRNPA0	483.651	-1.70321	0.242775	-7.01557	2.29014e-12	1.64088e-10	862.038	545.532	856.049	153.741	283.412	275.873
ENSG00000122566	HNRNPA2B1	6572.98	0.328753	0.152045	2.1622	0.0306028	0.104689	6839.32	4328.19	6791.81	4988.35	9195.7	8951.08
ENSG00000092199	HNRNPC	3196.97	0.291631	0.23106	1.26214	0.206897	0.396651	3373.96	2135.17	3350.52	2398.33	4421.16	4303.56
ENSG00000152795	HNRNPDL	1635.07	0.0222305	0.215621	0.1031	0.917884	0.959614	1904.14	1205.02	1890.91	1122.98	2070.13	2015.07
ENSG00000096746	HNRNPH3	901.046	0.244665	0.185159	1.32138	0.186374	0.370036	967.678	612.385	960.955	665.828	1227.41	1194.76
ENSG00000165119	HNRNPK	5341.52	0.439719	0.247859	1.77407	0.0760522	0.201167	5318.74	3365.91	5281.79	4189.45	7722.98	7517.54
ENSG00000104824	HNRNPL	1310.63	0.2563	0.169945	1.50814	0.131519	0.295458	1402.47	887.539	1392.73	972.809	1793.31	1745.61
ENSG00000153187	HNRNPU	3130.62	0.455585	0.199894	2.27914	0.022659	0.0838017	3097.9	1960.48	3076.38	2467.13	4548	4427.02
ENSG00000105323	HNRNPUL1	1017.16	-0.137737	0.139948	-0.9842	0.325017	0.528761	1251.21	791.815	1242.52	660.46	1217.51	1185.13
ENSG00000152413	HOMER1	210.534	-0.400372	0.424653	-0.94282	0.345773	0.548897	280.718	177.649	278.767	123.517	227.695	221.638
ENSG00000095066	HOOK2	48.4154	-0.0834877	0.559915	-0.149108	0.881469	0.9427	58.3546	36.9291	57.9492	31.9832	58.959	57.3906
ENSG00000120093	HOXB3	252.897	1.35243	0.248164	5.44975	5.04409e-08	1.42592e-06	165.928	105.006	164.775	246.048	453.574	441.509
ENSG00000108511	HOXB6	95.033	-0.103824	0.38028	-0.273019	0.784838	0.887877	115.39	73.0236	114.589	62.3584	114.954	111.896
ENSG00000172789	HOXC5	6.43944	-0.479856	0.732149	-0.655408	0.512205	0.699435	8.76294	5.54553	8.70206	3.64904	6.72676	6.54782
ENSG00000197757	HOXC6	65.3232	-0.526987	0.323029	-1.63139	0.102807	0.250195	90.7855	57.4527	90.1548	36.5895	67.4504	65.6562
ENSG00000037965	HOXC8	79.9552	-0.0616885	0.300303	-0.20542	0.837244	0.918081	96.1848	60.8695	95.5166	53.52	98.6606	96.0361
ENSG00000115756	HPCAL1	470.81	-0.227531	0.629036	-0.361713	0.717566	0.846617	595.421	376.806	591.285	295.332	544.425	529.943
ENSG00000166189	HPS6	65.9868	-1.45951	0.308015	-4.73844	2.15374e-06	4.03938e-05	112.922	71.4612	112.137	23.8452	43.957	42.7877
ENSG00000196639	HRH1	361.237	-0.582905	0.312791	-1.86356	0.0623834	0.175905	507.979	321.469	504.45	196.949	363.062	353.404
ENSG00000153936	HS2ST1	938.658	-0.807565	0.348152	-2.31958	0.0203638	0.0773557	1396.79	883.947	1387.09	463.458	854.355	831.628
ENSG00000002587	HS3ST1	6.49967	-1.3653	0.750415	-1.81939	0.0688514	0.188038	10.3767	6.56682	10.3047	2.33908	4.31194	4.19724
ENSG00000153976	HS3ST3A1	7.43761	-2.00409	0.828611	-2.41861	NA	NA	10.4388	6.60611	10.3663	1.51126	2.78592	2.71181
ENSG00000182601	HS3ST4	0	NA	NA	NA	NA	NA	NA	NA	NA	NA	NA	NA
ENSG00000117594	HSD11B1	0.428956	-0.373682	0.579752	-0.644555	0.519215	NA	0.603934	0.382193	0.599738	0.270694	0.499007	0.485733
ENSG00000167733	HSD11B1L	19.2434	-0.521451	0.522503	-0.997987	0.318286	0.522291	26.288	16.6361	26.1053	10.6357	19.6061	19.0846
ENSG00000087076	HSD17B14	1.24712	-0.231069	0.826682	-0.279514	0.77985	NA	1.50966	0.955376	1.49918	0.746967	1.37698	1.34036
ENSG00000160207	HSF2BP	15.1433	0.766475	0.517893	1.47999	0.138877	0.306213	13.1533	8.32391	13.0619	12.9941	23.9537	23.3165
ENSG00000080824	HSP90AA1	34858.1	1.34537	0.521464	2.57999	0.00988039	0.0450367	22536.5	14262	22379.9	33255.4	61304.2	59673.5
ENSG00000096384	HSP90AB1	13137.2	0.948214	0.180991	5.23901	1.61439e-07	4.04195e-06	10514.8	6654.16	10441.7	11782	21719.4	21141.6
ENSG00000204389	HSPA1A	182.509	-0.761479	0.510206	-1.49249	0.13557	0.30194	267.46	169.259	265.602	91.6243	168.903	164.411
ENSG00000204390	HSPA1L	37.9661	-0.264211	0.604681	-0.436943	0.662152	0.808414	48.5558	30.728	48.2185	23.4793	43.2825	42.1312
ENSG00000126803	HSPA2	124.478	0.5898	0.516968	1.14088	0.253919	0.453264	115.839	73.3078	115.035	101.247	186.643	181.678
ENSG00000170276	HSPB2	0.136259	0.134111	0.577777	0.232115	0.816449	NA	0.284642	0.180133	0.282664	0.181405	0.334408	0.325513
ENSG00000152137	HSPB8	46.4171	-1.30989	0.770553	-1.69993	NA	NA	54.9612	34.7817	54.5794	12.8742	23.7328	23.1014
ENSG00000149305	HTR3B	0	NA	NA	NA	NA	NA	NA	NA	NA	NA	NA	NA
ENSG00000164270	HTR4	0	NA	NA	NA	NA	NA	NA	NA	NA	NA	NA	NA
ENSG00000148680	HTR7	28.5111	-1.08668	0.611692	-1.77652	0.0756478	0.200507	44.74	28.3133	44.4292	12.2335	22.5517	21.9519
ENSG00000169495	HTRA4	1.02679	0.968983	0.740568	1.30843	0.190727	NA	0.665748	0.421312	0.661123	0.756802	1.39512	1.358
ENSG00000269259	HUG1	0	NA	NA	NA	NA	NA	NA	NA	NA	NA	NA	NA
ENSG00000142149	HUNK	0.632628	-0.0595471	0.658337	-0.0904508	0.927929	NA	0.770909	0.487862	0.765553	0.429593	0.791927	0.770861
ENSG00000136273	HUS1	133.66	-0.0536132	0.334083	-0.160479	0.872504	0.937181	160.167	101.36	159.054	89.6217	165.212	160.817
ENSG00000157423	HYDIN	0.952298	0.555425	0.717662	0.773937	0.438968	NA	0.85987	0.54416	0.853896	0.733858	1.35282	1.31683
ENSG00000003147	ICA1	0.935627	0.351434	0.774918	0.45351	0.650181	NA	0.951679	0.60226	0.945068	0.705119	1.29984	1.26526
ENSG00000090339	ICAM1	1053.62	2.52427	0.614401	4.10851	3.98217e-05	0.000502964	326.846	206.841	324.575	1091.95	2012.94	1959.4
ENSG00000116237	ICMT	1426.01	-0.151131	0.321006	-0.470806	0.637779	0.791522	1761.48	1114.74	1749.25	921.22	1698.21	1653.03
ENSG00000163600	ICOS	0	NA	NA	NA	NA	NA	NA	NA	NA	NA	NA	NA
ENSG00000166411	IDH3A	584.993	0.472656	0.221569	2.13322	0.0329065	0.110629	574.923	363.834	570.929	463.312	854.084	831.365
ENSG00000101365	IDH3B	571.888	-0.295378	0.250198	-1.18057	0.237772	0.434568	739.679	468.098	734.541	350.03	645.258	628.093
ENSG00000137331	IER3	751.404	-0.439451	0.651171	-0.674864	0.499762	0.688552	1009.86	639.077	1002.84	432.465	797.221	776.014
ENSG00000162783	IER5	170.147	0.518434	0.46579	1.11302	0.2657	0.46716	163.782	103.648	162.644	136.242	251.153	244.472
ENSG00000169991	IFFO2	93.1172	-1.13598	0.465008	-2.44292	0.0145689	0.0602281	148.661	94.0787	147.628	39.2838	72.4172	70.4908
ENSG00000165948	IFI27L1	35.335	-0.286318	0.404927	-0.707085	0.479514	0.671677	45.6732	28.9038	45.3559	21.7496	40.0939	39.0274
ENSG00000119917	IFIT3	111.069	0.250956	0.709382	0.353767	0.723514	0.850784	118.928	75.2624	118.102	82.1882	151.509	147.478
ENSG00000152936	IFLTD1	0.428956	-0.373682	0.579752	-0.644555	0.519215	NA	0.603934	0.382193	0.599738	0.270694	0.499007	0.485733
ENSG00000142166	IFNAR1	771.634	0.0662481	0.208242	0.31813	0.750387	0.867242	884.687	559.865	878.542	537.913	991.608	965.23
ENSG00000159128	IFNGR2	545.613	0.488063	0.185706	2.62815	0.00858519	0.0403636	533.272	337.476	529.567	434.36	800.714	779.415
ENSG00000163913	IFT122	292.252	-0.541473	0.221974	-2.43935	0.0147135	0.0606645	407.059	257.603	404.231	162.419	299.409	291.445
ENSG00000187535	IFT140	59.1206	0.128332	0.348108	0.368656	0.712384	0.843126	66.2139	41.9028	65.754	42.0301	77.4798	75.4188
ENSG00000118096	IFT46	96.3222	-0.913001	0.384588	-2.37397	0.0175978	0.0693212	147.524	93.3592	146.499	45.499	83.8745	81.6434
ENSG00000140443	IGF1R	326.175	0.538227	0.206323	2.60867	0.00908958	0.0422496	312.243	197.6	310.074	263.327	485.426	472.513
ENSG00000159217	IGF2BP1	0.428956	-0.373682	0.579752	-0.644555	0.519215	NA	0.603934	0.382193	0.599738	0.270694	0.499007	0.485733
ENSG00000073792	IGF2BP2	799.791	0.165837	0.2328	0.712357	0.476244	0.669247	885.15	560.158	879.002	576.658	1063.03	1034.75
ENSG00000197081	IGF2R	2573.17	-0.677482	0.218095	-3.10637	0.00189402	0.0123628	3713.02	2349.74	3687.22	1348.23	2485.37	2419.26
ENSG00000146674	IGFBP3	2357.45	0.158645	0.433727	0.365773	0.714535	0.844578	2614.85	1654.78	2596.68	1695.05	3124.72	3041.6
ENSG00000141753	IGFBP4	1009.84	-2.68733	0.676293	-3.97362	NA	NA	1737.3	1099.43	1725.23	156.635	288.746	281.065
ENSG00000117154	IGSF21	0	NA	NA	NA	NA	NA	NA	NA	NA	NA	NA	NA
ENSG00000162729	IGSF8	185.358	1.05888	0.445586	2.37638	0.0174833	0.0689532	139.469	88.2616	138.5	168.738	311.057	302.783
ENSG00000070061	IKBKAP	967.828	-0.449049	0.386483	-1.16188	0.245282	0.443706	1309.26	828.549	1300.16	556.964	1026.73	999.415
ENSG00000104365	IKBKB	478.209	0.742001	0.244204	3.03844	0.00237805	0.0148549	419.283	265.339	416.37	407.241	750.722	730.752
ENSG00000143466	IKBKE	63.8002	0.173555	0.347971	0.498762	0.617947	0.778593	70.6336	44.6998	70.143	46.2633	85.2833	83.0147
ENSG00000073009	IKBKG	179.952	-0.483722	0.277113	-1.74558	0.080884	0.210721	246.229	155.824	244.519	102.26	188.509	183.495
ENSG00000030419	IKZF2	90.0282	-0.161196	0.396576	-0.406471	0.684397	0.823352	111.191	70.3658	110.418	57.7461	106.451	103.62
ENSG00000243646	IL10RB	99.2374	0.429919	0.280485	1.53277	0.125332	0.285894	99.5789	63.0175	98.8872	77.9051	143.613	139.793
ENSG00000131724	IL13RA1	1408.63	-1.06521	0.410582	-2.59439	0.00947577	0.0436144	2217.07	1403.05	2201.66	615.315	1134.29	1104.12
ENSG00000164136	IL15	17.4587	-0.417812	0.679204	-0.615149	0.538456	0.719363	23.4242	14.8238	23.2615	10.1829	18.7715	18.2721
ENSG00000134470	IL15RA	9.93534	-0.730577	0.758374	-0.963347	0.335373	0.539345	14.3442	9.07761	14.2446	5.02033	9.25464	9.00846
ENSG00000172349	IL16	47.4227	0.949973	0.534059	1.77878	0.0752756	0.199827	37.6463	23.8241	37.3848	42.235	77.8575	75.7865
ENSG00000177663	IL17RA	237.338	-0.565406	0.423341	-1.33558	0.181686	0.363466	331.975	210.087	329.669	130.281	240.165	233.776
ENSG00000144730	IL17RD	51.6871	-1.73736	0.522731	-3.32363	0.000888548	0.00674105	90.268	57.1252	89.641	15.7223	28.983	28.212
ENSG00000150782	IL18	0.778666	0.753443	0.698722	1.07831	0.280893	NA	0.594893	0.376472	0.59076	0.582408	1.07363	1.04507
ENSG00000125538	IL1B	3.45451	-0.18395	0.809982	-0.227104	0.820343	0.908583	4.34356	2.74878	4.31338	2.2205	4.09334	3.98446
ENSG00000169306	IL1RAPL1	0.142985	-0.138256	0.577777	-0.239289	0.810881	NA	0.31282	0.197965	0.310646	0.165065	0.304286	0.296192
ENSG00000174564	IL20RB	13.448	1.69688	0.60629	2.79879	0.00512952	0.0271641	7.15268	4.5265	7.10299	13.4666	24.8249	24.1645
ENSG00000111536	IL26	0.244503	0.134111	0.577777	0.232115	0.816449	NA	0.284642	0.180133	0.282664	0.181405	0.334408	0.325513
ENSG00000134460	IL2RA	406.616	0.708296	0.823894	0.859693	0.389958	0.591519	337.716	213.72	335.37	320.442	590.713	575
ENSG00000008517	IL32	44.254	-1.35738	0.827686	-1.63996	NA	NA	63.1765	39.9806	62.7376	14.3194	26.3969	25.6947
ENSG00000157368	IL34	10.1516	2.40926	0.695555	3.46379	0.000532628	0.00443562	3.36825	2.13156	3.34485	10.3906	19.1545	18.645
ENSG00000104951	IL4I1	11.2288	3.47294	0.730169	4.75635	1.97127e-06	3.75145e-05	1.8473	1.16904	1.83446	11.9117	21.9585	21.3744
ENSG00000077238	IL4R	313.129	-0.303971	0.465469	-0.653043	0.513728	0.700408	405.897	256.868	403.077	190.937	351.98	342.617
ENSG00000160712	IL6R	66.8301	-1.96137	0.410857	-4.77385	1.80737e-06	3.47354e-05	121.512	76.8978	120.668	18.1204	33.4039	32.5153
ENSG00000134352	IL6ST	5394.64	0.182124	0.440284	0.413652	0.679129	0.819878	5931.18	3753.49	5889.98	3907.92	7204	7012.37
ENSG00000169429	IL8	226.055	1.54557	0.338067	4.57178	4.83609e-06	8.17298e-05	133.946	84.7665	133.016	227.077	418.601	407.466
ENSG00000143195	ILDR2	1.16668	1.01781	0.744179	1.36769	0.171409	NA	0.728429	0.460979	0.723369	0.856558	1.57901	1.53701
ENSG00000129351	ILF3	2704.79	0.204739	0.169196	1.21007	0.226254	0.420436	2949.57	1866.61	2929.08	1974.11	3639.14	3542.33
ENSG00000184903	IMMP2L	22.2371	0.985932	0.537086	1.8357	0.0664014	0.183723	17.2307	10.9043	17.111	19.8188	36.5347	35.5628
ENSG00000132849	INADL	23.4616	-0.910211	0.63188	-1.44048	0.149731	0.322319	35.4403	22.428	35.1941	10.9516	20.1885	19.6514
ENSG00000153487	ING1	147.148	0.182033	0.217544	0.836765	0.402725	0.603466	161.658	102.304	160.535	106.506	196.337	191.115
ENSG00000128908	INO80	339.805	-0.422778	0.206664	-2.04573	0.0407828	0.129148	457.042	289.235	453.867	198.001	365.002	355.292
ENSG00000109452	INPP4B	278.882	0.672744	0.265855	2.53049	0.0113902	0.0501829	252.346	159.694	250.593	233.61	430.645	419.19
ENSG00000068383	INPP5A	170.358	-0.588834	0.471449	-1.24899	0.211669	0.402179	239.69	151.686	238.025	92.5494	170.609	166.07
ENSG00000204084	INPP5B	71.9739	0.061653	0.395325	0.155955	0.876068	0.939906	82.9722	52.5081	82.3958	50.2889	92.7042	90.2382
ENSG00000198825	INPP5F	71.2919	-0.149118	0.526428	-0.283263	0.776975	0.88393	88.2749	55.8639	87.6617	46.2304	85.2228	82.9558
ENSG00000188487	INSC	0	NA	NA	NA	NA	NA	NA	NA	NA	NA	NA	NA
ENSG00000171105	INSR	89.4089	1.16779	0.662283	1.76328	0.0778541	0.204576	62.257	39.3987	61.8245	81.2282	149.739	145.756
ENSG00000164880	INTS1	466.631	-1.29368	0.487948	-2.65126	0.00801921	0.0384309	762.86	482.768	757.56	180.713	333.132	324.271
ENSG00000143624	INTS3	708.605	0.256568	0.329231	0.779295	0.435806	0.632376	757.646	479.468	752.383	525.631	968.966	943.19
ENSG00000161896	IP6K3	0	NA	NA	NA	NA	NA	NA	NA	NA	NA	NA	NA
ENSG00000074706	IPCEF1	1.6336	-0.0887273	0.827515	-0.107221	0.914613	NA	2.02214	1.27969	2.0081	1.10429	2.03568	1.98153
ENSG00000198700	IPO9	1308.15	0.16975	0.381614	0.44482	0.65645	0.80404	1444.81	914.331	1434.77	943.82	1739.87	1693.59
ENSG00000127080	IPPK	262.996	-0.228473	0.35139	-0.650197	0.515565	0.701374	332.841	210.635	330.529	164.983	304.136	296.046
ENSG00000114473	IQCG	44.1534	-1.34522	0.386938	-3.47658	0.000507856	0.00428672	73.4563	46.4861	72.946	16.7903	30.9517	30.1284
ENSG00000103599	IQCH	5.34544	-0.481991	0.755004	-0.638395	0.523216	0.707814	7.30795	4.62476	7.25719	3.03866	5.60156	5.45256
ENSG00000214216	IQCJ	0	NA	NA	NA	NA	NA	NA	NA	NA	NA	NA	NA
ENSG00000250588	IQCJ-SCHIP1	27.8177	0.41433	0.598886	0.691834	0.489042	0.679464	28.0044	17.7223	27.8098	21.6736	39.9538	38.891
ENSG00000174628	IQCK	37.1945	0.0478633	0.433299	0.110462	0.912043	0.957508	42.9222	27.1629	42.624	25.7674	47.5004	46.2369
ENSG00000140575	IQGAP1	2710.86	0.264691	0.193656	1.36681	0.171685	0.350401	2890.74	1829.37	2870.66	2016.82	3717.88	3618.99
ENSG00000145703	IQGAP2	6.44023	-1.50432	0.828588	-1.81553	NA	NA	9.28866	5.87823	9.22413	1.90145	3.50521	3.41197
ENSG00000124313	IQSEC2	152.831	-1.75241	0.266585	-6.57354	4.91319e-11	2.83979e-09	273.903	173.337	272	47.2117	87.0316	84.7165
ENSG00000120645	IQSEC3	0	NA	NA	NA	NA	NA	NA	NA	NA	NA	NA	NA
ENSG00000134070	IRAK2	82.2963	0.180348	0.417732	0.431731	0.665937	0.811166	90.7035	57.4008	90.0734	59.6889	110.033	107.106
ENSG00000125347	IRF1	680.679	2.02686	0.299453	6.76854	1.30088e-11	8.09041e-10	310.567	196.539	308.409	734.988	1354.9	1318.86
ENSG00000168310	IRF2	280.094	1.65935	0.23538	7.04967	1.79339e-12	1.32779e-10	157.546	99.7011	156.451	289.002	532.756	518.585
ENSG00000168264	IRF2BP2	1243.2	0.505112	0.285448	1.76954	0.076803	0.202601	1204.78	762.435	1196.41	992.985	1830.5	1781.81
ENSG00000119669	IRF2BPL	146.592	-0.360987	0.642221	-0.562091	0.574054	0.746137	192.849	122.043	191.509	87.2026	160.752	156.476
ENSG00000169047	IRS1	174.899	-1.24246	0.41602	-2.98654	0.00282153	0.0170631	285.052	180.392	283.072	69.9658	128.977	125.546
ENSG00000185950	IRS2	23.1343	-0.1519	0.763937	-0.198839	0.842389	0.920929	28.4628	18.0124	28.2651	14.8775	27.4258	26.6962
ENSG00000143319	ISG20L2	534.847	0.200565	0.39623	0.506184	0.612727	0.774681	583.953	369.548	579.896	389.703	718.392	699.282
ENSG00000101230	ISM1	50.9161	-1.81774	0.661632	-2.74736	0.00600778	0.030646	86.0655	54.4657	85.4677	14.178	26.1362	25.441
ENSG00000066583	ISOC1	100.896	0.568019	0.350839	1.61903	0.105441	0.254272	95.206	60.2502	94.5447	81.9662	151.099	147.08
ENSG00000063241	ISOC2	251.758	-1.01789	0.325606	-3.12613	0.00177125	0.011694	393.213	248.84	390.481	112.77	207.884	202.354
ENSG00000214960	ISPD	18.8696	-0.72312	0.542751	-1.33232	0.182754	0.364805	27.5379	17.4271	27.3466	9.6879	17.859	17.384
ENSG00000182149	IST1	666.636	0.488754	0.295009	1.65674	0.0975722	0.241607	650.52	411.675	646.001	530.115	977.232	951.237
ENSG00000240682	ISY1	117.292	-0.181037	0.256383	-0.70612	0.480114	0.672202	146.589	92.7673	145.571	75.0902	138.424	134.742
ENSG00000261796	ISY1-RAB43	0.27562	-0.00207259	0.577777	-0.00358718	0.997138	NA	0.416448	0.263545	0.413555	0.241499	0.445188	0.433346
ENSG00000213949	ITGA1	100.747	-1.71739	0.812916	-2.11263	NA	NA	149.792	94.7945	148.752	26.4535	48.7652	47.468
ENSG00000143127	ITGA10	58.7842	-0.842606	0.579929	-1.45295	0.146239	0.316939	87.6584	55.4737	87.0495	28.3873	52.3301	50.9381
ENSG00000137809	ITGA11	1365	-1.87447	0.817356	-2.29333	NA	NA	1659.74	1050.35	1648.21	262.874	484.591	471.701
ENSG00000164171	ITGA2	94.4653	-2.84262	0.77936	-3.64738	NA	NA	143.919	91.0779	142.92	11.6516	21.479	20.9076
ENSG00000115232	ITGA4	348.896	-0.911395	0.278734	-3.26976	0.00107637	0.00786069	533.717	337.757	530.009	164.791	303.781	295.701
ENSG00000144668	ITGA9	4.42161	-0.839088	0.758126	-1.10679	0.268384	0.470496	6.61265	4.18475	6.56671	2.14667	3.95724	3.85197
ENSG00000138448	ITGAV	2606.1	-0.7966	0.154973	-5.14025	2.74377e-07	6.57321e-06	3879.93	2455.37	3852.98	1297.19	2391.28	2327.67
ENSG00000150093	ITGB1	17805.6	-0.0764208	0.154491	-0.494663	0.620838	0.780299	21453.3	13576.5	21304.3	11816	21782	21202.6
ENSG00000119185	ITGB1BP1	670.561	-0.146839	0.198168	-0.740984	0.458703	0.653765	827.401	523.612	821.653	434.003	800.056	778.774
ENSG00000082781	ITGB5	1722.91	-3.03168	0.616774	-4.91538	NA	NA	3099.26	1961.34	3077.73	220.096	405.733	394.94
ENSG00000115221	ITGB6	1.0383	0.455416	0.714614	0.63729	0.523936	NA	0.977862	0.61883	0.971069	0.778666	1.43542	1.39724
ENSG00000198542	ITGBL1	416.421	0.219419	0.371254	0.591021	0.554506	0.731314	451.866	285.959	448.727	305.521	563.208	548.226
ENSG00000113263	ITK	0.278251	-0.00207259	0.577777	-0.00358718	0.997138	NA	0.416448	0.263545	0.413555	0.241499	0.445188	0.433346
ENSG00000100605	ITPK1	228.441	-1.67924	0.334659	-5.01776	5.22773e-07	1.15456e-05	403.374	255.271	400.572	73.1453	134.839	131.252
ENSG00000143772	ITPKB	11.6925	-0.6533	0.650278	-1.00465	0.315066	0.5192	16.7555	10.6035	16.6391	6.1869	11.4051	11.1018
ENSG00000150995	ITPR1	420.482	1.34536	0.383141	3.51139	0.000445777	0.00383136	275.375	174.268	273.462	406.347	749.074	729.148
ENSG00000123104	ITPR2	197.726	-0.680425	0.284412	-2.39239	0.0167391	0.0667795	285.243	180.513	283.261	103.363	190.544	185.475
ENSG00000148841	ITPRIP	221.102	-0.946265	0.485191	-1.95029	0.0511413	0.152426	338.438	214.177	336.087	102.001	188.032	183.031
ENSG00000205726	ITSN1	555.778	0.35114	0.186746	1.88031	0.0600657	0.171138	573.826	363.14	569.84	425.073	783.595	762.75
ENSG00000128928	IVD	287.717	-1.0543	0.193023	-5.46203	4.70732e-08	1.33801e-06	455.403	288.197	452.24	127.35	234.762	228.517
ENSG00000163166	IWS1	471.633	0.649437	0.200913	3.23243	0.00122741	0.00873798	431.293	272.939	428.297	392.873	724.235	704.97
ENSG00000099840	IZUMO4	6.33629	-1.53752	0.717721	-2.14223	0.0321753	0.108752	10.4696	6.62558	10.3969	2.09445	3.86098	3.75828
ENSG00000171135	JAGN1	289.04	0.0618044	0.241849	0.25555	0.798298	0.895458	331.604	209.852	329.3	201.004	370.537	360.681
ENSG00000162434	JAK1	5634.18	1.06251	0.44049	2.41212	0.0158602	0.064167	4236.82	2681.23	4207.39	5138.88	9473.19	9221.2
ENSG00000008083	JARID2	171.186	-0.676765	0.477595	-1.41703	0.156475	0.330913	246.08	155.729	244.37	89.3983	164.8	160.416
ENSG00000153814	JAZF1	17.762	-1.75006	0.822868	-2.12678	NA	NA	25.9585	16.4276	25.7781	4.48165	8.26162	8.04185
ENSG00000140044	JDP2	35.1244	-0.890671	0.632204	-1.40883	0.158884	0.334235	52.8155	33.4237	52.4486	16.5433	30.4965	29.6853
ENSG00000070495	JMJD6	398.84	0.000681162	0.344635	0.00197647	0.998423	0.999259	467.819	296.055	464.569	271.808	501.061	487.732
ENSG00000100221	JOSD1	542.182	0.369284	0.339917	1.08639	0.277305	0.480395	555.357	351.452	551.499	416.598	767.972	747.543
ENSG00000171223	JUNB	121.566	-0.614024	0.672603	-0.912907	0.361291	0.564162	170.449	107.867	169.265	64.6746	119.223	116.052
ENSG00000130522	JUND	147.328	-1.92977	0.622399	-3.10054	0.0019317	0.0125403	254.089	160.798	252.324	38.73	71.3962	69.497
ENSG00000173801	JUP	193.189	-1.70341	0.27059	-6.29516	3.07088e-10	1.4782e-08	344.326	217.903	341.934	61.4005	113.188	110.177
ENSG00000160145	KALRN	42.7663	-2.27435	0.825756	-2.75427	NA	NA	58.5602	37.0592	58.1533	7.02965	12.9587	12.614
ENSG00000107104	KANK1	283.284	0.774066	0.288978	2.67864	0.00739225	0.0361089	245.22	155.185	243.517	243.53	448.932	436.99
ENSG00000120071	KANSL1	241.323	-0.106526	0.222214	-0.479384	0.631665	0.787581	294.496	186.369	292.45	158.852	292.833	285.043
ENSG00000144445	KANSL1L	109.293	-0.166205	0.305555	-0.543945	0.58648	0.755059	135.345	85.6518	134.405	70.047	129.127	125.692
ENSG00000114982	KANSL3	267.622	0.731356	0.209666	3.48819	0.000486309	0.00412725	235.753	149.194	234.116	227.299	419.011	407.865
ENSG00000083168	KAT6A	1301.98	0.155404	0.259029	0.59995	0.54854	0.72665	1445.74	914.922	1435.7	935.085	1723.77	1677.92
ENSG00000189337	KAZN	193.576	0.975555	0.26411	3.69375	0.000220974	0.00213398	152.676	96.6196	151.616	174.35	321.403	312.854
ENSG00000176595	KBTBD11	1.31651	0.340344	0.79334	0.429002	0.667922	NA	1.33007	0.841722	1.32083	0.977931	1.80275	1.7548
ENSG00000170852	KBTBD2	421.389	-0.838263	0.183084	-4.57858	4.68147e-06	7.95492e-05	633.296	400.775	628.896	205.704	379.203	369.116
ENSG00000123444	KBTBD4	220.618	0.262545	0.372775	0.704297	0.481248	0.673063	235.268	148.887	233.634	163.899	302.137	294.1
ENSG00000120696	KBTBD7	67.3882	0.402602	0.526709	0.764373	0.444645	0.641115	67.857	42.9426	67.3856	52.0918	96.0278	93.4734
ENSG00000176407	KCMF1	510.783	-0.153843	0.204185	-0.75345	0.45118	0.647135	631.941	399.918	627.551	329.872	608.097	591.921
ENSG00000111262	KCNA1	0	NA	NA	NA	NA	NA	NA	NA	NA	NA	NA	NA
ENSG00000169282	KCNAB1	5.80966	-0.4214	0.726548	-0.580003	0.561913	0.736397	7.60966	4.8157	7.5568	3.29983	6.08301	5.9212
ENSG00000182674	KCNB2	0	NA	NA	NA	NA	NA	NA	NA	NA	NA	NA	NA
ENSG00000129159	KCNC1	9.81079	0.0466099	0.759167	0.0613961	0.951044	0.975449	11.2685	7.13113	11.1902	6.75889	12.4596	12.1281
ENSG00000140015	KCNH5	0.142985	-0.138256	0.577777	-0.239289	0.810881	NA	0.31282	0.197965	0.310646	0.165065	0.304286	0.296192
ENSG00000182132	KCNIP1	24.6993	0.522957	0.735837	0.710697	0.477272	0.670094	23.4978	14.8703	23.3345	19.6079	36.146	35.1845
ENSG00000115041	KCNIP3	32.2856	-1.46067	0.394552	-3.70211	0.000213818	0.00207777	55.0682	34.8494	54.6857	11.6191	21.4191	20.8494
ENSG00000157551	KCNJ15	0.428956	-0.373682	0.579752	-0.644555	0.519215	NA	0.603934	0.382193	0.599738	0.270694	0.499007	0.485733
ENSG00000157542	KCNJ6	0.428956	-0.373682	0.579752	-0.644555	0.519215	NA	0.603934	0.382193	0.599738	0.270694	0.499007	0.485733
ENSG00000184261	KCNK12	0.142985	-0.138256	0.577777	-0.239289	0.810881	NA	0.31282	0.197965	0.310646	0.165065	0.304286	0.296192
ENSG00000082482	KCNK2	115.172	-1.53406	0.46962	-3.26659	0.00108852	0.0079382	196.761	124.518	195.394	39.4567	72.7358	70.801
ENSG00000171303	KCNK3	22.6006	0.745906	0.785094	0.950085	0.342069	0.545654	19.1987	12.1497	19.0653	18.6979	34.4683	33.5514
ENSG00000164626	KCNK5	0.508357	-0.385623	0.58044	-0.664364	0.506457	NA	0.632016	0.399965	0.627625	0.280946	0.517906	0.50413
ENSG00000156113	KCNMA1	1205.32	-0.255995	0.232276	-1.10212	0.270411	0.472187	1540.09	974.63	1529.39	748.968	1380.67	1343.95
ENSG00000197584	KCNMB2	0	NA	NA	NA	NA	NA	NA	NA	NA	NA	NA	NA
ENSG00000143603	KCNN3	2.36759	-0.668836	0.798537	-0.837576	0.402269	NA	3.19736	2.02341	3.17515	1.16797	2.15307	2.0958
ENSG00000198553	KCNRG	1.15475	0.446884	0.771379	0.579331	0.562366	NA	1.06101	0.671451	1.05364	0.839896	1.54829	1.50711
ENSG00000170745	KCNS3	23.5822	-0.558141	0.614396	-0.908439	NA	NA	27.8006	17.5933	27.6075	10.9652	20.2137	19.676
ENSG00000215262	KCNU1	0	NA	NA	NA	NA	NA	NA	NA	NA	NA	NA	NA
ENSG00000110906	KCTD10	509.968	-0.172198	0.21349	-0.806586	0.419905	0.618884	634.241	401.373	629.835	326.887	602.594	586.565
ENSG00000213859	KCTD11	114.09	-1.31998	0.256592	-5.14428	2.6855e-07	6.45349e-06	190.646	120.648	189.322	44.346	81.7489	79.5743
ENSG00000174943	KCTD13	63.9819	0.122819	0.347086	0.353858	0.723446	0.850778	72.2183	45.7026	71.7167	45.6667	84.1835	81.9442
ENSG00000153885	KCTD15	106.339	-0.399727	0.682311	-0.585842	0.557981	0.73384	141.207	89.3615	140.226	62.1594	114.587	111.539
ENSG00000183775	KCTD16	9.14785	-1.7091	0.79492	-2.15003	0.031553	0.107091	14.4679	9.15587	14.3674	2.56977	4.73721	4.6112
ENSG00000168676	KCTD19	3.78253	-1.44801	0.788306	-1.83686	0.0662308	0.183394	5.91397	3.74259	5.87289	1.25883	2.32056	2.25883
ENSG00000180901	KCTD2	406.006	0.156678	0.169786	0.922798	0.356113	0.55922	450.482	285.083	447.353	291.623	537.588	523.288
ENSG00000167977	KCTD5	141.246	-0.33144	0.351861	-0.941963	0.346212	0.549107	184.826	116.965	183.542	85.3041	157.252	153.069
ENSG00000243335	KCTD7	199.117	-0.259252	0.194411	-1.33353	0.182359	0.364343	254.409	161	252.642	123.444	227.561	221.507
ENSG00000104756	KCTD9	1133.98	0.704019	0.177959	3.95608	7.61909e-05	0.000875548	1011.89	640.367	1004.86	957.294	1764.71	1717.77
ENSG00000004487	KDM1A	1593.12	0.252911	0.329224	0.768202	0.442367	0.638975	1705.94	1079.59	1694.09	1180.53	2176.23	2118.34
ENSG00000173120	KDM2A	1312.59	0.587726	0.202529	2.90194	0.00370864	0.0210292	1230.49	778.702	1221.94	1073.94	1979.74	1927.08
ENSG00000089094	KDM2B	169.451	-0.138308	0.281215	-0.491822	0.622845	0.78166	208.584	132	207.135	110.059	202.886	197.489
ENSG00000115548	KDM3A	643.711	0.683947	0.200265	3.41521	0.000637324	0.00513425	579.248	366.571	575.224	540.421	996.231	969.731
ENSG00000120733	KDM3B	574.346	1.91504	0.257528	7.43623	1.03595e-13	9.31042e-12	279.908	177.137	277.963	613.026	1130.07	1100.01
ENSG00000127663	KDM4B	162.496	-1.06202	0.382146	-2.77909	0.00545122	0.0284415	255.756	161.853	253.979	71.1387	131.14	127.651
ENSG00000073614	KDM5A	808.895	0.903844	0.250235	3.61198	0.00030387	0.00279726	659.89	417.605	655.306	717.027	1321.79	1286.63
ENSG00000147050	KDM6A	409.629	0.0824242	0.418017	0.197179	0.843687	0.921572	466.915	295.482	463.671	287.098	529.246	515.167
ENSG00000132510	KDM6B	175.175	-0.834417	0.312069	-2.67382	0.00749921	0.0364697	262.298	165.992	260.476	85.4259	157.477	153.288
ENSG00000135314	KHDC1	21.3852	-0.0407044	0.501466	-0.0811707	0.935306	0.967477	25.5236	16.1523	25.3463	14.4101	26.5642	25.8575
ENSG00000100441	KHNYN	428.526	-0.845867	0.212434	-3.98178	6.84002e-05	0.000800817	645.429	408.453	640.946	208.544	384.436	374.21
ENSG00000080608	KIAA0020	935.836	1.18893	0.351196	3.38537	0.000710825	0.00559307	664.603	420.587	659.986	879.925	1622.08	1578.93
ENSG00000177728	KIAA0195	276.912	-0.789071	0.181279	-4.3528	1.34411e-05	0.000197154	411.607	260.481	408.748	138.334	255.009	248.226
ENSG00000164961	KIAA0196	1350.92	-0.633488	0.330748	-1.91532	0.0554516	0.161544	1924.19	1217.7	1910.82	720.324	1327.87	1292.55
ENSG00000170871	KIAA0232	181.04	0.534766	0.396006	1.3504	0.176888	0.35699	173.416	109.744	172.211	145.898	268.953	261.798
ENSG00000100647	KIAA0247	228.924	-0.794642	0.273913	-2.90107	0.00371894	0.0210645	339.812	215.047	337.452	113.765	209.718	204.139
ENSG00000166398	KIAA0355	200.362	-2.52123	0.59259	-4.25459	NA	NA	362.692	229.526	360.173	36.6904	67.6364	65.8373
ENSG00000136813	KIAA0368	1589.15	0.598229	0.338168	1.76903	0.0768887	0.20274	1481.09	937.293	1470.8	1302.11	2400.35	2336.5
ENSG00000100890	KIAA0391	25.5455	1.00846	0.462012	2.18275	0.0290541	0.100833	19.8636	12.5705	19.7256	23.2067	42.7801	41.6421
ENSG00000166783	KIAA0430	354.132	0.0705027	0.240148	0.293581	0.769078	0.878719	405.671	256.725	402.853	247.387	456.042	443.911
ENSG00000047578	KIAA0556	151.084	-0.419438	0.378362	-1.10856	0.267619	0.469526	202.525	128.166	201.118	87.9416	162.115	157.802
ENSG00000185261	KIAA0825	19.0913	1.31625	0.509472	2.58356	0.00977876	0.044652	12.6256	7.99001	12.5379	18.2585	33.6583	32.7629
ENSG00000135315	KIAA1009	163.495	1.05595	0.437923	2.41128	0.0158967	0.0642146	123.333	78.0503	122.477	148.914	274.513	267.21
ENSG00000122733	KIAA1045	0.782984	-0.421191	0.685403	-0.614516	0.538874	NA	1.01116	0.639902	1.00413	0.438539	0.808418	0.786913
ENSG00000069712	KIAA1107	2.85199	-1.02671	0.767353	-1.33799	NA	NA	3.67213	2.32387	3.64662	1.04671	1.92954	1.87822
ENSG00000103888	KIAA1199	596.779	-1.78147	0.816752	-2.18117	NA	NA	735.228	465.281	730.12	124.201	228.956	222.866
ENSG00000109265	KIAA1211	57.0647	0.295422	0.655064	0.450982	0.652003	0.801117	59.9149	37.9165	59.4987	42.7017	78.7179	76.6239
ENSG00000120549	KIAA1217	380.684	-0.889417	0.252202	-3.52661	0.000420924	0.00365208	579.722	366.871	575.694	181.743	335.032	326.12
ENSG00000114656	KIAA1257	2.69577	-1.21098	0.816003	-1.48404	0.137799	NA	4.04262	2.55833	4.01454	1.01415	1.86952	1.81979
ENSG00000198954	KIAA1279	386.196	-0.643285	0.21151	-3.04139	0.00235492	0.0147282	552.201	349.455	548.365	205.319	378.492	368.424
ENSG00000150477	KIAA1328	63.0318	-0.152401	0.317832	-0.4795	0.631583	0.787581	78.2954	49.5484	77.7515	40.9108	75.4165	73.4103
ENSG00000164944	KIAA1429	2009.78	0.240554	0.367755	0.654114	0.513038	0.699835	2161.89	1368.13	2146.87	1483.29	2734.35	2661.62
ENSG00000107036	KIAA1432	755.125	0.0751835	0.379693	0.198011	0.843036	0.921378	863.033	546.162	857.038	528.007	973.346	947.455
ENSG00000250305	KIAA1456	6.64164	-1.48132	0.812883	-1.82231	NA	NA	8.71243	5.51357	8.6519	1.81216	3.3406	3.25173
ENSG00000165757	KIAA1462	186.732	-1.99916	0.779075	-2.56606	NA	NA	291.816	184.672	289.788	42.3918	78.1466	76.0678
ENSG00000084444	KIAA1467	50.8014	-0.626826	0.37163	-1.68669	0.0916621	0.23087	72.258	45.7277	71.7561	27.1752	50.0957	48.7631
ENSG00000163507	KIAA1524	755.235	0.00729305	0.279725	0.0260722	0.9792	0.989574	884.191	559.551	878.049	516.085	951.369	926.062
ENSG00000187164	KIAA1598	185.562	-0.731878	0.244671	-2.99128	0.00277815	0.0168531	271.717	171.953	269.829	95.0121	175.149	170.49
ENSG00000197077	KIAA1671	350.142	-0.285565	0.253055	-1.12847	0.25912	0.45939	451.484	285.717	448.347	215.109	396.539	385.991
ENSG00000176542	KIAA2018	174.006	-0.4524	0.280872	-1.6107	0.107245	0.257482	235.931	149.306	234.292	100.133	184.589	179.679
ENSG00000136883	KIF12	1.78661	-0.644548	0.793954	-0.811821	0.416895	NA	2.30182	1.45668	2.28582	0.85511	1.57634	1.53441
ENSG00000137177	KIF13A	704.944	-0.883069	0.304857	-2.89666	0.00377155	0.0212883	1070.01	677.145	1062.58	336.928	621.105	604.583
ENSG00000196169	KIF19	0	NA	NA	NA	NA	NA	NA	NA	NA	NA	NA	NA
ENSG00000054523	KIF1B	1150.64	0.0798449	0.278211	0.286994	0.774117	0.881885	1312.92	830.87	1303.8	805.85	1485.53	1446.02
ENSG00000116852	KIF21B	12.5402	0.0243083	0.609614	0.0398749	0.968193	0.984879	14.6299	9.25839	14.5283	8.6405	15.9282	15.5045
ENSG00000079616	KIF22	663.328	-0.25929	0.322542	-0.803895	0.421457	0.620297	847.927	536.602	842.037	411.419	758.423	738.249
ENSG00000125337	KIF25	0.646032	0.649342	0.677126	0.958968	0.337575	NA	0.528898	0.334708	0.525224	0.481752	0.888078	0.864454
ENSG00000162849	KIF26B	62.5454	-1.81469	0.754217	-2.40606	0.0161258	0.0649038	100.376	63.522	99.6788	16.5704	30.5465	29.734
ENSG00000183853	KIRREL	3808.94	1.49199	0.177185	8.42051	3.74861e-17	5.06813e-15	2338.73	1480.04	2322.48	3820.25	7042.38	6855.05
ENSG00000149571	KIRREL3	14.1454	-1.1573	0.650192	-1.77993	0.0750873	0.199463	22.387	14.1674	22.2314	5.82899	10.7454	10.4595
ENSG00000157404	KIT	0.132635	0.134111	0.577777	0.232115	0.816449	NA	0.284642	0.180133	0.282664	0.181405	0.334408	0.325513
ENSG00000134962	KLB	1.56989	0.274515	0.826972	0.331952	0.739926	NA	1.6715	1.05779	1.65988	1.17415	2.16446	2.10688
ENSG00000155090	KLF10	611.694	0.815014	0.192767	4.22797	2.35806e-05	0.000321472	520.111	329.147	516.498	531.398	979.597	953.539
ENSG00000118922	KLF12	255.666	-0.797742	0.317157	-2.51529	0.0118934	0.0517979	379.874	240.399	377.235	126.904	233.939	227.716
ENSG00000169926	KLF13	233.686	-1.98054	0.555921	-3.56263	0.000367163	0.00326396	413.566	261.721	410.693	60.8587	112.189	109.205
ENSG00000109787	KLF3	374.908	0.351303	0.170833	2.05641	0.0397426	0.126883	386.962	244.885	384.273	286.682	528.479	514.421
ENSG00000067082	KLF6	1632.04	-0.0236793	0.245753	-0.0963542	0.923239	0.961911	1931.04	1222.04	1917.63	1103.17	2033.63	1979.53
ENSG00000118263	KLF7	563.048	0.870875	0.27725	3.14111	0.00168306	0.0112503	466.344	295.121	463.104	495.274	913.005	888.718
ENSG00000119138	KLF9	170.427	0.762784	0.551316	1.38357	0.16649	0.343588	146.984	93.0175	145.963	144.834	266.992	259.89
ENSG00000197776	KLHDC1	4.69999	1.33638	0.767545	1.74111	0.0816635	0.212044	2.9368	1.85852	2.9164	4.30671	7.93915	7.72796
ENSG00000128607	KLHDC10	1014.39	-0.362868	0.345336	-1.05077	0.293365	0.496974	1338.29	846.921	1328.99	604.359	1114.1	1084.46
ENSG00000165516	KLHDC2	107.515	-1.11174	0.253178	-4.39115	1.12751e-05	0.000169541	172.108	108.917	170.913	46.2501	85.2591	82.9911
ENSG00000150361	KLHL1	0.141992	-0.138256	0.577777	-0.239289	0.810881	NA	0.31282	0.197965	0.310646	0.165065	0.304286	0.296192
ENSG00000178502	KLHL11	44.9513	0.42479	0.417151	1.01831	0.308529	0.512227	45.0065	28.4819	44.6938	35.0856	64.6781	62.9576
ENSG00000174010	KLHL15	305.703	0.396739	0.503068	0.788639	0.430323	0.627701	309.002	195.548	306.855	236.249	435.51	423.925
ENSG00000162413	KLHL21	461.956	-0.0213949	0.34986	-0.0611527	0.951238	0.975583	546.308	345.726	542.513	312.591	576.242	560.913
ENSG00000183655	KLHL25	29.7587	-0.421762	0.443457	-0.951078	0.341565	0.545347	39.8867	25.2419	39.6096	17.292	31.8766	31.0287
ENSG00000119771	KLHL29	20.0238	-1.94745	0.639932	-3.04321	0.00234065	0.0146449	34.9314	22.106	34.6887	5.25962	9.69577	9.43785
ENSG00000135686	KLHL36	176.314	-0.218824	0.348642	-0.627647	0.530235	0.713305	222.734	140.955	221.187	111.146	204.89	199.44
ENSG00000175946	KLHL38	2.65325	0.123116	0.795417	0.154782	0.876993	NA	3.00919	1.90433	2.98828	1.90323	3.50847	3.41515
ENSG00000109790	KLHL5	936.721	-0.271607	0.582815	-0.466025	0.641197	0.793484	1201.11	760.113	1192.77	577.833	1065.2	1036.86
ENSG00000145332	KLHL8	307.887	1.03015	0.205759	5.00658	5.54052e-07	1.20989e-05	236.969	149.964	235.323	281.046	518.09	504.308
ENSG00000164344	KLKB1	0	NA	NA	NA	NA	NA	NA	NA	NA	NA	NA	NA
ENSG00000227268	KLLN	6.40344	-0.37421	0.681104	-0.549416	0.58272	0.752362	8.31936	5.26482	8.26157	3.72753	6.87146	6.68868
ENSG00000118058	KMT2A	755.465	0.2863	0.221846	1.29053	0.196866	0.383904	798.831	505.532	793.282	565.744	1042.91	1015.17
ENSG00000055609	KMT2C	552.207	-0.375478	0.219619	-1.70968	0.0873252	0.222966	731.831	463.132	726.747	327.612	603.932	587.867
ENSG00000005483	KMT2E	507.205	-1.04577	0.267026	-3.91636	8.98946e-05	0.0010048	799.866	506.187	794.31	225.003	414.778	403.745
ENSG00000196911	KPNA5	158.174	1.11562	0.28078	3.97329	7.08863e-05	0.000825574	116.714	73.8612	115.903	146.872	270.748	263.546
ENSG00000203786	KPRP	0	NA	NA	NA	NA	NA	NA	NA	NA	NA	NA	NA
ENSG00000001631	KRIT1	282.299	-0.677277	0.253251	-2.67433	0.00748784	0.0364385	407.24	257.717	404.411	147.893	272.632	265.38
ENSG00000167767	KRT80	168.129	-2.1258	0.451579	-4.70748	2.50797e-06	4.59292e-05	309.133	195.631	306.985	41.1334	75.8268	73.8098
ENSG00000212724	KRTAP2-3	1.23669	-0.4358	0.788977	-0.552361	0.580701	NA	1.62642	1.02926	1.61512	0.69827	1.28721	1.25297
ENSG00000115919	KYNU	122.012	2.34966	0.623552	3.76818	0.000164442	0.00167107	42.3521	26.8021	42.0579	125.364	231.1	224.952
ENSG00000198910	L1CAM	711.844	1.26602	0.250779	5.04835	4.45644e-07	1.00857e-05	488.856	309.367	485.46	682.765	1258.63	1225.15
ENSG00000185513	L3MBTL1	47.9991	0.241505	0.369882	0.652925	0.513805	0.70045	51.6131	32.6628	51.2546	35.4356	65.3232	63.5856
ENSG00000179630	LACC1	151.421	0.805403	0.303213	2.65623	0.00790194	0.0380128	129.113	81.7078	128.216	131.039	241.562	235.136
ENSG00000103642	LACTB	197.441	-0.076033	0.467485	-0.162643	0.8708	0.936321	238.015	150.625	236.361	131.128	241.726	235.296
ENSG00000101680	LAMA1	11.0742	-1.67969	0.816028	-2.05837	NA	NA	14.1593	8.96059	14.061	2.56676	4.73166	4.60579
ENSG00000196569	LAMA2	60.0393	-1.19517	0.492079	-2.42883	0.0151477	0.0619971	96.9779	61.3714	96.3042	24.5963	45.3416	44.1355
ENSG00000053747	LAMA3	173.482	0.0167929	0.591703	0.0283806	0.977359	0.988484	202.295	128.02	200.889	118.855	219.102	213.274
ENSG00000112769	LAMA4	39.5889	-1.01216	0.401477	-2.5211	0.0116988	0.0511743	61.776	39.0943	61.3469	17.7872	32.7895	31.9173
ENSG00000091136	LAMB1	2576.79	-0.883848	0.425791	-2.07578	0.0379143	0.122862	3896.46	2465.83	3869.39	1226.27	2260.54	2200.41
ENSG00000135862	LAMC1	7092.78	-0.385729	0.164851	-2.33986	0.0192908	0.0742227	9430.51	5968	9365	4191.79	7727.28	7521.73
ENSG00000058085	LAMC2	48.1513	-0.625424	0.765737	-0.816762	NA	NA	67.3395	42.6151	66.8717	25.35	46.7311	45.488
ENSG00000078081	LAMP3	6.71856	-0.551322	0.69194	-0.796777	0.42558	0.62412	9.11001	5.76517	9.04672	3.61022	6.65521	6.47817
ENSG00000147036	LANCL3	4.47522	0.280003	0.810026	0.345671	0.72959	0.854174	4.79251	3.03289	4.75922	3.37934	6.2296	6.06389
ENSG00000133424	LARGE	75.1469	-1.69572	0.573796	-2.95527	0.003124	0.0183846	128.966	81.615	128.07	23.1203	42.6208	41.487
ENSG00000155506	LARP1	3057.08	0.674383	0.219109	3.07785	0.00208502	0.0133111	2761.97	1747.89	2742.79	2559.81	4718.85	4593.32
ENSG00000138709	LARP1B	200.291	-0.791035	0.200027	-3.95464	7.665e-05	0.000880173	297.48	188.257	295.413	99.8417	184.052	179.156
ENSG00000107929	LARP4B	743.211	1.01891	0.385191	2.6452	0.00816422	0.0388727	572.261	362.15	568.286	673.436	1241.43	1208.41
ENSG00000174720	LARP7	360.686	0.455656	0.343294	1.32731	0.184407	0.367042	356.477	225.593	354	283.908	523.365	509.443
ENSG00000002834	LASP1	2009.87	0.520231	0.191067	2.72277	0.0064737	0.0325633	1937.88	1226.37	1924.42	1614.03	2975.36	2896.21
ENSG00000150457	LATS2	596.861	1.41514	0.314899	4.49396	6.99097e-06	0.000111368	378.69	239.65	376.059	586.495	1081.16	1052.4
ENSG00000204381	LAYN	61.506	-0.395451	0.475561	-0.831547	0.405665	0.606003	82.281	52.0707	81.7094	36.3276	66.9675	65.1862
ENSG00000213626	LBH	28.8205	-0.829278	0.690506	-1.20097	NA	NA	33.9238	21.4683	33.6881	11.0878	20.4397	19.896
ENSG00000172954	LCLAT1	153.533	0.264838	0.224727	1.17849	0.238602	0.435625	163.639	103.557	162.502	114.18	210.483	204.884
ENSG00000196233	LCOR	250.386	0.323167	0.3639	0.888065	0.374506	0.577609	260.613	164.926	258.802	189.347	349.049	339.764
ENSG00000178177	LCORL	194.377	-0.456333	0.306712	-1.48782	0.136798	0.303501	263.469	166.733	261.638	111.516	205.573	200.105
ENSG00000043462	LCP2	0.561591	-0.202108	0.584715	-0.345651	0.729605	NA	0.738573	0.467398	0.733442	0.372849	0.687322	0.669039
ENSG00000169744	LDB2	45.9694	-0.653324	0.644998	-1.01291	NA	NA	54.1078	34.2416	53.7319	19.9788	36.8296	35.8499
ENSG00000122367	LDB3	2.23192	-0.309724	0.806033	-0.384257	0.700788	NA	2.92612	1.85177	2.9058	1.371	2.52734	2.46011
ENSG00000179241	LDLRAD3	355.318	0.0156936	0.400284	0.039206	0.968726	0.984879	414.704	262.441	411.823	243.468	448.818	436.879
ENSG00000168675	LDLRAD4	4.70358	-0.818364	0.826625	-0.990006	0.322171	0.526168	6.5888	4.16966	6.54303	2.16987	4.00002	3.89361
ENSG00000138795	LEF1	29.597	-0.568216	0.614612	-0.924512	NA	NA	34.7879	22.0152	34.5463	13.6257	25.1181	24.4499
ENSG00000197980	LEKR1	6.64016	0.281494	0.678513	0.414869	0.678238	0.819239	6.99662	4.42774	6.94802	4.93863	9.10404	8.86186
ENSG00000203784	LELP1	0	NA	NA	NA	NA	NA	NA	NA	NA	NA	NA	NA
ENSG00000161904	LEMD2	230.432	-0.375567	0.370803	-1.01285	0.311134	0.514847	305.323	193.22	303.202	136.673	251.947	245.245
ENSG00000167615	LENG8	929.322	-0.782433	0.372333	-2.10143	0.0356032	0.116883	1373.8	869.396	1364.26	463.84	855.058	832.313
ENSG00000090530	LEPREL1	2759.61	-0.0963324	0.338924	-0.28423	0.776234	0.883474	3347.45	2118.4	3324.19	1818.42	3352.14	3262.97
ENSG00000104660	LEPROTL1	1033.91	-0.880416	0.332615	-2.64695	0.00812214	0.0387252	1566.29	991.213	1555.41	494.108	910.855	886.626
ENSG00000100097	LGALS1	2410.58	-0.897566	0.447835	-2.00423	0.0450451	0.139375	3652.73	2311.6	3627.36	1138.68	2099.09	2043.25
ENSG00000116977	LGALS8	386.092	0.930979	0.232641	4.00178	6.28675e-05	0.000748114	311.155	196.911	308.994	344.516	635.092	618.198
ENSG00000133067	LGR6	0.822765	0.291153	0.772584	0.376856	0.706281	NA	0.899257	0.569086	0.89301	0.639012	1.17798	1.14664
ENSG00000138039	LHCGR	0.816445	-0.189076	0.590605	-0.320139	0.748863	NA	0.995901	0.630246	0.988983	0.507316	0.935204	0.910327
ENSG00000183722	LHFP	553.083	0.64125	0.196675	3.26045	0.00111235	0.00806722	507.259	321.014	503.735	459.457	846.979	824.449
ENSG00000145685	LHFPL2	742.097	1.62309	0.184843	8.78091	1.62159e-18	2.71102e-16	425.703	269.402	422.746	761.526	1403.82	1366.48
ENSG00000143355	LHX9	7.9433	-2.34642	0.782114	-3.0001	0.00269892	0.0164496	12.8818	8.15209	12.7923	1.471	2.71169	2.63956
ENSG00000128342	LIF	292.096	0.958916	0.465611	2.05948	0.0394484	0.126281	230.687	145.988	229.085	260.415	480.058	467.288
ENSG00000050405	LIMA1	1675.63	0.394061	0.303596	1.29798	0.194295	0.380466	1699.17	1075.31	1687.37	1296.71	2390.39	2326.81
ENSG00000064042	LIMCH1	12.6357	-1.96992	0.827947	-2.37928	NA	NA	16.9279	10.7126	16.8103	2.50945	4.626	4.50294
ENSG00000144791	LIMD1	738.21	0.867391	0.259486	3.34272	0.000829608	0.00638868	611.994	387.294	607.743	648.392	1195.27	1163.47
ENSG00000136490	LIMD2	32.565	-1.04535	0.429537	-2.43366	0.0149469	0.0615126	51.2799	32.4519	50.9236	14.4293	26.5995	25.8919
ENSG00000169756	LIMS1	445.685	-1.01163	0.538331	-1.8792	0.0602167	0.171506	688.654	435.808	683.87	198.357	365.659	355.932
ENSG00000072163	LIMS2	93.4248	-2.99629	0.817722	-3.66419	NA	NA	124.678	78.9012	123.812	9.07394	16.7272	16.2823
ENSG00000230891	LINC00692	0	NA	NA	NA	NA	NA	NA	NA	NA	NA	NA	NA
ENSG00000107798	LIPA	784.765	0.973348	0.226947	4.28888	1.79575e-05	0.00025359	620.576	392.725	616.265	707.59	1304.4	1269.7
ENSG00000204020	LIPN	0.142985	-0.138256	0.577777	-0.239289	0.810881	NA	0.31282	0.197965	0.310646	0.165065	0.304286	0.296192
ENSG00000175536	LIPT2	1.48645	-0.586641	0.823631	-0.712262	0.476302	NA	2.0771	1.31447	2.06267	0.803232	1.48071	1.44132
ENSG00000189067	LITAF	221.81	-0.496309	0.335264	-1.48035	0.138779	0.306211	304.737	192.85	302.62	125.459	231.275	225.123
ENSG00000168216	LMBRD1	211.576	0.285222	0.365081	0.781257	0.434652	0.631444	223.952	141.726	222.396	158.487	292.161	284.389
ENSG00000160789	LMNA	3401.76	0.10227	0.360689	0.283542	0.776761	0.883797	3850.91	2437.01	3824.16	2400.65	4425.45	4307.73
ENSG00000143013	LMO4	928.773	0.11804	0.359215	0.328604	0.742455	0.862712	1045.28	661.493	1038.02	658.786	1214.43	1182.12
ENSG00000163431	LMOD1	95.4802	-2.84687	0.814899	-3.49352	NA	NA	131.088	82.9577	130.177	10.5816	19.5065	18.9876
ENSG00000072201	LNX1	44.3265	-1.74104	0.450932	-3.86098	0.000112935	0.00121813	78.1813	49.4763	77.6382	13.5825	25.0384	24.3723
ENSG00000139517	LNX2	109.914	0.10386	0.260913	0.398063	0.690583	0.827416	124.263	78.6384	123.399	77.5506	142.96	139.157
ENSG00000165714	LOH12CR1	20.7203	-0.499105	0.595593	-0.837997	0.402033	0.60301	28.2536	17.88	28.0573	11.6093	21.401	20.8318
ENSG00000154359	LONRF1	246.58	0.567643	0.237529	2.38978	0.0168583	0.0671225	233.191	147.573	231.571	200.71	369.996	360.154
ENSG00000134013	LOXL2	8723.93	-0.516708	0.262492	-1.96847	0.049014	0.147976	12044	7621.91	11960.3	4888.83	9012.24	8772.51
ENSG00000138131	LOXL4	5.97729	-2.1094	0.806569	-2.61527	0.00891563	0.0415941	9.44288	5.97583	9.37729	1.27085	2.34272	2.2804
ENSG00000198121	LPAR1	104.096	-0.978874	0.309099	-3.16686	0.00154092	0.0104576	161.781	102.381	160.657	47.6689	87.8746	85.5371
ENSG00000171517	LPAR3	37.2378	-1.58114	0.681781	-2.31914	0.0203877	0.0774084	61.1439	38.6943	60.7191	11.8676	21.8771	21.2951
ENSG00000153395	LPCAT1	1054.97	-0.687548	0.298211	-2.30557	0.0211345	0.0796048	1524.62	964.841	1514.03	549.755	1013.44	986.479
ENSG00000117114	LPHN2	2177.84	0.675911	0.363243	1.86077	0.062777	0.176662	1962.47	1241.93	1948.83	1820.75	3356.44	3267.16
ENSG00000150471	LPHN3	2.0018	-0.532558	0.603241	-0.882828	NA	NA	2.39233	1.51396	2.37571	0.960472	1.77057	1.72347
ENSG00000175445	LPL	1.42985	-0.519365	0.598738	-0.867433	0.385705	NA	1.71908	1.0879	1.70713	0.696514	1.28398	1.24982
ENSG00000145012	LPP	972.721	-0.507814	0.375863	-1.35106	0.176675	0.356702	1338.56	847.096	1329.26	546.702	1007.81	981.002
ENSG00000110031	LPXN	78.9319	-2.17149	0.776488	-2.79655	NA	NA	123.964	78.4496	123.103	15.9806	29.4592	28.6756
ENSG00000198589	LRBA	222.176	0.483428	0.241709	2.00004	0.0454958	0.140053	217.666	137.748	216.154	176.724	325.78	317.114
ENSG00000136141	LRCH1	234.707	1.89519	0.275072	6.8898	5.58701e-12	3.79331e-10	115.505	73.0963	114.703	249.512	459.959	447.724
ENSG00000186001	LRCH3	464.702	0.873421	0.204485	4.27133	1.94313e-05	0.000272178	385.011	243.65	382.337	409.618	755.104	735.018
ENSG00000156564	LRFN2	0	NA	NA	NA	NA	NA	NA	NA	NA	NA	NA	NA
ENSG00000144749	LRIG1	487.698	0.00900849	0.594835	0.0151445	0.987917	0.993669	570.836	361.247	566.87	333.582	614.936	598.579
ENSG00000123384	LRP1	1470.25	-0.895274	0.541889	-1.65214	0.0985067	0.24307	2216.32	1402.57	2200.92	692.002	1275.66	1241.73
ENSG00000147650	LRP12	707.407	-0.155832	0.324308	-0.480506	0.630868	0.787028	875.398	553.987	869.317	456.326	841.207	818.83
ENSG00000168702	LRP1B	163.402	0.197548	0.657659	0.30038	0.763887	0.875491	178.4	112.898	177.16	118.807	219.013	213.187
ENSG00000109771	LRP2BP	25.6571	0.89813	0.446398	2.01195	0.0442252	0.13755	21.0354	13.312	20.8893	22.7664	41.9684	40.852
ENSG00000160959	LRRC14	282.162	-0.0818172	0.28411	-0.287977	0.773365	0.881286	340.506	215.486	338.141	186.842	344.432	335.269
ENSG00000172731	LRRC20	33.7918	0.500047	0.549157	0.910571	0.362521	0.56548	32.7075	20.6986	32.4803	26.8631	49.5204	48.2031
ENSG00000137821	LRRC49	53.7855	-0.242471	0.334578	-0.724708	0.468631	0.66251	68.7814	43.5276	68.3036	33.7645	62.2426	60.5869
ENSG00000148948	LRRC4C	0.285971	-0.274439	0.577777	-0.474992	0.634793	NA	0.457673	0.289634	0.454494	0.219746	0.405087	0.394312
ENSG00000033122	LRRC7	5.32761	-0.614975	0.754485	-0.815093	0.415019	0.614166	7.37881	4.6696	7.32755	2.79795	5.15784	5.02064
ENSG00000136802	LRRC8A	630.345	-1.62625	0.390801	-4.16132	3.16418e-05	0.000413417	1097.88	694.779	1090.25	206.53	380.725	370.597
ENSG00000171488	LRRC8C	151.45	-0.673456	0.395583	-1.70244	0.0886727	0.225128	218.234	138.107	216.718	79.4642	146.487	142.59
ENSG00000124831	LRRFIP1	903.417	1.35282	0.180875	7.47927	7.47374e-14	6.79542e-12	595.442	376.819	591.305	883.196	1628.11	1584.81
ENSG00000154237	LRRK1	109.092	0.0131552	0.612032	0.0214943	0.982851	0.991267	127.581	80.7382	126.695	74.7696	137.833	134.166
ENSG00000185565	LSAMP	4.73652	-0.43788	0.747373	-0.585893	0.557947	0.73384	6.30828	3.99213	6.26446	2.70443	4.98544	4.85282
ENSG00000160285	LSS	514.817	-1.01583	0.341908	-2.97105	0.00296782	0.0176796	804.522	509.134	798.933	231.059	425.943	414.612
ENSG00000049323	LTBP1	1160.28	-1.83796	0.816268	-2.25167	NA	NA	1698.88	1075.12	1687.08	275.969	508.73	495.198
ENSG00000119681	LTBP2	550.222	-0.622314	0.370061	-1.68165	0.0926367	0.232571	781.214	494.383	775.787	294.723	543.303	528.851
ENSG00000090006	LTBP4	124.515	-0.848548	0.496577	-1.70879	0.0874892	0.223143	185.888	117.637	184.597	59.9505	110.515	107.575
ENSG00000111321	LTBR	209.64	0.940117	0.320375	2.93443	0.00334162	0.0193348	168.116	106.39	166.948	187.323	345.318	336.132
ENSG00000007392	LUC7L	190.79	0.996679	0.284658	3.50132	0.000462953	0.00396147	148.971	94.2747	147.936	172.628	318.228	309.763
ENSG00000187398	LUZP2	4.57137	-1.69468	0.802264	-2.11237	0.034655	0.11469	7.35052	4.6517	7.29946	1.31871	2.43096	2.36629
ENSG00000122224	LY9	0.142985	-0.138256	0.577777	-0.239289	0.810881	NA	0.31282	0.197965	0.310646	0.165065	0.304286	0.296192
ENSG00000254087	LYN	377.594	0.743415	0.220923	3.36505	0.000765309	0.00596741	331.256	209.632	328.955	322.058	593.692	577.9
ENSG00000187123	LYPD6	6.11548	-1.73188	0.773471	-2.2391	0.0251496	0.0903688	9.8547	6.23645	9.78624	1.72296	3.17617	3.09168
ENSG00000150556	LYPD6B	0	NA	NA	NA	NA	NA	NA	NA	NA	NA	NA	NA
ENSG00000143353	LYPLAL1	57.4346	-0.506964	0.360106	-1.40782	0.159185	0.334642	78.5082	49.6831	77.9629	32.0836	59.1441	57.5708
ENSG00000214113	LYRM4	128.37	-0.618459	0.348726	-1.77348	0.0761494	0.201355	182.576	115.541	181.308	69.0634	127.314	123.927
ENSG00000232859	LYRM9	0.676155	0.357413	0.67603	0.528694	0.597018	NA	0.699283	0.442534	0.694425	0.520265	0.959074	0.933562
ENSG00000133800	LYVE1	0.714927	-0.44988	0.587218	-0.766121	0.443604	NA	0.903425	0.571723	0.897149	0.3841	0.708063	0.689228
ENSG00000099949	LZTR1	410.326	-1.11356	0.453973	-2.45291	0.0141705	0.0590898	650.797	411.85	646.276	174.667	321.987	313.422
ENSG00000107816	LZTS2	235.406	-0.105868	0.482951	-0.219211	0.826485	0.912591	286.306	181.186	284.317	154.504	284.819	277.242
ENSG00000183742	MACC1	3.003	0.0716516	0.787918	0.0909379	0.927542	0.963932	3.45137	2.18416	3.42739	2.1064	3.883	3.77971
ENSG00000127603	MACF1	2501.7	0.624137	0.196519	3.17596	0.00149342	0.0101841	2309.25	1461.39	2293.21	2066.97	3810.33	3708.97
ENSG00000002822	MAD1L1	139.056	-0.506549	0.555967	-0.911112	0.362236	0.565126	190.93	120.828	189.604	78.0492	143.879	140.051
ENSG00000197063	MAFG	292.405	-0.495868	0.291945	-1.6985	0.0894136	0.226491	401.548	254.116	398.759	165.366	304.841	296.732
ENSG00000105695	MAG	0	NA	NA	NA	NA	NA	NA	NA	NA	NA	NA	NA
ENSG00000151276	MAGI1	168.544	-0.825023	0.47406	-1.74033	0.0818004	0.212291	251.332	159.053	249.586	82.3891	151.879	147.839
ENSG00000187391	MAGI2	19.3816	-0.858669	0.666436	-1.28845	0.197589	0.384832	28.9933	18.3481	28.7919	9.28522	17.1167	16.6614
ENSG00000081026	MAGI3	296.096	0.337478	0.36352	0.92836	0.353221	0.555689	306.776	194.14	304.644	225.108	414.972	403.934
ENSG00000162385	MAGOH	269.581	0.626035	0.271533	2.30556	0.0211351	0.0796048	248.361	157.173	246.636	222.597	410.342	399.427
ENSG00000172175	MALT1	1948.87	1.1086	0.448233	2.47326	0.0133887	0.056675	1432.01	906.235	1422.06	1793.28	3305.79	3217.85
ENSG00000165072	MAMDC2	3.90594	-0.966626	0.798978	-1.20983	0.226345	0.420556	5.81875	3.68234	5.77833	1.72912	3.18752	3.10273
ENSG00000161021	MAML1	293.456	0.0453261	0.182832	0.247912	0.804203	0.898709	339.386	214.777	337.028	203.384	374.926	364.953
ENSG00000184384	MAML2	229.196	0.941023	0.440117	2.13812	0.032507	0.109635	182.871	115.728	181.6	203.892	375.862	365.863
ENSG00000013619	MAMLD1	186.276	-2.45643	0.262401	-9.36134	7.8732e-21	1.92229e-18	365.341	231.202	362.803	38.6563	71.2603	69.3647
ENSG00000111885	MAN1A1	910.425	0.0322077	0.299037	0.107705	0.91423	0.958362	1056.25	668.435	1048.91	627.25	1156.29	1125.54
ENSG00000198162	MAN1A2	633.897	-0.507334	0.265458	-1.91116	0.0559838	0.162516	872.841	552.368	866.777	356.609	657.385	639.898
ENSG00000109323	MANBA	249.382	0.0198498	0.34439	0.0576375	0.954037	0.977037	290.915	184.103	288.894	171.286	315.754	307.355
ENSG00000101363	MANBAL	418.591	0.464162	0.394834	1.17559	0.239759	0.436848	412.208	260.861	409.344	330.234	608.766	592.572
ENSG00000212916	MAP10	25.6816	2.1485	0.575727	3.7318	0.000190117	0.00188037	10.4002	6.58165	10.3279	26.7783	49.364	48.0509
ENSG00000131711	MAP1B	1250.23	-1.39123	0.532315	-2.61354	0.00896093	0.041764	2066.42	1307.71	2052.07	457.507	843.384	820.949
ENSG00000130479	MAP1S	97.7172	-0.738819	0.625468	-1.18123	0.237513	0.434263	141.608	89.615	140.624	49.2787	90.8422	88.4257
ENSG00000169032	MAP2K1	389.366	0.497739	0.214157	2.32418	0.0201161	0.0767522	378.367	239.446	375.739	310.261	571.947	556.732
ENSG00000034152	MAP2K3	623.443	1.07449	0.271371	3.9595	7.51055e-05	0.000865634	469.272	296.974	466.012	573.931	1058	1029.86
ENSG00000065559	MAP2K4	399.858	-0.63265	0.254479	-2.48606	0.0129167	0.0551728	570.467	361.014	566.504	213.68	393.905	383.426
ENSG00000169967	MAP3K2	695.409	0.138314	0.217277	0.63658	0.524399	0.708679	776.86	491.628	771.463	496.545	915.349	891
ENSG00000085511	MAP3K4	207.575	0.486339	0.362061	1.34325	0.17919	0.360048	203.096	128.527	201.685	165.228	304.587	296.485
ENSG00000197442	MAP3K5	131.998	0.4795	0.566432	0.846526	0.397259	0.597982	129.027	81.6536	128.131	104.473	192.589	187.466
ENSG00000135341	MAP3K7	702.348	-0.876671	0.443408	-1.97712	0.0480281	0.145819	1059.37	670.408	1052.01	335.059	617.659	601.229
ENSG00000107968	MAP3K8	151.022	1.49218	0.315712	4.72638	2.28558e-06	4.24567e-05	92.0405	58.2469	91.4011	150.365	277.189	269.815
ENSG00000006432	MAP3K9	184.702	-0.247371	0.399663	-0.618948	0.53595	0.717554	235.062	148.757	233.429	115	211.994	206.355
ENSG00000047849	MAP4	1705.67	0.655495	0.276313	2.37229	0.0176783	0.0696206	1553.01	982.804	1542.22	1420.62	2618.81	2549.15
ENSG00000011566	MAP4K3	213.424	-0.773663	0.331029	-2.33715	0.0194316	0.0746351	315.652	199.757	313.46	107.224	197.661	192.403
ENSG00000071054	MAP4K4	1008.59	-0.439434	0.408352	-1.07611	0.281877	0.485501	1360.96	861.269	1351.5	582.83	1074.41	1045.83
ENSG00000012983	MAP4K5	782.423	0.00294026	0.21462	0.0136998	0.989069	0.994054	917.401	580.568	911.028	533.856	984.128	957.949
ENSG00000171533	MAP6	0.503618	-0.172203	0.636952	-0.270355	0.786887	NA	0.623156	0.394358	0.618827	0.321172	0.59206	0.57631
ENSG00000135525	MAP7	11.8876	-0.790215	0.563823	-1.40153	0.161056	0.336914	17.6475	11.168	17.5249	5.92632	10.9248	10.6342
ENSG00000116871	MAP7D1	850.999	0.217519	0.328037	0.663092	0.507271	0.694711	923.559	584.465	917.144	623.626	1149.61	1119.03
ENSG00000100030	MAPK1	996.095	-1.06204	0.262789	-4.04144	5.31237e-05	0.000645287	1576.37	997.588	1565.42	438.46	808.272	786.771
ENSG00000112062	MAPK14	332.463	-0.830358	0.211319	-3.9294	8.51572e-05	0.000962926	499.436	316.063	495.967	163.116	300.694	292.695
ENSG00000107643	MAPK8	428.538	-0.0447099	0.254428	-0.175727	0.860508	0.930596	510.371	322.983	506.826	287.347	529.705	515.615
ENSG00000050748	MAPK9	308.172	0.416391	0.20768	2.00497	0.0449664	0.139215	309.694	195.987	307.543	240.026	442.472	430.702
ENSG00000119487	MAPKAP1	503.999	1.1899	0.323652	3.67647	0.000236485	0.00225852	358.367	226.789	355.877	474.79	875.245	851.963
ENSG00000162889	MAPKAPK2	746.814	-1.6041	0.185632	-8.64128	5.55879e-18	8.55723e-16	1315.26	832.346	1306.12	251.251	463.164	450.844
ENSG00000114738	MAPKAPK3	290.853	1.17896	0.260552	4.52483	6.04437e-06	9.84061e-05	208.704	132.076	207.254	274.417	505.87	492.413
ENSG00000101367	MAPRE1	2758.8	1.15659	0.281203	4.11302	3.90514e-05	0.000494842	1996.21	1263.28	1982.35	2584.38	4764.13	4637.4
ENSG00000084764	MAPRE3	52.943	-0.222262	0.751226	-0.295865	NA	NA	66.8491	42.3048	66.3847	33.2788	61.3473	59.7154
ENSG00000117791	MARC2	0.928601	-0.507039	0.700083	-0.724255	0.468909	NA	1.19546	0.756533	1.18715	0.488517	0.900549	0.876594
ENSG00000145416	MARCH1	50.7641	1.48459	0.356994	4.15858	3.20234e-05	0.000418052	31.2343	19.7663	31.0174	50.7595	93.5717	91.0827
ENSG00000173838	MARCH10	0.411879	0.135117	0.621853	0.217281	0.827989	NA	0.529348	0.334993	0.525671	0.337595	0.622334	0.605779
ENSG00000183654	MARCH11	0	NA	NA	NA	NA	NA	NA	NA	NA	NA	NA	NA
ENSG00000144583	MARCH4	185.661	1.48519	0.497434	2.98571	0.00282919	0.0170895	111.742	70.7149	110.966	181.671	334.898	325.99
ENSG00000136536	MARCH7	725.029	0.808639	0.209318	3.86321	0.000111908	0.00121166	617.491	390.773	613.201	628.109	1157.88	1127.08
ENSG00000139266	MARCH9	25.08	-0.105719	0.796537	-0.132723	0.894412	0.948784	30.5864	19.3563	30.374	16.5076	30.4307	29.6212
ENSG00000155130	MARCKS	2114.5	-1.18022	0.166172	-7.10239	1.22617e-12	9.43788e-11	3437.61	2175.46	3413.73	880.959	1623.99	1580.79
ENSG00000072518	MARK2	268.793	-0.326708	0.219158	-1.49074	0.136031	0.302558	351.415	222.389	348.973	162.724	299.97	291.991
ENSG00000075413	MARK3	684.272	0.359979	0.248517	1.44851	0.147475	0.31873	703.492	445.197	698.605	524.328	966.564	940.853
ENSG00000155254	MARVELD1	279.986	-0.873405	0.462086	-1.89014	0.0587397	0.168347	422.082	267.11	419.149	133.8	246.651	240.09
ENSG00000069020	MAST4	37.4922	-1.20329	0.542415	-2.2184	0.0265279	0.0940177	60.2369	38.1203	59.8184	15.192	28.0055	27.2605
ENSG00000120539	MASTL	480.97	0.181114	0.455366	0.397734	0.690827	0.827513	528.839	334.67	525.165	348.196	641.877	624.802
ENSG00000132561	MATN2	77.016	-0.118891	0.309147	-0.384576	0.700552	0.834841	94.1067	59.5545	93.453	50.3281	92.7766	90.3086
ENSG00000103495	MAZ	686.086	-0.715963	0.336121	-2.13008	0.0331654	0.111109	998.892	632.138	991.953	353.16	651.028	633.71
ENSG00000198125	MB	5.30081	0.976315	0.816552	1.19566	0.231831	0.427176	3.90235	2.46956	3.87524	4.45868	8.21928	8.00065
ENSG00000180611	MB21D2	243.1	-0.142791	0.200131	-0.713491	0.475542	0.668631	299.577	189.584	297.496	157.581	290.49	282.763
ENSG00000071655	MBD3	217.829	-0.427365	0.572352	-0.746682	0.455256	0.650461	292.039	184.814	290.011	126.116	232.487	226.303
ENSG00000204406	MBD5	105.123	-0.661131	0.306272	-2.15864	0.0308783	0.105446	150.948	95.5262	149.9	55.4355	102.192	99.4733
ENSG00000152601	MBNL1	1579.64	0.522971	0.492948	1.06091	0.288733	0.492299	1516.56	959.738	1506.02	1265.52	2332.9	2270.84
ENSG00000139793	MBNL2	498.44	0.217349	0.283827	0.765779	0.443808	0.640579	541.133	342.451	537.374	365.353	673.504	655.588
ENSG00000172197	MBOAT1	131.267	1.0067	0.377744	2.66504	0.00769789	0.0372529	101.659	64.3337	100.953	118.624	218.675	212.858
ENSG00000171444	MCC	191.207	1.12069	0.2684	4.17543	2.97418e-05	0.000394224	141.039	89.2549	140.059	178.106	328.327	319.593
ENSG00000124370	MCEE	27.8749	-1.97921	0.516587	-3.83132	0.000127458	0.00134353	50.4653	31.9365	50.1147	7.43311	13.7025	13.338
ENSG00000126217	MCF2L	1.0699	0.462212	0.784405	0.589252	0.555692	NA	1.03241	0.65335	1.02524	0.825984	1.52265	1.48214
ENSG00000053524	MCF2L2	141.566	-0.575718	0.26394	-2.18125	0.0291651	0.101061	198.382	125.544	197.004	77.299	142.496	138.705
ENSG00000180398	MCFD2	1768.95	-0.377897	0.329286	-1.14762	0.251123	0.450083	2345.32	1484.21	2329.02	1048.15	1932.19	1880.8
ENSG00000152034	MCHR2	0	NA	NA	NA	NA	NA	NA	NA	NA	NA	NA	NA
ENSG00000143384	MCL1	2363.56	0.20201	0.23453	0.86134	0.389051	0.591198	2579.71	1632.54	2561.79	1723.3	3176.8	3092.29
ENSG00000111877	MCM9	79.6478	0.573747	0.336341	1.70585	0.0880363	0.224042	74.9945	47.4595	74.4735	64.8223	119.496	116.317
ENSG00000197771	MCMBP	776.871	0.675434	0.240063	2.81357	0.00489951	0.0262361	701.243	443.775	696.372	650.391	1198.95	1167.06
ENSG00000147316	MCPH1	405.92	-0.277875	0.392483	-0.707991	0.478951	0.6713	521.705	330.155	518.081	249.894	460.663	448.409
ENSG00000175471	MCTP1	569.921	1.53252	0.619125	2.4753	0.0133125	0.0564449	326.706	206.753	324.437	548.872	1011.81	984.894
ENSG00000137337	MDC1	438.47	-2.17181	0.242953	-8.93921	3.9197e-19	6.9254e-17	834.426	528.058	828.629	107.544	198.251	192.978
ENSG00000111554	MDM1	97.0066	0.278843	0.281571	0.990312	0.322022	0.526089	102.505	64.8691	101.793	72.2211	133.135	129.593
ENSG00000151376	ME3	24.2067	-0.419322	0.450017	-0.931792	0.351444	0.554016	32.466	20.5458	32.2405	14.0987	25.9901	25.2987
ENSG00000085276	MECOM	33.4801	-1.59835	0.772554	-2.06892	NA	NA	52.6777	33.3366	52.3118	10.1031	18.6244	18.129
ENSG00000116353	MECR	149.848	-0.765992	0.277836	-2.757	0.00583347	0.0300228	220.83	139.75	219.296	75.4139	139.021	135.323
[truncated: 2,019 more rows]

## Sheet: BT549 - NFkB Targets
Ensembl_ID	Gene_Name	FPKM.Con.Rep1	FPKM.Con.Rep2	FPKM.Con.Rep3	FPKM.siPAK4.Rep1	FPKM.siPAK4.Rep2	FPKM.siPAK4.Rep3	Ensembl_ID2	DESeq2.log2_FC	DESeq2.p_val	DESeq2.p_adj
ENSG00000196950	SLC39A10	9.16036	9.89771	5.88789	44.8169	48.2706	46.1183	ENSG00000196950	3.10939	1.72477e-58	1.34084e-54
ENSG00000023445	BIRC3	1.58819	2.5657	2.94903	78.3643	82.5656	89.1133	ENSG00000023445	4.91165	4.17767e-55	2.16515e-51
ENSG00000100906	NFKBIA	15.2772	13.1264	13.8561	116.2	124.122	118.858	ENSG00000100906	2.79746	1.29703e-34	1.68052e-31
ENSG00000083312	TNPO1	79.7712	98.675	81.1005	281.176	314.39	280.6	ENSG00000083312	1.83994	6.07565e-33	4.9718e-30
ENSG00000153904	DDAH1	93.8158	126.436	0	18.9613	22.8678	23.9585	ENSG00000153904	-2.48795	4.22229e-31	2.98401e-28
ENSG00000067560	RHOA	209.378	204.266	174.127	591.818	638.006	643.751	ENSG00000067560	1.5627	2.41337e-30	1.63144e-27
ENSG00000077150	NFKB2	12.3859	13.4326	8.07667	105.525	101.806	87.4496	ENSG00000077150	3.05141	6.20438e-29	4.01941e-26
ENSG00000158195	WASF2	58.9934	68.5945	42.1318	11.2247	13.1622	16.7055	ENSG00000158195	-2.14011	1.47808e-28	8.20756e-26
ENSG00000176463	SLCO3A1	4.30905	5.20055	5.54763	26.5558	36.5294	35.4919	ENSG00000176463	2.33894	2.11999e-27	1.08669e-24
ENSG00000136048	DRAM1	5.92878	4.11859	4.48733	29.0375	24.4434	21.9341	ENSG00000136048	2.17028	1.87214e-25	8.31656e-23
ENSG00000152127	MGAT5	3.82281	1.43093	3.50384	20.4483	27.8116	25.4664	ENSG00000152127	3.20081	1.62883e-24	6.66447e-22
ENSG00000124181	PLCG1	20.386	26.3104	23.0902	105.419	125.993	106.631	ENSG00000124181	2.03704	3.0772e-23	1.08737e-20
ENSG00000157557	ETS2	29.6532	33.5333	25.9212	78.1179	77.7508	89.5325	ENSG00000157557	1.45491	5.96865e-23	2.0174e-20
ENSG00000175215	CTDSP2	18.2599	16.8943	28.803	55.1404	55.6436	46.9856	ENSG00000175215	1.90116	1.9408e-22	6.28658e-20
ENSG00000119899	SLC17A5	27.817	28.911	16.2074	2.82288	5.08046	2.05616	ENSG00000119899	-3.4768	1.4707e-21	4.31444e-19
ENSG00000111331	OAS3	1.71771	1.85952	3.1211	11.7424	15.7189	14.4842	ENSG00000111331	2.9513	2.41121e-21	6.54802e-19
ENSG00000134954	ETS1	24.7676	24.8729	13.3241	159.936	208.814	189.559	ENSG00000134954	3.17245	4.29733e-21	1.11358e-18
ENSG00000086598	TMED2	65.87	69.1466	53.4116	158.68	160.292	156.959	ENSG00000086598	1.31875	6.48679e-21	1.65339e-18
ENSG00000071537	SEL1L	42.4254	42.5807	39.3893	17.9537	15.126	15.3872	ENSG00000071537	-1.43367	7.09984e-21	1.78046e-18
ENSG00000013619	MAMLD1	13.0227	13.2897	10.6646	2.31886	2.24666	2.3272	ENSG00000013619	-2.45643	7.8732e-21	1.92229e-18
ENSG00000166224	SGPL1	10.6212	13.3534	8.13136	39.2092	36.715	35.5313	ENSG00000166224	1.79839	2.79676e-20	6.12451e-18
ENSG00000117020	AKT3	47.4758	56.1954	41.1234	13.372	14.7803	19.9943	ENSG00000117020	-1.86552	5.33969e-20	1.13728e-17
ENSG00000091527	CDV3	52.9659	51.3913	51.1196	160.703	207.694	214.431	ENSG00000091527	1.67597	5.29066e-20	1.13728e-17
ENSG00000163191	S100A11	938.509	663.754	618.59	127.883	110.584	143.722	ENSG00000163191	-2.64029	7.54002e-20	1.54253e-17
ENSG00000108797	CNTNAP1	10.2699	9.73412	7.53867	40.253	41.2907	31.8475	ENSG00000108797	1.87636	1.1029e-19	2.19405e-17
ENSG00000104635	SLC39A14	114.057	114.774	84.9329	295.547	345.419	278.613	ENSG00000104635	1.54393	1.14384e-19	2.22031e-17
ENSG00000135048	TMEM2	18.9817	28.4741	22.7614	68.8654	71.538	72.9128	ENSG00000135048	1.62438	1.29776e-19	2.46068e-17
ENSG00000149187	CELF1	27.081	30.6658	23.4346	57.7548	58.8879	58.2952	ENSG00000149187	1.49597	1.44023e-19	2.69792e-17
ENSG00000165102	HGSNAT	35.2467	40.8004	38.1346	10.977	12.9947	11.8108	ENSG00000165102	-1.80401	1.87314e-19	3.38646e-17
ENSG00000137337	MDC1	125.512	17.4727	22.0781	4.74428	5.00393	5.65777	ENSG00000137337	-2.17181	3.9197e-19	6.9254e-17
ENSG00000145685	LHFPL2	12.8559	12.6441	13.2786	41.0262	44.5401	36.7807	ENSG00000145685	1.62309	1.62159e-18	2.71102e-16
ENSG00000151388	ADAMTS12	52.1072	50.5604	34.3954	18.6272	19.1091	23.84	ENSG00000151388	-1.83415	4.20652e-18	6.81281e-16
ENSG00000162889	MAPKAPK2	65.8063	62.9746	65.4876	22.5564	24.3043	20.1328	ENSG00000162889	-1.6041	5.55879e-18	8.55723e-16
ENSG00000085978	ATG16L1	8.1955	9.70233	10.1288	33.4847	32.3758	32.1228	ENSG00000085978	1.78686	8.25152e-18	1.2336e-15
ENSG00000109320	NFKB1	11.5553	9.77447	8.9231	28.7824	30.0468	26.5523	ENSG00000109320	1.42075	1.71012e-17	2.43935e-15
ENSG00000150961	SEC24D	48.1915	53.4796	88.4781	8.34938	6.07437	8.25075	ENSG00000150961	-3.00441	1.8623e-17	2.63227e-15
ENSG00000103187	COTL1	271.768	256.213	232.333	663.686	713.387	567.457	ENSG00000103187	1.32518	2.28604e-17	3.20211e-15
ENSG00000159335	PTMS	448.971	368.777	424.907	117.779	94.0222	86.095	ENSG00000159335	-2.08432	2.32535e-17	3.22808e-15
ENSG00000126091	ST3GAL3	34.5536	33.2654	18.8989	10.4317	18.5528	25.6737	ENSG00000126091	-2.42289	2.68504e-17	3.66202e-15
ENSG00000183853	KIRREL	54.8548	59.9085	58.27	159.092	177.605	133.013	ENSG00000183853	1.49199	3.74861e-17	5.06813e-15
ENSG00000172071	EIF2AK3	27.3397	25.3757	26.707	9.39309	6.72445	6.28929	ENSG00000172071	-1.80469	3.81738e-16	4.60098e-14
ENSG00000147576	ADHFE1	3.04428	3.2342	0.579272	18.8629	18.1347	13.7004	ENSG00000147576	3.21769	7.5464e-16	8.9566e-14
ENSG00000180263	FGD6	0.993821	1.01773	0.660078	4.56238	5.7211	4.68583	ENSG00000180263	2.52101	7.69967e-16	9.06928e-14
ENSG00000137713	PPP2R1B	13.2161	17.5885	18.4845	68.4193	76.7358	73.9717	ENSG00000137713	1.55833	9.24495e-16	1.08076e-13
ENSG00000198959	TGM2	4.76543	5.14569	2.26105	35.5163	37.4348	31.1745	ENSG00000198959	2.90693	2.24414e-15	2.54746e-13
ENSG00000112096	SOD2	111.317	105.125	21.9866	2267.15	2215.48	1809.8	ENSG00000112096	3.30383	8.56586e-15	9.37901e-13
ENSG00000112308	C6orf62	170.075	199.098	117.614	62.8006	60.4195	66.0429	ENSG00000112308	-1.55274	1.33818e-14	1.38707e-12
ENSG00000137693	YAP1	31.4272	32.9565	31.2165	71.8986	85.0908	78.9499	ENSG00000137693	1.16292	2.04803e-14	2.09491e-12
ENSG00000146648	EGFR	8.74759	10.2775	11.7067	30.1662	37.0248	26.3501	ENSG00000146648	1.65644	2.44447e-14	2.45204e-12
ENSG00000173230	GOLGB1	46.8322	52.3787	31.9041	15.3797	19.4665	11.1073	ENSG00000173230	-1.56059	5.50269e-14	5.24882e-12
ENSG00000106080	FKBP14	48.5603	49.2998	78.8298	21.293	16.6572	20.9655	ENSG00000106080	-1.77534	6.37386e-14	5.89886e-12
ENSG00000124831	LRRFIP1	21.4742	22.9938	23.8478	57.1402	63.085	60.8905	ENSG00000124831	1.35282	7.47374e-14	6.79542e-12
ENSG00000120733	KDM3B	7.57975	9.84109	8.06165	24.6073	28.3723	26.9342	ENSG00000120733	1.91504	1.03595e-13	9.31042e-12
ENSG00000159792	PSKH1	7.47766	7.3324	8.78574	1.86627	1.89781	1.79627	ENSG00000159792	-2.0803	1.852e-13	1.61769e-11
ENSG00000125633	CCDC93	13.5619	12.6155	8.82725	48.7479	56.4193	60.6303	ENSG00000125633	1.19142	2.40953e-13	2.04717e-11
ENSG00000124145	SDC4	42.1533	37.6333	17.1551	196.538	215.3	193.518	ENSG00000124145	2.43833	2.4426e-13	2.06399e-11
ENSG00000006451	RALA	33.3269	34.6767	43.9968	22.5711	26.0187	22.3421	ENSG00000006451	-1.30614	3.15434e-13	2.62266e-11
ENSG00000184254	ALDH1A3	1.75306	1.34004	3.6704	21.2245	23.3552	11.1003	ENSG00000184254	3.59817	3.35163e-13	2.77187e-11
ENSG00000136560	TANK	39.2272	28.8858	27.9326	74.3443	64.4505	61.6163	ENSG00000136560	1.39718	4.31872e-13	3.51557e-11
ENSG00000010803	SCMH1	24.57	23.1256	20.9594	7.2285	8.66603	10.1343	ENSG00000010803	-1.62272	7.96681e-13	6.31979e-11
ENSG00000104856	RELB	1.70344	0.909135	1.79132	23.6564	18.8125	9.00604	ENSG00000104856	3.11735	9.13721e-13	7.17502e-11
ENSG00000130733	YIPF2	87.053	58.779	71.2373	14.6303	16.499	12.1419	ENSG00000130733	-2.45112	1.04133e-12	8.13599e-11
ENSG00000107338	SHB	21.3264	18.4348	14.1961	59.2962	59.1578	46.5451	ENSG00000107338	1.81185	1.19472e-12	9.24153e-11
ENSG00000155130	MARCKS	99.0348	118.339	101.317	52.2044	45.7617	46.3621	ENSG00000155130	-1.18022	1.22617e-12	9.43788e-11
ENSG00000171497	PPID	14.9516	22.3452	17.8695	68.3708	60.1676	69.0333	ENSG00000171497	1.64916	1.30249e-12	9.97589e-11
ENSG00000168310	IRF2	16.5148	10.1492	11.9116	47.9317	52.0699	43.5744	ENSG00000168310	1.65935	1.79339e-12	1.32779e-10
ENSG00000158850	B4GALT3	60.6739	54.0105	30.3613	27.3537	10.8736	15.9991	ENSG00000158850	-1.77036	2.1979e-12	1.58208e-10
ENSG00000177733	HNRNPA0	46.9864	43.2465	35.3396	16.2479	10.7573	10.1514	ENSG00000177733	-1.70321	2.29014e-12	1.64088e-10
ENSG00000136141	LRCH1	3.81562	5.81725	2.42284	13.6401	13.6168	13.0199	ENSG00000136141	1.89519	5.58701e-12	3.79331e-10
ENSG00000100599	RIN3	13.6224	16.4367	12.1226	6.03193	5.26898	5.13668	ENSG00000100599	-1.66735	7.89779e-12	5.26527e-10
ENSG00000196611	MMP1	0	0	0	3.14016	4.27795	3.59511	ENSG00000196611	4.99197	8.38412e-12	5.52357e-10
ENSG00000063322	MED29	30.8686	25.0746	24.2812	12.0636	10.1963	8.98697	ENSG00000063322	-1.45228	8.60763e-12	5.63427e-10
ENSG00000109171	SLAIN2	46.6334	50.8262	46.692	17.0958	18.4298	22.3642	ENSG00000109171	-1.56976	1.06472e-11	6.78451e-10
ENSG00000103043	VAC14	16.4606	14.7633	21.7042	5.48544	3.03578	2.90374	ENSG00000103043	-2.17206	1.07881e-11	6.84626e-10
ENSG00000183621	ZNF438	1.69553	2.02777	1.2754	5.93587	6.3831	7.12023	ENSG00000183621	2.05647	1.234e-11	7.73641e-10
ENSG00000177119	ANO6	6.7651	8.03358	9.11093	24.7791	25.0458	24.6103	ENSG00000177119	1.47428	1.29679e-11	8.09041e-10
ENSG00000125347	IRF1	19.1501	16.0521	33.3563	86.5942	90.858	91.7778	ENSG00000125347	2.02686	1.30088e-11	8.09041e-10
ENSG00000103966	EHD4	19.748	19.5592	16.1949	7.75311	7.19418	7.79114	ENSG00000103966	-1.30766	1.37009e-11	8.48691e-10
ENSG00000138119	MYOF	84.9338	96.5902	78.6468	187.312	226.04	193.7	ENSG00000138119	1.14913	1.44757e-11	8.86094e-10
ENSG00000122694	GLIPR2	6.44431	6.40845	5.79047	0.591468	0.908455	0.721237	ENSG00000122694	-2.93163	1.44637e-11	8.86094e-10
ENSG00000142207	URB1	3.07216	2.81922	2.44372	7.17338	7.98258	6.21117	ENSG00000142207	1.39118	2.11621e-11	1.27038e-09
ENSG00000141510	TP53	45.786	40.079	22.7239	114.871	126.883	97.7721	ENSG00000141510	1.70852	2.18777e-11	1.30364e-09
ENSG00000197712	FAM114A1	36.5092	36.5337	74.7917	11.8122	8.82345	9.11373	ENSG00000197712	-2.64869	2.66215e-11	1.56785e-09
ENSG00000124313	IQSEC2	14.2426	12.5319	7.04585	8.42684	6.62103	7.63398	ENSG00000124313	-1.75241	4.91319e-11	2.83979e-09
ENSG00000161570	CCL5	1.81327	1.27744	0.930402	15.3834	12.0825	11.5978	ENSG00000161570	2.79433	6.93821e-11	3.83898e-09
ENSG00000106772	PRUNE2	10.4968	14.685	10.433	2.9914	3.35698	4.81807	ENSG00000106772	-1.61272	8.20208e-11	4.4746e-09
ENSG00000100418	DESI1	31.2833	34.7786	31.0519	9.83069	11.0051	11.0726	ENSG00000100418	-1.31601	8.42467e-11	4.57996e-09
ENSG00000108091	CCDC6	34.3877	42.0971	18.201	7.52063	8.05858	8.54804	ENSG00000108091	-1.96048	9.46033e-11	5.08959e-09
ENSG00000171451	DSEL	4.54287	6.5989	6.85244	1.85631	1.72814	2.00793	ENSG00000171451	-1.76472	1.24998e-10	6.54297e-09
ENSG00000172081	MOB3A	9.45564	11.0349	13.9146	1.84476	1.42898	1.89211	ENSG00000172081	-2.49184	1.3786e-10	7.14483e-09
ENSG00000149639	SOGA1	12.9461	15.2193	9.44671	6.57156	7.06414	5.49584	ENSG00000149639	-1.37846	1.37595e-10	7.14483e-09
ENSG00000161011	SQSTM1	223.571	197.182	153.881	579.659	546.721	260.816	ENSG00000161011	1.43167	1.4212e-10	7.34112e-09
ENSG00000197157	SND1	299.826	272.897	111.391	118.551	172.203	149.235	ENSG00000197157	-1.0854	1.74985e-10	8.94956e-09
ENSG00000113946	CLDN16	0.0226124	0.0353508	0	1.91808	2.13784	1.82194	ENSG00000113946	4.28307	1.83871e-10	9.37322e-09
ENSG00000176022	B3GALT6	9.0739	9.49424	9.26896	2.70842	2.33593	2.82986	ENSG00000176022	-1.78311	2.00588e-10	1.01258e-08
ENSG00000071205	ARHGAP10	16.7028	17.304	7.41001	42.7868	53.6585	49.6232	ENSG00000071205	1.78802	2.5711e-10	1.2731e-08
ENSG00000196182	STK40	14.9181	17.6311	19.9045	10.0213	9.96571	7.91511	ENSG00000196182	-1.5533	2.63039e-10	1.29722e-08
ENSG00000168461	RAB31	33.1114	25.5082	25.7987	117.408	234.932	259.275	ENSG00000168461	2.59011	2.72498e-10	1.33653e-08
ENSG00000173801	JUP	14.9275	13.0643	18.8504	5.37341	4.83218	3.77444	ENSG00000173801	-1.70341	3.07088e-10	1.4782e-08
ENSG00000130816	DNMT1	71.1874	72.269	46.5386	142.112	155.927	129.945	ENSG00000130816	0.949585	3.13481e-10	1.4997e-08
ENSG00000198561	CTNND1	79.4226	85.0882	71.6103	32.6823	39.6154	40.7691	ENSG00000198561	-1.1096	3.16427e-10	1.50914e-08
ENSG00000084463	WBP11	71.7511	77.6584	31.4621	11.024	10.6837	15.6595	ENSG00000084463	-2.2183	4.08216e-10	1.90028e-08
ENSG00000134186	PRPF38B	41.879	42.348	32.9941	75.3919	67.6979	73.7656	ENSG00000134186	0.929941	4.23923e-10	1.96165e-08
ENSG00000149474	CSRP2BP	4.06895	4.66377	4.39954	10.9859	10.6641	12.1861	ENSG00000149474	1.92828	5.20858e-10	2.38185e-08
ENSG00000169604	ANTXR1	63.3293	63.014	39.3445	36.1005	31.2246	39.638	ENSG00000169604	-1.63714	5.48321e-10	2.49278e-08
ENSG00000187079	TEAD1	21.9386	31.4491	22.3122	50.7016	67.435	62.9534	ENSG00000187079	1.1917	6.03176e-10	2.70264e-08
ENSG00000198961	PJA2	79.8532	96.2638	54.9774	23.1262	23.4293	27.8426	ENSG00000198961	-1.57873	6.11715e-10	2.73303e-08
ENSG00000145365	TIFA	5.20342	4.31246	6.21457	21.6065	26.2629	21.1502	ENSG00000145365	2.01224	7.20758e-10	3.16564e-08
ENSG00000160211	G6PD	119.901	108.625	130.474	38.0068	53.0514	49.7238	ENSG00000160211	-1.76083	7.36311e-10	3.22483e-08
ENSG00000146457	WTAP	46.0004	49.1555	24.5211	105.376	95.5827	85.9606	ENSG00000146457	1.78167	8.6841e-10	3.74018e-08
ENSG00000168374	ARF4	1083.67	1046	504.085	263.135	260.091	270.051	ENSG00000168374	-1.68523	8.87246e-10	3.80025e-08
ENSG00000108395	TRIM37	13.7284	23.5029	6.34319	26.4143	33.5491	29.7429	ENSG00000108395	1.39595	8.93948e-10	3.81844e-08
ENSG00000151694	ADAM17	17.0184	18.5526	10.9211	43.1321	45.8678	39.3906	ENSG00000151694	1.45763	9.12146e-10	3.88549e-08
ENSG00000083799	CYLD	10.325	11.8667	14.9032	33.1648	37.0042	31.5492	ENSG00000083799	1.36103	1.03675e-09	4.36841e-08
ENSG00000035928	RFC1	19.2531	21.9515	15.758	37.8169	41.0921	52.1679	ENSG00000035928	1.23664	1.05776e-09	4.44487e-08
ENSG00000076356	PLXNA2	4.22823	6.04259	8.42156	2.07825	1.96342	0.647865	ENSG00000076356	-2.91539	1.07242e-09	4.49435e-08
ENSG00000077097	TOP2B	44.626	53.0253	36.6407	99.0466	120.773	105.14	ENSG00000077097	1.26929	1.09467e-09	4.57526e-08
ENSG00000102572	STK24	34.608	44.8749	29.5089	79.9196	84.0163	105.316	ENSG00000102572	1.24116	1.30175e-09	5.3544e-08
ENSG00000153071	DAB2	76.6096	83.4973	80.9104	29.9806	35.7319	48.6935	ENSG00000153071	-1.34889	1.31525e-09	5.39564e-08
ENSG00000138942	RNF185	21.7781	19.0336	20.1531	10.6973	10.4449	9.33979	ENSG00000138942	-1.15358	1.42254e-09	5.79945e-08
ENSG00000179295	PTPN11	31.9177	35.6224	22.2572	71.0124	81.3151	70.3276	ENSG00000179295	1.25358	1.48929e-09	6.0458e-08
ENSG00000138069	RAB1A	147.068	143.747	172.054	75.4056	69.229	70.2743	ENSG00000138069	-1.14893	1.61422e-09	6.48524e-08
ENSG00000149257	SERPINH1	255.701	219.533	798.573	47.9793	42.0601	39.8498	ENSG00000149257	-3.02618	1.64467e-09	6.59056e-08
ENSG00000021645	NRXN3	2.90874	3.1893	5.63922	0.537575	0.67671	0.469448	ENSG00000021645	-3.22332	1.73467e-09	6.91555e-08
ENSG00000184007	PTP4A2	126.31	153.611	96.4222	481.588	491.6	519.576	ENSG00000184007	1.41267	2.15231e-09	8.51506e-08
ENSG00000197818	SLC9A8	7.36203	6.183	6.44572	5.11409	2.56484	3.21867	ENSG00000197818	-1.44945	2.15051e-09	8.51506e-08
ENSG00000106261	ZKSCAN1	16.4397	18.4607	10.2663	7.61696	7.47544	8.39034	ENSG00000106261	-1.45215	2.60134e-09	1.01622e-07
ENSG00000181458	TMEM45A	80.0058	74.8726	182.01	9.73405	10.4401	13.9233	ENSG00000181458	-2.81064	2.75012e-09	1.06897e-07
ENSG00000123240	OPTN	40.1125	44.023	29.8563	85.5004	103.556	94.4724	ENSG00000123240	1.2154	2.95283e-09	1.13922e-07
ENSG00000160058	BSDC1	70.2942	62.898	31.7529	13.0655	15.4302	14.3649	ENSG00000160058	-1.83266	3.12262e-09	1.19533e-07
ENSG00000144560	VGLL4	12.4219	13.5562	18.5121	46.1843	40.9246	37.1973	ENSG00000144560	1.41156	3.11464e-09	1.19533e-07
ENSG00000101126	ADNP	23.136	29.7453	21.399	47.8537	55.6971	54.0542	ENSG00000101126	1.1372	3.19091e-09	1.21599e-07
ENSG00000145779	TNFAIP8	11.319	9.80062	16.149	30.0578	26.6056	27.5772	ENSG00000145779	1.42801	3.68809e-09	1.38175e-07
ENSG00000110841	PPFIBP1	39.0503	43.3863	36.4019	18.2815	20.103	22.8751	ENSG00000110841	-1.27557	3.88881e-09	1.44996e-07
ENSG00000105778	AVL9	27.1432	26.3958	26.8694	9.92739	13.8031	13.1095	ENSG00000105778	-1.08441	4.04205e-09	1.4999e-07
ENSG00000144283	PKP4	24.7701	26.3649	24.8189	10.5753	10.5724	12.9114	ENSG00000144283	-1.19348	4.58841e-09	1.67466e-07
ENSG00000225485	ARHGAP23	37.2323	32.3584	16.8658	9.42213	16.4329	10.9314	ENSG00000225485	-1.13313	4.91698e-09	1.78203e-07
ENSG00000171310	CHST11	8.65176	10.8067	1.42384	42.5826	55.5633	36.6065	ENSG00000171310	2.61329	5.55992e-09	1.99184e-07
ENSG00000181982	CCDC149	11.214	12.5086	13.5355	5.83209	3.94116	4.35935	ENSG00000181982	-1.75714	5.73008e-09	2.03405e-07
ENSG00000151148	UBE3B	12.6734	17.7938	14.6967	9.59463	10.2239	9.79883	ENSG00000151148	-1.23174	6.3891e-09	2.24746e-07
ENSG00000014824	SLC30A9	42.5208	46.1154	34.0138	19.5698	21.3815	21.295	ENSG00000014824	-1.11943	7.02993e-09	2.45621e-07
ENSG00000115419	GLS	52.8767	57.7211	60.638	118.129	105.852	99.6012	ENSG00000115419	0.898208	7.67056e-09	2.65026e-07
ENSG00000158125	XDH	0.0497392	0.058391	0.0435464	2.8463	3.76804	0.778521	ENSG00000158125	3.68018	8.01721e-09	2.75778e-07
ENSG00000126821	SGPP1	6.42742	6.9084	4.16805	14.9524	14.8493	15.2241	ENSG00000126821	1.26938	8.89832e-09	3.03229e-07
ENSG00000100139	MICALL1	74.3909	66.6554	39.9132	24.3547	24.7958	20.2948	ENSG00000100139	-1.62185	9.31074e-09	3.16077e-07
ENSG00000137309	HMGA1	69.5914	57.1584	76.4993	262.064	256.637	176.396	ENSG00000137309	1.59988	1.18249e-08	3.93692e-07
ENSG00000120889	TNFRSF10B	91.5749	93.7747	63.367	55.8976	55.0927	50.8238	ENSG00000120889	-0.875084	1.18754e-08	3.94529e-07
ENSG00000164932	CTHRC1	39.8396	37.7593	37.0203	15.2302	17.3276	14.6358	ENSG00000164932	-1.34316	1.34272e-08	4.41365e-07
ENSG00000144802	NFKBIZ	21.2487	17.1074	17.7532	38.6733	35.7101	39.9056	ENSG00000144802	0.969436	1.50596e-08	4.89847e-07
ENSG00000136270	TBRG4	73.05	61.7385	41.7215	33.0422	37.2846	39.4428	ENSG00000136270	-1.18164	1.60694e-08	5.18355e-07
ENSG00000087365	SF3B2	134.952	125.002	116.807	79.7706	74.5801	88.3002	ENSG00000087365	-0.900284	1.82544e-08	5.83991e-07
ENSG00000168610	STAT3	75.5796	80.721	42.2317	199.183	222.183	204.969	ENSG00000168610	1.51016	1.87661e-08	5.97901e-07
ENSG00000121274	PAPD5	7.31688	9.52619	7.85695	17.1078	20.9068	20.399	ENSG00000121274	1.0879	1.949e-08	6.15915e-07
ENSG00000119820	YIPF4	24.9244	18.8342	26.4581	23.0503	13.3546	11.6412	ENSG00000119820	-1.09717	1.95459e-08	6.15973e-07
ENSG00000173575	CHD2	32.1861	34.3168	23.8834	65.0694	52.8025	61.1828	ENSG00000173575	0.801218	2.04795e-08	6.41967e-07
ENSG00000111412	C12orf49	6.33326	5.71833	7.05312	17.8295	23.2819	16.1877	ENSG00000111412	1.46315	2.07958e-08	6.5057e-07
ENSG00000145216	FIP1L1	24.8632	26.7181	21.3533	6.95101	9.73492	11.8057	ENSG00000145216	-1.41757	2.20387e-08	6.86689e-07
ENSG00000132334	PTPRE	1.3104	1.11214	0.677124	4.07059	3.35531	2.95688	ENSG00000132334	1.90289	2.30718e-08	7.16009e-07
ENSG00000152229	PSTPIP2	4.70492	4.43965	4.12309	11.3141	11.3578	13.2911	ENSG00000152229	1.38085	2.47205e-08	7.63828e-07
ENSG00000175220	ARHGAP1	26.9868	23.1234	33.705	8.96027	9.01958	9.04036	ENSG00000175220	-1.73932	2.54176e-08	7.82559e-07
ENSG00000018408	WWTR1	61.2839	68.012	74.979	42.7942	44.0123	43.6993	ENSG00000018408	-0.843142	2.74099e-08	8.33991e-07
ENSG00000185650	ZFP36L1	53.7049	48.3233	36.6595	139.479	104.229	92.6852	ENSG00000185650	1.22996	2.83926e-08	8.60523e-07
ENSG00000159658	EFCAB14	56.3209	70.2018	47.0853	24.3799	29.3915	27.1145	ENSG00000159658	-1.4035	2.91559e-08	8.80728e-07
ENSG00000171302	CANT1	37.0529	32.5396	34.7501	20.6932	16.5302	14.8244	ENSG00000171302	-1.16514	3.16604e-08	9.46645e-07
ENSG00000108179	PPIF	66.2266	61.6547	40.3643	132.889	137.571	118.344	ENSG00000108179	1.14287	3.41752e-08	1.01792e-06
ENSG00000050344	NFE2L3	9.99661	5.64539	13.0212	41.5578	49.5724	44.2227	ENSG00000050344	2.2089	3.83647e-08	1.13089e-06
ENSG00000164292	RHOBTB3	12.2822	13.457	28.6895	4.86413	5.61083	4.79004	ENSG00000164292	-2.2328	4.47543e-08	1.28621e-06
ENSG00000184371	CSF1	18.2113	16.1056	52.899	270.712	288.284	192.293	ENSG00000184371	2.82435	4.50556e-08	1.29248e-06
ENSG00000137207	YIPF3	105.772	87.968	152.151	37.0718	28.4152	30.9869	ENSG00000137207	-1.89487	4.55733e-08	1.30252e-06
ENSG00000128928	IVD	27.332	25.1666	23.2267	14.6738	16.6956	12.0569	ENSG00000128928	-1.0543	4.70732e-08	1.33801e-06
ENSG00000120093	HOXB3	10.3873	14.2858	5.30607	44.8161	37.2305	27.6947	ENSG00000120093	1.35243	5.04409e-08	1.42592e-06
ENSG00000196850	PPTC7	7.24428	7.27684	4.84057	16.2834	17.197	13.263	ENSG00000196850	1.19538	5.1759e-08	1.45788e-06
ENSG00000198742	SMURF1	11.2925	12.2837	10.2679	24.4685	27.5576	26.2961	ENSG00000198742	1.12304	5.17526e-08	1.45788e-06
ENSG00000163660	CCNL1	40.6774	37.3239	40.9947	110.845	90.0588	88.7536	ENSG00000163660	1.01048	5.4984e-08	1.52932e-06
ENSG00000101773	RBBP8	23.6168	27.1829	18.6441	49.2026	53.6676	55.9386	ENSG00000101773	1.19029	6.00346e-08	1.66512e-06
ENSG00000166750	SLFN5	2.74915	2.01717	3.05448	16.2027	16.858	10.2959	ENSG00000166750	1.72263	6.25916e-08	1.72243e-06
ENSG00000133103	COG6	67.6579	72.1015	22.1731	26.0278	22.9572	19.5616	ENSG00000133103	-2.08898	6.27511e-08	1.72377e-06
ENSG00000149948	HMGA2	16.8544	10.5494	21.8554	6.93743	3.54917	4.0401	ENSG00000149948	-1.88429	6.67342e-08	1.82352e-06
ENSG00000156170	NDUFAF6	35.2866	35.5996	22.8163	88.5652	76.1513	90.3699	ENSG00000156170	1.25138	6.87785e-08	1.87608e-06
ENSG00000101337	TM9SF4	73.6479	69.0988	45.886	24.6776	30.2012	29.3037	ENSG00000101337	-1.21164	8.81489e-08	2.36708e-06
ENSG00000072042	RDH11	69.8891	65.0494	51.3551	33.9665	32.2727	33.795	ENSG00000072042	-0.966631	9.45393e-08	2.52126e-06
ENSG00000137103	TMEM8B	12.7287	11.2837	9.37903	2.47636	2.9479	3.58644	ENSG00000137103	-1.70531	1.03222e-07	2.72017e-06
ENSG00000198792	TMEM184B	30.5188	28.4998	69.8013	10.702	11.1521	8.02969	ENSG00000198792	-2.05216	1.08592e-07	2.83286e-06
ENSG00000067208	EVI5	20.1434	26.4045	15.7581	7.63548	8.46318	6.95432	ENSG00000067208	-1.26333	1.13665e-07	2.9553e-06
ENSG00000147649	MTDH	108.652	133.926	83.1162	275.515	296.67	309.811	ENSG00000147649	1.27682	1.1581e-07	3.00102e-06
ENSG00000157445	CACNA2D3	2.48065	3.75473	5.30868	0.138953	1.30338	0.255187	ENSG00000157445	-3.38115	1.3953e-07	3.5506e-06
ENSG00000133195	SLC39A11	44.0277	31.4922	11.5279	21.9948	23.8129	21.2935	ENSG00000133195	-1.46599	1.56355e-07	3.93193e-06
ENSG00000139926	FRMD6	40.2844	42.9709	64.5251	142.366	173.369	148.092	ENSG00000139926	1.56147	1.59898e-07	4.00983e-06
ENSG00000096384	HSP90AB1	617.806	602.135	575.436	1074.84	1185.01	1318.77	ENSG00000096384	0.948214	1.61439e-07	4.04195e-06
ENSG00000166444	ST5	18.2235	19.5453	19.5879	9.0481	4.79741	4.31863	ENSG00000166444	-2.18534	1.96203e-07	4.84216e-06
ENSG00000135074	ADAM19	22.8067	25.2588	57.8744	7.29793	8.31824	5.99724	ENSG00000135074	-2.24233	1.96909e-07	4.85188e-06
ENSG00000100739	BDKRB1	13.6883	13.0269	2.31575	85.8689	68.5074	65.6089	ENSG00000100739	2.64736	2.03437e-07	4.99691e-06
ENSG00000180182	MED14	17.5321	31.686	12.0206	44.2248	48.6369	50.438	ENSG00000180182	1.15891	2.34877e-07	5.73292e-06
ENSG00000123609	NMI	7.83499	8.81923	8.66442	23.2647	20.8621	20.9842	ENSG00000123609	1.23538	2.4693e-07	5.99887e-06
ENSG00000110925	CSRNP2	6.7678	7.06234	5.31807	20.5009	19.5718	18.6334	ENSG00000110925	1.36459	2.6529e-07	6.39492e-06
ENSG00000213859	KCTD11	7.48156	7.60549	7.69529	3.76552	3.12729	2.97767	ENSG00000213859	-1.31998	2.6855e-07	6.45349e-06
ENSG00000138448	ITGAV	69.504	74.7771	72.2719	42.642	41.928	39.9293	ENSG00000138448	-0.7966	2.74377e-07	6.57321e-06
ENSG00000241127	YAE1D1	24.2866	22.0866	18.935	7.06317	10.2613	9.42093	ENSG00000241127	-1.82292	2.87179e-07	6.85878e-06
ENSG00000163710	PCOLCE2	12.9303	11.9575	5.61765	36.0898	37.7908	38.7714	ENSG00000163710	1.92554	3.28734e-07	7.74417e-06
ENSG00000033867	SLC4A7	27.9071	34.0292	17.0342	66.8004	73.7704	69.9983	ENSG00000033867	1.41495	3.62883e-07	8.44737e-06
ENSG00000144455	SUMF1	35.8696	30.4268	20.5056	11.0002	10.3987	14.611	ENSG00000144455	-1.2856	3.6926e-07	8.58184e-06
ENSG00000107957	SH3PXD2A	14.1095	13.719	10.7597	7.91409	7.81413	6.54496	ENSG00000107957	-1.20667	4.23122e-07	9.6888e-06
ENSG00000215301	DDX3X	92.6239	103.077	53.1675	205.967	220.927	209.987	ENSG00000215301	1.36528	4.27858e-07	9.75415e-06
ENSG00000049449	RCN1	286.631	267.639	330.015	144.872	133.941	153.47	ENSG00000049449	-1.07361	4.29251e-07	9.77159e-06
ENSG00000198910	L1CAM	20.6197	16.3348	19.8718	61.1843	60.4258	49.1724	ENSG00000198910	1.26602	4.45644e-07	1.00857e-05
ENSG00000115363	EVA1A	13.0736	15.3316	34.5691	6.74291	5.10593	4.47787	ENSG00000115363	-2.3083	4.50544e-07	1.01636e-05
ENSG00000077782	FGFR1	89.6363	103.483	87.4665	50.9598	54.8126	61.2302	ENSG00000077782	-1.09101	4.54831e-07	1.02192e-05
ENSG00000164951	PDP1	49.1995	56.2293	45.8626	26.2409	27.7554	28.4648	ENSG00000164951	-0.880765	4.67355e-07	1.04704e-05
ENSG00000197548	ATG7	51.8543	53.3205	13.4326	97.7639	116.56	122.753	ENSG00000197548	1.39181	4.88275e-07	1.0892e-05
ENSG00000038532	CLEC16A	12.5807	13.6624	9.09179	8.04157	7.11322	10.0796	ENSG00000038532	-1.12899	5.05445e-07	1.12106e-05
ENSG00000100605	ITPK1	67.4946	62.7619	16.6288	19.8895	25.4183	30.6776	ENSG00000100605	-1.67924	5.22773e-07	1.15456e-05
ENSG00000103222	ABCC1	16.8649	18.6933	20.0034	11.3485	10.1511	10.7752	ENSG00000103222	-0.993539	5.42108e-07	1.18714e-05
ENSG00000145332	KLHL8	6.13305	8.6892	5.72591	13.0296	14.0001	14.3778	ENSG00000145332	1.03015	5.54052e-07	1.20989e-05
ENSG00000204574	ABCF1	69.6903	65.6772	43.4342	125.122	145.42	129.089	ENSG00000204574	1.08458	5.65354e-07	1.23284e-05
ENSG00000133247	SUV420H2	11.9209	11.4409	9.51906	5.36582	3.23093	2.50138	ENSG00000133247	-2.00154	5.89907e-07	1.28278e-05
ENSG00000089916	GPATCH2L	20.8668	18.0183	6.95147	41.3062	42.862	41.5405	ENSG00000089916	1.8957	6.25572e-07	1.35465e-05
ENSG00000147065	MSN	209.819	216.234	194.598	89.9065	107.98	118.058	ENSG00000147065	-0.967985	6.62764e-07	1.42922e-05
ENSG00000160445	ZER1	19.0984	16.58	9.13702	4.1447	4.66913	3.68159	ENSG00000160445	-1.74297	6.75985e-07	1.45369e-05
ENSG00000037749	MFAP3	22.8805	24.2021	23.3008	12.3074	12.1129	17.3528	ENSG00000037749	-1.01819	6.98237e-07	1.49947e-05
ENSG00000128641	MYO1B	23.9528	30.9732	32.0877	83.6284	104.493	127.062	ENSG00000128641	1.42918	7.23007e-07	1.54414e-05
ENSG00000076641	PAG1	10.3445	13.9171	11.8723	6.03576	5.75587	5.38428	ENSG00000076641	-1.08752	7.93669e-07	1.68887e-05
ENSG00000186591	UBE2H	28.2036	29.231	23.7897	49.4925	54.0511	63.0626	ENSG00000186591	0.852072	8.35583e-07	1.76038e-05
ENSG00000111145	ELK3	14.4057	14.9937	11.9371	30.6464	28.5222	22.5981	ENSG00000111145	0.95655	8.69951e-07	1.82537e-05
ENSG00000111237	VPS29	99.0112	92.3118	48.8721	185.039	185.39	200.469	ENSG00000111237	1.08271	8.75452e-07	1.83444e-05
ENSG00000154027	AK5	25.6008	21.3258	36.1205	4.99943	7.20501	9.09599	ENSG00000154027	-2.61332	8.99841e-07	1.88047e-05
ENSG00000117676	RPS6KA1	4.77745	6.53864	2.43618	12.6431	21.0097	13.5465	ENSG00000117676	1.63839	9.34665e-07	1.93247e-05
ENSG00000196663	TECPR2	4.45342	6.24909	9.21823	1.69341	1.6769	1.87284	ENSG00000196663	-1.61058	1.02193e-06	2.1073e-05
ENSG00000093183	SEC22C	26.6924	27.7818	27.8948	38.6217	45.2133	44.1597	ENSG00000093183	0.798104	1.11264e-06	2.27323e-05
ENSG00000131791	PRKAB2	6.81933	6.56253	5.37644	9.98709	11.9241	13.2329	ENSG00000131791	0.968666	1.17435e-06	2.38677e-05
ENSG00000151239	TWF1	15.0244	19.3605	23.7499	42.7715	49.2131	55.2897	ENSG00000151239	1.31751	1.30162e-06	2.62145e-05
ENSG00000105976	MET	46.2023	55.2835	51.4846	23.3632	25.3744	24.3612	ENSG00000105976	-1.16218	1.30483e-06	2.62452e-05
ENSG00000115241	PPM1G	64.5682	56.6665	50.4253	93.946	106.299	105.642	ENSG00000115241	0.799807	1.3143e-06	2.63675e-05
ENSG00000131871	VIMP	106.129	87.0793	91.321	61.5788	50.4167	46.5711	ENSG00000131871	-0.943398	1.38146e-06	2.75724e-05
ENSG00000043093	DCUN1D1	20.8253	23.0271	27.3529	70.3527	74.9706	73.0945	ENSG00000043093	1.05823	1.42514e-06	2.81909e-05
ENSG00000143641	GALNT2	181.023	172.144	129.454	107.19	119.051	110.666	ENSG00000143641	-0.88843	1.46489e-06	2.88671e-05
ENSG00000170776	AKAP13	21.6493	33.0667	22.3469	11.9932	14.6507	18.9553	ENSG00000170776	-1.01347	1.5605e-06	3.04807e-05
ENSG00000132481	TRIM47	6.04054	4.97942	5.15385	38.1866	22.4463	12.6937	ENSG00000132481	1.9219	1.68688e-06	3.26215e-05
ENSG00000160712	IL6R	3.84585	5.52485	2.56634	1.00548	0.935583	1.19862	ENSG00000160712	-1.96137	1.80737e-06	3.47354e-05
ENSG00000104951	IL4I1	0.0866159	3.24321e-129	0.361288	4.29488	4.14043	1.7481	ENSG00000104951	3.47294	1.97127e-06	3.75145e-05
ENSG00000010165	METTL13	17.5327	17.3947	9.12592	44.1651	58.0948	44.788	ENSG00000010165	1.37031	1.99218e-06	3.77737e-05
ENSG00000164251	F2RL1	12.2162	10.7432	40.036	3.26183	1.90181	2.928	ENSG00000164251	-2.73989	2.13625e-06	4.02112e-05
ENSG00000182118	FAM89A	6.74892	5.13803	4.90023	16.2082	15.788	14.7971	ENSG00000182118	1.31475	2.14812e-06	4.03369e-05
ENSG00000166189	HPS6	5.65669	5.29312	6.42897	1.98518	2.38086	2.41778	ENSG00000166189	-1.45951	2.15374e-06	4.03938e-05
ENSG00000166855	CLPX	8.83532	10.1191	9.75508	15.4591	19.0843	23.015	ENSG00000166855	1.06368	2.16673e-06	4.05394e-05
ENSG00000100316	RPL3	907.82	810.543	787.422	526.65	549.043	548.516	ENSG00000100316	-0.715054	2.19815e-06	4.10779e-05
ENSG00000039560	RAI14	45.2398	104.048	26.9023	66.4214	95.3664	75.5553	ENSG00000039560	0.88188	2.20591e-06	4.11734e-05
ENSG00000103264	FBXO31	13.9692	10.0707	13.2957	11.6443	10.0459	9.15251	ENSG00000103264	-1.01626	2.24001e-06	4.169e-05
ENSG00000107968	MAP3K8	14.0142	13.2223	8.52651	31.9526	24.5755	27.531	ENSG00000107968	1.49218	2.28558e-06	4.24567e-05
ENSG00000101104	PABPC1L	11.6301	10.5795	7.85523	35.2568	25.6311	20.0834	ENSG00000101104	1.28495	2.4178e-06	4.45403e-05
ENSG00000167767	KRT80	16.5801	14.8503	4.16469	2.31135	2.30493	2.434	ENSG00000167767	-2.1258	2.50797e-06	4.59292e-05
ENSG00000179526	SHARPIN	43.8245	42.0954	43.9707	37.9222	38.0097	18.3025	ENSG00000179526	-1.10027	2.55215e-06	4.65192e-05
ENSG00000112977	DAP	147.88	172.245	106.07	50.7763	67.0908	78.6908	ENSG00000112977	-0.977025	2.58004e-06	4.69725e-05
ENSG00000139437	TCHP	8.3499	8.12931	9.21814	14.7893	13.7876	13.399	ENSG00000139437	0.773762	2.6242e-06	4.76648e-05
ENSG00000088833	NSFL1C	114.38	100.574	56.0926	239.894	254.198	232.07	ENSG00000088833	1.3305	2.73924e-06	4.95229e-05
ENSG00000170275	CRTAP	97.161	111.815	296.411	29.025	27.6859	41.0044	ENSG00000170275	-2.01084	2.88215e-06	5.16859e-05
ENSG00000065613	SLK	20.257	25.2078	18.8928	39.4518	41.9507	41.392	ENSG00000065613	0.974687	3.01342e-06	5.38537e-05
ENSG00000143224	PPOX	12.4981	9.69616	10.0778	5.40372	5.39541	5.74123	ENSG00000143224	-1.54047	3.14161e-06	5.59516e-05
ENSG00000198369	SPRED2	15.7441	17.647	25.0964	9.83501	7.5053	7.41104	ENSG00000198369	-1.32269	3.15828e-06	5.61842e-05
ENSG00000157540	DYRK1A	28.3047	15.4113	13.7181	27.1594	41.8352	30.6031	ENSG00000157540	0.825385	3.38635e-06	5.98306e-05
ENSG00000104093	DMXL2	7.00156	9.04081	7.0056	11.3377	13.2132	10.9221	ENSG00000104093	0.909003	3.47448e-06	6.12486e-05
ENSG00000129255	MPDU1	106.119	86.837	77.0357	38.8037	47.8358	70.7669	ENSG00000129255	-0.909208	3.82771e-06	6.69441e-05
ENSG00000135932	CAB39	13.7226	15.6843	20.0747	41.6083	43.6859	37.1204	ENSG00000135932	1.1884	4.28667e-06	7.39724e-05
ENSG00000257923	CUX1	28.2154	26.1729	44.5524	18.8489	16.8118	15.2004	ENSG00000257923	-1.99943	4.32159e-06	7.44924e-05
ENSG00000253368	TRNP1	8.40516	8.96118	6.27718	16.3904	14.5857	15.425	ENSG00000253368	1.11582	4.34734e-06	7.48532e-05
ENSG00000164176	EDIL3	147.253	140.518	193.948	66.0783	76.2989	89.2253	ENSG00000164176	-1.37446	4.42634e-06	7.60451e-05
ENSG00000121964	GTDC1	5.81381	6.03491	11.0007	11.7333	11.4469	14.122	ENSG00000121964	1.13971	4.49033e-06	7.68816e-05
ENSG00000170852	KBTBD2	25.6883	30.9407	21.4668	24.4671	23.8552	21.3536	ENSG00000170852	-0.838263	4.68147e-06	7.95492e-05
ENSG00000169429	IL8	9.62327	8.65703	14.9049	45.5249	35.6739	37.9955	ENSG00000169429	1.54557	4.83609e-06	8.17298e-05
ENSG00000164181	ELOVL7	3.41385	2.89458	3.40604	6.92777	9.17103	8.34859	ENSG00000164181	1.28984	4.92244e-06	8.28291e-05
ENSG00000187098	MITF	8.0568	10.9633	8.51265	3.14081	4.33737	5.72224	ENSG00000187098	-1.13283	4.96214e-06	8.33168e-05
ENSG00000101608	MYL12A	319.591	274.508	276.695	571.691	511.282	593.599	ENSG00000101608	0.870799	4.99165e-06	8.37218e-05
ENSG00000145555	MYO10	44.0197	47.909	32.1302	67.0427	90.2704	90.346	ENSG00000145555	0.905148	5.12974e-06	8.56684e-05
ENSG00000178764	ZHX2	4.76298	4.77554	6.20253	1.67351	2.66666	2.63359	ENSG00000178764	-1.72145	5.3165e-06	8.85021e-05
ENSG00000110218	PANX1	10.9628	12.101	14.8028	32.309	33.4284	31.5872	ENSG00000110218	1.26871	5.36268e-06	8.89851e-05
ENSG00000005486	RHBDD2	33.3296	27.7538	20.9632	14.0617	14.8552	13.9598	ENSG00000005486	-1.07265	5.79099e-06	9.4578e-05
ENSG00000114738	MAPKAPK3	12.3784	11.3699	14.9069	27.7261	31.9093	34.3501	ENSG00000114738	1.17896	6.04437e-06	9.84061e-05
ENSG00000153956	CACNA2D1	16.3156	25.4303	14.7485	11.2314	10.157	14.6633	ENSG00000153956	-0.870373	6.29022e-06	0.000101769
ENSG00000176720	BOK	27.609	26.9397	20.4417	13.5554	10.8688	6.85569	ENSG00000176720	-1.19519	6.31157e-06	0.000102009
ENSG00000169499	PLEKHA2	26.6581	29.6807	14.125	56.7705	62.0499	53.6096	ENSG00000169499	1.29396	6.3663e-06	0.000102786
ENSG00000236104	ZBTB22	4.86359	5.91869	9.39463	1.1564	0.580169	0.568234	ENSG00000236104	-2.66326	6.43853e-06	0.000103845
ENSG00000117394	SLC2A1	46.4479	43.3652	207.436	16.5886	13.6621	14.1767	ENSG00000117394	-2.46821	6.67653e-06	0.000107338
ENSG00000134480	CCNH	43.5473	37.2873	25.8634	70.7813	61.3197	77.761	ENSG00000134480	0.900652	6.75822e-06	0.000108215
ENSG00000150457	LATS2	11.523	12.9632	5.57985	26.8635	30.6799	25.9835	ENSG00000150457	1.41514	6.99097e-06	0.000111368
ENSG00000140743	CDR2	27.2045	26.7778	31.9265	11.8863	19.1816	19.3242	ENSG00000140743	-1.08801	7.03198e-06	0.000111793
ENSG00000150907	FOXO1	2.29279	2.89424	4.96529	0.599074	0.786784	0.650477	ENSG00000150907	-2.03231	7.30475e-06	0.000115892
ENSG00000140937	CDH11	53.5417	48.7111	148.066	18.7531	16.3301	19.8336	ENSG00000140937	-1.90329	7.31853e-06	0.000115992
ENSG00000011422	PLAUR	88.9355	73.4884	67.0051	150.593	159.096	165.86	ENSG00000011422	0.8339	7.5628e-06	0.000119742
ENSG00000155393	HEATR3	10.6655	8.22236	4.66878	19.5907	25.0442	18.2107	ENSG00000155393	1.13894	7.69369e-06	0.000121567
ENSG00000123066	MED13L	24.2078	27.2261	15.1105	64.1681	78.3801	69.681	ENSG00000123066	1.15585	8.64965e-06	0.000135569
ENSG00000103404	USP31	3.10705	4.7831	6.33803	10.7703	12.1649	9.88003	ENSG00000103404	0.953136	9.23092e-06	0.000143379
ENSG00000101752	MIB1	7.17499	10.3755	6.82316	16.5303	20.0985	16.1385	ENSG00000101752	1.12318	9.37951e-06	0.000145542
ENSG00000157800	SLC37A3	49.8985	50.2883	34.4774	32.6284	26.2748	27.2498	ENSG00000157800	-0.744537	9.46318e-06	0.000146401
ENSG00000143570	SLC39A1	65.9099	61.3362	51.955	110.592	109.51	88.3226	ENSG00000143570	0.726166	1.01e-05	0.000155019
ENSG00000106299	WASL	13.8872	15.4577	12.0677	6.04804	5.99778	7.40282	ENSG00000106299	-1.07882	1.01616e-05	0.000155657
ENSG00000164306	CCDC111	5.65066	6.01299	3.98646	16.7944	16.6855	15.4933	ENSG00000164306	1.20012	1.03033e-05	0.000157055
ENSG00000103202	NME4	102.531	73.8449	74.3393	42.3389	41.7445	36.179	ENSG00000103202	-1.06857	1.04864e-05	0.000159533
ENSG00000165548	TMEM63C	2.65274	1.63046	1.21802	0.164043	0.318805	2.2669e-127	ENSG00000165548	-3.31201	1.11099e-05	0.000167543
ENSG00000164989	CCDC171	2.41323	3.4905	0.699545	7.26082	5.37753	4.75327	ENSG00000164989	1.707	1.11988e-05	0.000168556
ENSG00000165516	KLHDC2	20.7189	19.4152	18.1193	9.89227	10.9379	10.7886	ENSG00000165516	-1.11174	1.12751e-05	0.000169541
ENSG00000106144	CASP2	16.0777	16.8069	12.8221	8.22211	8.02462	8.70605	ENSG00000106144	-0.97931	1.16333e-05	0.000174253
ENSG00000122034	GTF3A	69.8051	59.4943	38.2829	115.151	112.873	130.488	ENSG00000122034	1.08403	1.1647e-05	0.00017429
ENSG00000172667	ZMAT3	1.98919	2.73686	3.65629	7.88007	7.46148	8.43997	ENSG00000172667	1.1933	1.1674e-05	0.000174527
ENSG00000108592	FTSJ3	14.0039	13.1009	13.8009	35.336	37.2997	37.7475	ENSG00000108592	0.842908	1.26927e-05	0.000187948
ENSG00000112149	CD83	3.41581	4.36471	8.426	21.0803	21.7535	23.5097	ENSG00000112149	1.89136	1.31075e-05	0.000193399
ENSG00000177469	PTRF	200.002	209.103	179.354	373.97	430.095	294.529	ENSG00000177469	0.873512	1.31268e-05	0.000193455
ENSG00000177728	KIAA0195	30.5032	23.7517	19.4968	22.4494	27.0216	23.0397	ENSG00000177728	-0.789071	1.34411e-05	0.000197154
ENSG00000040341	STAU2	48.1015	50.9112	30.5083	76.6693	102.9	127.247	ENSG00000040341	0.815916	1.36456e-05	0.0001994
ENSG00000172216	CEBPB	17.2388	13.8982	20.5779	61.1272	40.1148	44.3767	ENSG00000172216	1.33811	1.40683e-05	0.000204999
ENSG00000167491	GATAD2A	37.0319	16.7659	33.5842	15.2616	14.8929	8.21948	ENSG00000167491	-1.45108	1.42669e-05	0.00020731
ENSG00000118508	RAB32	80.6969	79.834	28.4524	200.668	199.847	143.85	ENSG00000118508	1.48945	1.43319e-05	0.00020806
ENSG00000153827	TRIP12	50.3591	66.7674	53.368	111.006	130.103	132.536	ENSG00000153827	0.870549	1.52487e-05	0.000219728
ENSG00000166619	BLCAP	91.5248	77.7018	40.3383	32.7092	30.4292	32.4574	ENSG00000166619	-1.22505	1.65184e-05	0.000236273
ENSG00000105971	CAV2	130.409	137.107	155.147	89.7235	76.4289	87.4521	ENSG00000105971	-0.903386	1.65421e-05	0.000236393
ENSG00000151014	CCRN4L	18.3011	26.8924	9.03238	41.577	64.6175	57.6868	ENSG00000151014	1.42499	1.70142e-05	0.000242249
ENSG00000107798	LIPA	29.7733	29.2911	35.2346	68.6204	61.9792	70.0299	ENSG00000107798	0.973348	1.79575e-05	0.00025359
ENSG00000100664	EIF5	92.0647	104.489	87.256	169.323	153.324	173.273	ENSG00000100664	0.796179	1.85982e-05	0.000261925
ENSG00000137942	FNBP1L	33.4904	38.991	18.2278	8.47972	8.85861	12.0562	ENSG00000137942	-1.3614	1.89947e-05	0.000267026
ENSG00000124635	HIST1H2BJ	9.47699	13.696	4.21763	37.5077	29.9802	18.9932	ENSG00000124635	1.63325	1.90419e-05	0.000267205
ENSG00000127947	PTPN12	26.0877	26.2371	27.8493	49.9683	52.1946	53.9716	ENSG00000127947	0.854185	1.9034e-05	0.000267205
ENSG00000186001	LRCH3	14.9141	15.3695	15.3881	28.3089	36.8092	33.8933	ENSG00000186001	0.873421	1.94313e-05	0.000272178
ENSG00000070540	WIPI1	21.5535	19.752	47.6413	3.87496	6.55437	7.29955	ENSG00000070540	-2.20657	1.94616e-05	0.000272357
ENSG00000204977	TRIM13	5.47164	6.52521	7.54556	23.6884	20.8872	20.7617	ENSG00000204977	1.16257	2.05576e-05	0.000285639
ENSG00000182963	GJC1	13.4193	14.2792	9.09567	26.9335	38.488	33.6924	ENSG00000182963	1.19796	2.06773e-05	0.000287045
ENSG00000213024	NUP62	57.5341	54.3106	38.6607	30.6862	36.5551	35.4932	ENSG00000213024	-0.921531	2.15805e-05	0.000297988
ENSG00000108039	XPNPEP1	38.8141	39.1615	30.8924	15.6249	21.1046	24.142	ENSG00000108039	-0.880354	2.18027e-05	0.000300521
ENSG00000152217	SETBP1	3.55876	4.65383	5.63525	2.09015	2.28948	2.28304	ENSG00000152217	-1.32186	2.23956e-05	0.000308147
ENSG00000163635	ATXN7	7.06978	7.58041	5.57826	10.9168	12.9754	13.5214	ENSG00000163635	0.839344	2.25491e-05	0.000309985
ENSG00000154553	PDLIM3	2.69616	3.79546	11.2778	0.723022	0.354499	0.970926	ENSG00000154553	-2.86463	2.26241e-05	0.000310515
ENSG00000196923	PDLIM7	46.2381	39.6362	157.216	19.2132	11.9344	8.19232	ENSG00000196923	-2.43963	2.26276e-05	0.000310515
ENSG00000175727	MLXIP	8.87007	6.57065	9.68337	4.47891	3.88262	3.5115	ENSG00000175727	-1.13363	2.31133e-05	0.000316622
ENSG00000111206	FOXM1	67.2922	68.92	42.3045	104.932	119.542	128.87	ENSG00000111206	1.00011	2.32306e-05	0.000317948
ENSG00000169213	RAB3B	1.41443	1.99443	0.706633	4.6443	5.23348	4.87364	ENSG00000169213	1.67467	2.35207e-05	0.000321071
ENSG00000155090	KLF10	23.0132	23.3343	24.9965	40.9143	39.3246	43.108	ENSG00000155090	0.815014	2.35806e-05	0.000321472
ENSG00000102858	MGRN1	25.2502	18.4391	19.3001	10.6039	10.8822	8.66399	ENSG00000102858	-1.18845	2.41376e-05	0.000326909
ENSG00000133687	TMTC1	15.5919	17.8364	7.92509	4.57826	5.03342	4.24618	ENSG00000133687	-1.55816	2.49299e-05	0.000337053
ENSG00000112419	PHACTR2	19.0671	28.1975	18.9955	10.1248	13.8408	12.5025	ENSG00000112419	-1.18404	2.76264e-05	0.000368384
ENSG00000090905	TNRC6A	17.8326	24.0968	19.1086	47.3165	34.0784	34.7654	ENSG00000090905	0.728625	2.90757e-05	0.000386054
ENSG00000171444	MCC	1.97543	2.49713	3.85048	4.89164	6.68698	7.60103	ENSG00000171444	1.12069	2.97418e-05	0.000394224
ENSG00000110025	SNX15	17.989	14.0614	21.4282	7.27877	5.01425	5.69197	ENSG00000110025	-1.20972	3.06248e-05	0.000404206
ENSG00000136802	LRRC8A	50.3441	43.2526	16.644	12.4618	12.0469	8.60007	ENSG00000136802	-1.62625	3.16418e-05	0.000413417
ENSG00000145416	2001-03-01	0.70098	1.05571	1.24507	2.06559	2.60424	2.14128	ENSG00000145416	1.48459	3.20234e-05	0.000418052
ENSG00000105514	RAB3D	3.55286	2.68267	0.816227	6.48545	7.37623	5.1545	ENSG00000105514	1.80272	3.2117e-05	0.00041857
ENSG00000221866	PLXNA4	0.71458	1.91433	5.72187	0.241537	0.108176	0.727027	ENSG00000221866	-3.02055	3.24668e-05	0.000422422
ENSG00000117289	TXNIP	5.66208	6.14394	8.13977	1.29398	1.36528	2.3215	ENSG00000117289	-1.95362	3.58618e-05	0.000458912
ENSG00000101367	MAPRE1	128.011	131.472	63.5682	228.756	247.482	263.504	ENSG00000101367	1.15659	3.90514e-05	0.000494842
ENSG00000155324	GRAMD3	39.5106	33.7701	22.1343	58.9405	71.2291	70.7718	ENSG00000155324	0.794797	3.93432e-05	0.000498133
ENSG00000090339	ICAM1	22.2734	17.16	2.30095	129.164	99.6602	77.6362	ENSG00000090339	2.52427	3.98217e-05	0.000502964
ENSG00000105404	RABAC1	57.7578	45.1156	174.461	23.203	12.9878	7.64271	ENSG00000105404	-2.60308	4.08807e-05	0.000515083
ENSG00000112033	PPARD	10.5684	8.97856	23.6118	4.40378	4.29921	4.26894	ENSG00000112033	-1.73948	4.12329e-05	0.00051868
ENSG00000145675	PIK3R1	16.9946	20.7283	7.963	40.9544	87.3436	84.1715	ENSG00000145675	1.60152	4.22227e-05	0.000528999
ENSG00000184863	RBM33	11.3152	13.4092	11.1763	17.4301	17.2572	15.7384	ENSG00000184863	0.864106	4.30878e-05	0.000538529
ENSG00000186815	TPCN1	17.7845	19.3221	25.5753	11.8047	11.9897	10.2743	ENSG00000186815	-1.32002	4.34937e-05	0.000543165
ENSG00000115514	TXNDC9	24.91	30.5177	26.0883	49.7279	45.4082	48.9516	ENSG00000115514	0.775919	4.41724e-05	0.000550314
ENSG00000136485	DCAF7	53.5765	57.9832	28.9037	34.6117	41.023	37.912	ENSG00000136485	-1.39859	4.45373e-05	0.000553973
ENSG00000137992	DBT	21.2884	23.0683	11.7032	8.40896	7.54412	7.97752	ENSG00000137992	-1.24366	4.57417e-05	0.000567139
ENSG00000154380	ENAH	155.592	170.181	105.11	72.6159	80.1763	82.6975	ENSG00000154380	-0.86303	4.89193e-05	0.000602692
ENSG00000068831	RASGRP2	0.595968	0	0.694991	2.16669	2.94513	1.53804	ENSG00000068831	2.85756	5.06262e-05	0.00062028
ENSG00000137478	FCHSD2	60.3558	42.2555	14.8716	86.829	70.1211	110.262	ENSG00000137478	0.713407	5.07492e-05	0.000621083
ENSG00000100030	MAPK1	31.8717	34.0362	81.2243	25.4156	23.965	30.2069	ENSG00000100030	-1.06204	5.31237e-05	0.000645287
ENSG00000064393	HIPK2	4.81581	5.79953	10.3316	4.63834	5.24442	5.87492	ENSG00000064393	-1.40443	5.31068e-05	0.000645287
ENSG00000174705	SH3PXD2B	6.9901	8.29709	13.4896	7.28052	6.48399	6.63706	ENSG00000174705	-1.31543	5.48043e-05	0.000664144
ENSG00000166002	SMCO4	6.91888	6.9537	22.0805	1.01892	1.67471	0.535633	ENSG00000166002	-2.82549	5.5015e-05	0.000666178
ENSG00000100243	CYB5R3	153.517	114.537	300.129	53.6172	51.2239	55.4566	ENSG00000100243	-2.01425	5.7065e-05	0.000688289
ENSG00000164327	RICTOR	7.9552	10.2221	8.8233	14.6873	19.4113	15.4262	ENSG00000164327	0.879795	5.71065e-05	0.000688289
ENSG00000139505	MTMR6	6.95133	8.40529	4.26845	15.9954	16.2562	14.9817	ENSG00000139505	1.20476	5.95729e-05	0.00071304
ENSG00000162408	NOL9	12.2922	14.3767	6.34902	29.2115	29.2982	25.0442	ENSG00000162408	1.12366	6.13864e-05	0.000733054
ENSG00000116977	LGALS8	7.90817	13.1564	12.7522	35.7071	37.2914	40.86	ENSG00000116977	0.930979	6.28675e-05	0.000748114
ENSG00000158470	B4GALT5	22.232	21.3802	17.8653	30.8529	32.488	33.8364	ENSG00000158470	0.630097	6.52934e-05	0.000770829
ENSG00000166225	FRS2	17.1347	21.7569	11.2974	31.6087	22.1772	24.6582	ENSG00000166225	1.09194	6.63021e-05	0.000780367
ENSG00000011451	WIZ	22.4114	17.5939	33.5969	14.2195	5.41403	2.40799	ENSG00000011451	-1.78847	6.69327e-05	0.000786598
ENSG00000043143	PHF15	8.2422	9.62819	5.98063	19.1564	23.195	11.652	ENSG00000043143	1.14429	6.80108e-05	0.000796859
ENSG00000100441	KHNYN	17.7893	18.6101	16.5906	9.7184	12.0833	9.08215	ENSG00000100441	-0.845867	6.84002e-05	0.000800817
ENSG00000196911	KPNA5	5.86122	6.84922	3.19297	10.9095	10.651	11.0874	ENSG00000196911	1.11562	7.08863e-05	0.000825574
ENSG00000124422	USP22	132.104	139.416	70.3972	50.6461	57.5095	66.1021	ENSG00000124422	-0.989202	7.10491e-05	0.00082685
ENSG00000117697	NSL1	7.10193	6.24781	5.26348	15.1632	13.521	15.1657	ENSG00000117697	1.21186	7.32097e-05	0.000848818
ENSG00000196159	FAT4	3.54929	5.0438	3.5877	1.41022	1.81224	1.70695	ENSG00000196159	-1.22573	7.37104e-05	0.000852732
ENSG00000124222	STX16	14.1493	16.1822	17.2908	29.3621	25.0697	27.9255	ENSG00000124222	0.829159	7.39329e-05	0.000854654
ENSG00000130772	MED18	8.82637	9.74692	7.69536	22.7597	23.7045	18.8078	ENSG00000130772	1.09133	7.48714e-05	0.000864217
ENSG00000034152	MAP2K3	38.306	33.0094	34.0676	89.7367	89.0498	65.8347	ENSG00000034152	1.07449	7.51055e-05	0.000865634
ENSG00000153250	RBMS1	34.2119	35.6387	33.8401	50.386	60.042	60.9351	ENSG00000153250	0.654083	7.54533e-05	0.000868355
ENSG00000104756	KCTD9	73.0008	75.2478	37.3006	108.885	102.522	110.339	ENSG00000104756	0.704019	7.61909e-05	0.000875548
ENSG00000138709	LARP1B	16.4859	16.6424	13.3277	9.70746	10.5287	10.6441	ENSG00000138709	-0.791035	7.665e-05	0.000880173
ENSG00000165632	TAF3	4.5755	5.14045	3.17178	7.75878	7.55687	9.18344	ENSG00000165632	0.9251	7.84006e-05	0.000898285
ENSG00000178971	CTC1	6.34874	12.0442	6.86254	7.36519	6.20337	4.80773	ENSG00000178971	-1.10939	7.94595e-05	0.000907741
ENSG00000140718	FTO	61.6069	69.4035	27.4114	14.4213	20.1207	24.598	ENSG00000140718	-1.24109	8.08038e-05	0.000920022
ENSG00000112062	MAPK14	20.5795	21.2647	21.5789	16.2654	16.2539	15.4743	ENSG00000112062	-0.830358	8.51572e-05	0.000962926
ENSG00000100997	ABHD12	72.569	64.8624	65.7201	38.7655	40.2077	41.8434	ENSG00000100997	-0.840391	8.80077e-05	0.000990118
ENSG00000115355	CCDC88A	7.02786	8.28972	11.5956	18.7628	22.992	23.5162	ENSG00000115355	1.2758	8.83067e-05	0.000992764
ENSG00000137710	RDX	24.89	39.6471	22.0342	40.5739	42.6123	55.0051	ENSG00000137710	0.835184	8.83722e-05	0.000992783
ENSG00000005483	KMT2E	20.1392	25.265	27.2989	14.2042	15.1991	15.4768	ENSG00000005483	-1.04577	8.98946e-05	0.0010048
ENSG00000184347	SLIT3	43.8643	36.577	6.10739	6.36392	7.36239	10.2645	ENSG00000184347	-2.03697	9.42468e-05	0.00104668
ENSG00000167996	FTH1	2168.27	2164.7	1619.2	3216.54	3205.87	3301.46	ENSG00000167996	0.603297	9.53043e-05	0.00105691
ENSG00000156639	ZFAND3	118.35	118.006	100.056	60.2351	88.1236	100.417	ENSG00000156639	-1.02431	9.59148e-05	0.00106217
ENSG00000141076	CIRH1A	53.8083	53.7412	27.7689	102.133	101.777	111.179	ENSG00000141076	1.14822	9.70216e-05	0.00107366
ENSG00000108256	NUFIP2	16.7492	22.1512	13.9368	44.4493	49.4466	40.9393	ENSG00000108256	1.32043	9.80596e-05	0.0010836
ENSG00000171608	PIK3CD	5.61585	5.44722	2.87819	39.1094	28.5084	18.8888	ENSG00000171608	1.04445	9.9311e-05	0.00109432
ENSG00000101199	ARFGAP1	106.016	79.3432	88.6406	52.0512	39.7384	26.8696	ENSG00000101199	-1.36761	0.000106279	0.00115953
ENSG00000145362	ANK2	0.505831	3.11053	6.51726	0.429382	0.211517	0.579228	ENSG00000145362	-3.02357	0.000106573	0.00116036
ENSG00000005339	CREBBP	9.77512	16.3579	12.6287	19.7942	32.6522	25.146	ENSG00000005339	0.752245	0.000107424	0.0011688
ENSG00000137449	CPEB2	14.0266	16.1746	16.8355	8.73189	8.41714	8.4675	ENSG00000137449	-0.88321	0.00011037	0.00119835
ENSG00000136536	2007-03-01	32.1169	40.9293	25.399	53.6717	60.7421	59.9271	ENSG00000136536	0.808639	0.000111908	0.00121166
ENSG00000072201	LNX1	1.80661	1.54943	2.06387	0.352537	0.171516	0.365104	ENSG00000072201	-1.74104	0.000112935	0.00121813
ENSG00000168916	ZNF608	4.03305	3.67326	9.96565	1.31235	0.841733	1.4455	ENSG00000168916	-2.10318	0.000112976	0.00121813
ENSG00000198646	NCOA6	18.7617	20.7474	12.25	7.39976	8.65413	9.39632	ENSG00000198646	-0.967414	0.000116949	0.00125414
ENSG00000182831	C16orf72	13.6151	15.5626	9.1802	22.4826	24.3284	22.287	ENSG00000182831	0.829285	0.000118869	0.00127022
ENSG00000110330	BIRC2	82.2129	84.8734	23.3447	165.974	174.271	177.739	ENSG00000110330	1.50999	0.000119543	0.00127567
ENSG00000142453	CARM1	24.7987	23.6538	40.1015	15.4169	12.6762	10.8319	ENSG00000142453	-1.39711	0.000120724	0.00128475
ENSG00000101004	NINL	2.90789	1.97839	2.31011	5.83374	5.52677	4.43848	ENSG00000101004	1.05508	0.000120899	0.00128573
ENSG00000171453	POLR1C	37.0986	39.9717	28.7598	58.2557	57.1764	54.3143	ENSG00000171453	0.673136	0.000122303	0.00129888
ENSG00000125459	MSTO1	107.208	94.6542	40.6225	39.0129	38.7256	40.4329	ENSG00000125459	-1.17087	0.000125154	0.00132373
ENSG00000159200	RCAN1	24.1761	19.8226	17.6394	37.5162	32.7846	33.9756	ENSG00000159200	0.706417	0.000125125	0.00132373
ENSG00000153914	SREK1	45.9136	53.7782	25.7053	97.6765	89.358	88.9939	ENSG00000153914	0.987528	0.000126826	0.00133778
ENSG00000124370	MCEE	11.9413	11.3043	14.0198	3.28859	2.50236	3.3836	ENSG00000124370	-1.97921	0.000127458	0.00134353
ENSG00000113916	BCL6	13.7608	13.5899	27.7472	52.0627	54.5658	46.3223	ENSG00000113916	1.34958	0.000129049	0.00135879
ENSG00000154310	TNIK	3.72578	5.92856	6.00101	4.6152	1.71098	1.95059	ENSG00000154310	-1.42108	0.000132818	0.00139248
ENSG00000074657	ZNF532	81.8728	84.1796	53.9941	44.7589	46.3974	59.3471	ENSG00000074657	-0.77083	0.000138597	0.00144334
ENSG00000138166	DUSP5	12.7493	11.7292	4.61718	2.52796	3.20281	3.2098	ENSG00000138166	-1.66807	0.000140138	0.00145549
ENSG00000141905	NFIC	22.3431	19.1331	70.9155	12.1106	9.38794	7.31917	ENSG00000141905	-1.89542	0.000143085	0.00148312
ENSG00000111817	DSE	5.99857	6.52818	24.3668	2.26424	2.37298	3.07157	ENSG00000111817	-1.79651	0.000144687	0.00149873
ENSG00000058668	ATP2B4	47.1824	54.1283	33.9872	81.3295	94.6217	89.4506	ENSG00000058668	0.855752	0.000147157	0.00152128
ENSG00000162402	USP24	22.8987	26.0917	15.7975	36.9235	43.7772	38.7642	ENSG00000162402	0.882123	0.000147506	0.00152387
ENSG00000137312	FLOT1	44.5408	41.2163	163.867	20.937	25.7954	25.2298	ENSG00000137312	-2.11768	0.000151383	0.00156185
ENSG00000141562	NARF	50.4105	39.7072	31.3615	28.5851	19.7005	23.9694	ENSG00000141562	-0.750946	0.000154659	0.00158931
ENSG00000163513	TGFBR2	80.4066	87.8739	90.3207	52.3758	54.4756	55.397	ENSG00000163513	-0.693194	0.000157594	0.0016152
ENSG00000173068	BNC2	19.7408	16.8257	8.68442	19.5685	42.4295	36.3515	ENSG00000173068	1.10494	0.000159959	0.00163299
ENSG00000100281	HMGXB4	7.31411	6.83154	8.22258	15.8414	17.2796	18.3306	ENSG00000100281	1.22037	0.000161002	0.0016404
ENSG00000185305	ARL15	12.7701	8.06438	7.31713	12.4951	30.5417	30.7113	ENSG00000185305	1.00213	0.00016214	0.00164983
ENSG00000115919	KYNU	5.38999	5.19353	0.228966	27.3181	25.4144	25.9311	ENSG00000115919	2.34966	0.000164442	0.00167107
ENSG00000113273	ARSB	21.4892	21.5432	13.9421	9.71669	13.2025	19.233	ENSG00000113273	-0.865122	0.000167364	0.00169413
ENSG00000079819	EPB41L2	38.7124	31.3257	15.0017	71.7364	67.0159	83.3266	ENSG00000079819	1.16584	0.000167293	0.00169413
ENSG00000178184	PARD6G	1.92742	2.10253	1.20571	2.93465	3.33316	3.92648	ENSG00000178184	1.26147	0.000174075	0.00174836
ENSG00000188895	MSL1	71.3672	78.1575	30.9004	126.699	144.38	146.291	ENSG00000188895	1.21937	0.000180465	0.0018021
ENSG00000197724	PHF2	7.75937	7.41974	6.15556	4.50756	4.0579	4.03939	ENSG00000197724	-0.771141	0.000180714	0.00180343
ENSG00000088854	C20orf194	6.07627	6.22135	4.24508	10.4966	11.785	11.2255	ENSG00000088854	0.908957	0.000182059	0.00181452
ENSG00000104549	SQLE	185.549	202.737	172.437	147.97	139.481	146.791	ENSG00000104549	-0.544561	0.000187995	0.00186293
ENSG00000227051	C14orf132	4.84691	3.117	8.63522	2.56857	2.24073	2.63531	ENSG00000227051	-1.75431	0.000188628	0.00186802
ENSG00000212916	MAP10	0.325299	0.549873	0.0569022	1.01613	0.994384	1.36171	ENSG00000212916	2.1485	0.000190117	0.00188037
ENSG00000167703	SLC43A2	12.7783	9.53478	4.80628	31.2292	30.703	25.6695	ENSG00000167703	1.54178	0.000190277	0.00188076
ENSG00000248592	TMEM110-MUSTN1	0.810017	1.09891	6.53917	6.39574	3.95852	3.91374	ENSG00000248592	2.68867	0.000190541	0.00188216
ENSG00000214274	ANG	5.9493	4.34982	5.18427	2.12761	0.833751	1.69885	ENSG00000214274	-2.04433	0.000207614	0.0020289
ENSG00000126001	CEP250	14.5877	18.3867	9.3477	26.8628	37.6006	40.3458	ENSG00000126001	0.71422	0.00020922	0.00204075
ENSG00000115041	KCNIP3	4.04441	3.90433	2.80135	1.82424	1.24028	1.04114	ENSG00000115041	-1.46067	0.000213818	0.00207777
ENSG00000182197	EXT1	144.207	143.546	219.795	86.2819	98.6295	95.3451	ENSG00000182197	-1.01698	0.000220463	0.00213036
ENSG00000189337	KAZN	6.89228	6.43573	6.75962	14.5759	12.6922	8.73413	ENSG00000189337	0.975555	0.000220974	0.00213398
ENSG00000176273	SLC35G1	11.8758	12.9773	8.96449	4.58491	5.78194	5.75591	ENSG00000176273	-1.051	0.000221964	0.00214221
ENSG00000178585	CTNNBIP1	8.17723	10.6342	21.3264	4.16454	5.06666	4.33148	ENSG00000178585	-1.2035	0.000230182	0.00220721
ENSG00000179912	R3HDM2	20.2404	26.6715	14.8999	18.9115	11.5748	13.6326	ENSG00000179912	-1.04354	0.000230402	0.00220721
ENSG00000196136	SERPINA3	0.689151	0.743016	0.153572	4.3069	4.04226	3.76994	ENSG00000196136	2.20255	0.000230122	0.00220721
ENSG00000179833	SERTAD2	10.1709	10.0102	20.5647	7.46047	3.75285	5.59042	ENSG00000179833	-1.4556	0.000230125	0.00220721
ENSG00000113569	NUP155	23.0188	31.9006	15.7226	55.1526	63.3425	62.71	ENSG00000113569	1.09647	0.000232134	0.00222106
ENSG00000119487	MAPKAP1	52.5738	48.3273	23.4614	97.2116	115.199	150.945	ENSG00000119487	1.1899	0.000236485	0.00225852
ENSG00000134287	ARF3	52.5199	50.4167	63.4975	66.9302	70.1339	71.8349	ENSG00000134287	0.680196	0.000249275	0.00236614
ENSG00000186951	PPARA	4.43005	3.25465	13.2763	1.94371	3.8957	3.24486	ENSG00000186951	-1.90542	0.000253773	0.00240065
ENSG00000068323	TFE3	22.1422	25.4863	16.2359	45.0455	46.1877	36.2609	ENSG00000068323	0.955882	0.000272405	0.00254681
ENSG00000147174	ACRC	0.923314	1.26692	0.900197	2.75702	3.34349	2.77113	ENSG00000147174	1.547	0.000276804	0.00257864
ENSG00000167522	ANKRD11	41.3304	34.7289	59.6899	26.359	17.7758	29.1387	ENSG00000167522	-1.43761	0.000282951	0.0026296
ENSG00000143442	POGZ	20.0874	23.5918	15.9504	30.629	99.0605	31.7676	ENSG00000143442	0.870388	0.000286797	0.00266216
ENSG00000136732	GYPC	17.1989	14.7064	34.071	5.93885	6.88261	7.22284	ENSG00000136732	-1.7291	0.000302173	0.00278329
ENSG00000073614	KDM5A	12.9989	24.3874	11.1505	32.1552	39.7888	42.3867	ENSG00000073614	0.903844	0.00030387	0.00279726
ENSG00000185262	UBALD2	17.2651	14.6171	32.6422	15.4375	8.01199	6.57876	ENSG00000185262	-1.12181	0.000304519	0.00280157
ENSG00000163412	EIF4E3	1.13107	0.810968	4.19652	0.287692	0.124523	0.196416	ENSG00000163412	-2.49231	0.000309326	0.00283908
ENSG00000042062	FAM65C	0	0.00548479	0.0714942	1.84911	3.06043	1.3421	ENSG00000042062	2.8027	0.000311981	0.00285965
ENSG00000123595	RAB9A	25.2945	22.2777	21.9307	40.4665	38.803	44.7933	ENSG00000123595	0.790003	0.000327188	0.0029819
ENSG00000125398	SOX9	10.6934	10.3128	10.7366	17.795	16.17	15.6683	ENSG00000125398	0.650628	0.000328702	0.00298869
ENSG00000111907	TPD52L1	18.213	22.3354	29.0355	6.80093	9.03804	7.81476	ENSG00000111907	-1.65728	0.00032862	0.00298869
ENSG00000120658	ENOX1	4.27142	6.79659	1.19005	10.3874	10.4278	12.71	ENSG00000120658	1.5118	0.000340424	0.00307728
ENSG00000100568	VTI1B	86.2165	80.5964	64.7535	62.8591	45.1531	61.4742	ENSG00000100568	-0.873925	0.000347443	0.00313096
ENSG00000139174	PRICKLE1	1.20257	1.47924	9.84189	0.867815	0.170789	0.856313	ENSG00000139174	-2.44717	0.000348156	0.00313441
ENSG00000184349	EFNA5	13.734	13.6512	29.2099	13.5163	14.8941	14.4047	ENSG00000184349	-1.37567	0.000348644	0.00313699
ENSG00000204463	BAG6	140.783	135.919	155.103	101.925	99.8711	71.1453	ENSG00000204463	-0.841694	0.00034901	0.00313847
ENSG00000169122	FAM110B	14.2325	8.5845	8.19513	15.9296	28.1113	23.4606	ENSG00000169122	0.934655	0.000358563	0.00320295
ENSG00000126458	RRAS	39.9083	28.3539	86.5149	16.5135	15.9218	11.9147	ENSG00000126458	-1.87557	0.000366166	0.0032577
ENSG00000169926	KLF13	5.84655	4.70693	19.9076	2.52561	2.17616	1.60566	ENSG00000169926	-1.98054	0.000367163	0.00326396
ENSG00000113739	STC2	159.677	146.523	1011.54	95.6703	73.2686	57.8829	ENSG00000113739	-1.95739	0.000369528	0.0032831
ENSG00000144746	ARL6IP5	81.0288	80.4013	93.8306	52.4113	49.0152	54.4094	ENSG00000144746	-0.751287	0.000370089	0.0032862
ENSG00000100731	PCNX	8.65333	12.0854	5.65704	22.5215	29.2279	24.1518	ENSG00000100731	1.26438	0.000377745	0.00333875
ENSG00000069869	NEDD4	29.4979	18.3113	13.9172	38.9576	55.7313	44.6196	ENSG00000069869	0.87384	0.000377222	0.00333875
ENSG00000138411	HECW2	1.08109	4.3072	8.35695	1.30593	0.553865	0.402649	ENSG00000138411	-2.37772	0.00037794	0.00333875
ENSG00000166833	NAV2	8.70624	10.3023	8.73697	5.52579	7.39394	6.7051	ENSG00000166833	-0.746007	0.000383426	0.00337307
ENSG00000153944	MSI2	30.5176	41.7203	15.2651	28.6986	17.4016	31.7696	ENSG00000153944	-1.12665	0.000386414	0.00339433
ENSG00000035687	ADSS	27.6926	30.5128	24.6837	44.3371	43.2071	46.8083	ENSG00000035687	0.653355	0.00039781	0.00347676
ENSG00000168769	TET2	3.60354	4.31569	4.44068	1.75334	2.27143	2.95941	ENSG00000168769	-0.85402	0.000403529	0.00352105
ENSG00000172893	DHCR7	92.5086	101	90.7707	61.3402	76.6729	66.4385	ENSG00000172893	-0.675575	0.000412458	0.00358463
ENSG00000120549	KIAA1217	11.4213	14.6078	15.4325	9.00676	10.0347	10.2013	ENSG00000120549	-0.889417	0.000420924	0.00365208
ENSG00000198382	UVRAG	19.6999	18.9178	21.6084	52.5187	60.0664	48.7096	ENSG00000198382	1.06277	0.000432368	0.00373307
ENSG00000146411	SLC2A12	0.450638	0.553971	2.71619	0.0558149	0.0579068	0.215994	ENSG00000146411	-2.36601	0.000433746	0.0037383
ENSG00000057019	DCBLD2	64.7248	73.1709	127.585	48.7299	47.6553	47.1324	ENSG00000057019	-1.16929	0.000444086	0.00382317
ENSG00000150995	ITPR1	4.35336	6.07362	1.82753	9.1685	21.1429	10.0829	ENSG00000150995	1.34536	0.000445777	0.00383136
ENSG00000058091	CDK14	9.74401	13.0858	23.5143	7.80109	9.97951	12.1171	ENSG00000058091	-1.75645	0.000455844	0.00390925
ENSG00000007392	LUC7L	15.8458	11.3266	14.4373	39.3887	34.7376	33.2539	ENSG00000007392	0.996679	0.000462953	0.00396147
ENSG00000079805	DNM2	68.568	56.5503	63.0501	49.2721	45.0393	39.256	ENSG00000079805	-0.769963	0.000465258	0.00397702
ENSG00000091592	NLRP1	13.1447	13.0412	12.5612	4.51158	3.25749	3.36182	ENSG00000091592	-1.47335	0.000471306	0.00402188
ENSG00000172531	PPP1CA	77.9642	63.6451	56.983	114.995	121.831	102.273	ENSG00000172531	0.740461	0.000471638	0.0040225
ENSG00000114982	KANSL3	7.95437	7.6081	5.68177	10.3153	13.0687	10.8165	ENSG00000114982	0.731356	0.000486309	0.00412725
ENSG00000115808	STRN	9.5673	9.19613	12.4186	14.1992	17.381	15.0424	ENSG00000115808	0.607836	0.000500088	0.00422804
ENSG00000114473	IQCG	7.65203	8.40422	7.77127	5.50148	2.40976	4.58585	ENSG00000114473	-1.34522	0.000507856	0.00428672
ENSG00000089693	MLF2	230.598	187.939	162.859	144.691	102.91	112.109	ENSG00000089693	-0.813306	0.000511347	0.00431151
ENSG00000015153	YAF2	29.762	19.3701	17.9954	17.4962	29.8592	14.0259	ENSG00000015153	-0.766784	0.000514415	0.00432799
ENSG00000107779	BMPR1A	23.9325	26.3216	13.8932	36.1086	35.2436	31.7817	ENSG00000107779	0.769979	0.000528808	0.00440979
ENSG00000155313	USP25	6.3716	8.08555	8.45426	13.5035	12.8554	15.5847	ENSG00000155313	0.724358	0.00052896	0.00440979
ENSG00000157368	IL34	0.0983201	0.162402	0.371095	2.25061	3.11495	1.32	ENSG00000157368	2.40926	0.000532628	0.00443562
ENSG00000147124	ZNF41	6.40853	6.40784	3.24434	2.27002	2.08498	2.59419	ENSG00000147124	-1.24478	0.000535086	0.00445371
ENSG00000100335	SMCR7L	18.514	18.3603	15.5699	26.1285	30.1941	22.2287	ENSG00000100335	0.659268	0.000538001	0.00447418
ENSG00000173846	PLK3	10.1088	6.86762	13.8464	6.13447	2.85497	2.60475	ENSG00000173846	-1.61083	0.000538619	0.00447592
ENSG00000173542	MOB1B	3.51056	4.62784	5.54968	8.921	9.29094	9.36922	ENSG00000173542	0.966092	0.000540433	0.0044862
ENSG00000182247	UBE2E2	82.2713	83.0446	52.2977	48.005	47.2568	51.2036	ENSG00000182247	-0.628687	0.000547642	0.00453394
ENSG00000168256	NKIRAS2	31.1208	27.5349	34.663	15.2525	15.3965	17.2957	ENSG00000168256	-0.767421	0.000559259	0.00461048
ENSG00000164190	NIPBL	14.3779	17.4058	12.9951	22.7856	29.5871	24.859	ENSG00000164190	0.777171	0.00056229	0.00463055
ENSG00000023902	PLEKHO1	25.8662	25.8174	40.501	13.2689	11.7412	16.1287	ENSG00000023902	-1.30921	0.000570762	0.00468049
ENSG00000070444	MNT	16.3014	12.6355	5.737	7.61191	4.82044	3.82745	ENSG00000070444	-1.35445	0.000582766	0.00476757
ENSG00000241973	PI4KA	19.459	17.1523	19.9371	40.1649	38.8739	32.8323	ENSG00000241973	0.825516	0.000596571	0.00486137
ENSG00000158411	MITD1	15.9189	15.9069	11.2157	38.388	31.1828	28.6507	ENSG00000158411	0.836828	0.000606483	0.00493016
ENSG00000162775	RBM15	10.3077	10.9186	4.00581	18.3638	20.6159	19.8371	ENSG00000162775	1.26606	0.000613268	0.00497916
ENSG00000118007	STAG1	13.0193	17.7153	16.4063	24.0771	28.231	28.3175	ENSG00000118007	0.708383	0.000626235	0.0050712
ENSG00000115548	KDM3A	20.6021	23.809	14.7833	31.6007	35.0009	32.9965	ENSG00000115548	0.683947	0.000637324	0.00513425
ENSG00000112299	VNN1	0.167783	0.224793	0	0.954004	0.841869	0.944286	ENSG00000112299	2.4604	0.000638908	0.00514435
ENSG00000005175	RPAP3	19.1254	19.0589	25.7174	30.4654	28.3907	31.3809	ENSG00000005175	0.860584	0.000642772	0.00517242
ENSG00000119139	TJP2	49.6677	46.8427	14.4612	103.866	113.152	110.478	ENSG00000119139	1.35643	0.000648444	0.00520765
ENSG00000180801	ARSJ	16.6774	15.6781	44.8303	6.28958	6.78139	7.88596	ENSG00000180801	-1.58552	0.000655127	0.00525318
ENSG00000164574	GALNT10	42.6391	34.1131	36.3888	62.4633	81.6792	72.1003	ENSG00000164574	0.657049	0.000666133	0.00531982
ENSG00000172339	ALG14	102.98	18.3375	22.3129	72.5968	242.286	12.7436	ENSG00000172339	-1.01766	0.000667336	0.00532635
ENSG00000071967	CYBRD1	14.3632	15.6648	16.3087	24.3761	29.272	27.9474	ENSG00000071967	0.693932	0.000670952	0.00534424
ENSG00000146094	DOK3	12.7692	12.8897	2.39933	21.8626	27.9701	18.3137	ENSG00000146094	1.4235	0.000673636	0.00535905
ENSG00000187605	TET3	4.24242	5.72338	6.76739	2.43152	2.59349	2.07511	ENSG00000187605	-1.07519	0.000674882	0.00536455
ENSG00000134852	CLOCK	11.4292	17.7073	10.6029	21.8308	26.3092	24.847	ENSG00000134852	0.808721	0.000704028	0.00555935
ENSG00000135365	PHF21A	13.7517	14.5398	13.3205	10.4256	19.0494	19.0919	ENSG00000135365	-0.837631	0.000709597	0.00558907
ENSG00000080608	KIAA0020	68.365	57.9739	21.5486	113.018	116.561	136.751	ENSG00000080608	1.18893	0.000710825	0.00559307
ENSG00000100345	MYH9	219.107	255.24	496.406	128.924	151.776	109.407	ENSG00000100345	-1.34074	0.000717462	0.00563389
ENSG00000254087	LYN	24.8673	25.2252	14.6709	41.4991	39.1646	46.294	ENSG00000254087	0.743415	0.000765309	0.00596741
ENSG00000240303	ACAD11	18.0296	19.7918	14.5982	8.02384	7.75446	10.4027	ENSG00000240303	-1.32102	0.000766424	0.00597311
ENSG00000184677	ZBTB40	4.32332	4.92122	4.93104	7.69467	9.75615	8.88765	ENSG00000184677	0.653931	0.000767493	0.00597845
ENSG00000141985	SH3GL1	44.385	33.9944	64.2243	24.1637	18.9286	13.571	ENSG00000141985	-1.37148	0.000792997	0.00614939
ENSG00000134769	DTNA	2.10245	4.27079	3.64174	9.99291	10.3535	14.0735	ENSG00000134769	1.22878	0.000799732	0.00619852
ENSG00000154265	ABCA5	9.60302	9.94997	4.25091	19.2861	23.6896	20.6919	ENSG00000154265	1.25697	0.000803441	0.00622107
ENSG00000067900	ROCK1	22.8121	27.4988	22.6276	35.8104	42.7416	39.0718	ENSG00000067900	0.649554	0.000815548	0.00630226
ENSG00000117298	ECE1	78.3597	80.5523	172.031	49.2592	49.4557	52.2685	ENSG00000117298	-1.30036	0.000820883	0.00633404
ENSG00000029153	ARNTL2	10.185	7.628	12.929	24.3434	24.6099	20.3959	ENSG00000029153	1.02303	0.000826315	0.00636963
ENSG00000144791	LIMD1	11.4789	12.7684	9.44726	23.2458	25.0732	22.0767	ENSG00000144791	0.867391	0.000829608	0.00638868
ENSG00000240184	PCDHGC3	25.0665	25.012	76.7929	11.247	12.6623	9.50566	ENSG00000240184	-1.67514	0.000831527	0.00640029
ENSG00000067221	STOML1	3.11534	2.61094	12.6642	1.67941	0.99272	1.28684	ENSG00000067221	-2.20288	0.000842338	0.00646749
ENSG00000165997	ARL5B	10.4347	12.63	3.90225	22.6925	23.8213	22.0807	ENSG00000165997	1.31968	0.000850323	0.00652236
ENSG00000170515	PA2G4	124.767	110.879	74.7316	201.848	190.193	211.808	ENSG00000170515	0.813519	0.000872082	0.00665316
ENSG00000144730	IL17RD	1.45352	0.931174	3.24708	0.524854	0.468127	0.483693	ENSG00000144730	-1.73736	0.000888548	0.00674105
ENSG00000115677	HDLBP	223.255	267.798	296.68	149.047	173.766	183.81	ENSG00000115677	-0.824055	0.000893378	0.00676641
ENSG00000124562	SNRPC	224.476	179.693	162.21	134.813	114.794	141.996	ENSG00000124562	-0.690207	0.000893455	0.00676641
ENSG00000117054	ACADM	48.3335	43.439	24.0116	72.3236	69.7438	71.9292	ENSG00000117054	0.897322	0.000894084	0.00676788
ENSG00000186716	BCR	12.548	12.2872	14.5392	8.06797	9.57235	6.7692	ENSG00000186716	-0.720879	0.000894897	0.00677073
ENSG00000106868	SUSD1	3.8839	5.58443	2.31449	10.4439	9.91008	11.5268	ENSG00000106868	1.11657	0.0009062	0.00682967
ENSG00000169085	C8orf46	19.7691	3.36456	0.76323	23.0528	9.65897	19.0112	ENSG00000169085	1.66937	0.000907349	0.00683059
ENSG00000119408	NEK6	33.8718	33.9419	26.1782	20.893	22.6551	30.3922	ENSG00000119408	-0.659783	0.000919557	0.00691023
ENSG00000135900	MRPL44	20.2183	15.9769	12.486	30.9996	25.5909	31.2435	ENSG00000135900	0.792836	0.000937789	0.00704044
ENSG00000182568	SATB1	1.93702	1.41297	5.33258	0.879021	0.44438	0.644049	ENSG00000182568	-2.03487	0.000949178	0.00710878
ENSG00000204138	PHACTR4	23.9087	26.3595	12.4526	9.15086	10.312	11.4417	ENSG00000204138	-1.05545	0.000951819	0.00712169
ENSG00000136026	CKAP4	61.4439	59.4914	255.975	34.0998	32.467	28.9146	ENSG00000136026	-1.81417	0.000968756	0.00721826
ENSG00000111696	NT5DC3	7.30114	8.73714	5.61408	3.50394	4.22566	2.87509	ENSG00000111696	-1.06807	0.00097514	0.00725082
ENSG00000113240	CLK4	9.52364	9.33297	11.6416	19.5908	17.259	18.4964	ENSG00000113240	0.788841	0.000978941	0.00726814
ENSG00000196116	TDRD7	8.04518	9.11736	4.82416	13.9238	14.0795	14.5553	ENSG00000196116	0.932764	0.000978743	0.00726814
ENSG00000101040	ZMYND8	26.6578	10.9277	5.69569	32.333	33.034	33.5804	ENSG00000101040	0.960214	0.000986854	0.00732042
ENSG00000176624	MEX3C	23.7812	30.2754	24.0716	18.4154	19.8233	19.2251	ENSG00000176624	-0.683486	0.00101837	0.007497
ENSG00000117713	ARID1A	38.0364	42.5648	17.5115	15.2244	17.1516	13.9397	ENSG00000117713	-1.12134	0.00103164	0.00759104
ENSG00000115641	FHL2	67.407	71.0623	247.113	35.2557	37.7582	34.3606	ENSG00000115641	-1.74717	0.00103484	0.00760743
ENSG00000156804	FBXO32	129.647	119.508	57.7369	451.012	394.3	375.71	ENSG00000156804	0.939698	0.00103989	0.00763732
ENSG00000126773	PCNXL4	28.3114	30.8741	18.7035	16.4681	15.7563	20.6972	ENSG00000126773	-0.713058	0.00104989	0.00769624
ENSG00000134109	EDEM1	9.26526	29.2789	8.90124	15.3962	22.2436	19.5313	ENSG00000134109	0.656978	0.0010575	0.00774835
ENSG00000204540	PSORS1C1	0.784609	1.1481	1.3585	0.172648	0.0342647	0	ENSG00000204540	-2.58194	0.00105808	0.00774893
ENSG00000115232	ITGA4	15.5139	17.7928	20.7414	8.79303	9.90369	11.0099	ENSG00000115232	-0.911395	0.00107637	0.00786069
ENSG00000147862	NFIB	18.2868	23.0946	13.5104	36.7256	48.0178	44.7528	ENSG00000147862	1.00753	0.00108121	0.00789232
ENSG00000106070	GRB10	11.7134	11.3748	45.3206	6.05297	7.77759	7.20838	ENSG00000106070	-1.66461	0.00108662	0.00792812
ENSG00000082482	KCNK2	8.07481	8.68046	18.641	4.06876	4.5734	5.43327	ENSG00000082482	-1.53406	0.00108852	0.0079382
ENSG00000079931	MOXD1	1.2946	1.99585	4.01461	0.319857	0.205852	0.363806	ENSG00000079931	-2.30682	0.00109838	0.0080026
ENSG00000157764	BRAF	20.2702	23.3226	17.6052	11.0931	12.6025	11.9762	ENSG00000157764	-0.725271	0.00109957	0.00800751
ENSG00000183722	LHFP	43.8556	35.5886	36.05	59.927	70.5332	54.2391	ENSG00000183722	0.64125	0.00111235	0.00806722
ENSG00000161551	ZNF577	3.19912	3.06416	3.15032	6.86091	5.04183	3.6811	ENSG00000161551	1.2718	0.00111165	0.00806722
ENSG00000170854	MINA	41.6673	39.6871	34.3277	23.1625	22.8448	24.4165	ENSG00000170854	-0.614788	0.00111386	0.00807381
ENSG00000213694	S1PR3	4.10634	5.61713	10.9201	20.0454	23.046	15.0692	ENSG00000213694	1.3748	0.00112002	0.00810332
ENSG00000141298	SSH2	14.7099	22.5126	16.2393	20.8484	24.5123	19.5577	ENSG00000141298	1.12015	0.00112614	0.00814001
ENSG00000068305	MEF2A	21.4287	23.3976	34.6271	21.4026	17.759	20.9439	ENSG00000068305	-0.916119	0.00113219	0.00817551
ENSG00000126461	SCAF1	29.9227	26.5468	23.4244	10.0848	11.9345	6.12855	ENSG00000126461	-1.81178	0.00114353	0.00824246
ENSG00000148834	GSTO1	94.5982	80.5201	56.9359	154.69	133.264	115.992	ENSG00000148834	0.685783	0.00115334	0.00829423
ENSG00000085998	POMGNT1	23.1355	20.3921	51.1183	12.9739	13.9974	11.0194	ENSG00000085998	-1.42281	0.00116607	0.00837113
ENSG00000158296	SLC13A3	0.331518	0.241742	0.118564	0.733634	1.70131	1.30394	ENSG00000158296	2.5317	0.00116679	0.00837158
ENSG00000198648	STK39	5.32476	5.33461	17.8581	1.88991	1.95826	2.23675	ENSG00000198648	-1.89645	0.00121833	0.00868529
ENSG00000163166	IWS1	20.0374	18.5944	20.0033	30.7598	35.6685	34.9727	ENSG00000163166	0.649437	0.00122741	0.00873798
ENSG00000140545	MFGE8	39.8941	2.98891	30.4258	0.559149	99.5167	6.43886	ENSG00000140545	-1.56055	0.00122915	0.0087464
ENSG00000141627	DYM	36.4322	35.2485	37.9419	18.9533	22.0437	27.724	ENSG00000141627	-0.964622	0.00123044	0.00875157
ENSG00000241962	C2orf15	12.1367	9.79531	10.9967	12.9934	15.1019	16.4939	ENSG00000241962	0.954485	0.00123523	0.0087722
ENSG00000153485	TMEM251	18.5992	20.5055	10.7976	40.0355	33.6112	40.341	ENSG00000153485	1.07734	0.00127843	0.00903087
ENSG00000215421	ZNF407	2.84192	4.8024	1.69894	5.07912	6.14055	4.71924	ENSG00000215421	0.82362	0.00128078	0.00903931
ENSG00000179431	FJX1	13.9419	9.67506	4.03592	24.5365	26.8984	19.0922	ENSG00000179431	1.2073	0.00128562	0.00906109
ENSG00000178996	SNX18	9.32851	10.5585	11.2118	6.83136	6.52821	5.89957	ENSG00000178996	-0.735717	0.00135218	0.0094339
ENSG00000142599	RERE	78.5776	26.8994	45.9857	40.1627	55.5609	57.6751	ENSG00000142599	-1.17801	0.00138764	0.00964035
ENSG00000176225	RTTN	3.71053	5.747	2.98582	8.72142	7.83163	6.78542	ENSG00000176225	0.799727	0.00139049	0.00965577
ENSG00000177830	CHID1	63.16	51.7806	69.9354	45.3832	40.9007	36.493	ENSG00000177830	-0.815903	0.00139383	0.00967469
ENSG00000065485	PDIA5	60.066	54.0102	133.447	44.9607	27.4641	31.4218	ENSG00000065485	-1.38099	0.00139466	0.00967614
ENSG00000160685	ZBTB7B	16.8384	12.5337	10.0155	10.4492	6.51497	5.22793	ENSG00000160685	-0.883197	0.00140258	0.0097137
ENSG00000128512	DOCK4	2.64947	5.49167	1.621	4.74056	5.29867	6.10062	ENSG00000128512	0.930743	0.00142255	0.00983016
ENSG00000125046	SSUH2	2.52183	2.95432	0.657543	0.39533	0.604412	0.565458	ENSG00000125046	-2.27535	0.00142735	0.00985017
ENSG00000187024	PTRH1	1.45963	1.27775	3.54746	1.56646	1.56057	0.239376	ENSG00000187024	-1.57539	0.00143139	0.00986928
ENSG00000157064	NMNAT2	5.57286	9.63072	3.43458	1.90836	2.5372	3.79674	ENSG00000157064	-1.13754	0.00144146	0.00992112
ENSG00000106415	GLCCI1	5.02066	6.25439	5.48901	9.22981	11.7904	18.2827	ENSG00000106415	0.840725	0.00146204	0.0100228
ENSG00000144366	GULP1	17.2054	28.7071	37.3449	12.4635	14.6631	15.242	ENSG00000144366	-1.1814	0.00146966	0.0100662
ENSG00000012232	EXTL3	9.45542	9.63327	13.7505	16.6105	19.5235	16.4325	ENSG00000012232	0.717649	0.00147669	0.0101055
ENSG00000127603	MACF1	42.1278	56.1026	37.8396	41.9979	57.4347	46.1049	ENSG00000127603	0.624137	0.00149342	0.0101841
ENSG00000027001	MIPEP	5.59843	6.51415	2.83443	8.42954	10.2289	10.071	ENSG00000027001	1.05091	0.00152671	0.0103747
ENSG00000145431	PDGFC	13.9589	13.1644	50.5726	9.44764	8.14224	7.66716	ENSG00000145431	-1.71829	0.00152648	0.0103747
ENSG00000174989	FBXW8	4.99245	4.4087	7.26599	1.6318	2.43422	2.33225	ENSG00000174989	-1.18721	0.00154018	0.0104571
ENSG00000198121	LPAR1	9.54816	9.68332	12.594	4.34722	5.42917	5.44402	ENSG00000198121	-0.978874	0.00154092	0.0104576
ENSG00000176597	B3GNT5	26.8962	25.5233	17.6221	16.1169	15.8295	14.5093	ENSG00000176597	-0.554638	0.00157815	0.0106683
ENSG00000010818	HIVEP2	5.94984	5.20336	9.28192	43.6574	48.7336	25.0158	ENSG00000010818	1.13774	0.00159662	0.0107604
ENSG00000102218	RP2	18.9966	20.8063	4.97628	43.8081	44.1793	38.6004	ENSG00000102218	1.38425	0.00159913	0.0107717
ENSG00000205683	DPF3	2.44989	2.93233	2.3788	4.37615	4.25773	4.43457	ENSG00000205683	1.03122	0.00162853	0.0109433
ENSG00000083896	YTHDC1	43.0617	45.2988	29.91	57.5175	59.1153	62.9566	ENSG00000083896	0.661601	0.00162868	0.0109433
ENSG00000196498	NCOR2	29.3678	24.34	46.2608	25.5095	18.7774	8.85685	ENSG00000196498	-1.47737	0.00162995	0.0109471
ENSG00000151240	DIP2C	3.69291	4.26743	8.15962	2.18147	2.96041	2.12016	ENSG00000151240	-1.26555	0.00166108	0.0111417
ENSG00000056097	ZFR	37.625	43.3724	32.7462	53.7063	59.2868	57.2387	ENSG00000056097	0.58295	0.00167522	0.0112124
ENSG00000118263	KLF7	10.7566	12.331	13.6273	26.1602	36.5028	25.1341	ENSG00000118263	0.870875	0.00168306	0.0112503
ENSG00000139697	SBNO1	21.3005	29.1846	13.0109	45.9786	56.0642	50.5378	ENSG00000139697	1.06098	0.00168473	0.0112566
ENSG00000116560	SFPQ	149.296	184.95	136.159	226.803	233.896	241.135	ENSG00000116560	0.481508	0.00170111	0.0113466
ENSG00000106609	TMEM248	51.4205	50.9731	70.7435	55.858	64.1701	66.9509	ENSG00000106609	-0.561286	0.0017239	0.0114641
ENSG00000204442	FAM155A	7.18876	7.50466	3.71971	3.07568	3.57826	3.17959	ENSG00000204442	-1.04939	0.00173353	0.0115183
ENSG00000187514	PTMA	851.11	683.592	303.007	1311.53	1218.61	1285.63	ENSG00000187514	0.980485	0.00174871	0.0115895
ENSG00000063241	ISOC2	73.1553	52.1839	46.3562	35.8058	25.6507	19.3257	ENSG00000063241	-1.01789	0.00177125	0.011694
ENSG00000176788	BASP1	111	103.644	71.923	195.951	151.63	142.918	ENSG00000176788	0.705348	0.00178445	0.0117567
ENSG00000185658	BRWD1	7.6702	9.89143	10.1637	8.95917	10.6177	9.39302	ENSG00000185658	0.828185	0.00181184	0.0119215
ENSG00000112972	HMGCS1	42.9974	41.3686	109.766	25.5128	27.0572	28.4612	ENSG00000112972	-1.23891	0.0018295	0.0120224
ENSG00000159267	HLCS	8.24963	11.2356	9.20145	4.38147	4.90839	4.6134	ENSG00000159267	-0.927274	0.00189063	0.012351
ENSG00000122877	EGR2	1.71493	1.18246	0.971898	0.440532	0.297405	0.180665	ENSG00000122877	-1.76677	0.0018918	0.0123535
ENSG00000197081	IGF2R	65.0135	68.8044	43.4484	38.7489	46.1545	42.7086	ENSG00000197081	-0.677482	0.00189402	0.0123628
ENSG00000121440	PDZRN3	6.02753	8.44251	6.80019	5.70716	4.43811	6.12539	ENSG00000121440	-0.963876	0.00190454	0.0124107
ENSG00000165802	NSMF	25.6029	23.9399	17.0298	14.4771	14.2838	13.244	ENSG00000165802	-0.772844	0.00190896	0.012429
ENSG00000130522	JUND	9.2691	10.8917	55.7508	8.40707	2.76489	2.39755	ENSG00000130522	-1.92977	0.0019317	0.0125403
ENSG00000078246	TULP3	24.1251	22.7111	18.2767	13.5472	13.8117	15.483	ENSG00000078246	-0.735849	0.0019539	0.0126514
ENSG00000176124	DLEU1	17.7972	0	21.6824	0	16.3924	0	ENSG00000176124	0.979514	0.0019549	0.0126514
ENSG00000035403	VCL	98.1126	107.915	97.9717	144.536	167.371	152.775	ENSG00000035403	0.556239	0.00198483	0.0128263
ENSG00000156860	FBRS	23.4764	22.0453	27.3111	21.4717	19.6944	12.7642	ENSG00000156860	-1.2621	0.00202141	0.013014
ENSG00000100348	TXN2	102.697	79.0609	53.6015	49.0187	43.7334	49.5859	ENSG00000100348	-0.836243	0.00206755	0.0132452
ENSG00000075399	VPS9D1	1.088	15.6194	4.92473	18.093	0.810701	0.684797	ENSG00000075399	-1.68174	0.00207237	0.0132598
ENSG00000184226	PCDH9	3.35271	4.05939	1.62458	6.64365	7.29011	7.19669	ENSG00000184226	1.06053	0.00207933	0.0132836
ENSG00000155506	LARP1	83.7365	85.8257	55.3715	98.0731	131.355	123.424	ENSG00000155506	0.674383	0.00208502	0.0133111
ENSG00000183840	GPR39	2.18079	1.97144	2.10552	0.93733	0.903613	0.80109	ENSG00000183840	-1.14333	0.00212243	0.0135244
ENSG00000119684	MLH3	5.52005	6.59374	4.89677	10.4839	8.07879	8.28489	ENSG00000119684	0.818921	0.00215429	0.0136937
ENSG00000183111	ARHGEF37	0.818635	0.719201	2.43116	1.26368	0.235973	0.514673	ENSG00000183111	-1.93964	0.00217312	0.0137856
ENSG00000148143	ZNF462	4.36769	5.65417	2.40331	10.7054	18.8294	11.0832	ENSG00000148143	1.07015	0.00217317	0.0137856
ENSG00000103275	UBE2I	49.3442	40.8853	45.7868	78.6756	65.6764	73.0312	ENSG00000103275	0.542886	0.00219689	0.0139134
ENSG00000204227	RING1	17.0335	15.9324	36.6866	10.6938	8.35159	8.16582	ENSG00000204227	-1.32177	0.00219792	0.0139142
ENSG00000058262	SEC61A1	259.046	250.372	522.183	157.31	164.818	147.082	ENSG00000058262	-1.133	0.00221636	0.0140081
ENSG00000145022	TCTA	57.6697	51.0148	35.2172	26.6227	24.4663	29.6406	ENSG00000145022	-0.753023	0.00222866	0.0140802
ENSG00000095139	ARCN1	101.402	105.645	94.7084	72.2244	69.7897	76.2818	ENSG00000095139	-0.497798	0.00225545	0.0142205
ENSG00000148481	FAM188A	12.8626	12.5092	11.8311	20.4954	19.5257	17.3103	ENSG00000148481	0.6668	0.00231021	0.0144952
ENSG00000159685	CHCHD6	32.4653	24.5922	33.2671	17.2654	20.0494	14.0667	ENSG00000159685	-1.18173	0.00230864	0.0144952
ENSG00000119771	KLHL29	0.636198	0.514257	1.95331	0.37991	0.37749	0.37722	ENSG00000119771	-1.94745	0.00234065	0.0146449
ENSG00000198954	KIAA1279	32.5365	36.2826	26.1198	19.5463	18.3298	23.2079	ENSG00000198954	-0.643285	0.00235492	0.0147282
ENSG00000149289	ZC3H12C	1.26438	2.16664	4.29976	5.68962	5.84903	4.7141	ENSG00000149289	1.20262	0.00235672	0.0147335
ENSG00000076604	TRAF4	34.3065	30.8927	16.9774	53.0969	51.2951	37.7964	ENSG00000076604	0.798329	0.00237063	0.0148145
ENSG00000104365	IKBKB	38.2293	62.7822	14.4698	58.8478	63.4871	50.9268	ENSG00000104365	0.742001	0.00237805	0.0148549
ENSG00000168487	BMP1	26.9853	21.5104	86.9714	15.9376	15.472	12.4286	ENSG00000168487	-1.62544	0.00241411	0.0150248
ENSG00000126249	PDCD2L	3.28274	2.19539	2.18864	8.55879	8.52125	10.1856	ENSG00000126249	1.48015	0.00242221	0.0150572
ENSG00000035862	TIMP2	84.8875	86.2382	90.543	129.622	122.2	130.55	ENSG00000035862	0.513329	0.00243419	0.015113
ENSG00000158092	NCK1	62.3944	58.0372	33.4736	34.7436	33.1958	41.9089	ENSG00000158092	-0.656765	0.00244674	0.0151803
ENSG00000082438	COBLL1	3.93867	8.21599	16.369	2.0283	2.83848	2.25667	ENSG00000082438	-1.61252	0.00246918	0.0152951
ENSG00000197102	DYNC1H1	80.0304	103.272	41.9733	171.334	221.641	167.87	ENSG00000197102	1.05634	0.00252969	0.0156404
ENSG00000181690	PLAG1	5.03606	3.71257	4.64093	2.78359	2.03266	2.2005	ENSG00000181690	-1.02873	0.0025773	0.01587
ENSG00000171792	RHNO1	24.4434	23.0644	9.91073	8.09227	10.3414	11.909	ENSG00000171792	-1.14498	0.00258726	0.0158999
ENSG00000132153	DHX30	34.679	31.0125	30.8845	54.6621	53.1515	38.0597	ENSG00000132153	0.585088	0.00263056	0.0161271
ENSG00000108559	NUP88	43.2584	44.9648	32.223	58.7915	48.0338	55.5434	ENSG00000108559	0.540928	0.00263967	0.0161709
ENSG00000113108	APBB3	55.8949	49.1936	19.997	23.4674	24.8816	19.2729	ENSG00000113108	-1.03439	0.00267884	0.0163464
ENSG00000114395	CYB561D2	81.4894	59.9839	24.3097	28.6397	18.217	17.2905	ENSG00000114395	-0.984893	0.00268401	0.0163715
ENSG00000151789	ZNF385D	3.73658	3.19789	3.5354	2.8419	2.13371	1.1473	ENSG00000151789	-1.81771	0.00268772	0.0163877
ENSG00000143355	LHX9	0.467054	0.543593	1.45029	0.0867119	0.0275839	0.0381031	ENSG00000143355	-2.34642	0.00269892	0.0164496
ENSG00000167771	RCOR2	0.555618	0.584941	1.49529	0.506177	0.32655	0.312002	ENSG00000167771	-2.17608	0.00274794	0.0166905
ENSG00000124523	SIRT5	5.05634	3.72505	4.66269	4.36439	3.14691	2.58376	ENSG00000124523	-0.953889	0.00276199	0.0167617
ENSG00000187164	KIAA1598	10.3712	11.2532	11.7191	5.46848	7.84941	7.02023	ENSG00000187164	-0.731878	0.00277815	0.0168531
ENSG00000197565	COL4A6	1.13447	1.82072	0.223091	3.39221	4.3199	4.1661	ENSG00000197565	1.81253	0.00279483	0.0169345
ENSG00000172728	FUT10	8.43839	7.01217	3.16754	17.4592	16.6874	14.6845	ENSG00000172728	0.954896	0.00279642	0.0169375
ENSG00000120616	EPC1	12.4239	11.952	9.62533	16.1257	17.2129	19.0076	ENSG00000120616	0.694906	0.00280111	0.0169578
ENSG00000104131	EIF3J	62.753	62.1378	56.6321	85.4902	87.296	95.0052	ENSG00000104131	0.476662	0.00280195	0.0169578
ENSG00000140526	ABHD2	11.999	15.0439	28.6639	8.58239	8.51922	12.3301	ENSG00000140526	-1.07046	0.0028133	0.0170199
ENSG00000169047	IRS1	6.88202	6.47788	10.1598	9.21098	7.52559	6.60975	ENSG00000169047	-1.24246	0.00282153	0.0170631
ENSG00000185238	PRMT3	4.03509	3.41435	5.03442	10.3325	7.83017	10.47	ENSG00000185238	0.979151	0.00282906	0.0170895
ENSG00000144583	2004-03-01	5.16019	4.15058	0.928639	10.4623	11.7278	8.59699	ENSG00000144583	1.48519	0.00282919	0.0170895
ENSG00000163923	RPL39L	21.2454	16.2503	8.80208	41.3476	33.8098	35.5639	ENSG00000163923	1.05249	0.00288565	0.01739
ENSG00000136052	SLC41A2	17.0191	10.6156	9.62136	10.998	11.1368	5.98007	ENSG00000136052	-0.89794	0.00288923	0.0174048
ENSG00000107249	GLIS3	23.2853	29.5989	8.39926	10.5345	11.5343	10.1792	ENSG00000107249	-1.18603	0.00289515	0.0174259
ENSG00000182621	PLCB1	12.2251	11.426	36.6234	7.4818	12.3231	8.29025	ENSG00000182621	-1.47428	0.00292987	0.0175341
ENSG00000020256	ZFP64	7.8172	8.63743	9.81147	7.71248	7.35652	7.18521	ENSG00000020256	-0.834052	0.00293117	0.0175352
ENSG00000186174	BCL9L	18.8934	21.5012	29.6925	12.6601	21.284	10.1283	ENSG00000186174	-1.01281	0.0029452	0.0175785
ENSG00000160285	LSS	22.3064	31.8192	40.0864	33.7369	44.3168	34.3287	ENSG00000160285	-1.01583	0.00296782	0.0176796
ENSG00000198513	ATL1	6.40945	3.09868	11.4189	0.400042	0.855538	1.44514	ENSG00000198513	-1.9304	0.00297838	0.017735
ENSG00000104361	NIPAL2	4.2364	5.31188	15.6326	2.88561	3.53521	2.6871	ENSG00000104361	-1.61561	0.00301109	0.0178757
ENSG00000239697	TNFSF12	3.34949	2.87423	20.4191	1.78629	1.73816	1.56365	ENSG00000239697	-2.3416	0.00302403	0.0179395
ENSG00000113719	ERGIC1	76.5159	74.592	99.7951	44.5309	53.5596	51.587	ENSG00000113719	-0.863149	0.0030364	0.0179985
ENSG00000111875	ASF1A	11.2663	10.2157	10.926	20.2771	16.4023	19.3176	ENSG00000111875	0.704692	0.00305169	0.0180696
ENSG00000053900	ANAPC4	13.151	13.0793	10.4602	21.5483	19.7386	20.0088	ENSG00000053900	0.712176	0.00305362	0.018073
ENSG00000074266	EED	17.5615	20.4881	14.0897	34.2657	27.228	25.2431	ENSG00000074266	0.719789	0.00309204	0.0182586
ENSG00000239264	TXNDC5	132.903	106.383	358.608	68.5935	65.9672	60.3819	ENSG00000239264	-1.47793	0.00310368	0.0183065
ENSG00000178104	PDE4DIP	43.0742	43.5966	64.3762	45.1821	48.6143	39.9105	ENSG00000178104	-0.528463	0.00310925	0.0183283
ENSG00000169180	XPO6	76.8518	65.1399	51.4174	98.6924	104.314	100.487	ENSG00000169180	0.476633	0.00311231	0.0183366
ENSG00000075391	RASAL2	8.39257	10.2369	7.26951	10.9294	12.2369	12.258	ENSG00000075391	0.584702	0.00311754	0.0183535
ENSG00000133424	LARGE	3.76622	8.55701	14.2117	2.48239	3.8966	2.88453	ENSG00000133424	-1.69572	0.003124	0.0183846
ENSG00000118518	RNF146	16.5268	19.8279	17.9735	28.8976	29.5941	26.2823	ENSG00000118518	0.652894	0.00312866	0.0184029
ENSG00000214944	ARHGEF28	13.4275	14.6338	7.05096	20.2789	27.8028	26.225	ENSG00000214944	0.999629	0.00313932	0.0184467
ENSG00000041353	RAB27B	24.0461	26.7984	4.88818	59.4964	73.2164	64.2898	ENSG00000041353	1.49873	0.00315276	0.0184908
ENSG00000196363	WDR5	26.8369	23.7283	12.9073	38.3887	37.5283	41.5879	ENSG00000196363	0.822509	0.0032165	0.0187867
ENSG00000128271	ADORA2A	24.7203	20.7741	9.0178	71.8014	84.771	48.2941	ENSG00000128271	1.94324	0.00322861	0.0188503
ENSG00000106701	FSD1L	3.82038	3.32741	1.80908	8.18237	7.51015	5.48521	ENSG00000106701	1.13586	0.00323748	0.0188879
ENSG00000183955	SETD8	70.7396	57.652	37.3765	44.3912	33.8719	46.2765	ENSG00000183955	-0.576439	0.00324251	0.0189015
ENSG00000154127	UBASH3B	32.9022	33.3635	38.4383	34.199	38.353	34.1885	ENSG00000154127	-0.470004	0.00328579	0.0191124
ENSG00000130052	STARD8	1.03642	1.33871	1.10383	0.257265	0.560247	0.255555	ENSG00000130052	-1.63406	0.00329001	0.0191298
ENSG00000120156	TEK	0.185569	0.535836	0.0800038	0.958248	1.51241	1.08538	ENSG00000120156	1.98321	0.00332325	0.0192582
ENSG00000111321	LTBR	17.0271	18.0861	22.4344	34.6198	36.9086	34.7558	ENSG00000111321	0.940117	0.00334162	0.0193348
ENSG00000124788	ATXN1	4.0003	4.30628	27.1246	3.68638	3.39216	5.32649	ENSG00000124788	-1.70193	0.00339041	0.0195527
ENSG00000140416	TPM1	357.682	358.37	687.846	234.073	243.749	266.321	ENSG00000140416	-1.06295	0.00340849	0.0196497
ENSG00000151465	CDC123	103.148	106.976	40.2953	167.461	168.29	189.716	ENSG00000151465	0.936806	0.003447	0.0198447
ENSG00000099622	CIRBP	45.9348	39.9532	56.1043	32.3797	27.3123	31.0555	ENSG00000099622	-0.793754	0.00348514	0.0200395
ENSG00000198952	SMG5	49.6692	52.6852	31.2508	79.4699	95.7618	78.097	ENSG00000198952	0.651642	0.003567	0.0203896
ENSG00000065491	TBC1D22B	10.2218	9.00485	11.617	4.3793	6.35137	5.38344	ENSG00000065491	-0.900395	0.00356617	0.0203896
ENSG00000111252	SH2B3	0.546165	0.698417	2.81924	5.89891	6.67932	5.07144	ENSG00000111252	1.78395	0.00357243	0.0204096
ENSG00000108854	SMURF2	36.667	38.524	12.6354	96.6078	113.936	102.385	ENSG00000108854	1.19611	0.00360449	0.020551
ENSG00000063169	GLTSCR1	6.94627	5.79966	4.07936	2.54593	5.52977	7.06491	ENSG00000063169	-1.44896	0.00360412	0.020551
ENSG00000132507	EIF5A	595.366	596.614	416.237	807.971	760.469	707.403	ENSG00000132507	0.392525	0.00366983	0.0208623
ENSG00000147202	DIAPH2	6.62681	10.0527	2.40354	19.1966	25.041	22.2203	ENSG00000147202	1.38251	0.00367376	0.0208694
ENSG00000173120	KDM2A	40.113	30.5679	23.4877	47.1203	50.9594	59.1255	ENSG00000173120	0.587726	0.00370864	0.0210292
ENSG00000154133	ROBO4	0.509672	0.947925	0.353796	3.87072	2.15649	1.08605	ENSG00000154133	1.78675	0.00371248	0.0210356
ENSG00000082258	CCNT2	8.11687	11.0009	9.83578	6.30093	6.6002	7.67828	ENSG00000082258	-0.665421	0.00371231	0.0210356
ENSG00000100647	KIAA0247	11.5306	13.1442	5.63159	6.18553	5.73541	5.08195	ENSG00000100647	-0.794642	0.00371894	0.0210645
ENSG00000078808	SDF4	170.4	152.314	227.605	139.336	100.876	98.0805	ENSG00000078808	-0.692806	0.0037596	0.0212536
ENSG00000153767	GTF2E1	12.9738	12.9075	10.9179	6.38118	7.25521	10.4886	ENSG00000153767	-0.638683	0.00376053	0.0212536
ENSG00000137177	KIF13A	19.7385	28.1621	32.0094	18.1791	16.7023	17.6648	ENSG00000137177	-0.883069	0.00377155	0.0212883
ENSG00000173821	RNF213	8.28029	13.2593	10.2894	10.5057	24.9226	23.2026	ENSG00000173821	0.82682	0.00380243	0.0214204
ENSG00000198682	PAPSS2	29.1874	40.4749	33.0974	16.0394	18.7765	29.1587	ENSG00000198682	-0.712438	0.00383073	0.0215485
ENSG00000182446	NPLOC4	67.7629	44.209	32.5898	31.206	35.893	35.723	ENSG00000182446	-0.490218	0.00385946	0.0216788
ENSG00000036257	CUL3	33.2917	38.8364	24.0908	52.4909	54.8744	57.9049	ENSG00000036257	0.626716	0.00385816	0.0216788
ENSG00000174327	SLC16A13	1.59125	1.24021	0.541191	2.61758	3.35183	2.05771	ENSG00000174327	1.5326	0.00387611	0.0217487
ENSG00000156463	SH3RF2	5.21565	6.21465	6.9071	5.813	6.9805	5.55729	ENSG00000156463	-1.03654	0.00388669	0.0217731
ENSG00000117868	ESYT2	73.5783	80.815	33.0841	33.4908	32.3605	33.1441	ENSG00000117868	-1.12437	0.00391206	0.021903
ENSG00000108175	ZMIZ1	21.6671	30.8884	34.7287	17.5074	23.2548	20.1682	ENSG00000108175	-1.0736	0.00391637	0.0219193
ENSG00000116285	ERRFI1	115.841	117.381	63.6403	165.92	179.455	189.927	ENSG00000116285	0.782579	0.00394493	0.0220473
ENSG00000026025	VIM	745.308	815.344	1617.36	2559.09	2663.86	2327.6	ENSG00000026025	1.09985	0.00396502	0.0221517
ENSG00000148180	GSN	42.2219	31.3064	28.3838	75.2835	67.9967	46.5413	ENSG00000148180	0.804768	0.00405515	0.0225903
ENSG00000152284	TCF7L1	1.58882	1.26124	5.86543	0.65442	0.610931	0.474246	ENSG00000152284	-1.89593	0.00405964	0.0225991
ENSG00000159086	PAXBP1	21.3153	24.3092	10.5585	48.3385	41.1683	44.1479	ENSG00000159086	0.924065	0.0041072	0.022823
ENSG00000131558	EXOC4	43.1774	0	48.3116	0	15.6476	0	ENSG00000131558	0.552536	0.00414031	0.0229659
ENSG00000140548	ZNF710	3.35081	1.17509	2.48409	1.31181	0.425147	0.731007	ENSG00000140548	-1.3618	0.0041724	0.0231109
ENSG00000138050	THUMPD2	2.14321	3.25543	3.42683	7.25248	8.25557	42.3189	ENSG00000138050	1.03583	0.00419263	0.0231982
ENSG00000082074	FYB	0.0295761	0	0.17353	0.333007	0.56374	0.548875	ENSG00000082074	2.31476	0.00419707	0.0232145
ENSG00000075151	EIF4G3	22.4893	27.1031	25.8135	44.5047	52.3299	51.8285	ENSG00000075151	0.790189	0.00421341	0.0232883
ENSG00000213760	ATP6V1G2	5.37042	3.84222	3.87922	3.17967	1.09713	1.09861	ENSG00000213760	-1.42531	0.00424063	0.0234221
ENSG00000178966	RMI1	12.7997	14.5592	4.47456	26.8885	24.5999	25.6255	ENSG00000178966	1.22149	0.00428745	0.0236136
ENSG00000105993	DNAJB6	167.266	141.822	93.3042	212.5	181.351	171.989	ENSG00000105993	0.591314	0.00434743	0.0238595
ENSG00000149177	PTPRJ	11.4404	13.4672	16.9635	23.3152	27.1512	25.2808	ENSG00000149177	0.873	0.00439472	0.0240869
ENSG00000078369	GNB1	140.37	132.701	107.185	205.478	226.35	233.32	ENSG00000078369	0.524564	0.00439979	0.0240905
ENSG00000172986	GXYLT2	18.7374	28.4064	14.7959	14.7088	10.9635	12.6363	ENSG00000172986	-0.811018	0.00441398	0.024148
ENSG00000003987	MTMR7	1.00038	1.44684	0.81436	3.85095	2.36732	1.74178	ENSG00000003987	1.20162	0.00445672	0.0243429
ENSG00000059758	CDK17	18.9268	19.7456	14.4345	9.20769	8.53426	12.4601	ENSG00000059758	-0.671929	0.0044609	0.0243447
ENSG00000112182	BACH2	2.81976	2.00009	0.631652	0.0956277	1.17424	3.57725	ENSG00000112182	-1.56155	0.00454475	0.0247415
ENSG00000095564	BTAF1	25.6948	27.3997	7.8038	45.9224	45.6207	47.4622	ENSG00000095564	1.13113	0.00457514	0.0248895
ENSG00000164930	FZD6	42.0206	43.317	132.227	25.1076	27.1179	27.2541	ENSG00000164930	-1.37801	0.00466431	0.0252862
ENSG00000197162	ZNF785	2.63676	2.79065	3.82876	1.50544	1.41277	1.26885	ENSG00000197162	-1.26067	0.00471907	0.0255385
ENSG00000087095	NLK	25.5153	29.9949	7.38695	8.38008	7.9877	8.38703	ENSG00000087095	-1.28052	0.00476226	0.0257265
ENSG00000184640	2009-09-01	63.0533	64.7421	84.6562	44.1418	52.0082	51.1362	ENSG00000184640	-0.839639	0.00479082	0.025819
ENSG00000137210	TMEM14B	120.4	101.867	88.6118	166.447	156.579	158.663	ENSG00000137210	0.527595	0.00480739	0.0258787
ENSG00000144218	AFF3	3.58765	4.87798	10.7367	2.58809	4.44359	3.82159	ENSG00000144218	-1.24042	0.00486966	0.0261507
ENSG00000187676	B3GALTL	3.56375	4.40701	4.79073	6.5139	6.37816	8.36212	ENSG00000187676	0.784452	0.0048798	0.0261805
ENSG00000197771	MCMBP	38.9904	40.5393	23.807	54.1229	57.6845	60.8381	ENSG00000197771	0.675434	0.00489951	0.0262361
ENSG00000101187	SLCO4A1	21.8216	18.5763	1.43132	73.7054	53.3806	41.2952	ENSG00000101187	1.66681	0.00490647	0.0262602
ENSG00000243978	RGAG1	1.90562	0.767278	0.249695	1.70016	4.86938	2.37364	ENSG00000243978	1.49861	0.00492344	0.0263329
ENSG00000151474	FRMD4A	9.28903	9.73487	28.5107	4.61839	5.96517	6.49856	ENSG00000151474	-1.32722	0.0049542	0.0264519
ENSG00000053254	FOXN3	26.6172	39.758	17.8345	19.5112	29.495	32.1601	ENSG00000053254	-0.597737	0.00507503	0.0269306
ENSG00000112964	GHR	0.321952	0.413263	1.18046	0.121664	0	0.0323172	ENSG00000112964	-2.28513	0.00512686	0.0271592
ENSG00000174564	IL20RB	0.667392	1.0589	0.518193	3.72789	3.7163	2.93945	ENSG00000174564	1.69688	0.00512952	0.0271641
ENSG00000137941	TTLL7	9.25938	10.166	11.0988	7.13181	7.32366	7.5681	ENSG00000137941	-0.838285	0.00513644	0.0271915
ENSG00000122870	BICC1	18.225	26.7059	17.5616	32.6307	39.4472	33.4934	ENSG00000122870	0.699038	0.00515916	0.0272677
ENSG00000101596	SMCHD1	16.1179	22.3133	13.6069	28.1311	29.3406	31.6534	ENSG00000101596	0.708771	0.00515961	0.0272677
ENSG00000144724	PTPRG	42.7935	56.2474	42.9138	30.2084	33.5467	33.2923	ENSG00000144724	-0.624429	0.00517776	0.0273544
ENSG00000074590	NUAK1	3.28717	3.66139	8.62059	1.60326	2.67482	1.99568	ENSG00000074590	-1.36099	0.00521483	0.0275128
ENSG00000168734	PKIG	49.1414	37.4866	66.2884	40.6576	52.636	30.0828	ENSG00000168734	-1.25054	0.00539037	0.0282502
ENSG00000164134	NAA15	32.8719	48.3747	13.5281	73.2992	85.6606	72.2865	ENSG00000164134	1.05877	0.00540108	0.0282938
ENSG00000143418	CERS2	141.317	153.951	84.316	222.274	217.112	239.924	ENSG00000143418	0.584358	0.00543922	0.0283979
ENSG00000127663	KDM4B	6.89856	4.80376	8.82128	5.44721	3.11018	2.76423	ENSG00000127663	-1.06202	0.00545122	0.0284415
ENSG00000072210	ALDH3A2	26.5494	27.5107	32.4871	44.2761	40.5344	47.2033	ENSG00000072210	0.487818	0.00550845	0.0287127
ENSG00000168297	PXK	17.1934	19.5466	61.9194	11.4026	13.2138	12.8292	ENSG00000168297	-1.46504	0.00560925	0.0290806
ENSG00000139668	WDFY2	12.2859	8.73512	6.88008	22.7915	20.1444	20.6531	ENSG00000139668	0.721702	0.00581015	0.0299417
ENSG00000145901	TNIP1	53.0947	43.0974	48.8905	73.7886	81.4609	67.4579	ENSG00000145901	0.534692	0.00581783	0.0299522
ENSG00000116353	MECR	41.0353	40.6619	20.1001	21.1359	23.303	21.0391	ENSG00000116353	-0.765992	0.00583347	0.0300228
ENSG00000164180	TMEM161B	14.7908	16.877	8.54656	28.5144	24.8806	23.9068	ENSG00000164180	0.814082	0.00587993	0.0302119
ENSG00000112245	PTP4A1	56.9919	67.4692	33.8295	85.2907	86.7109	90.0522	ENSG00000112245	0.739762	0.0058954	0.0302514
ENSG00000101230	ISM1	2.00794	2.93979	12.5223	1.84245	1.24466	0.955761	ENSG00000101230	-1.81774	0.00600778	0.030646
ENSG00000111371	SLC38A1	41.3624	52.9331	61.6122	40.4417	46.0365	45.1491	ENSG00000111371	-0.683999	0.00601658	0.0306712
ENSG00000164056	SPRY1	5.97134	4.34926	4.07146	8.75717	8.44662	11.2865	ENSG00000164056	0.961391	0.00601667	0.0306712
ENSG00000138081	FBXO11	20.7504	22.5026	23.3239	29.2008	30.4166	32.7437	ENSG00000138081	0.554046	0.00601883	0.0306721
ENSG00000099326	MZF1	4.03496	5.21713	4.67122	4.0885	3.30897	2.39833	ENSG00000099326	-0.865111	0.00615834	0.0312268
ENSG00000163605	PPP4R2	61.9346	69.2158	46.3761	103.513	115.237	121.799	ENSG00000163605	0.633046	0.00617116	0.031264
ENSG00000168874	ATOH8	5.25042	7.41267	12.7186	4.20214	2.89254	2.91908	ENSG00000168874	-1.49005	0.00617552	0.0312759
ENSG00000170390	DCLK2	6.12357	5.07948	6.32428	12.4649	17.4079	17.8763	ENSG00000170390	0.955897	0.00623829	0.0315424
ENSG00000052841	TTC17	27.2327	25.1354	39.5165	15.9262	18.1103	18.3893	ENSG00000052841	-0.902447	0.0063485	0.0320164
ENSG00000169871	TRIM56	8.43207	14.1835	7.53069	8.33298	6.97228	4.55434	ENSG00000169871	-0.920512	0.00643474	0.032409
ENSG00000002834	LASP1	58.0065	56.4903	55.3044	80.1076	97.5597	74.1562	ENSG00000002834	0.520231	0.0064737	0.0325633
ENSG00000173706	HEG1	70.9163	81.6459	177.12	55.9408	61.6402	51.9216	ENSG00000173706	-1.1095	0.00652419	0.0327643
ENSG00000160710	ADAR	67.158	72.3887	42.9197	99.5762	126.3	112.111	ENSG00000160710	0.603685	0.006527	0.0327678
ENSG00000020577	SAMD4A	21.9873	22.6272	15.5511	33.7976	35.7484	31.2637	ENSG00000020577	0.608069	0.00652955	0.03277
ENSG00000156299	TIAM1	6.36438	8.44099	3.89151	10.4951	15.6001	10.97	ENSG00000156299	0.889304	0.00656102	0.0329067
ENSG00000170310	STX8	93.4199	79.637	45.5294	132.083	193.782	220.807	ENSG00000170310	0.669023	0.00668599	0.0334257
ENSG00000125746	EML2	11.1726	3.31332	15.8538	3.22023	2.20139	2.69271	ENSG00000125746	-1.89975	0.0067934	0.0338932
ENSG00000153558	FBXL2	5.94124	6.98605	8.44155	3.80442	7.32723	5.5948	ENSG00000153558	-0.935554	0.00680612	0.0339063
ENSG00000168724	DNAJC21	52.9135	62.6468	50.0901	44.1303	47.8777	47.7682	ENSG00000168724	-0.56346	0.00683	0.0339708
ENSG00000158856	DMTN	8.71639	7.33507	1.95622	2.51146	1.73462	1.79734	ENSG00000158856	-1.31413	0.00684595	0.0340046
ENSG00000072736	NFATC3	11.2693	13.2277	9.58456	6.83321	6.51015	6.93194	ENSG00000072736	-0.677734	0.00690696	0.0342441
ENSG00000156976	EIF4A2	137.106	135.85	218.93	310.038	280.852	344.406	ENSG00000156976	0.814848	0.00690479	0.0342441
ENSG00000106799	TGFBR1	19.2293	26.1217	9.39743	45.7655	49.3806	47.9719	ENSG00000106799	1.11395	0.0069111	0.0342537
ENSG00000003402	CFLAR	12.6482	13.2345	21.9236	25.7412	26.9166	24.8625	ENSG00000003402	0.722228	0.00707595	0.0349149
ENSG00000182175	RGMA	0.857458	1.11362	0.059459	0.0849899	0.0449658	0.0219841	ENSG00000182175	-2.23063	0.0070869	0.0349246
ENSG00000095787	WAC	115.458	128.235	55.496	160.477	178.344	203.914	ENSG00000095787	0.757328	0.00709245	0.0349351
ENSG00000129116	PALLD	37.5092	46.9858	77.4235	27.6244	28.5605	39.3304	ENSG00000129116	-1.06217	0.00726825	0.0356713
ENSG00000154654	NCAM2	10.0804	11.3371	0.986931	2.45828	3.94437	2.37293	ENSG00000154654	-1.71023	0.00727647	0.0357004
ENSG00000136868	SLC31A1	71.2031	69.5735	23.7304	24.6476	28.0814	28.1785	ENSG00000136868	-1.1225	0.00731453	0.0358426
ENSG00000173039	RELA	38.5936	31.0767	25.6528	59.4642	74.6748	40.1975	ENSG00000173039	0.681884	0.00737683	0.0360621
ENSG00000107104	KANK1	5.91444	6.13975	7.66708	11.5552	11.9481	14.9469	ENSG00000107104	0.774066	0.00739225	0.0361089
ENSG00000184402	SS18L1	32.3191	35.606	10.386	11.3705	9.62712	9.22454	ENSG00000184402	-1.20657	0.0074138	0.0361574
ENSG00000179886	TIGD5	2.61823	2.5429	6.0828	0.606558	1.12286	0.40054	ENSG00000179886	-1.68828	0.00741311	0.0361574
ENSG00000001631	KRIT1	29.6936	29.3185	18.657	18.3087	15.3539	16.7328	ENSG00000001631	-0.677277	0.00748784	0.0364385
ENSG00000132510	KDM6B	28.8173	5.58154	6.31245	37.1698	20.2033	18.3333	ENSG00000132510	-0.834417	0.00749921	0.0364697
ENSG00000077684	PHF17	17.9431	21.1451	11.7259	23.2203	30.8282	24.8526	ENSG00000077684	0.666538	0.00751067	0.0365039
ENSG00000172197	MBOAT1	6.80647	9.32112	3.72367	11.0818	12.2034	12.6295	ENSG00000172197	1.0067	0.00769789	0.0372529
ENSG00000183309	ZNF623	9.70936	9.93181	7.92078	12.5007	14.6363	13.731	ENSG00000183309	0.520112	0.0077123	0.0372973
ENSG00000117450	PRDX1	668.338	569.572	327.301	843.184	821.46	990.704	ENSG00000117450	0.657587	0.0077926	0.0376271
ENSG00000254122	PCDHGB7	2.44095	2.52433	5.70454	1.04739	1.07006	0.951176	ENSG00000254122	-1.41535	0.00780116	0.0376568
ENSG00000156232	WHAMM	6.16659	4.80972	2.73392	6.56836	6.63746	9.79286	ENSG00000156232	0.762726	0.00783524	0.0377413
ENSG00000082805	ERC1	12.462	16.1715	5.78735	15.565	32.8833	23.684	ENSG00000082805	0.678056	0.00784672	0.0377712
ENSG00000179630	LACC1	4.35822	3.89588	5.00627	7.91492	9.28548	7.57113	ENSG00000179630	0.805403	0.00790194	0.0380128
ENSG00000164880	INTS1	14.4645	12.4678	25.6726	32.3276	8.98396	5.32378	ENSG00000164880	-1.29368	0.00801921	0.0384309
ENSG00000183735	TBK1	28.5513	33.5764	11.3947	45.8512	44.7657	42.9556	ENSG00000183735	0.840643	0.00803354	0.0384679
ENSG00000165219	GAPVD1	19.8747	31.5922	10.5643	32.1587	39.554	35.3424	ENSG00000165219	1.00594	0.00806799	0.0385854
ENSG00000168137	SETD5	119.822	97.2197	67.149	58.1867	104.519	107.142	ENSG00000168137	-0.520351	0.00808208	0.0386171
ENSG00000104660	LEPROTL1	96.103	87.0928	49.9579	82.4726	65.1026	84.8342	ENSG00000104660	-0.880416	0.00812214	0.0387252
ENSG00000107929	LARP4B	21.3009	21.315	7.91088	32.4317	35.3239	30.0751	ENSG00000107929	1.01891	0.00816422	0.0388727
ENSG00000179604	CDC42EP4	12.0735	10.8758	5.55788	17.0861	14.0628	15.1442	ENSG00000179604	0.735196	0.00816556	0.0388727
ENSG00000101473	ACOT8	51.4402	36.3298	27.4288	25.3974	20.9412	19.007	ENSG00000101473	-0.605339	0.00833161	0.039518
ENSG00000197563	PIGN	10.6759	9.28095	22.4503	7.38993	10.161	12.4765	ENSG00000197563	-0.93705	0.00835894	0.0396113
ENSG00000134874	DZIP1	21.2424	23.941	12.863	17.9662	14.0536	15.9367	ENSG00000134874	-0.621555	0.00841153	0.0397845
ENSG00000136891	TEX10	36.5439	40.8589	13.0462	61.2507	63.7121	59.6988	ENSG00000136891	0.987056	0.00851849	0.0401837
ENSG00000111666	CHPT1	16.6684	15.2709	17.3133	9.69217	9.67364	10.9562	ENSG00000111666	-0.726017	0.00854411	0.0402557
ENSG00000159128	IFNGR2	47.8817	44.8952	46.8536	68.5596	73.0162	63.0869	ENSG00000159128	0.488063	0.00858519	0.0403636
ENSG00000173517	PEAK1	6.77181	11.2222	22.3762	10.7966	9.5968	15.4141	ENSG00000173517	-1.19864	0.00861458	0.0404896
ENSG00000173418	NAA20	108.904	96.0199	43.726	153.272	151.293	144.366	ENSG00000173418	0.817138	0.00862205	0.0405002
ENSG00000134250	NOTCH2	15.5692	20.3083	57.4145	10.4664	14.2488	12.8205	ENSG00000134250	-1.29742	0.00864248	0.0405839
ENSG00000171502	COL24A1	0.487879	0.413457	0.0766267	1.53801	0.0419851	0.0417737	ENSG00000171502	-2.08692	0.00876999	0.041071
ENSG00000012061	ERCC1	52.5502	49.4672	74.3783	20.6773	21.3677	20.9044	ENSG00000012061	-0.787982	0.00882472	0.0412941
ENSG00000138131	LOXL4	0.701136	0.720527	0.138471	0	0.108181	0.089649	ENSG00000138131	-2.1094	0.00891563	0.0415941
ENSG00000164236	ANKRD33B	0.909004	1.03788	0.695167	5.61171	3.61724	2.54132	ENSG00000164236	1.60096	0.0089213	0.0416042
ENSG00000131711	MAP1B	11.151	14.8459	45.0867	7.48572	10.269	8.39217	ENSG00000131711	-1.39123	0.00896093	0.041764
ENSG00000106546	AHR	19.8892	30.5084	70.9611	22.572	18.1429	17.656	ENSG00000106546	-1.21335	0.00898343	0.0418437
ENSG00000013583	HEBP1	18.7527	16.1729	10.9648	24.35	30.5857	22.2001	ENSG00000013583	0.718777	0.00902086	0.0419804
ENSG00000084652	TXLNA	43.7601	44.6531	27.4163	62.5432	61.9956	53.0501	ENSG00000084652	0.60488	0.00905938	0.0421344
ENSG00000140443	IGF1R	5.62593	8.12323	10.289	8.19251	8.88461	9.89962	ENSG00000140443	0.538227	0.00908958	0.0422496
ENSG00000198689	SLC9A6	26.2023	31.991	9.39011	46.8513	51.4617	48.7021	ENSG00000198689	1.04601	0.00911423	0.0423135
ENSG00000068308	OTUD5	34.864	35.5899	22.1915	22.6901	17.3164	19.5062	ENSG00000068308	-0.694684	0.00912366	0.042332
ENSG00000153560	UBP1	52.2409	54.1666	46.0163	66.854	72.2495	71.9266	ENSG00000153560	0.369294	0.00913515	0.0423601
ENSG00000158985	CDC42SE2	15.5102	18.0199	15.2808	38.7541	22.9865	21.7423	ENSG00000158985	0.455712	0.00915879	0.0424317
ENSG00000107201	DDX58	1.98306	2.37225	9.27399	15.6096	14.4465	15.9417	ENSG00000107201	1.42807	0.0092588	0.0428185
ENSG00000087301	TXNDC16	3.02801	4.01096	3.2178	5.51023	5.13581	5.58708	ENSG00000087301	0.620417	0.00942135	0.0434668
ENSG00000070081	NUCB2	156.413	147.461	171.838	102.809	94.3121	118.412	ENSG00000070081	-0.677224	0.00945485	0.0435826
ENSG00000131724	IL13RA1	102.779	104.915	32.385	41.1396	37.0741	48.6153	ENSG00000131724	-1.06521	0.00947577	0.0436144
ENSG00000174721	FGFBP3	0.480304	0.375104	1.24946	0.103735	0.081181	0	ENSG00000174721	-2.1187	0.00951348	0.0437232
ENSG00000184005	ST6GALNAC3	9.37843	10.0138	1.82657	4.12494	4.20869	3.50289	ENSG00000184005	-1.29055	0.0096497	0.0442055
ENSG00000124217	MOCS3	4.28014	4.92788	4.21081	2.69817	2.40837	1.95944	ENSG00000124217	-0.926742	0.00971097	0.0444338
ENSG00000135847	ACBD6	57.4503	59.0422	32.8943	88.73	92.0691	86.9936	ENSG00000135847	0.463481	0.0097432	0.044542
ENSG00000185261	KIAA0825	0.821695	0.988939	0.3421	2.57418	2.38367	2.08486	ENSG00000185261	1.31625	0.00977876	0.044652
ENSG00000184178	SCFD2	18.5236	16.4531	7.47875	7.89358	8.41331	6.81733	ENSG00000184178	-0.937515	0.00982633	0.0448298
ENSG00000104324	CPQ	50.2763	32.319	61.7947	22.1811	26.2084	31.8817	ENSG00000104324	-1.14313	0.0098431	0.0448931
ENSG00000080824	HSP90AA1	1271.07	1334.81	204.477	2390.16	2479.39	3057.92	ENSG00000080824	1.34537	0.00988039	0.0450367
ENSG00000065060	UHRF1BP1	4.80274	5.59113	14.627	2.90018	3.74528	3.10846	ENSG00000065060	-1.16726	0.0099189	0.0451593
ENSG00000186472	PCLO	1.67455	2.63585	0.757283	1.7733	0.342209	0.846812	ENSG00000186472	-1.55479	0.00992789	0.0451738
ENSG00000187720	THSD4	1.97897	2.35696	8.30225	1.64028	1.34508	1.19368	ENSG00000187720	-1.3869	0.00997097	0.0453168
ENSG00000198795	ZNF521	3.21421	3.23775	11.8926	2.84177	2.9061	4.06549	ENSG00000198795	-1.39583	0.0100115	0.0454345
ENSG00000159479	MED8	64.5657	56.5525	49.4236	28.0045	33.7111	35.8136	ENSG00000159479	-0.520417	0.0101238	0.0457972
ENSG00000146416	AIG1	74.9463	50.2343	46.2383	37.9462	56.4927	57.6983	ENSG00000146416	-0.910841	0.0101325	0.0458099
ENSG00000101966	XIAP	18.0417	15.8587	8.37856	29.0193	26.303	20.2162	ENSG00000101966	0.750673	0.0101302	0.0458099
ENSG00000171150	SOCS5	12.2814	13.5198	32.121	8.36491	8.81348	8.67244	ENSG00000171150	-1.12882	0.0102399	0.0462146
ENSG00000133818	RRAS2	39.6633	35.5073	54.8196	87.0621	86.161	78.2577	ENSG00000133818	0.814349	0.0102892	0.0464103
ENSG00000157625	TAB3	5.18316	5.79111	3.79755	2.95079	3.1038	2.69605	ENSG00000157625	-0.71921	0.0102938	0.0464175
ENSG00000155970	MICU3	4.50201	10.2378	6.82705	6.25324	7.26977	4.54062	ENSG00000155970	-0.700969	0.010314	0.046447
ENSG00000136261	BZW2	81.0799	86.3184	75.6565	52.9071	53.7543	69.1372	ENSG00000136261	-0.506053	0.0103239	0.0464724
ENSG00000131876	SNRPA1	63.3196	59.4442	35.9397	77.1172	73.9363	76.9648	ENSG00000131876	0.526839	0.0105068	0.0471591
ENSG00000038382	TRIO	44.7339	56.6824	60.1911	81.5932	113.596	79.5656	ENSG00000038382	0.717296	0.0105798	0.0474171
ENSG00000177182	CLVS1	0.0260863	0	0	0	0	0.0467237	ENSG00000177182	-0.646173	0.0107616	0.048012
ENSG00000132821	VSTM2L	3.19756	2.36264	1.9666	1.08721	0.779835	0.731187	ENSG00000132821	-1.31979	0.0108156	0.0482111
ENSG00000119772	DNMT3A	4.84862	4.5359	3.83501	7.44281	8.01031	9.70839	ENSG00000119772	0.783262	0.0108326	0.0482594
ENSG00000157168	NRG1	110.005	120.222	43.2178	178.814	215.797	231.046	ENSG00000157168	0.839582	0.0109069	0.048535
ENSG00000158711	ELK4	4.54227	7.72994	2.74123	7.44406	9.36364	6.82096	ENSG00000158711	0.787024	0.010958	0.0486648
ENSG00000148655	C10orf11	8.60215	9.5273	0.724832	28.5567	18.0437	14.0926	ENSG00000148655	1.4571	0.0112157	0.049594
ENSG00000177045	SIX5	9.91895	7.68033	9.3923	7.64119	7.08141	3.97988	ENSG00000177045	-0.968527	0.011243	0.049675
ENSG00000189403	HMGB1	499.377	418.505	309.358	508.024	503.726	582.496	ENSG00000189403	0.396025	0.0113573	0.0500944
ENSG00000109452	INPP4B	7.60496	7.21343	9.80429	14.7649	18.1736	15.6143	ENSG00000109452	0.672744	0.0113902	0.0501829
ENSG00000072682	P4HA2	70.4501	62.4863	129.277	42.9543	43.8267	59.633	ENSG00000072682	-1.00127	0.0113952	0.0501905
ENSG00000138430	OLA1	75.912	78.4173	53.4162	98.0237	102.518	146.43	ENSG00000138430	0.507976	0.0116143	0.0509389
ENSG00000170889	RPS9	727.262	615.186	655.617	562.093	459.044	335.063	ENSG00000170889	-0.653265	0.0117008	0.0511743
ENSG00000112769	LAMA4	1.62068	1.51241	2.13665	2.03013	1.06925	0.622539	ENSG00000112769	-1.01216	0.0116988	0.0511743
ENSG00000103194	USP10	65.508	69.6239	47.2016	41.8778	50.8586	49.458	ENSG00000103194	-0.496988	0.0118068	0.0515506
ENSG00000175764	TTLL11	7.78991	6.12408	4.47672	4.04081	2.8695	4.24443	ENSG00000175764	-1.0175	0.0118309	0.0516333
ENSG00000163964	PIGX	17.0628	16.0746	26.4215	9.78689	12.7137	11.446	ENSG00000163964	-0.847105	0.0118399	0.0516516
ENSG00000118922	KLF12	6.30596	8.50372	7.28466	7.23323	6.28977	7.14721	ENSG00000118922	-0.797742	0.0118934	0.0517979
ENSG00000047230	CTPS2	2.60048	3.20095	6.48183	1.40219	1.43174	1.98576	ENSG00000047230	-1.18378	0.0120456	0.0522852
ENSG00000198931	APRT	45.3075	29.6307	81.3756	26.443	23.9536	11.1112	ENSG00000198931	-1.3494	0.0120744	0.0523808
ENSG00000204444	APOM	0.189929	1.06004	1.68051	2.15722	2.10518	3.12242	ENSG00000204444	-0.758231	0.0120846	0.0524105
ENSG00000167528	ZNF641	6.57787	3.30753	5.07401	4.60953	2.34788	5.44871	ENSG00000167528	-0.869996	0.012226	0.0528614
ENSG00000171960	PPIH	59.7441	50.7106	32.8475	70.4618	72.4053	83.0589	ENSG00000171960	0.61805	0.0122563	0.0529632
ENSG00000146676	PURB	13.0195	17.8927	16.5461	9.87364	12.0133	9.01276	ENSG00000146676	-0.60557	0.0123609	0.0533411
ENSG00000187824	TMEM220	2.33741	2.02488	1.28193	0.980476	0.875709	1.29404	ENSG00000187824	-1.58536	0.0125088	0.0538299
ENSG00000163683	SMIM14	20.793	17.9234	38.8645	12.1541	12.5712	14.6784	ENSG00000163683	-0.976407	0.0125344	0.0539251
ENSG00000162542	TMCO4	4.91889	3.27219	16.9584	3.96219	2.40042	1.4811	ENSG00000162542	-1.79827	0.01264	0.0542741
ENSG00000108946	PRKAR1A	81.278	78.548	56.3843	105.415	109.734	125.105	ENSG00000108946	0.519985	0.0126506	0.0542898
ENSG00000144674	GOLGA4	45.4582	67.4226	50.819	31.906	43.8976	34.1464	ENSG00000144674	-0.598131	0.0126708	0.0543462
ENSG00000068400	GRIPAP1	19.9644	20.1124	8.78046	28.3164	24.809	21.4915	ENSG00000068400	0.757482	0.0127	0.054415
ENSG00000109586	GALNT7	44.0803	48.4889	62.6423	34.8755	34.0944	40.4057	ENSG00000109586	-0.683637	0.0127904	0.0547688
ENSG00000183098	GPC6	8.61066	9.75763	0.724481	20.6638	20.8065	20.78	ENSG00000183098	1.47146	0.0128585	0.0549844
ENSG00000143545	RAB13	94.7037	81.4849	82.6506	60.5964	64.0589	66.4331	ENSG00000143545	-0.463362	0.0128787	0.0550257
ENSG00000065559	MAP2K4	21.237	19.6643	26.3539	14.4574	18.5653	16.7238	ENSG00000065559	-0.63265	0.0129167	0.0551728
ENSG00000169902	TPST1	14.9258	14.6472	31.9937	13.6452	10.1021	11.9219	ENSG00000169902	-1.1016	0.0129304	0.0552011
ENSG00000145919	BOD1	46.0063	41.9624	46.9734	32.4712	32.9871	28.8277	ENSG00000145919	-0.536774	0.0129428	0.0552154
ENSG00000104312	RIPK2	18.9234	19.6525	33.6508	47.9614	51.0375	51.789	ENSG00000104312	0.888902	0.0130499	0.0555539
ENSG00000175471	MCTP1	51.7137	54.0675	3.51703	221.714	229.185	188.343	ENSG00000175471	1.53252	0.0133125	0.0564449
ENSG00000141349	G6PC3	71.7975	66.1214	49.2821	49.8323	35.8609	27.6052	ENSG00000141349	-0.77854	0.0133432	0.0565594
ENSG00000172175	MALT1	50.8262	66.8719	15.95	95.9077	106.18	102.774	ENSG00000172175	1.1086	0.0133887	0.056675
ENSG00000138311	ZNF365	12.9522	13.776	5.25096	4.84649	6.0294	5.91875	ENSG00000138311	-0.879542	0.0136329	0.0574466
ENSG00000124496	TRERF1	2.91682	2.64288	8.54151	1.66256	2.35988	1.85968	ENSG00000124496	-1.23476	0.0136338	0.0574466
ENSG00000009830	POMT2	7.96687	12.5654	19.6421	20.1851	14.0571	10.4951	ENSG00000009830	-0.669354	0.0137398	0.0577526
ENSG00000165733	BMS1	28.0698	29.3905	11.7957	36.4639	44.09	46.4237	ENSG00000165733	0.797667	0.0139066	0.0582804
ENSG00000092201	SUPT16H	90.4966	105.527	30.3414	135.166	156.886	160.002	ENSG00000092201	0.966182	0.0139386	0.0583988
ENSG00000100612	DHRS7	2.97807	4.36522	27.7101	2.95521	4.20886	2.48638	ENSG00000100612	-1.79189	0.0139852	0.0585465
ENSG00000197965	MPZL1	109.011	124.55	79.4878	178.106	166.614	171.808	ENSG00000197965	0.580016	0.0141743	0.0590898
ENSG00000099949	LZTR1	42.9051	40.604	79.6258	27.3436	22.9508	24.7003	ENSG00000099949	-1.11356	0.0141705	0.0590898
ENSG00000008710	PKD1	42.9395	28.4281	76.3756	57.6469	28.862	10.111	ENSG00000008710	-1.51199	0.0142073	0.0591828
ENSG00000099875	MKNK2	14.8671	17.5463	27.8751	52.3547	44.2343	28.621	ENSG00000099875	0.869332	0.0143142	0.0595393
ENSG00000152465	NMT2	40.0482	46.2357	29.0349	24.5135	27.8491	28.1711	ENSG00000152465	-0.653289	0.0143297	0.059582
ENSG00000123545	NDUFAF4	42.4397	24.342	18.8615	65.7456	46.5939	56.5107	ENSG00000123545	0.741737	0.0143574	0.059653
ENSG00000130559	CAMSAP1	12.7791	15.0556	6.51662	20.982	23.9446	18.8763	ENSG00000130559	0.792083	0.0144912	0.0600023
ENSG00000169991	IFFO2	3.32128	4.11998	12.9518	2.99096	4.41582	2.19914	ENSG00000169991	-1.13598	0.0145689	0.0602281
ENSG00000188582	PAQR9	1.12412	1.28644	0.125729	5.54938	2.23819	2.49508	ENSG00000188582	1.5658	0.0146175	0.0603496
ENSG00000006576	PHTF2	62.1749	70.0461	45.9951	43.0957	41.2147	41.3887	ENSG00000006576	-0.501239	0.0146946	0.0606028
ENSG00000163913	IFT122	31.479	35.8128	20.0706	16.8692	21.3319	22.4521	ENSG00000163913	-0.541473	0.0147135	0.0606645
ENSG00000134440	NARS	106.485	123.547	109.77	151.939	163.589	172.331	ENSG00000134440	0.400413	0.0147324	0.0607103
ENSG00000132964	CDK8	18.5468	18.9352	9.80126	26.1974	26.9835	22.6622	ENSG00000132964	0.73643	0.0147938	0.0609148
ENSG00000136490	LIMD2	2.46726	1.65889	4.35092	3.44966	2.91426	0.971856	ENSG00000136490	-1.04535	0.0149469	0.0615126
ENSG00000144642	RBMS3	3.80347	5.81174	15.1305	6.12386	13.7407	14.9252	ENSG00000144642	-1.13659	0.0149948	0.0616606
ENSG00000160293	VAV2	14.7749	15.7687	7.96691	20.7253	21.742	26.7413	ENSG00000160293	0.538449	0.015022	0.0617398
ENSG00000105939	ZC3HAV1	4.8935	6.26634	9.8701	13.2376	16.2307	14.654	ENSG00000105939	0.848765	0.0150858	0.0618713
ENSG00000168569	TMEM223	8.1045	5.61346	13.18	6.19174	4.45305	3.92473	ENSG00000168569	-0.965646	0.0151596	0.0619971
ENSG00000175161	CADM2	5.86546	6.35274	0	1.323	0.360608	0.757922	ENSG00000175161	-1.98117	0.0151615	0.0619971
ENSG00000196569	LAMA2	3.99285	1.62777	2.46967	5.54372	9.21586	3.79632	ENSG00000196569	-1.19517	0.0151477	0.0619971
ENSG00000073712	FERMT2	116.405	128.357	96.3529	84.3374	85.3136	96.968	ENSG00000073712	-0.413421	0.0151764	0.0620139
ENSG00000138821	SLC39A8	18.9314	22.8639	11.0451	33.478	30.203	26.8199	ENSG00000138821	0.637127	0.0153373	0.0625725
ENSG00000181396	OGFOD3	10.6959	8.5258	20.0166	8.93568	5.42447	7.05795	ENSG00000181396	-1.24353	0.0153448	0.062587
ENSG00000269089	AP003733.1	0.136081	0.0528952	0.0543005	1.04784	1.78925	1.03993	ENSG00000269089	1.97393	0.015389	0.0627507
ENSG00000198947	DMD	2.56316	3.60777	4.18196	7.08561	7.99154	10.3449	ENSG00000198947	0.742564	0.0154577	0.0629864
ENSG00000134905	CARS2	38.0238	35.8301	45.6354	39.3655	37.2027	29.0894	ENSG00000134905	-0.674828	0.0154641	0.0629909
ENSG00000134283	PPHLN1	36.0398	38.5724	28.6309	38.9425	35.5383	46.7019	ENSG00000134283	0.445614	0.0156052	0.0634324
ENSG00000168434	COG7	11.1245	0	11.33	0.645084	10.2557	0.4408	ENSG00000168434	-0.574284	0.0156638	0.0635047
ENSG00000134056	MRPS36	16.2141	15.7663	16.5604	42.1751	24.8809	19.528	ENSG00000134056	0.635554	0.0157581	0.0638206
ENSG00000204498	NFKBIL1	10.7397	5.83301	17.8473	8.19857	4.40686	3.70521	ENSG00000204498	-1.15958	0.0158055	0.063979
ENSG00000162434	JAK1	146.703	167.612	40.1953	226.166	267.896	257.822	ENSG00000162434	1.06251	0.0158602	0.064167
ENSG00000127928	GNGT1	0.923951	0.324882	0	1.03389	0.0929418	0.0369216	ENSG00000127928	1.71274	0.0158835	0.0642112
ENSG00000198478	SH3BGRL2	0.986938	1.95445	2.35042	0.508147	0.679612	0.524262	ENSG00000198478	-1.39882	0.0158965	0.0642146
ENSG00000135315	KIAA1009	5.54724	5.79042	2.43592	8.9359	9.77757	11.3103	ENSG00000135315	1.05595	0.0158967	0.0642146
ENSG00000164830	OXR1	19.5832	22.6392	24.6487	26.9476	29.9916	30.2285	ENSG00000164830	0.551181	0.0160388	0.0646544
ENSG00000162849	KIF26B	0.273685	0.364669	4.90373	0.358042	0.381785	0.377474	ENSG00000162849	-1.81469	0.0161258	0.0649038
ENSG00000141337	ARSG	1.32418	1.00071	2.14269	2.47759	1.71841	2.13769	ENSG00000141337	-1.07608	0.0163634	0.0656394
ENSG00000127481	UBR4	21.1071	23.5462	26.3133	37.2091	41.4346	29.3446	ENSG00000127481	0.539611	0.0167087	0.0667314
ENSG00000253729	PRKDC	76.8041	101.046	33.5445	149.615	185.715	146.059	ENSG00000253729	0.975178	0.0167189	0.0667381
ENSG00000123104	ITPR2	4.34787	5.88606	3.6679	4.92856	3.31565	5.06311	ENSG00000123104	-0.680425	0.0167391	0.0667795
ENSG00000154359	LONRF1	13.3606	15.0971	10.097	17.9417	20.1215	21.0634	ENSG00000154359	0.567643	0.0168583	0.0671225
ENSG00000029725	RABEP1	34.6986	42.283	23.848	51.9884	51.6874	52.8282	ENSG00000029725	0.776037	0.0169279	0.0673133
ENSG00000172500	FIBP	28.3147	25.0215	94.6839	20.1857	15.7139	20.5889	ENSG00000172500	-1.36821	0.0170317	0.0676394
ENSG00000143514	TP53BP2	24.3382	25.896	11.3924	38.9357	42.4799	42.0731	ENSG00000143514	0.852589	0.0170945	0.0678545
ENSG00000119401	TRIM32	9.44042	9.59954	4.15447	11.6993	14.4481	12.5487	ENSG00000119401	0.795648	0.0171254	0.0679161
ENSG00000162729	IGSF8	7.31836	5.82591	10.6776	28.0446	17.4794	10.5428	ENSG00000162729	1.05888	0.0174833	0.0689532
ENSG00000172167	MTBP	25.0434	25.703	8.8531	14.3417	13.8603	15.5551	ENSG00000172167	-0.679011	0.0174882	0.0689532
ENSG00000118096	IFT46	12.565	12.6745	15.4269	6.28078	5.66424	9.2129	ENSG00000118096	-0.913001	0.0175978	0.0693212
ENSG00000047849	MAP4	52.9246	53.1238	55.6239	81.4796	107.064	109.593	ENSG00000047849	0.655495	0.0176783	0.0696206
ENSG00000119801	YPEL5	31.9025	29.8346	44.1786	21.5286	22.209	25.5101	ENSG00000119801	-0.692506	0.0177222	0.0697407
ENSG00000099992	TBC1D10A	10.9864	9.88806	16.218	7.37427	5.7037	2.91351	ENSG00000099992	-1.19566	0.0178465	0.0701765
ENSG00000023892	DEF6	0.35936	0.322254	2.05592	0.36429	0.186211	0.0616594	ENSG00000023892	-1.90791	0.0178661	0.0702357
ENSG00000021355	SERPINB1	5.7779	6.22252	30.2013	4.13872	3.81681	5.17586	ENSG00000021355	-1.50892	0.017878	0.070247
ENSG00000116221	MRPL37	136.898	124.849	53.4757	181.513	172.053	192.408	ENSG00000116221	0.746848	0.0179265	0.0703662
ENSG00000165434	PGM2L1	2.96603	3.68591	13.4803	2.54887	2.64856	2.06054	ENSG00000165434	-1.32519	0.0179463	0.0704262
ENSG00000133812	SBF2	8.97229	7.47207	13.276	6.27988	8.57322	7.77968	ENSG00000133812	-0.773175	0.0179546	0.0704411
ENSG00000162129	CLPB	37.4536	44.7066	13.4352	66.9781	88.4718	88.4156	ENSG00000162129	0.59236	0.0179822	0.0705139
ENSG00000119522	DENND1A	48.2023	36.8351	10.987	54.8703	62.8128	83.5741	ENSG00000119522	0.746142	0.0180384	0.0706857
ENSG00000062582	MRPS24	91.6186	80.395	139.533	50.1717	44.736	41.0503	ENSG00000062582	-1.83317	0.0180925	0.0708748
ENSG00000198431	TXNRD1	107.482	123.112	147.682	195.744	212.875	197.702	ENSG00000198431	0.575389	0.0181287	0.0709808
ENSG00000105556	MIER2	11.727	10.1871	22.8816	13.6746	10.7273	7.23579	ENSG00000105556	-1.1231	0.0183124	0.0715407
ENSG00000170365	SMAD1	8.09925	12.4056	4.55212	13.005	13.6764	13.403	ENSG00000170365	0.908142	0.0183379	0.0715835
ENSG00000204267	TAP2	26.5751	21.718	52.798	67.3685	51.2433	44.3247	ENSG00000204267	0.765675	0.0183521	0.0716209
ENSG00000135929	CYP27A1	2.59104	2.4782	0.770142	4.7506	5.93741	4.24487	ENSG00000135929	1.20704	0.018496	0.072056
ENSG00000146232	NFKBIE	2.24582	1.76371	6.86953	11.7974	12.712	9.74306	ENSG00000146232	1.357	0.0187294	0.0727241
ENSG00000115648	MLPH	23.5173	23.1944	12.6572	46.1633	40.5488	36.9786	ENSG00000115648	0.610738	0.0188734	0.0731171
ENSG00000117505	DR1	50.3284	56.3339	67.8476	91.5966	93.9049	93.2563	ENSG00000117505	0.586003	0.0189195	0.0732105
ENSG00000101182	PSMA7	344.476	310.646	243.573	442.359	420.985	373.224	ENSG00000101182	0.329088	0.0189996	0.0733992
ENSG00000116016	EPAS1	85.0211	98.432	31.6745	117.861	163.106	193.456	ENSG00000116016	0.910954	0.0191751	0.0739421
ENSG00000107864	CPEB3	0.943508	1.33911	0.436992	2.47189	2.78408	2.04173	ENSG00000107864	1.12387	0.0192189	0.0740222
ENSG00000135862	LAMC1	187.626	173.068	208.798	240.518	204.984	191.864	ENSG00000135862	-0.385729	0.0192908	0.0742227
ENSG00000253731	PCDHGA6	3.52502	2.96305	9.26428	1.54028	1.46673	1.46417	ENSG00000253731	-1.34586	0.0193308	0.0743582
ENSG00000163170	BOLA3	29.4745	27.3754	62.1896	31.6023	16.9819	19.7818	ENSG00000163170	-1.24828	0.019354	0.0743921
ENSG00000011566	MAP4K3	8.65681	12.1013	16.938	7.26289	6.3897	6.75467	ENSG00000011566	-0.773663	0.0194316	0.0746351
ENSG00000008441	NFIX	109.291	109.903	100.361	169.927	181.571	117.522	ENSG00000008441	0.53712	0.0197613	0.0757331
ENSG00000104447	TRPS1	26.2587	35.4021	17.4625	36.8933	46.4226	50.9295	ENSG00000104447	0.606637	0.0198594	0.0759779
ENSG00000082701	GSK3B	35.7146	40.8627	45.1977	49.1454	56.5811	60.6319	ENSG00000082701	-0.450814	0.0199136	0.0761665
ENSG00000124486	USP9X	32.2383	45.6249	20.8506	54.5222	70.4592	51.6967	ENSG00000124486	0.732344	0.0199902	0.0764217
ENSG00000083223	ZCCHC6	11.7534	12.41	4.38105	23.9871	24.3015	27.9012	ENSG00000083223	0.830829	0.0200141	0.0764943
ENSG00000146278	PNRC1	42.9581	51.2935	13.6564	72.3666	62.9661	73.1927	ENSG00000146278	0.992843	0.0200443	0.0765475
ENSG00000169032	MAP2K1	17.8946	20.3528	14.0244	27.1361	25.0566	26.2383	ENSG00000169032	0.497739	0.0201161	0.0767522
ENSG00000186577	C6orf1	14.809	12.0551	34.4884	6.02738	5.33435	6.3023	ENSG00000186577	-1.31511	0.0201269	0.0767746
ENSG00000196655	TRAPPC4	83.9978	60.8552	39.4358	94.3137	87.4247	112.303	ENSG00000196655	0.597821	0.0201401	0.0767793
ENSG00000165506	DNAAF2	5.324	5.6604	3.19532	8.2262	6.80187	6.34032	ENSG00000165506	0.615606	0.0201376	0.0767793
ENSG00000120913	PDLIM2	68.468	41.5414	164.103	58.9218	21.8415	11.0281	ENSG00000120913	-1.4734	0.0202143	0.0769757
ENSG00000074201	CLNS1A	96.8483	85.1217	48.1737	125.074	111.797	131.177	ENSG00000074201	0.541379	0.0202413	0.0770226
ENSG00000153936	HS2ST1	77.9565	74.2792	27.1082	56.4724	59.4962	54.4526	ENSG00000153936	-0.807565	0.0203638	0.0773557
ENSG00000171517	LPAR3	5.77645	5.33751	0.68117	0.726187	0.990006	1.37248	ENSG00000171517	-1.58114	0.0203877	0.0774084
ENSG00000213523	SRA1	48.0031	40.6892	49.8412	37.2063	38.3816	33.4022	ENSG00000213523	-0.437101	0.0204595	0.077662
ENSG00000109756	RAPGEF2	29.8243	31.3853	26.1567	22.5669	25.8062	23.8238	ENSG00000109756	-0.464746	0.0205194	0.0778706
ENSG00000100814	CCNB1IP1	44.931	38.9573	24.7349	21.586	26.9809	26.9242	ENSG00000100814	-0.599734	0.0205911	0.0780663
ENSG00000152492	CCDC50	20.1347	23.9774	86.4998	27.2699	31.829	29.8069	ENSG00000152492	-0.91786	0.0207562	0.0784629
ENSG00000162385	MAGOH	107.991	97.4609	43.0523	140.901	130.511	142.126	ENSG00000162385	0.626035	0.0211351	0.0796048
ENSG00000153395	LPCAT1	73.7811	66.5128	32.592	46.4579	44.1899	49.2792	ENSG00000153395	-0.687548	0.0211345	0.0796048
ENSG00000114316	USP4	41.3533	42.5715	23.5723	53.4182	62.5265	54.7651	ENSG00000114316	0.579836	0.0211839	0.0797307
ENSG00000172663	TMEM134	9.637	8.51159	13.1297	6.40693	4.34451	4.27875	ENSG00000172663	-1.06952	0.0212197	0.0798075
ENSG00000115504	EHBP1	27.1561	27.808	26.8884	19.1936	21.4295	25.6447	ENSG00000115504	-0.544859	0.021356	0.0802229
ENSG00000065548	ZC3H15	48.8753	52.09	35.0042	59.9876	63.6986	69.5565	ENSG00000065548	0.426925	0.0214323	0.0804514
ENSG00000173950	XXYLT1	36.7068	33.754	84.7293	24.6461	25.7525	27.1328	ENSG00000173950	-1.08858	0.021581	0.0808728
ENSG00000035681	NSMAF	23.1215	28.3455	31.2265	33.0301	37.6709	39.9259	ENSG00000035681	0.563165	0.0216188	0.0809205
ENSG00000103415	HMOX2	43.2881	30.2242	20.7856	55.7786	53.785	56.1481	ENSG00000103415	0.541381	0.0216555	0.0809957
ENSG00000169696	ASPSCR1	8.17834	5.86825	10.2219	8.76069	5.49233	5.10915	ENSG00000169696	-1.13576	0.0216704	0.0810319
ENSG00000132388	UBE2G1	27.7582	31.925	18.424	62.2306	54.2861	61.8602	ENSG00000132388	0.720204	0.0216856	0.0810498
ENSG00000161298	ZNF382	3.13074	2.76056	1.16738	3.84247	3.74578	3.38483	ENSG00000161298	0.895921	0.0217351	0.0811764
ENSG00000251493	FOXD1	10.1055	10.4226	18.2505	48.7662	36.7814	31.2709	ENSG00000251493	1.35608	0.0220144	0.0819831
ENSG00000108510	MED13	7.0869	9.21106	8.34635	4.67676	5.89068	4.97267	ENSG00000108510	-0.565439	0.022139	0.0823682
ENSG00000116138	DNAJC16	11.2457	13.1562	11.9778	8.75281	9.71988	8.32511	ENSG00000116138	-0.494194	0.0223899	0.0830831
ENSG00000106829	TLE4	89.4864	102.168	31.3218	130.03	152.498	195.875	ENSG00000106829	0.67209	0.022546	0.0835426
ENSG00000166169	POLL	6.83945	8.90923	6.54795	4.49923	6.35865	6.44423	ENSG00000166169	-0.801703	0.0226134	0.0837127
ENSG00000206052	DOK6	0.7328	3.57679	1.36757	1.15886	1.89835	2.53615	ENSG00000206052	-1.37213	0.0226368	0.0837632
ENSG00000153187	HNRNPU	157.77	182.587	112.492	248.624	278.712	300.686	ENSG00000153187	0.455585	0.022659	0.0838017
ENSG00000081913	PHLPP1	8.21143	10.1375	2.25826	19.2374	24.5015	19.136	ENSG00000081913	1.02645	0.0228292	0.0843477
ENSG00000148411	NACC2	9.90432	9.88746	4.37542	19.8776	15.5432	9.21239	ENSG00000148411	0.875021	0.0229261	0.0846477
ENSG00000122565	CBX3	124.67	121.558	128.158	184.963	160.966	180.78	ENSG00000122565	0.439217	0.0231536	0.0852457
ENSG00000140830	TXNL4B	11.9841	12.9339	6.95524	5.76518	5.31637	7.48549	ENSG00000140830	-0.605586	0.0233501	0.0858448
ENSG00000116729	WLS	48.781	55.3231	45.5938	45.0638	35.5935	39.0006	ENSG00000116729	-0.374174	0.0233659	0.0858646
ENSG00000068976	PYGM	0	0.045539	0.0401203	0.223542	0.277208	0.246365	ENSG00000068976	1.87013	0.0234158	0.0859868
ENSG00000196236	XPNPEP3	7.57496	15.2316	25.9515	19.5977	11.3726	9.99641	ENSG00000196236	-0.559464	0.023568	0.086337
ENSG00000153046	CDYL	19.224	16.3494	25.8904	37.4145	42.5614	54.0182	ENSG00000153046	0.509416	0.0235722	0.086337
ENSG00000157823	AP3S2	57.2169	37.5384	20.0513	28.1428	29.0485	39.7878	ENSG00000157823	-0.829694	0.0236779	0.0866036
ENSG00000169155	ZBTB43	6.68995	9.17841	2.46455	11.9039	14.5708	12.9963	ENSG00000169155	0.931196	0.02375	0.0868247
ENSG00000167196	FBXO22	19.7025	20.7289	17.6499	29.7297	22.965	29.5687	ENSG00000167196	0.461318	0.0237988	0.0869621
ENSG00000183283	DAZAP2	199.155	183.146	101.37	100.9	97.2041	142.792	ENSG00000183283	-0.561861	0.0238784	0.0871989
ENSG00000141127	PRPSAP2	42.4394	40.0972	23.7559	23.226	22.8494	22.8564	ENSG00000141127	-0.595522	0.0238907	0.0872161
ENSG00000100528	CNIH	117.672	114.244	50.7289	162.364	148.027	151.131	ENSG00000100528	0.662402	0.0239498	0.0873702
ENSG00000188612	SUMO2	172.634	173.462	113.34	220.588	218.828	214.054	ENSG00000188612	0.372259	0.0240545	0.0876787
ENSG00000118762	PKD2	8.98523	8.72699	20.4981	5.28813	5.98589	7.6558	ENSG00000118762	-0.968945	0.0242785	0.0882587
ENSG00000043591	ADRB1	0.68307	0.738968	0.0299449	1.77203	1.39646	1.1764	ENSG00000043591	1.52244	0.0245254	0.0889067
ENSG00000113580	NR3C1	46.7235	59.3885	28.9559	79.9307	89.1501	84.9154	ENSG00000113580	0.598309	0.0245409	0.0889421
ENSG00000136877	FPGS	18.0843	16.5075	13.1824	22.7076	34.2087	27.1325	ENSG00000136877	0.521355	0.0245886	0.0890735
ENSG00000171132	PRKCE	9.28979	8.70796	2.31472	11.6527	15.8816	12.2733	ENSG00000171132	0.69198	0.0246807	0.089221
ENSG00000159263	SIM2	4.3106	4.95034	14.2428	7.35446	8.07612	5.3751	ENSG00000159263	-0.989247	0.0246748	0.089221
ENSG00000172262	ZNF131	40.8534	39.7088	26.0945	67.8502	59.971	71.8544	ENSG00000172262	0.577397	0.0246714	0.089221
ENSG00000198929	NOS1AP	2.41176	1.69389	0.366478	3.48469	4.41327	4.21102	ENSG00000198929	1.16452	0.0247268	0.0892828
ENSG00000176871	WSB2	49.1016	48.1645	52.9293	44.5769	44.3779	42.6492	ENSG00000176871	-0.48404	0.0247685	0.0893919
ENSG00000175600	C7orf10	5.72195	5.04175	26.0495	3.48886	6.98594	2.8608	ENSG00000175600	-1.3253	0.0247676	0.0893919
ENSG00000055044	NOP58	83.4221	87.5553	46.5492	100.89	101.938	107.174	ENSG00000055044	0.498809	0.0249215	0.0898817
ENSG00000108094	CUL2	39.9563	41.9558	17.244	62.036	63.4862	66.5333	ENSG00000108094	0.799769	0.0249535	0.0899346
ENSG00000089335	ZNF302	17.5262	18.0997	15.7945	15.3105	14.316	12.372	ENSG00000089335	-0.478024	0.0249834	0.0900004
ENSG00000119321	FKBP15	19.5162	18.2065	6.2683	20.0788	24.1888	24.1132	ENSG00000119321	0.799728	0.0250639	0.0901442
ENSG00000187123	LYPD6	0.327725	0.448809	0.531196	0.185122	0.11068	0.169292	ENSG00000187123	-1.73188	0.0251496	0.0903688
ENSG00000087842	PIR	13.9436	12.8691	12.1183	18.0026	19.7823	21.163	ENSG00000087842	0.590296	0.0252454	0.0905667
ENSG00000197879	MYO1C	114.085	110.615	104.849	90.9996	97.2466	71.9301	ENSG00000197879	-0.500655	0.0257247	0.091799
ENSG00000139990	DCAF5	13.2227	13.7394	12.2025	10.6017	12.1534	13.2562	ENSG00000139990	-0.604635	0.0257962	0.0920328
ENSG00000138758	2011-09-01	43.9008	56.5413	65.6422	42.2267	47.8946	56.282	ENSG00000138758	-0.535735	0.0258191	0.0920655
ENSG00000168010	ATG16L2	4.8126	4.35405	2.69702	2.47924	7.81329	5.13315	ENSG00000168010	0.657667	0.0258428	0.0920936
ENSG00000075213	SEMA3A	2.76191	3.71865	8.14512	0.618913	1.36023	2.65361	ENSG00000075213	-1.42176	0.0261077	0.0928671
ENSG00000171044	XKR6	0.322062	0.152753	1.77087	0	0	0.149244	ENSG00000171044	-1.81152	0.0261244	0.0928863
ENSG00000069020	MAST4	0.8212	2.6797	3.16855	0.474696	1.88765	1.18374	ENSG00000069020	-1.20329	0.0265279	0.0940177
ENSG00000129083	COPB1	73.3025	79.5354	100.377	59.984	54.3569	57.2551	ENSG00000129083	-0.578844	0.0268081	0.0948593
ENSG00000177463	NR2C2	15.194	12.2703	12.0636	16.0954	17.9951	17.2052	ENSG00000177463	0.437904	0.026806	0.0948593
ENSG00000028277	POU2F2	1.03217	0.843104	0.568533	2.66994	1.51859	1.11935	ENSG00000028277	1.02749	0.0268569	0.0950105
ENSG00000162924	REL	2.9118	3.48806	2.33079	4.68669	5.3239	4.13505	ENSG00000162924	0.674977	0.0269267	0.0952358
ENSG00000135069	PSAT1	76.242	69.0329	45.2415	91.7587	86.3422	92.409	ENSG00000135069	0.480756	0.0269647	0.0953399
ENSG00000206560	ANKRD28	56.5177	70.3429	37.5694	36.2237	40.9682	43.7002	ENSG00000206560	-0.577187	0.0270666	0.0955567
ENSG00000138495	COX17	21.0175	18.4557	57.2729	11.2084	12.7974	10.7881	ENSG00000138495	-1.37236	0.0276174	0.0971262
ENSG00000110375	UPK2	0	0	0	0.190184	0.10262	0	ENSG00000110375	-1.68582	0.0276296	0.0971474
ENSG00000196220	SRGAP3	1.14972	1.20417	3.36148	1.1751	2.65407	1.57452	ENSG00000196220	-1.14813	0.0280537	0.0983493
ENSG00000162976	PQLC3	5.3313	6.56575	4.40953	11.1549	7.85396	10.1618	ENSG00000162976	0.676699	0.0283488	0.0990488
ENSG00000153130	SCOC	62.0982	60.4029	40.7981	74.0759	64.3402	68.4786	ENSG00000153130	0.411418	0.0286293	0.0997823
ENSG00000116254	CHD5	7.0786	7.46398	0.0284819	1.95057	1.03209	0.973552	ENSG00000116254	-1.70662	0.0287132	0.100007
ENSG00000173166	RAPH1	9.91184	13.1201	7.66603	8.2204	7.20562	9.53556	ENSG00000173166	-0.539582	0.0287912	0.100229
ENSG00000082014	SMARCD3	28.9274	22.9481	43.4847	24.007	16.4767	13.7956	ENSG00000082014	-0.827742	0.0288542	0.100386
ENSG00000100796	SMEK1	46.5431	52.3766	16.6294	70.798	75.966	84.6713	ENSG00000100796	0.890888	0.0288633	0.100395
ENSG00000101945	SUV39H1	10.7888	11.4627	4.95789	5.2465	5.14613	5.53832	ENSG00000101945	-0.787619	0.02894	0.100527
ENSG00000100890	KIAA0391	14.3606	9.82497	11.3693	35.7635	41.0023	43.1044	ENSG00000100890	1.00846	0.0290541	0.100833
ENSG00000168283	BMI1	84.7828	98.1873	34.0274	119.164	126.88	124.381	ENSG00000168283	0.771362	0.0291345	0.101022
ENSG00000053524	MCF2L2	1.00075	0.668403	0.557205	1.34578	0.807623	0.400747	ENSG00000053524	-0.575718	0.0291651	0.101061
ENSG00000121104	FAM117A	2.97065	2.1094	2.08881	1.1488	1.6804	0.746529	ENSG00000121104	-0.924628	0.029609	0.102189
ENSG00000165417	GTF2A1	18.0736	21.4423	11.8628	35.5779	35.5625	41.3115	ENSG00000165417	0.646634	0.0296239	0.102217
ENSG00000076108	BAZ2A	44.1748	50.78	19.5611	19.2117	28.4445	37.1436	ENSG00000076108	-0.711236	0.0298137	0.102645
ENSG00000078687	TNRC6C	2.18983	2.80286	2.6309	1.22672	2.20819	1.54684	ENSG00000078687	-0.675895	0.0299538	0.102988
ENSG00000175792	RUVBL1	80.2598	76.4891	84.9492	62.1037	57.6003	60.6985	ENSG00000175792	-0.545287	0.0300485	0.103247
ENSG00000163545	NUAK2	7.77024	6.56516	2.37472	13.3462	10.3079	8.96749	ENSG00000163545	0.922367	0.0301219	0.103454
ENSG00000196998	WDR45	56.8649	58.4403	31.2593	32.9481	30.8757	32.9497	ENSG00000196998	-0.61419	0.0303196	0.103926
ENSG00000138696	BMPR1B	2.257	2.67044	2.36373	1.66294	1.55173	1.55774	ENSG00000138696	-0.871531	0.0303997	0.104155
ENSG00000100916	BRMS1L	18.8927	19.8702	10.631	19.7176	9.07235	28.2686	ENSG00000100916	-0.684218	0.0304084	0.104158
ENSG00000151779	NBAS	8.65963	9.24828	12.8667	6.07735	6.02757	5.32742	ENSG00000151779	-0.726477	0.0304661	0.104287
ENSG00000122566	HNRNPA2B1	652.185	605.947	440.376	729.327	702.486	785.547	ENSG00000122566	0.328753	0.0306028	0.104689
ENSG00000204406	MBD5	38.8092	41.8432	15.2881	15.5076	45.8052	31.9984	ENSG00000204406	-0.661131	0.0308783	0.105446
ENSG00000154822	PLCL2	5.91073	6.81742	3.32203	8.93828	9.18542	8.07352	ENSG00000154822	0.61664	0.0309744	0.105658
ENSG00000148426	PROSER2	0.592554	0.514586	1.38559	1.52369	1.9024	0.734068	ENSG00000148426	1.17123	0.0310165	0.105711
ENSG00000162878	PKDCC	5.69589	4.37696	9.99086	25.9119	22.7774	17.5049	ENSG00000162878	1.07137	0.0313094	0.106474
ENSG00000139496	NUPL1	55.8336	57.5475	16.9151	79.2225	81.0871	84.4693	ENSG00000139496	0.866272	0.0313167	0.106475
ENSG00000059377	TBXAS1	0.739133	1.62623	4.21467	1.78582	0.323337	0.771343	ENSG00000059377	-1.72051	0.0313281	0.106491
ENSG00000183775	KCTD16	0.168436	0.0784694	1.24178	0.0435041	0.120459	0.136188	ENSG00000183775	-1.7091	0.031553	0.107091
ENSG00000135912	TTLL4	18.6602	12.0499	13.2538	11.9405	11.9344	14.6722	ENSG00000135912	-0.524418	0.0316733	0.107383
ENSG00000185920	PTCH1	5.36774	9.93517	1.51999	9.29316	15.6771	17.2748	ENSG00000185920	1.0933	0.0318073	0.10772
ENSG00000146143	PRIM2	23.2741	22.4085	14.136	34.7395	34.2822	48.9996	ENSG00000146143	0.568574	0.0319323	0.108072
ENSG00000075975	MKRN2	16.2069	16.5978	11.085	22.7179	23.9699	23.0142	ENSG00000075975	0.453635	0.0319519	0.108115
ENSG00000144891	AGTR1	11.9986	11.7041	12.2116	9.18119	7.47034	8.95478	ENSG00000144891	-0.530781	0.0321299	0.108623
ENSG00000099840	IZUMO4	2.33922	1.676	1.4615	0.623669	0.486596	0.84978	ENSG00000099840	-1.53752	0.0321753	0.108752
ENSG00000161217	PCYT1A	57.5369	58.4956	52.8027	40.6071	46.9857	46.1977	ENSG00000161217	-0.388586	0.0323182	0.109188
ENSG00000119231	SENP5	10.5008	12.1199	9.93881	15.5698	19.0547	14.9772	ENSG00000119231	0.492626	0.0323254	0.109189
ENSG00000184384	MAML2	2.11463	2.55639	5.51016	7.2429	7.878	6.49934	ENSG00000184384	0.941023	0.032507	0.109635
ENSG00000152669	CCNO	0.332746	0.373982	3.13872	0.206011	0.0544068	0.127969	ENSG00000152669	-1.76617	0.0325888	0.109792
ENSG00000164241	C5orf63	5.10198	4.91562	5.33356	6.84087	4.981	5.60509	ENSG00000164241	-0.94192	0.0327218	0.110192
ENSG00000068024	HDAC4	11.193	3.6795	5.82208	20.6208	20.2136	14.3636	ENSG00000068024	-0.608777	0.0327722	0.11029
ENSG00000148925	BTBD10	13.6239	15.8235	20.0366	11.2068	12.3395	12.0356	ENSG00000148925	-0.645868	0.0329083	0.110629
ENSG00000166411	IDH3A	57.949	53.7856	37.8785	74.588	75.5495	86.7061	ENSG00000166411	0.472656	0.0329065	0.110629
ENSG00000100490	CDKL1	2.45952	4.35478	13.747	1.11532	1.70973	3.80463	ENSG00000100490	-1.21024	0.0329175	0.110636
ENSG00000039139	DNAH5	0.524091	0.560448	1.09425	1.18656	1.4039	1.18099	ENSG00000039139	0.847576	0.0330394	0.110844
ENSG00000168615	ADAM9	601.645	600.922	287.772	299.51	291.864	356.148	ENSG00000168615	-0.625105	0.0330437	0.110844
ENSG00000103495	MAZ	89.055	71.6787	111.298	48.0647	54.6211	48.8554	ENSG00000103495	-0.715963	0.0331654	0.111109
ENSG00000170325	PRDM10	3.70858	3.85691	1.41552	4.17101	4.70836	4.58366	ENSG00000170325	0.753418	0.0333197	0.111529
ENSG00000244607	CCDC13	0.39647	0	0.206431	0	0.193358	0	ENSG00000244607	1.66902	0.0334199	0.111721
ENSG00000156831	NSMCE2	94.4678	89.5203	46.0169	110.468	114.33	143.452	ENSG00000156831	0.468374	0.0335942	0.11222
ENSG00000161513	FDXR	1.71531	1.11309	1.06603	3.82343	3.99742	1.38845	ENSG00000161513	1.20402	0.0336661	0.112326
ENSG00000080603	SRCAP	12.9138	13.908	13.3454	7.81294	9.99011	8.15997	ENSG00000080603	-0.437786	0.033731	0.11247
ENSG00000172301	COPRS	82.5843	68.6422	41.5531	106.587	100.761	97.1551	ENSG00000172301	0.533449	0.0338309	0.112731
ENSG00000157191	NECAP2	12.6846	11.946	10.3985	17.5983	22.1168	14.363	ENSG00000157191	0.546833	0.0338889	0.112876
ENSG00000160221	C21orf33	23.1352	20.1063	17.8764	14.2847	16.4281	14.1371	ENSG00000160221	-0.546345	0.0340365	0.113222
ENSG00000126883	NUP214	31.39	31.6867	9.79157	13.666	13.0841	12.051	ENSG00000126883	-0.904421	0.0343062	0.113875
ENSG00000164161	HHIP	6.95227	10.0599	51.1515	14.7968	11.0874	11.2087	ENSG00000164161	-1.3224	0.0343502	0.113948
ENSG00000183864	TOB2	7.95838	8.28504	10.9126	14.5633	15.338	12.9495	ENSG00000183864	0.602947	0.0344379	0.114166
ENSG00000070961	ATP2B1	54.0424	65.0352	49.1595	85.2546	87.8129	74.4656	ENSG00000070961	0.433484	0.0345603	0.114475
ENSG00000187398	LUZP2	0.831304	0.253355	1.23876	0.0357691	0.0557698	0.476966	ENSG00000187398	-1.69468	0.034655	0.11469
ENSG00000197594	ENPP1	16.7928	17.9437	9.56021	9.11163	9.30679	11.866	ENSG00000197594	-0.77042	0.0349215	0.11545
ENSG00000137834	SMAD6	8.77986	7.07762	12.0224	5.2954	2.88891	4.17903	ENSG00000137834	-1.00163	0.0349325	0.115461
ENSG00000116641	DOCK7	18.6417	25.914	19.7076	23.9082	28.2567	26.8388	ENSG00000116641	0.422204	0.0350214	0.115699
ENSG00000144468	RHBDD1	8.54159	8.3566	5.63399	6.67381	5.97806	6.27341	ENSG00000144468	-0.626613	0.0350636	0.115723
ENSG00000065882	TBC1D1	16.1433	20.9	26.946	14.1017	16.3161	14.761	ENSG00000065882	-0.667696	0.0350629	0.115723
ENSG00000113734	BNIP1	16.8725	13.5865	18.4686	9.87859	10.8422	14.5748	ENSG00000113734	-0.653578	0.0351485	0.115855
ENSG00000182534	MXRA7	48.2223	45.3115	119.465	32.3883	26.2883	32.7198	ENSG00000182534	-0.863723	0.0351606	0.11587
ENSG00000103064	SLC7A6	49.2464	48.0427	44.0504	28.5075	32.9804	32.2323	ENSG00000103064	-0.454175	0.035189	0.115909
ENSG00000043514	TRIT1	29.7583	24.1183	19.0955	29.7148	32.6385	36.2051	ENSG00000043514	0.455215	0.0352593	0.116073
ENSG00000147573	TRIM55	0.122229	0	0.0339906	0.425692	0.489743	0.559844	ENSG00000147573	1.7228	0.0353449	0.116231
ENSG00000120708	TGFBI	552.543	495.442	1058.49	411.207	367.601	514.546	ENSG00000120708	-0.85369	0.0353897	0.116308
ENSG00000164506	STXBP5	22.5525	27.5682	17.9321	28.249	36.4936	33.4698	ENSG00000164506	0.447923	0.0354085	0.116342
ENSG00000152104	PTPN14	19.8046	21.1063	16.4648	24.7554	24.5976	18.527	ENSG00000152104	0.461931	0.0355201	0.116635
ENSG00000167615	LENG8	48.0686	58.0807	61.1262	48.2894	28.0816	30.8318	ENSG00000167615	-0.782433	0.0356032	0.116883
ENSG00000211448	DIO2	0.965391	0.476695	1.24334	0.345133	0.675766	0.313284	ENSG00000211448	-1.52302	0.0357049	0.117143
ENSG00000107175	CREB3	190.765	164.775	42.6355	67.7681	63.8837	62.021	ENSG00000107175	-0.944628	0.0358995	0.117637
ENSG00000105327	BBC3	0.802325	0.607691	3.37821	1.3847	0.447166	0.188484	ENSG00000105327	-1.65128	0.0362993	0.118683
ENSG00000136895	GARNL3	5.14253	2.80831	1.73989	3.93205	5.70562	4.64072	ENSG00000136895	1.08637	0.036304	0.118683
ENSG00000104765	BNIP3L	336.663	358.502	162.002	157.277	170.388	212.994	ENSG00000104765	-0.781176	0.0364085	0.118924
ENSG00000065883	CDK13	14.0075	16.0618	11.1017	10.2578	9.32135	10.9801	ENSG00000065883	-0.440679	0.0369198	0.12036
ENSG00000125755	SYMPK	23.2706	26.4972	21.6025	18.9671	17.6241	15.6053	ENSG00000125755	-0.397736	0.036959	0.120444
ENSG00000197182	FLJ27365	2.65562	4.36786	11.0907	4.31196	1.56192	0.617034	ENSG00000197182	-1.2186	0.037376	0.121472
ENSG00000069667	RORA	0.610561	0.293508	1.70251	0.759292	0.317511	0.231519	ENSG00000069667	-1.2636	0.0377293	0.122339
ENSG00000156535	CD109	26.1167	27.9113	35.2048	20.9364	20.4111	22.2538	ENSG00000156535	-0.518864	0.0377919	0.122516
ENSG00000091136	LAMB1	77.1359	73.6813	172.558	52.1483	59.2988	66.7095	ENSG00000091136	-0.883848	0.0379143	0.122862
ENSG00000097007	ABL1	57.5006	62.1412	21.9745	69.4633	76.9412	61.7996	ENSG00000097007	0.646121	0.0380419	0.123044
ENSG00000133107	TRPC4	2.70093	2.26494	8.06142	1.49299	1.20674	2.49636	ENSG00000133107	-1.20018	0.0380573	0.123069
ENSG00000187147	RNF220	66.2782	64.0791	44.8127	55.9741	52.7006	56.3724	ENSG00000187147	-0.371049	0.0380718	0.123081
ENSG00000143502	SUSD4	0.19609	0.182461	0.611033	0.741449	0.866462	5.11135	ENSG00000143502	1.38795	0.038183	0.123398
ENSG00000138867	GUCD1	23.8861	23.968	30.8216	19.1325	22.6429	25.7712	ENSG00000138867	-0.500315	0.0383673	0.12384
ENSG00000143507	DUSP10	1.19067	1.10019	7.61461	1.24038	0.703247	0.742806	ENSG00000143507	-1.46901	0.0384336	0.124028
ENSG00000124279	FASTKD3	8.39749	13.7859	8.31602	14.5147	18.6082	18.5887	ENSG00000124279	0.572365	0.0385862	0.124443
ENSG00000122033	MTIF3	44.6991	33.8369	13.1763	34.9938	38.3182	55.2838	ENSG00000122033	0.603026	0.0386508	0.124608
ENSG00000003137	CYP26B1	0.773522	0.366425	2.41458	0.288738	0.29192	0.225925	ENSG00000003137	-1.47168	0.0386534	0.124608
ENSG00000182606	TRAK1	11.6224	12.0904	31.0569	10.0007	10.7984	10.9444	ENSG00000182606	-0.864785	0.0386762	0.124655
ENSG00000123095	BHLHE41	1.02512	0.979802	10.473	0.526295	0.666254	0.714561	ENSG00000123095	-1.41208	0.0386853	0.124659
ENSG00000088367	EPB41L1	12.4373	12.7688	9.4899	17.1609	18.9653	27.6063	ENSG00000088367	0.508921	0.0387408	0.124734
ENSG00000143919	CAMKMT	5.4505	5.48009	6.89559	4.35131	5.53158	9.43715	ENSG00000143919	-0.925514	0.0388612	0.125
ENSG00000167258	CDK12	25.5915	30.7885	14.4665	13.8566	15.4131	16.0497	ENSG00000167258	-0.661133	0.0391291	0.125602
ENSG00000172292	CERS6	6.2119	7.65878	6.96695	9.13071	11.1467	10.6531	ENSG00000172292	0.452579	0.0391659	0.125686
ENSG00000218891	ZNF579	10.9913	6.99397	7.98406	6.16082	11.5256	8.97122	ENSG00000218891	-1.24464	0.0393723	0.126089
ENSG00000196141	SPATS2L	29.7342	32.1855	75.5871	24.1738	30.0667	31.5661	ENSG00000196141	-0.961765	0.0393589	0.126089
ENSG00000107263	RAPGEF1	54.4677	62.0802	33.2324	33.0227	42.0193	38.1265	ENSG00000107263	-0.506231	0.0393662	0.126089
ENSG00000128342	LIF	8.54517	4.35011	12.7558	27.6715	23.9627	10.6113	ENSG00000128342	0.958916	0.0394484	0.126281
ENSG00000138032	PPM1B	14.4923	17.3616	21.0704	12.6577	13.2	10.963	ENSG00000138032	-0.563024	0.0394615	0.126296
ENSG00000109787	KLF3	10.558	10.0858	9.70947	13.5846	13.3466	11.7918	ENSG00000109787	0.351303	0.0397426	0.126883
ENSG00000158796	DEDD	42.6781	39.4778	22.941	57.1405	55.4141	57.0502	ENSG00000158796	0.498644	0.0398537	0.12716
ENSG00000135336	ORC3	35.6289	35.4162	12.6322	18.0795	14.7158	21.1787	ENSG00000135336	-0.813237	0.039854	0.12716
ENSG00000165209	STRBP	35.0027	33.8441	9.23384	46.1754	50.3897	51.1412	ENSG00000165209	0.860692	0.0401287	0.127722
ENSG00000158161	EYA3	14.8258	17.5952	10.6424	9.89517	12.2634	16.3902	ENSG00000158161	-0.518884	0.040142	0.127738
ENSG00000132003	ZSWIM4	1.77626	1.51138	4.16721	1.71919	1.14693	0.446221	ENSG00000132003	-1.23079	0.0405558	0.12866
ENSG00000213064	SFT2D2	12.7208	13.0636	6.2078	20.5313	18.1894	18.6412	ENSG00000213064	0.784761	0.0407009	0.129041
ENSG00000128908	INO80	10.0567	13.1354	10.5954	8.37767	7.88728	10.2215	ENSG00000128908	-0.422778	0.0407828	0.129148
ENSG00000139899	CBLN3	0.593479	0.26548	0.654993	0.284625	0.148704	0.206822	ENSG00000139899	-0.964069	0.0408444	0.129259
ENSG00000103342	GSPT1	104.557	121.683	80.2891	154.366	177.494	176.172	ENSG00000103342	0.440355	0.0408438	0.129259
ENSG00000140105	WARS	128.024	132.084	131.4	104.355	122.275	110.385	ENSG00000140105	-0.457864	0.0409691	0.129627
ENSG00000198815	FOXJ3	30.6013	29.9509	16.6657	34.1332	37.2327	48.0942	ENSG00000198815	0.519654	0.0409992	0.12967
ENSG00000147548	WHSC1L1	52.9365	54.3971	34.3836	49.0565	49.135	51.9542	ENSG00000147548	0.489838	0.0412585	0.130278
ENSG00000160191	PDE9A	1.44801	4.74925	0.0453033	2.47036	3.29521	3.65306	ENSG00000160191	1.40416	0.041363	0.130502
ENSG00000011304	PTBP1	233.58	200.975	139.74	140.254	192.385	193.433	ENSG00000011304	-0.456071	0.0417381	0.131552
ENSG00000084070	SMAP2	26.1455	26.3112	40.7053	31.0225	20.614	23.7354	ENSG00000084070	-0.646983	0.0419328	0.132031
ENSG00000100380	ST13	194.72	197.885	158.801	251.236	272.075	305.924	ENSG00000100380	0.390455	0.0419594	0.132062
ENSG00000163788	SNRK	3.58697	4.15694	7.41735	7.37663	9.2633	7.4832	ENSG00000163788	0.694822	0.0421194	0.132485
ENSG00000124164	VAPB	42.2052	41.0764	31.2439	28.7336	28.7	32.9965	ENSG00000124164	-0.723227	0.0421494	0.132526
ENSG00000101412	E2F1	20.8367	17.2992	12.4891	29.5479	31.0044	20.5595	ENSG00000101412	0.562421	0.0424116	0.133215
ENSG00000135404	CD63	695.042	557.725	515.513	503.786	475.725	529.165	ENSG00000135404	-0.33619	0.0424238	0.133227
ENSG00000109654	TRIM2	3.36642	2.37833	2.52127	4.3165	4.62273	4.79298	ENSG00000109654	0.504686	0.0427437	0.134042
ENSG00000104529	EEF1D	748.403	652.02	527.092	548.807	506.286	343.309	ENSG00000104529	-0.622723	0.0428158	0.134241
ENSG00000183638	RP1L1	0.0087209	0.112927	0.00768491	0.212111	0.211558	0.0788343	ENSG00000183638	1.67615	0.0428527	0.134329
ENSG00000136930	PSMB7	442.876	367.601	144.28	466.546	546.103	590.304	ENSG00000136930	0.662243	0.0429781	0.134614
ENSG00000140470	ADAMTS17	3.63348	0.433273	0.327925	0.249086	0.036698	0.187872	ENSG00000140470	-1.57069	0.0430071	0.134678
ENSG00000205531	NAP1L4	45.8355	35.0861	66.8872	39.0606	46.3244	44.712	ENSG00000205531	-0.69481	0.0430806	0.134826
ENSG00000174891	RSRC1	48.1385	62.4221	77.8669	46.6537	65.4552	77.2818	ENSG00000174891	-0.625319	0.0431046	0.134856
ENSG00000156482	RPL30	2699.76	2219.33	1264.56	2998.87	2917.76	3388.57	ENSG00000156482	0.386956	0.0433766	0.135534
ENSG00000095002	MSH2	34.817	41.1349	13.5661	47.6018	54.3636	54.8976	ENSG00000095002	0.739817	0.0436506	0.136281
ENSG00000118503	TNFAIP3	4.53583	4.86322	29.8845	55.8191	46.3527	34.5298	ENSG00000118503	1.2392	0.0439393	0.136978
ENSG00000143178	TBX19	1.1044	1.44551	0.504322	2.54396	2.27116	2.2433	ENSG00000143178	0.894286	0.0442114	0.137535
ENSG00000109771	LRP2BP	0.595077	0.65795	0.745045	1.02372	1.39209	1.29318	ENSG00000109771	0.89813	0.0442252	0.13755
ENSG00000124782	RREB1	3.37172	5.4613	4.99492	3.93253	3.31203	3.24203	ENSG00000124782	-0.678093	0.0444404	0.138054
ENSG00000165527	ARF6	55.8913	63.8925	64.1406	53.0945	45.4871	38.3469	ENSG00000165527	-0.43517	0.0446616	0.138547
ENSG00000182180	MRPS16	63.057	53.0271	33.678	38.9738	28.9466	29.186	ENSG00000182180	-0.667728	0.0447223	0.138708
ENSG00000128272	ATF4	247.406	200.183	289.715	175.314	159.59	183.66	ENSG00000128272	-0.581098	0.0448457	0.138924
ENSG00000050748	MAPK9	18.2362	23.6841	21.6194	22.8284	24.078	24.5331	ENSG00000050748	0.416391	0.0449664	0.139215
ENSG00000100097	LGALS1	1623.01	1242.16	1992.64	1462.04	971.339	579.391	ENSG00000100097	-0.897566	0.0450451	0.139375
ENSG00000137806	NDUFAF1	4.90613	3.77911	8.54961	13.3987	15.4902	14.9089	ENSG00000137806	0.984908	0.0451905	0.13952
ENSG00000111860	CEP85L	1.43267	1.89192	1.37645	2.72209	3.05127	5.54963	ENSG00000111860	0.564818	0.0452442	0.139658
ENSG00000074621	SLC24A1	3.72506	0.624667	1.05289	0.516548	0.540542	0.431131	ENSG00000074621	-1.21526	0.0453246	0.13977
ENSG00000130653	PNPLA7	0.0446428	0.179319	0.0843421	0.524923	0.554437	0.189113	ENSG00000130653	1.59413	0.0453317	0.13977
ENSG00000110422	HIPK3	17.258	21.1439	15.8491	12.9507	15.936	15.8678	ENSG00000110422	-0.380478	0.0454161	0.139972
ENSG00000198589	LRBA	26.4117	8.15246	4.02002	7.3117	14.8237	8.65254	ENSG00000198589	0.483428	0.0454958	0.140053
ENSG00000197321	SVIL	192.997	81.9224	32.2943	82.5898	78.3162	97.4114	ENSG00000197321	-0.563296	0.045515	0.140077
ENSG00000138386	NAB1	9.65769	10.6204	6.14493	15.5898	13.9923	14.7747	ENSG00000138386	0.577575	0.0458729	0.141038
ENSG00000100994	PYGB	77.9351	74.9793	74.8799	63.5019	67.4782	47.7647	ENSG00000100994	-0.38117	0.0459063	0.141113
ENSG00000169760	NLGN1	0.551514	0.548362	3.14382	0.169718	0.652985	0.564863	ENSG00000169760	-1.36158	0.0459935	0.14127
ENSG00000148297	MED22	22.6776	20.01	10.6354	13.5965	12.6725	9.392	ENSG00000148297	-0.641672	0.0463092	0.142015
ENSG00000175198	PCCA	10.2477	21.1282	4.52104	11.588	18.9285	19.7829	ENSG00000175198	0.675148	0.0464372	0.142295
ENSG00000196814	MVB12B	2.43109	2.11721	3.2483	1.36731	4.91095	2.76436	ENSG00000196814	-1.03795	0.0466968	0.142866
ENSG00000134851	TMEM165	65.175	63.4147	85.7824	109.254	106.914	95.8081	ENSG00000134851	0.447872	0.0471517	0.143974
ENSG00000114573	ATP6V1A	20.85	25.7438	31.8946	37.9557	41.9327	36.4917	ENSG00000114573	0.581448	0.0472084	0.144034
ENSG00000163960	UBXN7	13.4281	13.9777	14.014	15.2659	17.0498	17.7599	ENSG00000163960	0.394654	0.0472317	0.144077
ENSG00000128536	CDHR3	3.77631	5.91972	7.3227	2.92506	2.38092	3.62869	ENSG00000128536	-1.04727	0.0472744	0.144179
ENSG00000113971	NPHP3	6.78941	7.7836	6.73337	6.15645	3.67602	5.89337	ENSG00000113971	-0.543998	0.0476206	0.144979
ENSG00000135341	MAP3K7	41.5877	43.7562	11.9014	15.4031	16.6557	18.799	ENSG00000135341	-0.876671	0.0480281	0.145819
ENSG00000107186	MPDZ	14.3569	18.7512	6.28112	21.6185	23.4132	22.0001	ENSG00000107186	0.62745	0.048166	0.146181
ENSG00000160563	MED27	40.2648	33.8734	22.5569	22.0148	26.2901	26.2647	ENSG00000160563	-0.464517	0.0483695	0.146669
ENSG00000130254	SAFB2	39.7968	41.969	28.9105	29.0085	29.7004	32.5766	ENSG00000130254	-0.344723	0.0484631	0.146882
ENSG00000122359	ANXA11	77.7519	67.1515	70.6046	93.387	108.166	83.7396	ENSG00000122359	0.285172	0.0486602	0.147393
ENSG00000078618	NRD1	130.072	144.561	56.4717	199.391	207.424	201.11	ENSG00000078618	0.620811	0.0488214	0.147775
ENSG00000142634	EFHD2	18.8901	16.0103	28.4264	66.6069	41.0917	21.2691	ENSG00000142634	0.855905	0.0489183	0.147858
ENSG00000134013	LOXL2	630.355	528.467	316.139	366.871	337.04	307.128	ENSG00000134013	-0.516708	0.049014	0.147976
ENSG00000132604	TERF2	23.3382	22.2427	12.2021	27.3469	28.8693	32.9692	ENSG00000132604	0.571602	0.0492105	0.14843
ENSG00000164037	SLC9B1	0	0.0601331	0.300293	0.233684	0.602545	0.0556811	ENSG00000164037	0.493919	0.0493737	0.148743
ENSG00000169814	BTD	25.5854	23.2664	17.3075	15.7915	19.2959	18.3375	ENSG00000169814	-0.516346	0.0496965	0.149513
ENSG00000115904	SOS1	17.35	18.3324	18.9688	16.8441	15.5443	19.1136	ENSG00000115904	-0.377905	0.0497251	0.14957
ENSG00000253309	SERPINE3	3.14694	1.21577	0.257168	0.0584427	0.152695	0.373118	ENSG00000253309	-1.61576	0.049747	0.149581
ENSG00000178878	APOLD1	4.71239	5.28792	1.19013	1.51146	1.33245	1.82482	ENSG00000178878	-1.05637	0.0499336	0.149932
ENSG00000152894	PTPRK	129.022	142.87	61.792	76.8712	94.3822	96.8695	ENSG00000152894	-0.409812	0.050174	0.150425
ENSG00000101493	ZNF516	0.166516	1.52134	1.32615	0.0596851	0.0461302	0.0503225	ENSG00000101493	-1.4539	0.0502196	0.150475
ENSG00000100014	SPECC1L	12.0538	14.1836	19.3055	36.0372	40.5339	36.0616	ENSG00000100014	0.800384	0.0504786	0.150989
ENSG00000100714	MTHFD1	72.1686	81.9215	29.0314	96.7972	106.146	113.113	ENSG00000100714	0.724267	0.0504902	0.150995
ENSG00000134030	CTIF	14.3743	13.58	23.1233	15.5735	19.8855	11.4099	ENSG00000134030	-0.906195	0.0510958	0.152337
ENSG00000148841	ITPRIP	7.1676	6.44605	19.4452	5.65864	5.64414	4.73226	ENSG00000148841	-0.946265	0.0511413	0.152426
ENSG00000143248	RGS5	285.615	261.231	2.20604	43.0957	50.1499	51.0546	ENSG00000143248	-1.44429	0.0514472	0.153179
ENSG00000173599	PC	17.8952	15.0737	8.81041	15.1213	15.5692	6.94938	ENSG00000173599	-0.638263	0.0514998	0.153306
ENSG00000064666	CNN2	245.144	199.014	289.395	194.311	192.255	172.63	ENSG00000064666	-0.484892	0.0515387	0.153363
ENSG00000025708	TYMP	2.01255	0.725423	0.961457	5.86084	3.04757	1.4314	ENSG00000025708	1.33782	0.0518738	0.154154
ENSG00000186184	POLR1D	62.8602	60.1786	32.3724	80.9137	74.9104	87.5144	ENSG00000186184	0.528362	0.0518847	0.154157
ENSG00000136986	DERL1	235.013	231.531	114.773	206.336	192.905	242.146	ENSG00000136986	-0.631306	0.0520158	0.154452
ENSG00000168944	CEP120	9.0033	12.2026	6.28952	12.6776	13.8286	13.6685	ENSG00000168944	0.514206	0.0521963	0.154837
ENSG00000140396	NCOA2	15.0445	20.0622	11.8942	17.2274	26.2526	24.1586	ENSG00000140396	0.401175	0.052386	0.15517
ENSG00000008513	ST3GAL1	23.8707	23.7936	55.8939	21.9475	28.6273	26.6382	ENSG00000008513	-1.14746	0.0523954	0.15517
ENSG00000087460	GNAS	1236.51	1069.04	639.117	619.196	627.964	834.285	ENSG00000087460	-0.525914	0.0527085	0.155979
ENSG00000048342	CC2D2A	6.90128	7.37337	9.20563	4.12474	5.32956	6.3609	ENSG00000048342	-0.577624	0.0527498	0.156063
ENSG00000151491	EPS8	16.5117	17.9774	70.7208	18.711	16.6017	18.637	ENSG00000151491	-1.00559	0.052937	0.156387
ENSG00000075223	SEMA3C	45.7477	47.9819	56.8068	33.079	43.8922	36.5151	ENSG00000075223	-0.505014	0.0529826	0.156462
ENSG00000173264	GPR137	15.2816	13.1348	40.7362	15.0891	15.7561	4.98861	ENSG00000173264	-1.06441	0.0530116	0.156518
ENSG00000164061	BSN	0.0938962	0.182426	0.17817	0.0668099	0.0613127	0.0381442	ENSG00000164061	-1.32257	0.0531136	0.156672
ENSG00000136950	ARPC5L	42.1152	41.2371	18.5366	58.7019	51.9379	54.7479	ENSG00000136950	0.558514	0.0531707	0.15675
ENSG00000102385	DRP2	0.317538	0.320545	0.0899933	0.0710964	0.100497	0.116632	ENSG00000102385	-1.38135	0.0535033	0.157402
ENSG00000143756	FBXO28	23.6866	32.2268	13.1712	36.4387	40.2375	43.1524	ENSG00000143756	0.715646	0.0537188	0.157887
ENSG00000120899	PTK2B	21.6508	15.365	1.17661	42.7671	53.2805	35.7593	ENSG00000120899	1.27211	0.0544329	0.159413
ENSG00000123213	NLN	35.247	35.9717	18.5744	21.0424	24.5489	22.9564	ENSG00000123213	-0.676653	0.0545306	0.159558
ENSG00000173898	SPTBN2	0.517195	0.341452	0.523771	0.529045	0.880958	1.00018	ENSG00000173898	-1.49391	0.054666	0.159794
ENSG00000171791	BCL2	0.758526	0.592766	0.292924	0.963101	1.30767	1.263	ENSG00000171791	0.887514	0.0549372	0.160376
ENSG00000124067	SLC12A4	12.4205	10.4392	22.1819	22.7509	31.1107	21.9817	ENSG00000124067	0.665574	0.0550747	0.160687
ENSG00000160741	CRTC2	21.0883	22.1833	11.7796	33.1345	76.9978	25.0098	ENSG00000160741	0.456564	0.0552235	0.161072
ENSG00000066629	EML1	13.9322	11.2814	26.4076	8.24953	9.79311	12.3289	ENSG00000066629	-0.751204	0.0552486	0.161104
ENSG00000143776	CDC42BPA	24.6836	26.2492	12.1738	24.952	35.086	26.1258	ENSG00000143776	0.537547	0.0554067	0.161474
ENSG00000164961	KIAA0196	80.1316	90.1382	36.8008	37.0313	45.3412	47.177	ENSG00000164961	-0.633488	0.0554516	0.161544
ENSG00000182752	PAPPA	19.0425	19.109	8.93084	17.8868	25.43	23.7601	ENSG00000182752	0.555035	0.0554853	0.161612
ENSG00000138639	ARHGAP24	3.33645	2.93333	12.2577	2.45919	2.93258	2.51797	ENSG00000138639	-1.24109	0.0555177	0.161627
ENSG00000106686	SPATA6L	0.309968	0.35936	0.226938	0.55778	0.75714	0.454668	ENSG00000106686	-1.05406	0.0555614	0.161682
ENSG00000106524	ANKMY2	9.22195	9.10234	9.02679	13.3885	12.2003	15.5075	ENSG00000106524	0.533904	0.0557359	0.162069
ENSG00000198162	MAN1A2	11.4429	15.5129	20.8445	12.3819	10.1401	10.2761	ENSG00000198162	-0.507334	0.0559838	0.162516
ENSG00000167553	TUBA1C	456.833	325.616	333.988	463.028	483.562	705.376	ENSG00000167553	0.472694	0.0561974	0.162954
ENSG00000157985	AGAP1	17.237	15.1945	10.9656	16.6266	23.8842	21.299	ENSG00000157985	0.353951	0.0562776	0.163087
ENSG00000144118	RALB	30.9408	28.5134	38.9569	47.6918	48.2462	46.2013	ENSG00000144118	0.542959	0.0564433	0.163454
ENSG00000069849	ATP1B3	289.878	288.87	247.466	377.342	304.924	361.035	ENSG00000069849	0.279211	0.0565897	0.163786
ENSG00000101811	CSTF2	17.7487	15.81	10.1782	22.3915	22.4111	30.1739	ENSG00000101811	0.465764	0.0567312	0.164015
ENSG00000178951	ZBTB7A	3.74185	3.62449	6.47431	3.25521	2.77607	2.01284	ENSG00000178951	-0.705207	0.056935	0.164479
ENSG00000196352	CD55	40.1636	34.5568	94.2299	37.2732	33.7679	46.6328	ENSG00000196352	-0.78305	0.0569616	0.164525
ENSG00000175592	FOSL1	103.94	80.2916	117.413	158.699	175.763	152.867	ENSG00000175592	0.561855	0.0570505	0.164732
ENSG00000171174	RBKS	4.05216	3.14282	1.54885	1.79086	1.50536	1.09564	ENSG00000171174	-0.820865	0.0570853	0.16476
ENSG00000181788	SIAH2	25.8027	24.9563	24.156	17.2804	19.2399	20.8365	ENSG00000181788	-0.377072	0.0572504	0.165053
ENSG00000144893	MED12L	0.281467	2.99283	1.12458	0.0571738	0.223973	0.479806	ENSG00000144893	-1.30229	0.0572495	0.165053
ENSG00000170145	SIK2	8.01593	10.3907	5.40184	9.56932	11.2456	11.8577	ENSG00000170145	0.432509	0.0572903	0.165107
ENSG00000175550	DRAP1	98.3357	86.3106	214.721	115.374	71.3459	45.4579	ENSG00000175550	-0.960065	0.0573733	0.165223
ENSG00000109881	CCDC34	9.98673	9.11051	19.3369	4.42809	5.6556	9.30558	ENSG00000109881	-0.924994	0.057462	0.165417
ENSG00000170873	MTSS1	0.902809	1.38747	4.14396	0.746432	3.35521	1.39774	ENSG00000170873	-1.09967	0.0575568	0.165629
ENSG00000110011	DNAJC4	6.02155	4.28292	6.39564	12.383	9.32536	13.116	ENSG00000110011	0.733983	0.0579857	0.16674
ENSG00000155254	MARVELD1	11.8967	13.9252	32.9253	11.5183	11.6958	10.7851	ENSG00000155254	-0.873405	0.0587397	0.168347
ENSG00000132005	RFX1	1.87027	1.38176	3.47189	2.92763	1.34518	0.506219	ENSG00000132005	-1.00922	0.0590369	0.168918
ENSG00000197943	PLCG2	0.050221	0	0	0.531113	0.245762	0.690569	ENSG00000197943	1.55941	0.0592979	0.1695
ENSG00000198870	C9orf96	7.00203	7.18444	0.0778945	3.20445	2.19211	2.2068	ENSG00000198870	1.31901	0.0593052	0.1695
ENSG00000111670	GNPTAB	17.2751	17.6066	23.0896	13.8669	14.7168	15.2463	ENSG00000111670	-0.523	0.0593673	0.169646
ENSG00000079332	SAR1A	122.211	130.179	65.9761	90.7902	85.5617	94.9786	ENSG00000079332	-0.592504	0.0594219	0.16974
ENSG00000070423	RNF126	26.2372	20.4251	42.6224	32.3966	13.5327	9.52434	ENSG00000070423	-1.13215	0.0596415	0.17021
ENSG00000214226	C17orf67	0.236933	0.739324	0.957404	1.70165	2.4883	1.4886	ENSG00000214226	1.16087	0.0597871	0.170563
ENSG00000162909	CAPN2	257.859	274.337	102.458	121.782	145.262	145.698	ENSG00000162909	-0.670759	0.0600322	0.171074
ENSG00000205726	ITSN1	16.9072	18.498	20.2003	23.5595	26.4833	29.9529	ENSG00000205726	0.35114	0.0600657	0.171138
ENSG00000169756	LIMS1	12.1776	14.815	75.5338	11.8285	10.9602	11.4372	ENSG00000169756	-1.01163	0.0602167	0.171506
ENSG00000113645	WWC1	13.5937	13.2236	1.58893	24.5947	33.3458	35.818	ENSG00000113645	1.17042	0.0604702	0.172039
ENSG00000108010	GLRX3	53.3474	47.2492	60.8494	81.733	74.4762	80.7823	ENSG00000108010	0.464756	0.06059	0.172253
ENSG00000130638	ATXN10	225.497	223.677	182.577	305.874	350.808	382.858	ENSG00000130638	0.448476	0.0613953	0.174018
ENSG00000163528	CHCHD4	38.8885	36.2727	13.1134	53.8017	47.6399	47.895	ENSG00000163528	0.713416	0.0614732	0.174096
ENSG00000064419	TNPO3	40.6772	47.1577	35.8193	45.7196	51.9918	51.4144	ENSG00000064419	0.327002	0.0614639	0.174096
ENSG00000221914	PPP2R2A	147.575	166.144	54.3298	212.246	234.658	261.905	ENSG00000221914	0.703838	0.061699	0.174544
ENSG00000080819	CPOX	1.95851	2.54741	9.18869	11.597	9.99586	10.1464	ENSG00000080819	1.06909	0.061831	0.174759
ENSG00000196639	HRH1	22.0111	20.7002	12.0249	11.1183	13.6384	16.864	ENSG00000196639	-0.582905	0.0623834	0.175905
ENSG00000117114	LPHN2	69.8618	83.4487	30.9666	87.7782	112.878	105.145	ENSG00000117114	0.675911	0.062777	0.176662
ENSG00000198964	SGMS1	26.0729	26.6729	11.9127	12.7823	12.4456	18.898	ENSG00000198964	-0.599703	0.0628102	0.176677
ENSG00000171862	PTEN	18.8193	22.0015	16.4245	83.2129	77.9899	110.917	ENSG00000171862	0.4148	0.0628253	0.176677
ENSG00000062716	VMP1	121.687	110.059	131.825	108.059	99.0286	100.731	ENSG00000062716	-0.434895	0.0629336	0.176871
ENSG00000129474	AJUBA	26.0868	33.2863	50.9146	62.5069	70.3735	58.4736	ENSG00000129474	0.662413	0.0629714	0.176889
ENSG00000065320	NTN1	0.309997	0.391931	1.10297	0.439093	0.443975	0.170608	ENSG00000065320	-1.23448	0.0631498	0.177294
ENSG00000138193	PLCE1	18.494	21.8077	6.2631	8.83789	9.87878	10.1952	ENSG00000138193	-0.780128	0.063192	0.177316
ENSG00000107438	PDLIM1	73.08	74.4922	38.5422	41.4258	39.9078	49.4865	ENSG00000107438	-0.5464	0.0632252	0.177377
ENSG00000144504	ANKMY1	10.2382	1.83854	1.75374	1.60641	2.80346	1.41431	ENSG00000144504	-0.787365	0.0632605	0.177444
ENSG00000128595	CALU	260.121	260.338	626.813	223.808	205.662	241.45	ENSG00000128595	-0.794942	0.0636307	0.178225
ENSG00000174238	PITPNA	103.163	79.1108	46.0838	63.6376	77.6492	96.0428	ENSG00000174238	-0.633129	0.0637417	0.178344
ENSG00000141499	WRAP53	19.1479	17.5733	9.94674	15.8671	20.606	20.3261	ENSG00000141499	0.507529	0.0637722	0.178397
ENSG00000258366	RTEL1	11.8759	8.83416	7.78004	17.4086	17.2141	14.1798	ENSG00000258366	0.858023	0.0640337	0.179
ENSG00000152402	GUCY1A2	6.35032	6.62877	3.98257	10.8314	12.6288	8.91568	ENSG00000152402	0.577284	0.0641015	0.179157
ENSG00000011405	PIK3C2A	4.79185	6.87999	6.44569	10.2259	9.02646	7.97032	ENSG00000011405	0.634549	0.0641367	0.179159
[truncated: 2,670 more rows]

## Sheet: Significant BT549 - NFkB
Ensembl_ID	Gene_Name	FPKM.Con.Rep1	FPKM.Con.Rep2	FPKM.Con.Rep3	FPKM.siPAK4.Rep1	FPKM.siPAK4.Rep2	FPKM.siPAK4.Rep3	Ensembl_ID2	DESeq2.log2_FC	DESeq2.p_val	DESeq2.p_adj
[truncated: 891 more rows]

[truncated: 4 more sheets: Sig Up BT549 - NFkB, Sig Up BT549 NFkB - DAVID Ont, Sig Down BT549 - NFkB, Sig Down BT549 NFkB - DAVID Ont]
