# Supplementary material for: PAK4 suppresses RELB to prevent senescence-like growth arrest in breast cancer
Source: Nat Commun. 2019 Aug 9;10:3589. doi: 10.1038/s41467-019-11510-4 (PMC6689091; doi:10.1038/s41467-019-11510-4)
Supplement: Supplementary file 11 — Source Data [file 41467_2019_11510_MOESM11_ESM.xlsx]

## Sheet: 1a
Figure 1a
	tumnorm	PAK4.ILMN_1728887			Fold_Change	p-value
	Tumor	8.03552899545393		PAK4 Tumor (vs. Normal)	1.8	1.10786e-55
	Tumor	8.46574446472843				Mann-Whitney test
	Tumor	8.10251912161872
	Tumor	7.68363091045698
	Tumor	7.94067437799342
	Tumor	7.48659626861271
	Tumor	7.04578122257232
	Tumor	7.83516000769556
	Tumor	8.09841897056222
	Tumor	7.50343615820673
	Tumor	8.02569241529024
	Tumor	7.51831094888012
	Tumor	8.12813061990069
	Tumor	7.81779698725702
	Tumor	7.64028309545605
	Tumor	7.58002876034348
	Tumor	8.013247017645
	Tumor	7.88442889283312
	Tumor	8.83759059835911
	Tumor	8.03651867155998
	Tumor	7.97281716161422
	Tumor	8.47478170230094
	Tumor	7.42202834329042
	Tumor	8.1098280034362
	Tumor	7.52017103240707
	Tumor	7.96785845583506
	Tumor	7.84163779031564
	Tumor	8.5041448861927
	Tumor	8.95693489115421
	Tumor	8.663323951309
	Tumor	8.17839117649116
	Tumor	8.32118178748156
	Tumor	8.02169459948053
	Tumor	8.0051583991648
	Tumor	8.0971499779002
	Tumor	6.40436326455299
	Tumor	7.62953821915914
	Tumor	8.64158073070289
	Tumor	8.30292156757619
	Tumor	7.62877452463844
	Tumor	8.35861823227767
	Tumor	8.06078764973061
	Tumor	8.53123736005536
	Tumor	8.02938528971338
	Tumor	8.58830122172988
	Tumor	8.19564102912205
	Tumor	8.03633071889778
	Tumor	8.36554561499327
	Tumor	8.36886240951269
	Tumor	7.65593159639302
	Tumor	8.11746515256941
	Tumor	7.72916579803528
	Tumor	7.6543786204302
	Tumor	7.86211869299061
	Tumor	7.56851773343636
	Tumor	7.52999596652432
	Tumor	7.78586251301494
	Tumor	7.50325842328021
	Tumor	7.4264600678877
	Tumor	7.55915882933066
	Tumor	8.26246495488137
	Tumor	8.04788631719718
	Tumor	7.65593159639302
	Tumor	8.57020768487093
	Tumor	8.0994933635684
	Tumor	7.77735109274798
	Tumor	7.42222438658261
	Tumor	7.3822973480269
	Tumor	7.83017411860722
	Tumor	8.31010824888313
	Tumor	7.75106233561726
	Tumor	7.34565076437335
	Tumor	7.8709055503592
	Tumor	8.11866498757094
	Tumor	7.73488734647523
	Tumor	8.01933871474174
	Tumor	7.74651425731769
	Tumor	8.51529319470344
	Tumor	8.4965697766903
	Tumor	8.29079796634621
	Tumor	7.9182893814973
	Tumor	7.6691440236353
	Tumor	8.39161110580212
	Tumor	8.46586997159395
	Tumor	7.86892331366314
	Tumor	7.5737317277236
	Tumor	7.54966694091712
	Tumor	7.32089986621978
	Tumor	7.92088302347988
	Tumor	8.0313253377055
	Tumor	8.05630750451045
	Tumor	7.67721529159982
	Tumor	7.44031259546652
	Tumor	8.07857792299286
	Tumor	7.524140684306
	Tumor	8.3935416565478
	Tumor	7.92110519555634
	Tumor	6.59659629991215
	Tumor	7.16186201595894
	Tumor	7.23044559305411
	Tumor	8.17263016466425
	Tumor	7.2554816638993
	Tumor	6.96988942280991
	Tumor	7.53098173863243
	Tumor	8.06153925625759
	Tumor	7.82671797591377
	Tumor	8.06870862889734
	Tumor	8.93617168358557
	Tumor	7.79256206238664
	Tumor	7.85667184959272
	Tumor	8.18191087139852
	Tumor	7.59334213924502
	Tumor	7.33200815627831
	Tumor	7.92093237017658
	Tumor	7.69027338419145
	Tumor	7.45974759937399
	Tumor	7.95988608923015
	Tumor	7.87750089320249
	Tumor	6.93271518039142
	Tumor	7.71666261069511
	Tumor	7.6056547081871
	Tumor	8.0625921535152
	Tumor	8.3707501842105
	Tumor	7.95507201529448
	Tumor	7.66641610966904
	Tumor	8.25336910255694
	Tumor	7.70867695395538
	Tumor	7.3688248293453
	Tumor	8.30112095397958
	Tumor	7.92454351720719
	Tumor	8.23550584012006
	Tumor	7.48752800804787
	Tumor	7.5729020883092
	Tumor	7.6297246379278
	Tumor	8.01882363104902
	Tumor	8.31991842222091
	Tumor	7.18973629248715
	Tumor	7.96406367145247
	Tumor	8.08687405117999
	Tumor	8.46802948272871
	Tumor	8.56520622579948
	Tumor	8.51229157744755
	Tumor	7.69051439444684
	Tumor	7.75209639780878
	Tumor	8.49489328005884
	Tumor	7.94392194634359
	Tumor	7.11786729513028
	Tumor	7.82133988110158
	Tumor	8.72254436448401
	Tumor	7.62497855880272
	Tumor	7.61488916750453
	Tumor	8.17839977638356
	Tumor	8.12424629460557
	Tumor	8.2339168193396
	Tumor	7.74210908736204
	Tumor	7.5850160439159
	Tumor	8.50356940857574
	Tumor	7.97322874462716
	Tumor	7.98015721584487
	Tumor	7.77593573020455
	Tumor	8.55230393759229
	Tumor	8.36099685824237
	Tumor	7.4401489691501
	Tumor	8.53656635114522
	Tumor	8.2087333895625
	Tumor	7.83473330431195
	Tumor	8.18377036405183
	Tumor	7.43155053328255
	Tumor	7.85302365454099
	Tumor	7.88079594380061
	Tumor	8.23215398785992
	Tumor	8.2398557832697
	Tumor	8.02643406476955
	Tumor	8.16267394145593
	Tumor	7.72022019408866
	Tumor	6.88663970473244
	Tumor	8.61651727681018
	Tumor	8.49629686537246
	Tumor	7.8573499602494
	Tumor	8.14796763805972
	Tumor	8.71195921440933
	Tumor	7.55631987402065
	Tumor	8.00462289306487
	Tumor	8.03691941683152
	Tumor	8.76074139923268
	Tumor	7.99857773391202
	Tumor	7.9825406298791
	Tumor	8.12773496447737
	Tumor	8.37081727177235
	Tumor	8.35829632050374
	Tumor	8.17028455734876
	Tumor	7.88915667137788
	Tumor	7.49180578473025
	Tumor	7.99961325112121
	Tumor	7.72072073008241
	Tumor	8.11520884487749
	Tumor	8.3712996117473
	Tumor	8.34918836490063
	Tumor	7.91981302284066
	Tumor	8.59566107360172
	Tumor	7.84623954629288
	Tumor	7.74116939257349
	Tumor	6.58862218454798
	Tumor	7.91111165144313
	Tumor	8.96583112324617
	Tumor	8.06415431829659
	Tumor	9.00896582748203
	Tumor	8.80386397757424
	Tumor	8.13049109256837
	Tumor	8.32326815809775
	Tumor	8.45605181208709
	Tumor	8.19741601983116
	Tumor	8.00810333187991
	Tumor	7.76870500515382
	Tumor	7.9540102479845
	Tumor	7.47763723058825
	Tumor	7.98145425913074
	Tumor	9.39981158634846
	Tumor	7.53606154123721
	Tumor	8.49558742745209
	Tumor	8.37963366466868
	Tumor	8.04496317499337
	Tumor	7.9167615688322
	Tumor	7.80089619557924
	Tumor	7.49158564853496
	Tumor	7.98143966129816
	Tumor	7.64534133756342
	Tumor	8.3342950635295
	Tumor	8.21353274469251
	Tumor	7.85516781512423
	Tumor	7.97308297865287
	Tumor	8.45634023424002
	Tumor	8.62699650747128
	Tumor	8.625298544485
	Tumor	9.04734559464186
	Tumor	8.30715484031921
	Tumor	7.96352351055369
	Tumor	8.37257823568512
	Tumor	8.33453004293991
	Tumor	8.36640821052231
	Tumor	8.03489690335658
	Tumor	8.46199030516906
	Tumor	8.06902009206377
	Tumor	7.54415404478042
	Tumor	8.73255064428996
	Tumor	7.10375727252886
	Tumor	8.03613573108626
	Tumor	8.76985359605442
	Tumor	7.87643389243562
	Tumor	8.42696299560996
	Tumor	7.95552029436141
	Tumor	8.41004315728163
	Tumor	8.23329635537965
	Tumor	7.54721750781813
	Tumor	9.29932025783291
	Tumor	7.19533357904046
	Tumor	6.83930984875062
	Tumor	8.11750213485675
	Tumor	7.90343294920289
	Tumor	8.4061143198695
	Tumor	7.79694667957424
	Tumor	8.49990879117882
	Tumor	8.10716322130157
	Tumor	8.29745633140051
	Tumor	8.01320048928357
	Tumor	8.37712577338336
	Tumor	6.79173219297353
	Tumor	8.47940828728642
	Tumor	8.22518234241546
	Tumor	8.58166708579473
	Tumor	8.07257736435656
	Tumor	8.08767347759394
	Tumor	8.48727408113035
	Tumor	7.99748319089534
	Tumor	7.95954498237752
	Tumor	7.92157191320084
	Tumor	7.52248931601118
	Tumor	7.44266480104976
	Tumor	7.99356106100442
	Tumor	7.55903874799156
	Tumor	8.14775968948089
	Tumor	8.20905325969887
	Tumor	7.97118533102169
	Tumor	9.06854432470019
	Tumor	7.98970928322862
	Tumor	7.8380030000901
	Tumor	8.49555669247381
	Tumor	8.32701278646873
	Tumor	7.5302561014753
	Tumor	8.23754541913648
	Tumor	8.15375179375904
	Tumor	8.86291267650193
	Tumor	8.41137812070872
	Tumor	9.01291853493483
	Tumor	8.16795193657261
	Tumor	7.96948721034281
	Tumor	7.39347740467292
	Tumor	8.47273085664543
	Tumor	8.00839339879857
	Tumor	8.80154128850875
	Tumor	7.97462515817396
	Tumor	9.15001392338715
	Tumor	8.48198931747169
	Tumor	8.70099466515287
	Tumor	7.7915348669545
	Tumor	8.60417353443826
	Tumor	8.08596489346541
	Tumor	8.5771586041143
	Tumor	8.26084755704749
	Tumor	8.83680619922428
	Tumor	8.09923516680152
	Tumor	8.0996432918669
	Tumor	8.78987614129858
	Tumor	8.0118105368614
	Tumor	7.82782799231009
	Tumor	8.02256864703011
	Tumor	8.62173887313884
	Tumor	8.25629026677985
	Tumor	8.27076669250226
	Tumor	7.34460922780647
	Tumor	7.76264928873845
	Tumor	7.88005611448868
	Tumor	7.7266940472803
	Tumor	7.92491489530901
	Tumor	7.99312642802874
	Tumor	7.78580428749041
	Tumor	8.21489402703124
	Tumor	8.41408123305374
	Tumor	8.13856122074711
	Tumor	8.40545376224809
	Tumor	7.95966075174615
	Tumor	7.83546846917633
	Tumor	8.75430818881412
	Tumor	7.51842154346981
	Tumor	8.14272903289974
	Tumor	8.0444031552363
	Tumor	8.27869925837999
	Tumor	8.23979441202173
	Tumor	8.1247296694978
	Tumor	8.23152718967094
	Tumor	8.27656847445761
	Tumor	8.03277249257254
	Tumor	7.56459154750188
	Tumor	7.50788050057037
	Tumor	8.92756867765331
	Tumor	8.02073119254374
	Tumor	7.69913090406413
	Tumor	8.2257065338184
	Tumor	9.45824489302912
	Tumor	7.59087443107286
	Tumor	7.5324338529507
	Tumor	8.19487849060611
	Tumor	6.83603569298755
	Tumor	7.90186175184029
	Tumor	8.19921051286497
	Tumor	8.74194783703264
	Tumor	8.64528456301224
	Tumor	8.27617844580493
	Tumor	8.18522995836481
	Tumor	8.5199893267217
	Tumor	8.27071853343382
	Tumor	8.07304241933911
	Tumor	8.77991609531322
	Tumor	8.2286810239469
	Tumor	8.36896531734285
	Tumor	7.95647423054064
	Tumor	8.07354109787352
	Tumor	8.16445000208172
	Tumor	8.20779226624789
	Tumor	8.04078923121145
	Tumor	8.19614082124436
	Tumor	8.33696578887819
	Tumor	8.35534880348043
	Tumor	7.82610018677637
	Tumor	8.54444823605816
	Tumor	9.66649499436699
	Tumor	7.70217488750025
	Tumor	8.46136284918445
	Tumor	7.89559488183417
	Tumor	9.32594490712473
	Tumor	8.71553870108362
	Tumor	8.7800856737636
	Tumor	8.42969899308175
	Tumor	8.59792475546326
	Tumor	6.70518906157802
	Tumor	8.42891773767261
	Tumor	7.99041853831804
	Tumor	8.19439252269927
	Tumor	8.01321002543042
	Tumor	8.21543763091234
	Tumor	7.72569246439123
	Tumor	7.94204816119132
	Tumor	7.92467803240458
	Tumor	8.30975053966102
	Tumor	8.35922194950138
	Tumor	7.90871960108128
	Tumor	7.99203007542584
	Tumor	8.93440970670096
	Tumor	8.70990732496174
	Tumor	8.87485545500817
	Tumor	7.64433734901289
	Tumor	8.2698947065626
	Tumor	8.58808402843391
	Tumor	7.7351380353631
	Tumor	7.71458950393543
	Tumor	8.13651238597652
	Tumor	7.88490139062773
	Tumor	7.39963755979596
	Tumor	8.65164597902717
	Tumor	7.54069341898714
	Tumor	8.61347935233138
	Tumor	8.1188473106366
	Tumor	8.76283886213813
	Tumor	8.48854322281502
	Tumor	8.03599032233854
	Tumor	8.1147038589315
	Tumor	7.87305097321273
	Tumor	7.5945313409346
	Tumor	7.6026932314143
	Tumor	8.02111566778291
	Tumor	8.23999733902221
	Tumor	8.12550939218984
	Tumor	7.58664681345921
	Tumor	8.25137742669225
	Tumor	8.74569272120386
	Tumor	9.00375147231726
	Tumor	8.27461024837823
	Tumor	8.30813723428323
	Tumor	8.24966120355824
	Tumor	8.48264158741458
	Tumor	8.38356020216441
	Tumor	8.24474809258527
	Tumor	8.00090583378458
	Tumor	8.70310582704432
	Tumor	7.49710843400081
	Tumor	8.16283019891774
	Tumor	7.72324748308992
	Tumor	7.8014047775416
	Tumor	7.95321884697524
	Tumor	8.29933550293416
	Tumor	8.40902719799837
	Tumor	7.80517183399939
	Tumor	8.98286043687755
	Tumor	7.89124621967646
	Tumor	8.29979769365191
	Tumor	8.31233764070124
	Tumor	8.03733389507081
	Tumor	8.37246846695512
	Tumor	7.6302011594831
	Tumor	8.12704916949806
	Tumor	8.54107324407359
	Tumor	8.52285919431471
	Tumor	8.21817329499162
	Tumor	8.91637685444419
	Tumor	7.9732268771297
	Tumor	7.7237310443532
	Tumor	8.3030396111031
	Tumor	8.26988059512755
	Tumor	8.62742471568608
	Tumor	8.33429851144571
	Tumor	7.7159334668013
	Tumor	7.98589840844142
	Tumor	8.15200836467468
	Tumor	8.8671540795477
	Tumor	8.17250866109017
	Tumor	8.60541740426289
	Tumor	8.36172983943048
	Tumor	8.28887045478153
	Tumor	8.33082153720211
	Tumor	8.23815836479015
	Tumor	8.17778031786924
	Tumor	7.77806530704756
	Tumor	7.61349310940488
	Tumor	8.21014570631329
	Tumor	9.5776447228989
	Tumor	6.84954784682036
	Tumor	7.87325635339546
	Tumor	8.16496734325923
	Tumor	7.75800772981997
	Tumor	7.36345507180655
	Tumor	8.09246192487831
	Tumor	8.10888303888128
	Tumor	8.77447245853452
	Tumor	8.0088941923958
	Tumor	8.56493602809186
	Tumor	8.9738408643493
	Tumor	7.56088879603992
	Tumor	8.53799478293887
	Tumor	7.61243795456031
	Tumor	8.22546018353461
	Tumor	8.29603408364059
	Tumor	8.17545685075278
	Tumor	8.03117684310152
	Tumor	7.86162562159035
	Tumor	8.04497246758155
	Tumor	6.90377435060589
	Tumor	8.33297864051308
	Tumor	8.19624721051436
	Tumor	8.14434206589575
	Tumor	8.29666213831744
	Tumor	8.24837041595905
	Tumor	7.85794916010473
	Tumor	8.16843516170559
	Tumor	7.84752746967535
	Tumor	8.85938833998712
	Tumor	7.98895087361244
	Tumor	7.71827414956155
	Tumor	7.97160961822715
	Tumor	8.43644075110311
	Tumor	7.90446594579229
	Tumor	7.48721521697645
	Tumor	7.91460959874771
	Tumor	8.40830844552811
	Tumor	8.27036446017085
	Tumor	8.52066696178791
	Tumor	8.5876244206137
	Tumor	8.31320224226271
	Tumor	8.23559695338225
	Tumor	9.00552441350894
	Tumor	7.71051220600313
	Tumor	8.05401847142377
	Tumor	7.83360143866155
	Tumor	8.37081727177235
	Tumor	8.26044929362124
	Tumor	8.13296921452534
	Tumor	7.67931834057864
	Tumor	8.5501930072138
	Tumor	7.72247997752493
	Tumor	8.57537604697116
	Tumor	7.13917658030292
	Tumor	8.89372738893504
	Tumor	8.01540591180504
	Tumor	8.27995747494288
	Tumor	8.10686643813211
	Tumor	8.99983926863893
	Tumor	9.15891515693207
	Tumor	8.72918349290129
	Tumor	8.45503938592569
	Tumor	7.86980021070201
	Tumor	8.24807520804148
	Tumor	7.58535105790885
	Tumor	8.63483728634928
	Tumor	8.24820629364418
	Tumor	7.96632076159627
	Tumor	8.09424544273014
	Tumor	7.94836294449722
	Tumor	7.92769979402525
	Tumor	7.92047118670861
	Tumor	7.77593573020455
	Tumor	7.88389829900158
	Tumor	7.97262010428596
	Tumor	7.9948734668648
	Tumor	7.43983162512741
	Tumor	7.77222830874651
	Tumor	8.04603117402353
	Tumor	8.13801290570757
	Tumor	7.90407029034346
	Tumor	8.16985805417983
	Tumor	8.66250366370666
	Tumor	8.22847532691693
	Tumor	7.15655649945446
	Tumor	8.12670101277165
	Tumor	8.36802982848113
	Tumor	9.82230771061394
	Tumor	7.73335617484117
	Tumor	7.32199827822368
	Tumor	9.01661046027801
	Tumor	8.35383525606225
	Tumor	7.97032782646507
	Tumor	7.87952593887017
	Tumor	8.54451759103875
	Tumor	7.77977105659175
	Tumor	7.57861144542502
	Tumor	9.0319340840394
	Tumor	7.56053682669861
	Tumor	7.839884285255
	Tumor	7.47560539428649
	Tumor	7.62453199666315
	Tumor	7.76715065370562
	Tumor	8.5473473787483
	Tumor	8.73909509101957
	Tumor	8.82397877331297
	Tumor	8.55997774045785
	Tumor	7.83451457106627
	Tumor	7.65042438059232
	Tumor	7.52961183261268
	Tumor	8.28380090834594
	Tumor	7.69092810643825
	Tumor	8.17729291181169
	Tumor	8.28813424415713
	Tumor	8.50167202381545
	Tumor	7.81923359514218
	Tumor	8.89820460401472
	Tumor	7.71579971967708
	Tumor	8.24631341218134
	Tumor	7.7890168674328
	Tumor	7.71154836008956
	Tumor	8.40617901495554
	Tumor	7.92906959614407
	Tumor	7.80093773311012
	Tumor	8.52771947094679
	Tumor	8.58111408474385
	Tumor	7.7734268247713
	Tumor	8.52819655788415
	Tumor	8.89551992410817
	Tumor	8.42631106052204
	Tumor	7.54196301217502
	Tumor	8.15777240463763
	Tumor	8.18473123711262
	Tumor	8.27049778008128
	Tumor	8.04740753512598
	Tumor	8.52154682122599
	Tumor	8.42213607475857
	Tumor	8.60969110322913
	Tumor	7.61936885849822
	Tumor	8.15866547472721
	Tumor	8.70477554689871
	Tumor	7.79650414872378
	Tumor	8.16738632304618
	Tumor	8.50681089392775
	Tumor	7.4271018313164
	Tumor	8.00196842759686
	Tumor	8.26768304027561
	Tumor	8.64453487774231
	Tumor	8.19192368594996
	Tumor	8.66299460114493
	Tumor	8.3152113470516
	Tumor	8.10208997009461
	Tumor	8.45969783103459
	Tumor	8.14202699194224
	Tumor	7.95022200717116
	Tumor	8.03504280965442
	Tumor	7.72859924548784
	Tumor	8.08615653796166
	Tumor	8.59154017112736
	Tumor	8.64152296302263
	Tumor	7.76140260864774
	Tumor	8.38345430732416
	Tumor	8.60487567470663
	Tumor	8.24250810131994
	Tumor	7.93691252177157
	Tumor	7.86834467491739
	Tumor	8.52280972161059
	Tumor	8.06028563677007
	Tumor	8.69746192731651
	Tumor	7.69171906825085
	Tumor	7.9109828465552
	Tumor	8.48327156603595
	Tumor	8.61131701434457
	Tumor	7.52700101403258
	Tumor	7.19768534819972
	Tumor	7.95261465736226
	Tumor	8.72919971231704
	Tumor	8.391550727688
	Tumor	7.59529004439993
	Tumor	8.9598507845564
	Tumor	8.09841897056222
	Tumor	9.12561454974295
	Tumor	9.49158121360226
	Tumor	8.36248308045789
	Tumor	8.71841696306728
	Tumor	8.91246714370694
	Tumor	7.57861385276939
	Tumor	7.65739680246864
	Tumor	7.84730852069064
	Tumor	8.7089864382409
	Tumor	8.13819101290477
	Tumor	8.25761639891671
	Tumor	7.95947687394969
	Tumor	7.98339943713665
	Tumor	8.04320171780214
	Tumor	7.54364719242485
	Tumor	8.62841405123167
	Tumor	8.07487442344123
	Tumor	7.79086769328064
	Tumor	7.9587701793666
	Tumor	8.16066652884304
	Tumor	8.28711292691171
	Tumor	7.98717109459848
	Tumor	7.93301964693306
	Tumor	8.1316881258427
	Tumor	8.38686620113266
	Tumor	7.69439412522377
	Tumor	8.40409352364908
	Tumor	8.3421337425731
	Tumor	8.58044224687423
	Tumor	8.1380779379491
	Tumor	8.70040847744659
	Tumor	7.58751958615005
	Tumor	7.96453263426333
	Tumor	7.80192889196904
	Tumor	7.21597373469629
	Tumor	8.08314097790502
	Tumor	8.01860359670335
	Tumor	7.80957971650621
	Tumor	8.11325197339074
	Tumor	7.9681870407147
	Tumor	7.58274283483058
	Tumor	8.20761893782753
	Tumor	7.70474564830981
	Tumor	7.65930324556285
	Tumor	8.31954242842209
	Tumor	7.98002793098558
	Tumor	7.92093788901066
	Tumor	8.29156441286736
	Tumor	7.80293897243537
	Tumor	8.12996870760224
	Tumor	7.99356106100442
	Tumor	8.74971245846208
	Tumor	7.93049429871104
	Tumor	8.88236224668948
	Tumor	8.64453487774231
	Tumor	8.62001155223637
	Tumor	7.3296527660655
	Tumor	8.00052083330882
	Tumor	8.14202267701808
	Tumor	8.14710949638368
	Tumor	8.72560457823781
	Tumor	7.89208612970516
	Tumor	8.29738349855491
	Tumor	7.82907957578353
	Tumor	7.64808968109368
	Tumor	8.4106903572633
	Tumor	8.55798198888974
	Tumor	7.52048083525247
	Tumor	8.59866472994087
	Tumor	7.59334213924502
	Tumor	8.21782394377256
	Tumor	8.32968834492786
	Tumor	6.8652907706721
	Tumor	9.68357993513794
	Tumor	7.69150674653284
	Tumor	8.28534122638949
	Tumor	8.66516858486309
	Tumor	7.43742305385264
	Tumor	8.09272805920634
	Tumor	8.07314913459911
	Tumor	8.28277843043551
	Tumor	7.51750777171241
	Tumor	7.99888270635553
	Tumor	9.06960100878115
	Tumor	7.92253101013664
	Tumor	7.83459554916137
	Tumor	7.8317526118048
	Tumor	8.5993232906588
	Tumor	7.62222047588564
	Tumor	8.69502139862674
	Tumor	8.38345430732416
	Tumor	9.06600331873667
	Tumor	8.88949521945392
	Tumor	7.95721036431137
	Tumor	7.77190905429049
	Tumor	7.64205747372258
	Tumor	7.98625314053517
	Tumor	8.39016219655454
	Tumor	8.1763152496755
	Tumor	8.67958885782577
	Tumor	8.15418031166647
	Tumor	8.97038472165585
	Tumor	8.18184916363323
	Tumor	7.8709055503592
	Tumor	7.80930759497586
	Tumor	8.71425022067393
	Tumor	8.58650207863077
	Tumor	7.91137965099086
	Tumor	7.54413251720571
	Tumor	7.65558053874566
	Tumor	8.49155927573903
	Tumor	8.01965450885146
	Tumor	8.16392303257885
	Tumor	7.99234191764023
	Tumor	7.73557719541196
	Tumor	8.52942350626065
	Tumor	8.1930053668277
	Tumor	8.04174046993941
	Tumor	7.40561863705974
	Tumor	7.43196431918051
	Tumor	7.98209004452549
	Tumor	6.97819662453183
	Tumor	7.75095341433319
	Tumor	8.625298544485
	Tumor	7.26289686954724
	Tumor	8.59621943427039
	Tumor	8.36302621227037
	Tumor	7.91728646052749
	Tumor	7.71827414956155
	Tumor	8.29070891655899
	Tumor	7.65180800154895
	Tumor	7.76089336434207
	Tumor	7.64197972773313
	Tumor	7.42733102795483
	Tumor	7.88112623973008
	Tumor	8.35232571433649
	Tumor	7.74377518897154
	Tumor	7.7406731153741
	Tumor	8.51848414139893
	Tumor	7.62106754900724
	Tumor	8.09160117293287
	Tumor	7.88435466600562
	Tumor	7.77692988083192
	Tumor	7.96732681262184
	Tumor	8.10359286817076
	Tumor	7.8220488539298
	Tumor	7.69002090608007
	Tumor	8.83846695516018
	Tumor	8.01951188176814
	Tumor	7.76039851574982
	Tumor	7.39765163161624
	Tumor	8.08153985371684
	Tumor	7.48686620635352
	Tumor	8.62007674009699
	Tumor	7.59175858820738
	Tumor	8.23814159827487
	Tumor	7.79792522308562
	Tumor	8.5551750629804
	Tumor	7.93146123757767
	Tumor	8.14908745571893
	Tumor	8.23261852637697
	Tumor	8.2698947065626
	Tumor	8.2224724731286
	Tumor	7.75835560707335
	Tumor	7.16266516415948
	Tumor	8.23878822907849
	Tumor	8.01473935566759
	Tumor	7.9542996864264
	Tumor	7.19768534819972
	Tumor	8.02407327391474
	Tumor	8.73368510253289
	Tumor	7.93263401525879
	Tumor	7.92035443795345
	Tumor	7.5013142619642
	Tumor	8.46325804836064
	Tumor	8.2605431779158
	Tumor	8.36795115779582
	Tumor	7.55199156524631
	Tumor	7.7135214942902
	Tumor	7.4077224706301
	Tumor	8.51434970285869
	Tumor	7.60626051726893
	Tumor	7.27025800920892
	Tumor	8.25473438070618
	Tumor	7.48584658334275
	Tumor	7.86085166481656
	Tumor	8.02004796300864
	Tumor	7.03285666392307
	Tumor	7.79482655236772
	Tumor	8.17515166858351
	Tumor	7.18865232948957
	Tumor	7.30491378641601
	Tumor	8.40133213523743
	Tumor	7.79620558292027
	Tumor	8.36056892353055
	Tumor	7.83577018521611
	Tumor	8.12848444721738
	Tumor	8.31708594412602
	Tumor	8.23964993803087
	Tumor	7.81489687978136
	Tumor	8.32106056519546
	Tumor	7.93654881603449
	Tumor	7.88665459375661
	Tumor	7.93628274429745
	Tumor	6.96580582753853
	Tumor	7.56194878681119
	Tumor	8.17507526070422
	Tumor	7.87709559582426
	Tumor	7.59544736209011
	Tumor	8.65495990651387
	Tumor	7.03405428939644
	Tumor	7.17829336077353
	Tumor	7.50744421163327
	Tumor	8.52979999336248
	Tumor	7.47808865458207
	Tumor	8.33709271842207
	Tumor	8.16444335791035
	Tumor	6.93226673093053
	Tumor	8.52687039881769
	Tumor	8.15178944262898
	Tumor	8.0492082153059
	Tumor	8.30298877102915
	Tumor	7.54446457533522
	Tumor	8.05978950798723
	Tumor	8.16445000208172
	Tumor	8.03076263939089
	Tumor	7.77018215708927
	Tumor	8.48561124614419
	Tumor	8.19694613322054
	Tumor	8.13992527210732
	Tumor	8.99969291054527
	Tumor	8.25963648215318
	Tumor	7.81723537469278
	Tumor	7.97482734988715
	Tumor	7.56027257299521
	Tumor	7.70194598718542
	Tumor	7.49908539642374
	Tumor	7.61712227160659
	Tumor	8.00262773012721
	Tumor	7.75843650494542
	Tumor	7.12531208728754
	Tumor	8.39500248196052
	Tumor	7.66534782995111
	Tumor	8.10343882044481
	Tumor	7.45352689709325
	Tumor	7.5597796076479
	Tumor	7.93814398294696
	Tumor	8.56796826753451
	Tumor	8.18216769075857
	Tumor	8.7953302097171
	Tumor	7.9575520303306
	Tumor	8.27816985550405
	Tumor	7.31452718910258
	Tumor	7.83709050854272
	Tumor	8.26433750389548
	Tumor	8.30739213519954
	Tumor	7.79941985887507
	Tumor	7.50114292835111
	Tumor	7.17607312022688
	Tumor	7.94664714261923
	Tumor	8.20087216252461
	Tumor	7.64767456871792
	Tumor	7.31368219751254
	Tumor	7.47043775490097
	Tumor	6.99645746853358
	Tumor	8.24129194989182
	Tumor	7.26065378700236
	Tumor	7.98069867482632
	Tumor	7.12666315593814
	Tumor	8.13787173977932
	Tumor	8.25460243022976
	Tumor	7.65640829554051
	Tumor	7.08833553860438
	Tumor	7.3387396586523
	Tumor	8.43299012727533
	Tumor	7.75797594244183
	Tumor	8.5050282790907
	Tumor	7.97118419029984
	Tumor	8.14710949638368
	Tumor	8.02465770034728
	Tumor	8.16729594247509
	Tumor	7.61663955003963
	Tumor	7.69279680398827
	Tumor	7.76610438223463
	Tumor	8.31697595951817
	Tumor	8.43922194954811
	Tumor	8.15185873082748
	Tumor	8.35145908812018
	Tumor	8.76397068454323
	Tumor	7.45935921449446
	Tumor	8.00261539997331
	Tumor	8.16505991567596
	Tumor	7.94729383107011
	Tumor	7.77988635751717
	Tumor	7.60036069475483
	Tumor	7.57365177357913
	Tumor	7.03463642001573
	Tumor	7.77699770093136
	Tumor	7.34284029482776
	Tumor	8.29063874254278
	Tumor	7.68756207462467
	Tumor	7.94430623389692
	Tumor	7.74082540187504
	Tumor	7.3658294632206
	Tumor	7.80671754650048
	Tumor	7.073255059435
	Tumor	8.08398862565137
	Tumor	7.91191780922179
	Tumor	8.73044325481205
	Tumor	8.6559288789681
	Tumor	7.32781312269206
	Tumor	8.46198667069732
	Tumor	8.23557499951617
	Tumor	7.83853691075318
	Tumor	8.31970833638102
	Tumor	7.91510933766824
	Tumor	8.18851299405282
	Tumor	7.34476795335791
	Tumor	7.94795261227094
	Tumor	8.55934466158889
	Tumor	7.74638639702465
	Tumor	7.90821978665905
	Tumor	7.78372342598656
	Tumor	8.43299012727533
	Tumor	7.40465795286846
	Tumor	7.5348779815124
	Tumor	7.68564625674967
	Tumor	7.3943751882843
	Tumor	7.32460748613126
	Tumor	7.19763465076887
	Tumor	7.5291585053085
	Tumor	7.44218579126433
	Tumor	7.47937964351436
	Tumor	7.26503808092356
	Tumor	8.12366538631812
	Tumor	7.61196783402636
	Tumor	6.76995505741666
	Tumor	7.27334640018389
	Tumor	7.69024828104161
	Tumor	8.07542591701051
	Tumor	7.27960433417966
	Tumor	7.28527142824061
	Tumor	6.8684189483683
	Tumor	6.81692536823532
	Tumor	6.70462480857408
	Tumor	6.79694657314459
	Tumor	7.40941644755119
	Tumor	7.15152357485519
	Tumor	7.36469046147194
	Tumor	6.55077861251099
	Tumor	7.38300102820477
	Tumor	6.70570601978294
	Tumor	6.72306974453137
	Tumor	6.38819217616592
	Tumor	6.23085349220569
	Tumor	6.81803253404717
	Tumor	6.53432542912769
	Tumor	6.92818245344133
	Tumor	7.10108743369304
	Tumor	6.84696984552753
	Tumor	7.77001401259236
	Tumor	7.52120493293146
	Tumor	8.53942226480837
	Tumor	8.4046259011068
	Tumor	8.32137378434248
	Tumor	7.74396204184679
	Tumor	8.15777101254688
	Tumor	7.85256988021115
	Tumor	8.18298387848327
	Tumor	8.01010685835315
	Tumor	8.13798775243168
	Tumor	7.93492802436491
	Tumor	8.41323383598862
	Tumor	8.94899355073579
	Tumor	8.35401580085229
	Tumor	6.35774176497877
	Tumor	7.89285098914654
	Tumor	8.2350717874275
	Tumor	7.61885120143201
	Tumor	7.85932218958985
	Tumor	8.17009629696597
	Tumor	9.07775109411848
	Tumor	7.21713848438262
	Tumor	7.93704568378283
	Tumor	8.81146634356568
	Tumor	8.16604035034398
	Tumor	7.96948827247489
	Tumor	7.92102586293556
	Tumor	7.85256988021115
	Tumor	7.04445360751533
	Tumor	7.3268556624314
	Tumor	8.75757173592922
	Tumor	7.16029266548732
	Tumor	7.96838333073338
	Tumor	7.19871901038256
	Tumor	8.55851014662279
	Tumor	8.13971005267354
	Tumor	8.33858525141367
	Tumor	8.42651316083657
	Tumor	8.02390559992713
	Tumor	8.23877317257261
	Tumor	7.55023566925423
	Tumor	8.09360811412327
	Tumor	8.6307293644097
	Tumor	8.39732461108484
	Tumor	7.68159377630223
	Tumor	7.71750365354013
	Tumor	8.46077083811934
	Tumor	8.04670626442834
	Tumor	7.4966274054681
	Tumor	7.86657904164803
	Tumor	8.42257058836977
	Tumor	7.32597166023877
	Tumor	8.60779601613048
	Tumor	8.56206500338821
	Tumor	8.66653171258124
	Tumor	8.86114376733713
	Tumor	8.74889508120287
	Tumor	9.22629484460321
	Tumor	7.40489968025004
	Tumor	8.81724847580782
	Tumor	8.31698271160317
	Tumor	9.22951635374697
	Tumor	8.61291098615612
	Tumor	8.36938074294458
	Tumor	8.52534844418993
	Tumor	8.31007332770083
	Tumor	8.08334925574496
	Tumor	7.85830745951783
	Tumor	7.70766065618003
	Tumor	8.24064415878724
	Tumor	8.19367554767889
	Tumor	8.13971005267354
	Tumor	8.18419021192626
	Tumor	7.91892603616783
	Tumor	8.09244667702118
	Tumor	8.35268723115439
	Tumor	7.02085698927036
	Tumor	8.26343661715989
	Tumor	9.24960571247776
	Tumor	7.78187601097464
	Tumor	7.33923197017105
	Tumor	7.79008987451755
	Tumor	8.2356778958785
	Tumor	8.3772154783521
	Tumor	9.06723663486112
	Tumor	8.6299964668276
	Tumor	7.98140925077487
	Tumor	8.37065246827429
	Tumor	8.03224985018627
	Tumor	7.22091051869604
	Tumor	8.30119498542931
	Tumor	7.30831787885704
	Tumor	7.59239461431089
	Tumor	8.18894749478092
	Tumor	7.41617466491835
	Tumor	8.16661349047691
	Tumor	7.94779789831385
	Tumor	8.37843672869958
	Tumor	8.56132542242581
	Tumor	8.34752999165379
	Tumor	8.29173961340748
	Tumor	8.21215089237111
	Tumor	7.62356064470989
	Tumor	7.59573033975422
	Tumor	7.60927388357484
	Tumor	8.01504042356631
	Tumor	8.40595026545331
	Tumor	8.27146019937265
	Tumor	7.42245709237426
	Tumor	7.56523879160783
	Tumor	7.50355891431173
	Tumor	8.19788172425647
	Tumor	7.53896896226458
	Tumor	7.41973907555084
	Tumor	7.65163775895429
	Tumor	8.14380203998449
	Tumor	8.04670626442834
	Tumor	8.55636013402686
	Tumor	7.89971940965831
	Tumor	8.76559473984446
	Tumor	7.81571060003983
	Tumor	7.8546119272034
	Tumor	7.50449160250101
	Tumor	7.49709246952778
	Tumor	7.9863721190157
	Tumor	7.97274623833853
	Tumor	7.91034308138166
	Tumor	8.78650229361352
	Tumor	8.23755147773955
	Tumor	7.77207502323429
	Tumor	7.99574558036299
	Tumor	8.46616803971514
	Tumor	7.64874757580268
	Tumor	7.60302958149581
	Tumor	7.74342822188347
	Tumor	8.08393300544167
	Tumor	8.44871524394832
	Tumor	7.70369072291633
	Tumor	7.762471136122
	Tumor	7.87595199888593
	Tumor	8.99189296852328
	Tumor	8.56711429803097
	Tumor	7.76798379143794
	Tumor	7.57190099816195
	Tumor	8.97476179435976
	Tumor	8.34432713564092
	Tumor	7.84167599960943
	Tumor	8.06653268594465
	Tumor	8.28920725124188
	Tumor	8.19075417895098
	Tumor	8.06822930216479
	Tumor	7.51980439918686
	Tumor	8.51774018432253
	Tumor	7.50304554001466
	Tumor	8.98207110275528
	Tumor	7.76699356597383
	Tumor	8.12245525646181
	Tumor	7.72388562198841
	Tumor	8.03724525368477
	Tumor	7.53710384277084
	Tumor	8.7083420862379
	Tumor	7.25133536795112
	Tumor	8.18834471164909
	Tumor	8.0455735159638
	Tumor	7.47176116231082
	Tumor	8.06537230000874
	Tumor	8.93748522726377
	Tumor	9.07200577489549
	Tumor	8.29738048182731
	Tumor	8.11548643435045
	Tumor	8.45201761381507
	Tumor	8.19133380764113
	Tumor	8.26589444755936
	Tumor	7.34814264834773
	Tumor	7.83907600717485
	Tumor	7.40215789305709
	Tumor	7.76648761375217
	Tumor	7.45992574772741
	Tumor	7.52825047629577
	Tumor	7.83960991783793
	Tumor	8.41129827915758
	Tumor	8.03946123501033
	Tumor	8.18477252190056
	Tumor	7.16195339898908
	Tumor	8.11490720125936
	Tumor	8.33922548567497
	Tumor	7.62123808665046
	Tumor	8.6307293644097
	Tumor	8.02774165047317
	Tumor	8.20503705353952
	Tumor	8.05734952921271
	Tumor	8.22654063921099
	Tumor	8.47702324707869
	Tumor	7.68207043829481
	Tumor	7.99355691008848
	Tumor	7.78496715809418
	Tumor	8.11030552001103
	Tumor	8.91659625390088
	Tumor	8.41063585305788
	Tumor	8.61728014690173
	Tumor	8.07767709910374
	Tumor	7.70369072291633
	Tumor	8.2356778958785
	Tumor	8.2949023886329
	Tumor	6.36144624763942
	Tumor	7.17539208279143
	Tumor	8.08508710097382
	Tumor	7.34325229912592
	Tumor	7.49287879181501
	Tumor	8.55780696876666
	Tumor	8.87468771344492
	Tumor	8.25602447933644
	Tumor	9.06910632985176
	Tumor	8.36166579466697
	Tumor	8.12702430394623
	Tumor	7.88332051345741
	Tumor	8.25788674467174
	Tumor	7.87542310707635
	Tumor	8.18126024414634
	Tumor	7.7469382726094
	Tumor	8.19722953536167
	Tumor	7.73491247251632
	Tumor	7.35304963519952
	Tumor	8.36614845895284
	Tumor	7.6967573469585
	Tumor	8.17422139064291
	Tumor	7.67221226873648
	Tumor	7.34549590259265
	Tumor	7.67171915821735
	Tumor	7.60058924209085
	Tumor	7.72195199223897
	Tumor	7.14143671356891
	Tumor	7.8198800058564
	Tumor	8.03614846961288
	Tumor	8.31574730952583
	Tumor	8.32962531700913
	Tumor	8.62924426919272
	Tumor	7.8198800058564
	Tumor	7.73638594214487
	Tumor	7.76147152283458
	Tumor	8.05620801818094
	Tumor	9.0455104071009
	Tumor	8.31197212210526
	Tumor	8.2169398854378
	Tumor	8.61143221314835
	Tumor	7.77309422153603
	Tumor	8.53452721215972
	Tumor	8.35718836561243
	Tumor	7.28918762819371
	Tumor	7.45400584854854
	Tumor	7.85670841222291
	Tumor	6.86685211533628
	Tumor	8.13569972403228
	Tumor	6.96687438077927
	Tumor	7.2332657072914
	Tumor	8.05286814493522
	Tumor	8.96038880012186
	Tumor	8.10742993188974
	Tumor	7.30656569059639
	Tumor	8.12073264198026
	Tumor	7.99020542429234
	Tumor	7.87335652410994
	Tumor	8.1835841841438
	Tumor	7.90979260816603
	Tumor	8.01671140023164
	Tumor	10.0728674245624
	Tumor	7.67269375264396
	Tumor	7.88861920153682
	Tumor	7.6226290165987
	Tumor	7.77103843329812
	Tumor	8.09473684992821
	Tumor	7.19829258716034
	Tumor	7.81364509210175
	Tumor	8.64559012450464
	Tumor	8.16132070630755
	Tumor	7.90186605790748
	Tumor	8.37327591600279
	Tumor	8.02557587772683
	Tumor	8.27449882329698
	Tumor	8.31007332770083
	Tumor	8.32326398959408
	Tumor	10.0247772862267
	Tumor	8.07318695529232
	Tumor	8.10801443459464
	Tumor	8.02666783784483
	Tumor	8.31824442163087
	Tumor	8.08564795877976
	Tumor	6.68510903125018
	Tumor	8.19606963115599
	Tumor	7.33923197017105
	Tumor	7.32817513196368
	Tumor	8.33983092282709
	Tumor	7.76399123500583
	Tumor	7.8458299532709
	Tumor	7.2187660712518
	Tumor	7.64342966459367
	Tumor	8.61947841557042
	Tumor	8.02774165047317
	Tumor	7.92480443970413
	Tumor	8.03224985018627
	Tumor	8.08956665688924
	Tumor	9.26113577166623
	Tumor	8.5764479977299
	Tumor	8.11784140738074
	Tumor	8.20206478474526
	Tumor	8.01559824258947
	Tumor	8.17066268860906
	Tumor	8.28237426841709
	Tumor	8.91485186320642
	Tumor	8.05116148380215
	Tumor	8.363610367483
	Tumor	8.08393300544167
	Tumor	8.01010685835315
	Tumor	7.57141723792368
	Tumor	8.48941078428386
	Tumor	7.67715559676747
	Tumor	7.31406501213436
	Tumor	8.2109766801459
	Tumor	8.4777306158399
	Tumor	7.75896924687946
	Tumor	8.59523425488263
	Tumor	8.11318537957961
	Tumor	7.53896896226458
	Tumor	8.21570008656082
	Tumor	7.9013125307843
	Tumor	8.35656031093558
	Tumor	7.97383726893966
	Tumor	8.13451088119782
	Tumor	8.53871608966806
	Tumor	8.06930194718684
	Tumor	8.36166579466697
	Tumor	8.33668969161472
	Tumor	8.16661349047691
	Tumor	8.66353310953325
	Tumor	7.73896160859031
	Tumor	8.45539191389992
	Tumor	7.81417157927023
	Tumor	8.24927930072893
	Tumor	7.35082472319734
	Tumor	8.10400095643694
	Tumor	8.67021733052412
	Tumor	8.42054384876749
	Tumor	7.85203620128715
	Tumor	7.76349554320469
	Tumor	7.92320109021284
	Tumor	9.86143718088438
	Tumor	7.88755022713907
	Tumor	7.86552596523637
	Tumor	8.96130650277875
	Tumor	8.34944791512941
	Tumor	8.03502630939068
	Tumor	8.20680529103111
	Tumor	8.69304836503722
	Tumor	7.83127952480998
	Tumor	7.71453367740929
	Tumor	7.50957140510579
	Tumor	7.47543558578278
	Tumor	8.27627431459471
	Tumor	7.87701144321397
	Tumor	7.64730347863478
	Tumor	8.46889966256524
	Tumor	8.12589101703133
	Tumor	8.52963677105254
	Tumor	8.20680529103111
	Tumor	8.30119498542931
	Tumor	8.29427007228669
	Tumor	8.05907974582922
	Tumor	7.61689506815443
	Tumor	9.21364122228463
	Tumor	8.02611559989662
	Tumor	8.31760097631514
	Tumor	8.17539410837927
	Tumor	8.69833528770645
	Tumor	7.63804955598701
	Tumor	8.59013815134193
	Tumor	8.19722953536167
	Tumor	8.12702430394623
	Tumor	8.2400051837006
	Tumor	8.28796486835671
	Tumor	8.61802039349565
	Tumor	8.6209859556678
	Tumor	7.7339348202101
	Tumor	7.59912915861266
	Tumor	9.03989813091478
	Tumor	8.38168380821547
	Tumor	8.91659625390088
	Tumor	7.40262439100572
	Tumor	8.24373407119766
	Tumor	8.42387011171741
	Tumor	8.15016046280368
	Tumor	7.6121374029822
	Tumor	9.09793896742502
	Tumor	7.89336907023894
	Tumor	9.10976655892793
	Tumor	8.26774618780277
	Tumor	9.87603383720932
	Tumor	7.95214500285249
	Tumor	7.94996685166934
	Tumor	8.21873200097633
	Tumor	8.68923471847103
	Tumor	8.44207259808524
	Tumor	8.16364585089391
	Tumor	8.4046259011068
	Tumor	8.11900920645491
	Tumor	8.16013276479074
	Tumor	8.22475812817879
	Tumor	8.30878367902628
	Tumor	8.33210551281075
	Tumor	9.50405008398267
	Tumor	8.85780307326466
	Tumor	8.53107876998807
	Tumor	8.19016708029798
	Tumor	8.12646104581429
	Tumor	8.04726261313624
	Tumor	8.11261726249064
	Tumor	7.4480115871578
	Tumor	8.83698468030585
	Tumor	8.96756576586781
	Tumor	7.86707120052277
	Tumor	8.96664424950358
	Tumor	8.34174158952336
	Tumor	8.83371302417291
	Tumor	8.55993383759059
	Tumor	9.58795218110374
	Tumor	7.91729453130487
	Tumor	8.32710189659999
	Tumor	7.51606743915897
	Tumor	8.13856977954454
	Tumor	7.34416823589713
	Tumor	8.23629560398945
	Tumor	8.76472216779676
	Tumor	8.87975471612085
	Tumor	8.85447005263452
	Tumor	8.60337071422892
	Tumor	8.23259779717601
	Tumor	7.55679635454635
	Tumor	8.04277789946618
	Tumor	8.50237498488133
	Tumor	8.29427007228669
	Tumor	7.40081851928964
	Tumor	7.93979097591872
	Tumor	9.08541221871946
	Tumor	8.56568092128239
	Tumor	8.26282039238661
	Tumor	7.975453137021
	Tumor	8.32962531700913
	Tumor	8.34752999165379
	Tumor	7.15863589061849
	Tumor	8.42187800103529
	Tumor	7.67021703072005
	Tumor	8.38488798457729
	Tumor	9.27963836910006
	Tumor	8.26038225124403
	Tumor	8.63807253593363
	Tumor	7.78391780008148
	Tumor	8.65301230454565
	Tumor	8.63882878745149
	Tumor	7.85617313546946
	Tumor	7.83544929794829
	Tumor	7.59043211679124
	Tumor	8.3132354873659
	Tumor	8.5267676634618
	Tumor	8.34432713564092
	Tumor	9.14833003764802
	Tumor	7.49850796479202
	Tumor	8.91051658921231
	Tumor	7.75494337761027
	Tumor	7.93979097591872
	Tumor	8.46142045541584
	Tumor	8.84540933608204
	Tumor	8.07767709910374
	Tumor	8.72839086196896
	Tumor	7.69385722393861
	Tumor	7.9226449202856
	Tumor	8.65834947614812
	Tumor	8.14380203998449
	Tumor	8.14784604838145
	Tumor	8.34687995905394
	Tumor	8.29173961340748
	Tumor	8.44871524394832
	Tumor	7.77103843329812
	Tumor	8.47229001426475
	Tumor	8.11030552001103
	Tumor	8.01449798463481
	Tumor	8.45943205417214
	Tumor	8.33024060876783
	Tumor	7.4480115871578
	Tumor	7.88648443084714
	Tumor	8.77845479982269
	Tumor	7.99186044482403
	Tumor	7.79570497734412
	Tumor	8.31007332770083
	Tumor	8.01559824258947
	Tumor	7.6346528200912
	Tumor	7.75494337761027
	Tumor	8.27146019937265
	Tumor	8.44937451516394
	Tumor	8.37263014290571
	Tumor	8.4119282976022
	Tumor	8.38557142603257
	Tumor	8.24434840670633
	Tumor	8.8378123024599
	Tumor	8.32263282849846
	Tumor	8.90872667155467
	Tumor	8.13451088119782
	Tumor	7.79263623835194
	Tumor	8.25232642450779
	Tumor	9.0073425675861
	Tumor	8.84457529505566
	Tumor	9.25590303519969
	Tumor	7.78391780008148
	Tumor	8.91051658921231
	Tumor	7.78905991764969
	Tumor	7.59379241715299
	Tumor	7.94835147418493
	Tumor	8.18602124884402
	Tumor	8.42581060415641
	Tumor	8.33922548567497
	Tumor	8.45672478909616
	Tumor	7.95862503741535
	Tumor	9.01837398023082
	Tumor	8.28734384242738
	Tumor	8.43403286961594
	Tumor	8.17186795057751
	Tumor	9.11966234774758
	Tumor	7.90450595628765
	Tumor	7.92102586293556
	Tumor	7.73993676468535
	Tumor	7.95697748294324
	Tumor	7.5081849614748
	Tumor	10.0689615559276
	Tumor	8.44341400277193
	Tumor	7.91945589864126
	Tumor	7.96838333073338
	Tumor	8.33922548567497
	Tumor	8.40134739617692
	Tumor	8.55636013402686
	Tumor	8.40203831788734
	Tumor	8.74171915829277
	Tumor	8.35590729403101
	Tumor	8.41718021440071
	Tumor	8.02218867486766
	Tumor	8.88828577767464
	Tumor	8.82382857319432
	Tumor	9.1345253340774
	Tumor	8.15897501974017
	Tumor	8.52261982831074
	Tumor	8.50033216094442
	Tumor	7.50911176566936
	Tumor	8.55993383759059
	Tumor	8.62632091153562
	Tumor	7.61641747580481
	Tumor	7.61593383779808
	Tumor	8.16251157934972
	Tumor	7.6083197398068
	Tumor	8.31132015138766
	Tumor	6.5746942162597
	Tumor	8.38557142603257
	Tumor	8.28057783114408
	Tumor	8.82219407469955
	Tumor	8.07934985834401
	Tumor	8.14613091564158
	Tumor	8.07934985834401
	Tumor	7.84529470348414
	Tumor	8.42450220580444
	Tumor	8.17715666955379
	Tumor	7.7941974616479
	Tumor	7.97163787873812
	Tumor	8.79055781885657
	Tumor	7.64972194107929
	Tumor	9.11378304820991
	Tumor	8.28796486835671
	Tumor	8.03669024502864
	Tumor	8.12589101703133
	Tumor	8.20680529103111
	Tumor	8.31007332770083
	Tumor	8.56132542242581
	Tumor	8.12356024852869
	Tumor	6.73506092769242
	Tumor	7.96513667853722
	Tumor	7.64196459712693
	Tumor	7.3039441957788
	Tumor	9.24859901847366
	Tumor	8.13856977954454
	Tumor	7.79877124638483
	Tumor	7.90557523929202
	Tumor	8.54865135323145
	Tumor	8.22119275613803
	Tumor	8.57500095491804
	Tumor	7.48139036443896
	Tumor	8.363610367483
	Tumor	7.70766065618003
	Tumor	7.74643492615456
	Tumor	8.87633289971551
	Tumor	8.15482480084379
	Tumor	7.71502909866281
	Tumor	8.91051658921231
	Tumor	8.20680529103111
	Tumor	8.29931445637348
	Tumor	9.31245612708762
	Tumor	8.830385061866
	Tumor	8.11608404900431
	Tumor	7.91784996116221
	Tumor	8.28361811275171
	Tumor	8.84875796445723
	Tumor	7.77411194953922
	Tumor	7.18590901861906
	Tumor	8.56423593235007
	Tumor	7.37180357050242
	Tumor	8.02160845709311
	Tumor	8.19546552978402
	Tumor	7.57991973253736
	Tumor	8.07594883067727
	Tumor	8.53036098727679
	Tumor	7.61119062075748
	Tumor	8.59823263721062
	Tumor	9.08060814712893
	Tumor	8.15542981132839
	Tumor	8.68455980018818
	Tumor	8.38296925112618
	Tumor	8.9462962651894
	Tumor	8.2418628493539
	Tumor	8.79055781885657
	Tumor	7.69532836326098
	Tumor	8.54371754873951
	Tumor	8.42322252345769
	Tumor	7.55725236689832
	Tumor	8.63955374707332
	Tumor	7.64922853450606
	Tumor	8.16132070630755
	Tumor	8.01504042356631
	Tumor	7.62076124838078
	Tumor	8.43403286961594
	Tumor	7.05508652738742
	Tumor	7.46590118471815
	Tumor	8.49557411504991
	Tumor	7.28703790691781
	Tumor	8.0272090892876
	Tumor	8.46142045541584
	Tumor	7.98251266838291
	Tumor	8.21997881521712
	Tumor	8.27568325546298
	Tumor	8.5163187205769
	Tumor	8.79692857395903
	Tumor	8.44474431748238
	Tumor	8.50375651172527
	Tumor	8.81310259545365
	Tumor	7.56999125557134
	Tumor	7.97274623833853
	Tumor	8.35785042522239
	Tumor	9.0064432235551
	Tumor	7.97758437557312
	Tumor	7.9430178379535
	Tumor	8.13684350197396
	Tumor	7.26173478914893
	Tumor	7.93063512528516
	Tumor	7.05262592567631
	Tumor	8.3049677512025
	Tumor	7.94083667649042
	Tumor	7.71700647388606
	Tumor	7.24747315194437
	Tumor	7.6226290165987
	Tumor	8.4039685536132
	Tumor	7.73491247251632
	Tumor	8.36679212363596
	Tumor	7.44710591966445
	Tumor	8.179471693872
	Tumor	8.81975250254011
	Tumor	8.06653268594465
	Tumor	7.93387640242413
	Tumor	7.14813535354108
	Tumor	8.75757173592922
	Tumor	7.73041785856129
	Tumor	7.79214086032151
	Tumor	7.87647068854198
	Tumor	8.00288966352299
	Tumor	7.88227921991608
	Tumor	7.91245518437607
	Tumor	8.42187800103529
	Tumor	8.41918087132408
	Tumor	7.90504069694458
	Tumor	8.60115706587112
	Tumor	8.94544929835547
	Tumor	7.92901687244686
	Tumor	7.8250557449169
	Tumor	6.96530264804858
	Tumor	7.79520381121867
	Tumor	8.35073302885581
	Tumor	7.60687435311618
	Tumor	7.80854882035219
	Tumor	8.15482480084379
	Tumor	7.2225942561645
	Tumor	7.57847542376267
	Tumor	8.01285656324029
	Tumor	7.24789636351639
	Tumor	8.30180423954537
	Tumor	7.61738872709056
	Tumor	7.70910636902203
	Tumor	8.17186795057751
	Tumor	8.30433116009355
	Tumor	8.21997881521712
	Tumor	7.90822575528582
	Tumor	7.70910636902203
	Tumor	7.80958824794763
	Tumor	7.2141427423879
	Tumor	7.9564393207438
	Tumor	7.63855044505381
	Tumor	7.57422888273776
	Tumor	8.35718836561243
	Tumor	7.9226449202856
	Tumor	8.70058980884108
	Tumor	7.91677548695341
	Tumor	8.11548643435045
	Tumor	8.47022447495101
	Tumor	8.58434355628165
	Tumor	8.57288041611904
	Tumor	8.98115994016314
	Tumor	7.97976202101986
	Tumor	7.24228593524849
	Tumor	8.34687995905394
	Tumor	8.71616331859438
	Tumor	8.4467172717442
	Tumor	8.35202533465566
	Tumor	8.03558753089243
	Tumor	8.35073302885581
	Tumor	8.71843734538162
	Tumor	8.09414366997895
	Tumor	8.39012075005209
	Tumor	8.78333311847558
	Tumor	6.61675300133251
	Tumor	7.94083667649042
	Tumor	7.98691762333084
	Tumor	6.65664096792424
	Tumor	7.64972194107929
	Tumor	7.79672009309825
	Tumor	8.11841767545269
	Tumor	7.95809692922906
	Tumor	7.29568127857613
	Tumor	8.16661349047691
	Tumor	7.97432656774794
	Tumor	7.7041732806276
	Tumor	7.50304554001466
	Tumor	8.2449597057073
	Tumor	7.69433661677926
	Tumor	8.16364585089391
	Tumor	8.08845238571009
	Tumor	8.75439715067104
	Tumor	8.63514151893563
	Tumor	8.50237498488133
	Tumor	7.58608905100065
	Tumor	8.55420945654014
	Tumor	8.27019738759626
	Tumor	7.64392916095848
	Tumor	8.08334925574496
	Tumor	7.59092654848442
	Tumor	8.4320070363003
	Tumor	8.8394394997746
	Tumor	7.57281946189414
	Tumor	8.83118682214476
	Tumor	7.65795023088581
	Tumor	8.13915094503385
	Tumor	7.66873383212546
	Tumor	7.99627140226503
	Tumor	8.11608404900431
	Tumor	8.27627431459471
	Tumor	8.76078098848449
	Tumor	7.9863721190157
	Tumor	7.68207043829481
	Tumor	8.10686250465552
	Tumor	7.78341630184487
	Tumor	8.07038269358052
	Tumor	7.2708326212429
	Tumor	8.56132542242581
	Tumor	6.91916809146376
	Tumor	7.98423627146655
	Tumor	7.77051632033463
	Tumor	8.03278431322696
	Tumor	8.21570008656082
	Tumor	8.28671010354731
	Tumor	7.45720211816269
	Tumor	7.90079961725032
	Tumor	9.08832094246768
	Tumor	7.23239994068761
	Tumor	7.45992574772741
	Tumor	6.87307730919694
	Tumor	6.59213495140147
	Tumor	7.56196180312468
	Tumor	7.25001132926726
	Tumor	7.93387640242413
	Tumor	8.60265144341147
	Tumor	7.504020163464
	Tumor	7.74795251263465
	Tumor	7.97329892602895
	Tumor	7.79008987451755
	Tumor	7.62402348650988
	Tumor	7.45947276855938
	Tumor	7.58705388315527
	Tumor	6.98399708279032
	Tumor	7.22985518695059
	Tumor	7.79161568959764
	Tumor	8.63658863157005
	Tumor	8.78413645975385
	Tumor	7.2708326212429
	Tumor	8.49281961101881
	Tumor	7.82088831237082
	Tumor	7.31624643534659
	Tumor	8.59973773702562
	Tumor	7.80499938048554
	Tumor	8.27268132996069
	Tumor	7.73341317802607
	Tumor	8.37458990481003
	Tumor	7.07310459690563
	Tumor	7.87335652410994
	Tumor	6.74239505809088
	Tumor	8.90007293000035
	Tumor	8.5044249091403
	Tumor	7.6677638538276
	Tumor	7.0673947641016
	Tumor	8.34880741578024
	Tumor	7.6405100182491
	Tumor	8.87468771344492
	Tumor	9.27855611277233
	Tumor	8.6048855475081
	Tumor	7.81521051122003
	Tumor	8.60779601613048
	Tumor	8.64852278545616
	Tumor	7.65795023088581
	Tumor	8.1016883774939
	Tumor	6.99001305381869
	Tumor	7.65163775895429
	Tumor	7.32774028294376
	Tumor	7.36244143772745
	Tumor	7.65066654520025
	Tumor	7.98585469256107
	Tumor	8.54015076390258
	Tumor	7.33607138696632
	Tumor	6.62648052641761
	Tumor	7.68600657453606
	Tumor	8.2181580951609
	Tumor	8.4921290066248
	Tumor	8.25232642450779
	Tumor	6.66916223326744
	Tumor	8.20801464667028
	Tumor	7.20213129336507
	Tumor	7.14984152874496
	Tumor	7.80958824794763
	Tumor	8.34687995905394
	Tumor	7.70959626008414
	Tumor	8.32389260176272
	Tumor	6.79767224029802
	Tumor	8.18716796683856
	Tumor	6.97085061046576
	Tumor	8.65685324325761
	Tumor	8.03502630939068
	Tumor	8.33537529607693
	Tumor	7.70318218120013
	Tumor	7.99240233119029
	Tumor	8.36553612080962
	Tumor	7.15570200614021
	Tumor	8.47022447495101
	Tumor	7.84268967616835
	Tumor	8.38947187791095
	Tumor	7.83646195749954
	Tumor	7.60155544487681
	Tumor	7.1893078786681
	Tumor	6.75415447889249
	Tumor	7.92901687244686
	Tumor	8.09821590629727
	Tumor	8.37327591600279
	Tumor	7.90612384552095
	Tumor	8.4138889165313
	Tumor	8.24617248771122
	Tumor	8.21756490124415
	Tumor	8.68923471847103
	Tumor	8.49349919059027
	Tumor	8.20088207817746
	Tumor	8.16070952992946
	Tumor	7.76699356597383
	Tumor	10.8655564329632
	Tumor	6.6709372449445
	Tumor	8.60779601613048
	Tumor	8.07372671657855
	Tumor	6.5136490170735
	Tumor	8.34110837449809
	Tumor	8.22954833400168
	Tumor	7.60687435311618
	Tumor	8.96216041723212
	Tumor	7.60402153391071
	Tumor	7.74247407328641
	Tumor	7.59474693129865
	Tumor	8.06822930216479
	Tumor	8.33794351156858
	Tumor	7.84529470348414
	Tumor	8.72385017860398
	Tumor	9.2064311430442
	Tumor	9.83136247738262
	Tumor	9.35041731186996
	Tumor	8.67550844461392
	Tumor	7.57045050575796
	Tumor	8.5627760176136
	Tumor	8.20028056254826
	Tumor	8.39012075005209
	Tumor	7.75394798953113
	Tumor	7.86400614441933
	Tumor	7.07473304603849
	Tumor	7.73792935736955
	Tumor	7.93925233920218
	Tumor	8.42517726552034
	Tumor	7.95268947438444
	Tumor	8.01559824258947
	Tumor	8.84285196935493
	Tumor	8.34432713564092
	Tumor	8.37394194153525
	Tumor	7.56289600872355
	Tumor	7.5976598876628
	Tumor	7.64342966459367
	Tumor	7.6140078438352
	Tumor	8.4715872237159
	Tumor	7.59717961989641
	Tumor	7.77511586215552
	Tumor	7.88015796249149
	Tumor	8.02943196730725
	Tumor	8.87975471612085
	Tumor	7.94245736401539
	Tumor	7.65795023088581
	Tumor	7.00675350372478
	Tumor	7.39947483384158
	Tumor	7.87542310707635
	Tumor	8.54371754873951
	Tumor	8.02666783784483
	Tumor	7.89336907023894
	Tumor	7.60010976306318
	Tumor	7.9575472376254
	Tumor	8.53732097619303
	Tumor	8.19075417895098
	Tumor	7.69628638973215
	Tumor	7.75643711054025
	Tumor	8.68455980018818
	Tumor	6.70897659024884
	Tumor	7.99734582907828
	Tumor	8.13684350197396
	Tumor	8.35718836561243
	Tumor	7.12350502666892
	Tumor	7.52168107210504
	Tumor	7.73292772493911
	Tumor	9.61381001741835
	Tumor	8.05907974582922
	Tumor	7.20087462883556
	Tumor	7.09566118543157
	Tumor	8.57572067355393
	Tumor	7.74795251263465
	Tumor	8.15657332072709
	Tumor	7.46269070704343
	Tumor	8.11318537957961
	Tumor	7.89390173652267
	Tumor	8.66724217541051
	Tumor	7.83077409891401
	Tumor	8.21396628524414
	Tumor	7.44620392654778
	Tumor	8.25232642450779
	Tumor	8.12356024852869
	Tumor	8.82627127640523
	Tumor	8.11431863410609
	Tumor	7.95592027959389
	Tumor	8.11261726249064
	Tumor	8.2032268777846
	Tumor	7.34325229912592
	Tumor	8.29802536527405
	Tumor	7.55072249778884
	Tumor	7.5347663973293
	Tumor	7.88861920153682
	Tumor	7.99020542429234
	Tumor	9.06438196145494
	Tumor	9.50023023032394
	Normal	7.18210822071777
	Normal	6.7154146730476
	Normal	5.72824515161309
	Normal	7.41677949700257
	Normal	6.59185633238488
	Normal	6.7913515812915
[truncated: 138 more rows]

## Sheet: 1b
Figure 1b
	Pam50SubtypeN	PAK4.ILMN_1728887
	LA	8.03552899545393
	H2	8.46574446472843
	LA	8.10251912161872
	LA	7.68363091045698
	LB	7.94067437799342
	LA	7.48659626861271
	NBL	7.04578122257232
	BL	7.83516000769556
	LB	8.09841897056222
	BL	7.50343615820673
	NBL	8.02569241529024
	LA	7.51831094888012
	BL	8.12813061990069
	LA	7.81779698725702
	LA	7.64028309545605
	LA	7.58002876034348
	H2	8.013247017645
	BL	7.88442889283312
	LA	8.83759059835911
	LA	8.03651867155998
	LA	7.97281716161422
	LA	8.47478170230094
	NBL	7.42202834329042
	LA	8.1098280034362
	LA	7.52017103240707
	NBL	7.96785845583506
	H2	7.84163779031564
	H2	8.5041448861927
	LA	8.95693489115421
	LB	8.663323951309
	LA	8.17839117649116
	LA	8.32118178748156
	LA	8.02169459948053
	H2	8.0051583991648
	LB	8.0971499779002
	NBL	6.40436326455299
	LB	7.62953821915914
	LB	8.64158073070289
	BL	8.30292156757619
	LA	7.62877452463844
	LB	8.35861823227767
	H2	8.06078764973061
	LA	8.53123736005536
	LA	8.02938528971338
	BL	8.58830122172988
	LB	8.19564102912205
	LB	8.03633071889778
	LA	8.36554561499327
	LB	8.36886240951269
	H2	7.65593159639302
	LA	8.11746515256941
	LB	7.72916579803528
	LB	7.6543786204302
	LA	7.86211869299061
	BL	7.56851773343636
	NBL	7.52999596652432
	NBL	7.78586251301494
	LA	7.50325842328021
	LA	7.4264600678877
	LA	7.55915882933066
	BL	8.26246495488137
	LB	8.04788631719718
	LA	7.65593159639302
	LA	8.57020768487093
	LB	8.0994933635684
	LB	7.77735109274798
	LA	7.42222438658261
	BL	7.3822973480269
	LB	7.83017411860722
	LB	8.31010824888313
	LA	7.75106233561726
	LA	7.34565076437335
	LB	7.8709055503592
	LB	8.11866498757094
	BL	7.73488734647523
	LB	8.01933871474174
	LB	7.74651425731769
	BL	8.51529319470344
	LA	8.4965697766903
	LA	8.29079796634621
	LB	7.9182893814973
	LA	7.6691440236353
	LA	8.39161110580212
	LA	8.46586997159395
	LB	7.86892331366314
	LA	7.5737317277236
	NBL	7.54966694091712
	LB	7.32089986621978
	LB	7.92088302347988
	H2	8.0313253377055
	LA	8.05630750451045
	LB	7.67721529159982
	LB	7.44031259546652
	LB	8.07857792299286
	NBL	7.524140684306
	LB	8.3935416565478
	LA	7.92110519555634
	NBL	6.59659629991215
	LA	7.16186201595894
	LA	7.23044559305411
	LA	8.17263016466425
	NBL	7.2554816638993
	LA	6.96988942280991
	LA	7.53098173863243
	LA	8.06153925625759
	NBL	7.82671797591377
	LB	8.06870862889734
	H2	8.93617168358557
	LB	7.79256206238664
	H2	7.85667184959272
	LA	8.18191087139852
	LB	7.59334213924502
	LA	7.33200815627831
	LA	7.92093237017658
	NBL	7.69027338419145
	LB	7.45974759937399
	LA	7.95988608923015
	H2	7.87750089320249
	LA	6.93271518039142
	LB	7.71666261069511
	LA	7.6056547081871
	LB	8.0625921535152
	LB	8.3707501842105
	LA	7.95507201529448
	LA	7.66641610966904
	BL	8.25336910255694
	LA	7.70867695395538
	LA	7.3688248293453
	LB	8.30112095397958
	LA	7.92454351720719
	LB	8.23550584012006
	LA	7.48752800804787
	LA	7.5729020883092
	LA	7.6297246379278
	LA	8.01882363104902
	LA	8.31991842222091
	NBL	7.18973629248715
	LA	7.96406367145247
	LA	8.08687405117999
	LB	8.46802948272871
	LA	8.56520622579948
	LB	8.51229157744755
	LB	7.69051439444684
	LA	7.75209639780878
	H2	8.49489328005884
	LB	7.94392194634359
	LA	7.11786729513028
	LA	7.82133988110158
	LB	8.72254436448401
	LA	7.62497855880272
	LA	7.61488916750453
	LA	8.17839977638356
	LA	8.12424629460557
	BL	8.2339168193396
	LA	7.74210908736204
	LA	7.5850160439159
	BL	8.50356940857574
	BL	7.97322874462716
	LB	7.98015721584487
	LA	7.77593573020455
	LB	8.55230393759229
	LA	8.36099685824237
	BL	7.4401489691501
	LA	8.53656635114522
	H2	8.2087333895625
	NBL	7.83473330431195
	LB	8.18377036405183
	LA	7.43155053328255
	LA	7.85302365454099
	LA	7.88079594380061
	LA	8.23215398785992
	LA	8.2398557832697
	LB	8.02643406476955
	NBL	8.16267394145593
	LA	7.72022019408866
	NBL	6.88663970473244
	LB	8.61651727681018
	LA	8.49629686537246
	NBL	7.8573499602494
	LA	8.14796763805972
	LA	8.71195921440933
	LA	7.55631987402065
	LA	8.00462289306487
	LA	8.03691941683152
	LB	8.76074139923268
	LA	7.99857773391202
	LA	7.9825406298791
	LA	8.12773496447737
	H2	8.37081727177235
	NBL	8.35829632050374
	H2	8.17028455734876
	LB	7.88915667137788
	LA	7.49180578473025
	LB	7.99961325112121
	LB	7.72072073008241
	LB	8.11520884487749
	LA	8.3712996117473
	LA	8.34918836490063
	LB	7.91981302284066
	LA	8.59566107360172
	LB	7.84623954629288
	LB	7.74116939257349
	BL	6.58862218454798
	LA	7.91111165144313
	H2	8.96583112324617
	BL	8.06415431829659
	LB	9.00896582748203
	LA	8.80386397757424
	LA	8.13049109256837
	LA	8.32326815809775
	LB	8.45605181208709
	LB	8.19741601983116
	BL	8.00810333187991
	LB	7.76870500515382
	LA	7.9540102479845
	LA	7.47763723058825
	LA	7.98145425913074
	LB	9.39981158634846
	BL	7.53606154123721
	LB	8.49558742745209
	LB	8.37963366466868
	LB	8.04496317499337
	NBL	7.9167615688322
	LA	7.80089619557924
	LA	7.49158564853496
	BL	7.98143966129816
	BL	7.64534133756342
	LB	8.3342950635295
	BL	8.21353274469251
	LA	7.85516781512423
	NBL	7.97308297865287
	LB	8.45634023424002
	LB	8.62699650747128
	LB	8.625298544485
	LB	9.04734559464186
	LA	8.30715484031921
	LA	7.96352351055369
	H2	8.37257823568512
	LA	8.33453004293991
	LB	8.36640821052231
	LB	8.03489690335658
	H2	8.46199030516906
	LA	8.06902009206377
	LA	7.54415404478042
	H2	8.73255064428996
	LA	7.10375727252886
	NBL	8.03613573108626
	LB	8.76985359605442
	LA	7.87643389243562
	LA	8.42696299560996
	LB	7.95552029436141
	LA	8.41004315728163
	LB	8.23329635537965
	LA	7.54721750781813
	LB	9.29932025783291
	NBL	7.19533357904046
	NBL	6.83930984875062
	BL	8.11750213485675
	LA	7.90343294920289
	NBL	8.4061143198695
	BL	7.79694667957424
	LB	8.49990879117882
	LB	8.10716322130157
	BL	8.29745633140051
	NBL	8.01320048928357
	LA	8.37712577338336
	BL	6.79173219297353
	LB	8.47940828728642
	H2	8.22518234241546
	NBL	8.58166708579473
	LB	8.07257736435656
	BL	8.08767347759394
	LA	8.48727408113035
	LA	7.99748319089534
	LA	7.95954498237752
	LA	7.92157191320084
	NBL	7.52248931601118
	NBL	7.44266480104976
	LA	7.99356106100442
	LA	7.55903874799156
	LA	8.14775968948089
	LA	8.20905325969887
	LB	7.97118533102169
	BL	9.06854432470019
	LA	7.98970928322862
	LB	7.8380030000901
	LB	8.49555669247381
	LA	8.32701278646873
	LA	7.5302561014753
	LB	8.23754541913648
	LA	8.15375179375904
	NBL	8.86291267650193
	LA	8.41137812070872
	LA	9.01291853493483
	NBL	8.16795193657261
	NBL	7.96948721034281
	NBL	7.39347740467292
	LB	8.47273085664543
	LB	8.00839339879857
	LB	8.80154128850875
	LA	7.97462515817396
	LA	9.15001392338715
	LA	8.48198931747169
	BL	8.70099466515287
	LA	7.7915348669545
	LA	8.60417353443826
	LA	8.08596489346541
	LA	8.5771586041143
	LA	8.26084755704749
	LB	8.83680619922428
	LA	8.09923516680152
	LB	8.0996432918669
	BL	8.78987614129858
	LA	8.0118105368614
	LA	7.82782799231009
	LB	8.02256864703011
	LA	8.62173887313884
	LB	8.25629026677985
	LA	8.27076669250226
	BL	7.34460922780647
	LA	7.76264928873845
	LB	7.88005611448868
	LA	7.7266940472803
	LA	7.92491489530901
	H2	7.99312642802874
	LA	7.78580428749041
	LB	8.21489402703124
	H2	8.41408123305374
	LA	8.13856122074711
	LB	8.40545376224809
	NBL	7.95966075174615
	LA	7.83546846917633
	LA	8.75430818881412
	BL	7.51842154346981
	H2	8.14272903289974
	H2	8.0444031552363
	LA	8.27869925837999
	LA	8.23979441202173
	LB	8.1247296694978
	LB	8.23152718967094
	LA	8.27656847445761
	LA	8.03277249257254
	LA	7.56459154750188
	LA	7.50788050057037
	H2	8.92756867765331
	LA	8.02073119254374
	LA	7.69913090406413
	LA	8.2257065338184
	H2	9.45824489302912
	LA	7.59087443107286
	NBL	7.5324338529507
	BL	8.19487849060611
	BL	6.83603569298755
	LA	7.90186175184029
	BL	8.19921051286497
	LB	8.74194783703264
	NBL	8.64528456301224
	LA	8.27617844580493
	LA	8.18522995836481
	LA	8.5199893267217
	LB	8.27071853343382
	LA	8.07304241933911
	LB	8.77991609531322
	LB	8.2286810239469
	LA	8.36896531734285
	LB	7.95647423054064
	LA	8.07354109787352
	LA	8.16445000208172
	LA	8.20779226624789
	LA	8.04078923121145
	LA	8.19614082124436
	LB	8.33696578887819
	H2	8.35534880348043
	LA	7.82610018677637
	LA	8.54444823605816
	H2	9.66649499436699
	LB	7.70217488750025
	LB	8.46136284918445
	H2	7.89559488183417
	H2	9.32594490712473
	H2	8.71553870108362
	LA	8.7800856737636
	H2	8.42969899308175
	LB	8.59792475546326
	BL	6.70518906157802
	LB	8.42891773767261
	LB	7.99041853831804
	LA	8.19439252269927
	LA	8.01321002543042
	LA	8.21543763091234
	LA	7.72569246439123
	LA	7.94204816119132
	LA	7.92467803240458
	LA	8.30975053966102
	LA	8.35922194950138
	LA	7.90871960108128
	LB	7.99203007542584
	LB	8.93440970670096
	NBL	8.70990732496174
	LA	8.87485545500817
	BL	7.64433734901289
	LA	8.2698947065626
	LA	8.58808402843391
	LB	7.7351380353631
	LA	7.71458950393543
	NBL	8.13651238597652
	LA	7.88490139062773
	BL	7.39963755979596
	H2	8.65164597902717
	BL	7.54069341898714
	LB	8.61347935233138
	LA	8.1188473106366
	LA	8.76283886213813
	LA	8.48854322281502
	LA	8.03599032233854
	LA	8.1147038589315
	LA	7.87305097321273
	LA	7.5945313409346
	H2	7.6026932314143
	LA	8.02111566778291
	H2	8.23999733902221
	LB	8.12550939218984
	H2	7.58664681345921
	LB	8.25137742669225
	H2	8.74569272120386
	H2	9.00375147231726
	LA	8.27461024837823
	LA	8.30813723428323
	LB	8.24966120355824
	H2	8.48264158741458
	LA	8.38356020216441
	LA	8.24474809258527
	BL	8.00090583378458
	LA	8.70310582704432
	LB	7.49710843400081
	BL	8.16283019891774
	LB	7.72324748308992
	LA	7.8014047775416
	LA	7.95321884697524
	LA	8.29933550293416
	BL	8.40902719799837
	BL	7.80517183399939
	LB	8.98286043687755
	LB	7.89124621967646
	BL	8.29979769365191
	LA	8.31233764070124
	LA	8.03733389507081
	LB	8.37246846695512
	BL	7.6302011594831
	NBL	8.12704916949806
	LB	8.54107324407359
	LB	8.52285919431471
	LA	8.21817329499162
	LB	8.91637685444419
	LB	7.9732268771297
	H2	7.7237310443532
	LA	8.3030396111031
	LA	8.26988059512755
	LA	8.62742471568608
	LA	8.33429851144571
	LA	7.7159334668013
	LA	7.98589840844142
	LA	8.15200836467468
	LA	8.8671540795477
	LA	8.17250866109017
	LB	8.60541740426289
	LA	8.36172983943048
	LA	8.28887045478153
	LA	8.33082153720211
	LB	8.23815836479015
	LB	8.17778031786924
	LB	7.77806530704756
	LA	7.61349310940488
	LB	8.21014570631329
	H2	9.5776447228989
	LA	6.84954784682036
	LB	7.87325635339546
	LA	8.16496734325923
	LA	7.75800772981997
	LB	7.36345507180655
	H2	8.09246192487831
	LB	8.10888303888128
	LB	8.77447245853452
	H2	8.0088941923958
	LA	8.56493602809186
	LB	8.9738408643493
	BL	7.56088879603992
	LB	8.53799478293887
	BL	7.61243795456031
	LB	8.22546018353461
	LA	8.29603408364059
	LA	8.17545685075278
	LA	8.03117684310152
	NBL	7.86162562159035
	LB	8.04497246758155
	LA	6.90377435060589
	LB	8.33297864051308
	LB	8.19624721051436
	H2	8.14434206589575
	LA	8.29666213831744
	LA	8.24837041595905
	LA	7.85794916010473
	H2	8.16843516170559
	LA	7.84752746967535
	LB	8.85938833998712
	LB	7.98895087361244
	BL	7.71827414956155
	NBL	7.97160961822715
	LB	8.43644075110311
	H2	7.90446594579229
	LA	7.48721521697645
	LA	7.91460959874771
	LB	8.40830844552811
	LB	8.27036446017085
	LA	8.52066696178791
	LA	8.5876244206137
	LB	8.31320224226271
	LA	8.23559695338225
	LA	9.00552441350894
	LB	7.71051220600313
	BL	8.05401847142377
	LA	7.83360143866155
	LA	8.37081727177235
	H2	8.26044929362124
	LA	8.13296921452534
	LA	7.67931834057864
	LA	8.5501930072138
	NBL	7.72247997752493
	LA	8.57537604697116
	LA	7.13917658030292
	H2	8.89372738893504
	LA	8.01540591180504
	LA	8.27995747494288
	LA	8.10686643813211
	LB	8.99983926863893
	NBL	9.15891515693207
	LA	8.72918349290129
	LA	8.45503938592569
	LA	7.86980021070201
	NBL	8.24807520804148
	LA	7.58535105790885
	LA	8.63483728634928
	LA	8.24820629364418
	LA	7.96632076159627
	LB	8.09424544273014
	LB	7.94836294449722
	LA	7.92769979402525
	LA	7.92047118670861
	LA	7.77593573020455
	LA	7.88389829900158
	LA	7.97262010428596
	BL	7.9948734668648
	LA	7.43983162512741
	LA	7.77222830874651
	LA	8.04603117402353
	LA	8.13801290570757
	LA	7.90407029034346
	LB	8.16985805417983
	LA	8.66250366370666
	LA	8.22847532691693
	H2	7.15655649945446
	LA	8.12670101277165
	LA	8.36802982848113
	BL	9.82230771061394
	LA	7.73335617484117
	BL	7.32199827822368
	H2	9.01661046027801
	NBL	8.35383525606225
	LA	7.97032782646507
	LA	7.87952593887017
	LB	8.54451759103875
	LB	7.77977105659175
	LA	7.57861144542502
	LB	9.0319340840394
	BL	7.56053682669861
	LA	7.839884285255
	LB	7.47560539428649
	BL	7.62453199666315
	LA	7.76715065370562
	H2	8.5473473787483
	LA	8.73909509101957
	LA	8.82397877331297
	H2	8.55997774045785
	LA	7.83451457106627
	BL	7.65042438059232
	BL	7.52961183261268
	LA	8.28380090834594
	LB	7.69092810643825
	LB	8.17729291181169
	LA	8.28813424415713
	H2	8.50167202381545
	LB	7.81923359514218
	H2	8.89820460401472
	LA	7.71579971967708
	BL	8.24631341218134
	NBL	7.7890168674328
	LB	7.71154836008956
	LB	8.40617901495554
	BL	7.92906959614407
	BL	7.80093773311012
	LB	8.52771947094679
	LB	8.58111408474385
	LA	7.7734268247713
	H2	8.52819655788415
	LA	8.89551992410817
	H2	8.42631106052204
	LB	7.54196301217502
	H2	8.15777240463763
	LA	8.18473123711262
	LB	8.27049778008128
	LA	8.04740753512598
	BL	8.52154682122599
	LB	8.42213607475857
	H2	8.60969110322913
	LA	7.61936885849822
	BL	8.15866547472721
	H2	8.70477554689871
	BL	7.79650414872378
	LA	8.16738632304618
	H2	8.50681089392775
	LB	7.4271018313164
	LA	8.00196842759686
	LA	8.26768304027561
	LA	8.64453487774231
	LA	8.19192368594996
	BL	8.66299460114493
	BL	8.3152113470516
	LB	8.10208997009461
	LB	8.45969783103459
	LA	8.14202699194224
	LB	7.95022200717116
	LA	8.03504280965442
	BL	7.72859924548784
	LA	8.08615653796166
	LA	8.59154017112736
	LA	8.64152296302263
	LB	7.76140260864774
	LA	8.38345430732416
	H2	8.60487567470663
	LA	8.24250810131994
	LA	7.93691252177157
	LB	7.86834467491739
	LA	8.52280972161059
	LA	8.06028563677007
	LA	8.69746192731651
	LB	7.69171906825085
	LA	7.9109828465552
	BL	8.48327156603595
	BL	8.61131701434457
	LA	7.52700101403258
	LA	7.19768534819972
	LA	7.95261465736226
	NBL	8.72919971231704
	BL	8.391550727688
	NBL	7.59529004439993
	LB	8.9598507845564
	LB	8.09841897056222
	LB	9.12561454974295
	BL	9.49158121360226
	LA	8.36248308045789
	H2	8.71841696306728
	LB	8.91246714370694
	LA	7.57861385276939
	BL	7.65739680246864
	LA	7.84730852069064
	LA	8.7089864382409
	LA	8.13819101290477
	LA	8.25761639891671
	LA	7.95947687394969
	LA	7.98339943713665
	LB	8.04320171780214
	LA	7.54364719242485
	LB	8.62841405123167
	LA	8.07487442344123
	LA	7.79086769328064
	LA	7.9587701793666
	LA	8.16066652884304
	LA	8.28711292691171
	LA	7.98717109459848
	LA	7.93301964693306
	BL	8.1316881258427
	LB	8.38686620113266
	BL	7.69439412522377
	LA	8.40409352364908
	LA	8.3421337425731
	LB	8.58044224687423
	LA	8.1380779379491
	LB	8.70040847744659
	LA	7.58751958615005
	LA	7.96453263426333
	LB	7.80192889196904
	BL	7.21597373469629
	LB	8.08314097790502
	LA	8.01860359670335
	LA	7.80957971650621
	BL	8.11325197339074
	LA	7.9681870407147
	LA	7.58274283483058
	LB	8.20761893782753
	LA	7.70474564830981
	LA	7.65930324556285
	LA	8.31954242842209
	LB	7.98002793098558
	LB	7.92093788901066
	LA	8.29156441286736
	LA	7.80293897243537
	LA	8.12996870760224
	LA	7.99356106100442
	LA	8.74971245846208
	LA	7.93049429871104
	H2	8.88236224668948
	LA	8.64453487774231
	BL	8.62001155223637
	LB	7.3296527660655
	LB	8.00052083330882
	LB	8.14202267701808
	LB	8.14710949638368
	BL	8.72560457823781
	LA	7.89208612970516
	LA	8.29738349855491
	BL	7.82907957578353
	LA	7.64808968109368
	LB	8.4106903572633
	LA	8.55798198888974
	LB	7.52048083525247
	LA	8.59866472994087
	LA	7.59334213924502
	BL	8.21782394377256
	BL	8.32968834492786
	BL	6.8652907706721
	BL	9.68357993513794
	H2	7.69150674653284
	LA	8.28534122638949
	NBL	8.66516858486309
	LA	7.43742305385264
	LA	8.09272805920634
	LA	8.07314913459911
	LA	8.28277843043551
	LB	7.51750777171241
	LB	7.99888270635553
	LB	9.06960100878115
	BL	7.92253101013664
	LA	7.83459554916137
	BL	7.8317526118048
	LA	8.5993232906588
	LA	7.62222047588564
	BL	8.69502139862674
	LA	8.38345430732416
	H2	9.06600331873667
	LA	8.88949521945392
	BL	7.95721036431137
	BL	7.77190905429049
	LB	7.64205747372258
	LB	7.98625314053517
	BL	8.39016219655454
	H2	8.1763152496755
	LA	8.67958885782577
	LB	8.15418031166647
	LB	8.97038472165585
	LB	8.18184916363323
	H2	7.8709055503592
	LA	7.80930759497586
	H2	8.71425022067393
	LB	8.58650207863077
	LA	7.91137965099086
	LB	7.54413251720571
	LA	7.65558053874566
	BL	8.49155927573903
	BL	8.01965450885146
	LB	8.16392303257885
	LA	7.99234191764023
	LA	7.73557719541196
	LB	8.52942350626065
	LB	8.1930053668277
	LA	8.04174046993941
	LB	7.40561863705974
	LA	7.43196431918051
	LA	7.98209004452549
	LA	6.97819662453183
	LA	7.75095341433319
	LB	8.625298544485
	LA	7.26289686954724
	LB	8.59621943427039
	LA	8.36302621227037
	LA	7.91728646052749
	LB	7.71827414956155
	H2	8.29070891655899
	H2	7.65180800154895
	BL	7.76089336434207
	LB	7.64197972773313
	LA	7.42733102795483
	LA	7.88112623973008
	LA	8.35232571433649
	LB	7.74377518897154
	LA	7.7406731153741
	LB	8.51848414139893
	LB	7.62106754900724
	LB	8.09160117293287
	LB	7.88435466600562
	LA	7.77692988083192
	LA	7.96732681262184
	LB	8.10359286817076
	LA	7.8220488539298
	LA	7.69002090608007
	BL	8.83846695516018
	LB	8.01951188176814
	BL	7.76039851574982
	BL	7.39765163161624
	LA	8.08153985371684
	BL	7.48686620635352
	LB	8.62007674009699
	LA	7.59175858820738
	LB	8.23814159827487
	NBL	7.79792522308562
	LB	8.5551750629804
	LA	7.93146123757767
	LB	8.14908745571893
	H2	8.23261852637697
	H2	8.2698947065626
	H2	8.2224724731286
	LA	7.75835560707335
	LA	7.16266516415948
	LB	8.23878822907849
	LB	8.01473935566759
	LA	7.9542996864264
	LA	7.19768534819972
	NBL	8.02407327391474
	LA	8.73368510253289
	LA	7.93263401525879
	LA	7.92035443795345
	LB	7.5013142619642
	H2	8.46325804836064
	LA	8.2605431779158
	BL	8.36795115779582
	LA	7.55199156524631
	LB	7.7135214942902
	LA	7.4077224706301
	BL	8.51434970285869
	LA	7.60626051726893
	LA	7.27025800920892
	LA	8.25473438070618
	LA	7.48584658334275
	LA	7.86085166481656
	LA	8.02004796300864
	NBL	7.03285666392307
	LB	7.79482655236772
	LB	8.17515166858351
	LB	7.18865232948957
	BL	7.30491378641601
	LB	8.40133213523743
	NBL	7.79620558292027
	LB	8.36056892353055
	LA	7.83577018521611
	LB	8.12848444721738
	BL	8.31708594412602
	LA	8.23964993803087
	LB	7.81489687978136
	LB	8.32106056519546
	BL	7.93654881603449
	BL	7.88665459375661
	LB	7.93628274429745
	LA	6.96580582753853
	LA	7.56194878681119
	LA	8.17507526070422
	LB	7.87709559582426
	LA	7.59544736209011
	H2	8.65495990651387
	NBL	7.03405428939644
	LA	7.17829336077353
	LA	7.50744421163327
	H2	8.52979999336248
	BL	7.47808865458207
	LB	8.33709271842207
	LA	8.16444335791035
	LB	6.93226673093053
	LB	8.52687039881769
	BL	8.15178944262898
	LA	8.0492082153059
	LA	8.30298877102915
	LA	7.54446457533522
	BL	8.05978950798723
	H2	8.16445000208172
	H2	8.03076263939089
	LA	7.77018215708927
	LA	8.48561124614419
	LB	8.19694613322054
	LB	8.13992527210732
	H2	8.99969291054527
	BL	8.25963648215318
	LA	7.81723537469278
	H2	7.97482734988715
	LB	7.56027257299521
	LB	7.70194598718542
	LB	7.49908539642374
	LA	7.61712227160659
	LB	8.00262773012721
	BL	7.75843650494542
	LB	7.12531208728754
	LA	8.39500248196052
	LB	7.66534782995111
	LB	8.10343882044481
	LA	7.45352689709325
	LA	7.5597796076479
	LA	7.93814398294696
	LA	8.56796826753451
	LA	8.18216769075857
	H2	8.7953302097171
	LB	7.9575520303306
	LA	8.27816985550405
	LA	7.31452718910258
	BL	7.83709050854272
	LB	8.26433750389548
	H2	8.30739213519954
	BL	7.79941985887507
	LA	7.50114292835111
	LA	7.17607312022688
	LA	7.94664714261923
	LA	8.20087216252461
	LA	7.64767456871792
	LA	7.31368219751254
	BL	7.47043775490097
	LB	6.99645746853358
	BL	8.24129194989182
	LA	7.26065378700236
	LA	7.98069867482632
	LA	7.12666315593814
	LB	8.13787173977932
	LA	8.25460243022976
	LA	7.65640829554051
	NBL	7.08833553860438
	LA	7.3387396586523
	LB	8.43299012727533
	BL	7.75797594244183
	H2	8.5050282790907
	LB	7.97118419029984
	LA	8.14710949638368
	LA	8.02465770034728
	LB	8.16729594247509
	LA	7.61663955003963
	LA	7.69279680398827
	LA	7.76610438223463
	LB	8.31697595951817
	LA	8.43922194954811
	NBL	8.15185873082748
	H2	8.35145908812018
	LA	8.76397068454323
	BL	7.45935921449446
	LA	8.00261539997331
	LA	8.16505991567596
	LA	7.94729383107011
	LA	7.77988635751717
	H2	7.60036069475483
	LB	7.57365177357913
	BL	7.03463642001573
	LA	7.77699770093136
	LB	7.34284029482776
	LB	8.29063874254278
	BL	7.68756207462467
	LB	7.94430623389692
	LA	7.74082540187504
	LB	7.3658294632206
	LA	7.80671754650048
	LB	7.073255059435
	LA	8.08398862565137
	LA	7.91191780922179
	H2	8.73044325481205
	LB	8.6559288789681
	LA	7.32781312269206
	LB	8.46198667069732
	LB	8.23557499951617
	LA	7.83853691075318
	LA	8.31970833638102
	LB	7.91510933766824
	LB	8.18851299405282
	NBL	7.34476795335791
	LB	7.94795261227094
	LB	8.55934466158889
	LB	7.74638639702465
	H2	7.90821978665905
	LA	7.78372342598656
	LA	8.43299012727533
	BL	7.40465795286846
	LA	7.5348779815124
	LA	7.68564625674967
	LA	7.3943751882843
	LA	7.32460748613126
	LA	7.19763465076887
	LB	7.5291585053085
	BL	7.44218579126433
	BL	7.47937964351436
	BL	7.26503808092356
	LA	8.12366538631812
	LB	7.61196783402636
	NBL	6.76995505741666
	LA	7.27334640018389
	LA	7.69024828104161
	LA	8.07542591701051
	LB	7.27960433417966
	H2	7.28527142824061
	LB	6.8684189483683
	LB	6.81692536823532
	LB	6.70462480857408
	LB	6.79694657314459
	LA	7.40941644755119
	LB	7.15152357485519
	H2	7.36469046147194
	LB	6.55077861251099
	LB	7.38300102820477
	LB	6.70570601978294
	LB	6.72306974453137
	LB	6.38819217616592
	BL	6.23085349220569
	LB	6.81803253404717
	LB	6.53432542912769
	LB	6.92818245344133
	LB	7.10108743369304
	LB	6.84696984552753
	LB	7.77001401259236
	LA	7.52120493293146
	H2	8.53942226480837
	LB	8.4046259011068
	LB	8.32137378434248
	BL	7.74396204184679
	LA	8.15777101254688
	LB	7.85256988021115
	H2	8.18298387848327
	LB	8.01010685835315
	LA	8.13798775243168
	LB	7.93492802436491
	LA	8.41323383598862
	H2	8.94899355073579
	LB	8.35401580085229
	BL	6.35774176497877
	LA	7.89285098914654
	LB	8.2350717874275
	BL	7.61885120143201
	LB	7.85932218958985
	LA	8.17009629696597
	H2	9.07775109411848
	H2	7.21713848438262
	BL	7.93704568378283
	H2	8.81146634356568
	BL	8.16604035034398
	BL	7.96948827247489
	LA	7.92102586293556
	LA	7.85256988021115
	BL	7.04445360751533
	LB	7.3268556624314
	LA	8.75757173592922
	NBL	7.16029266548732
	NBL	7.96838333073338
	BL	7.19871901038256
	LA	8.55851014662279
	LA	8.13971005267354
	LB	8.33858525141367
	LB	8.42651316083657
	LB	8.02390559992713
	LA	8.23877317257261
	BL	7.55023566925423
	LA	8.09360811412327
	LB	8.6307293644097
	H2	8.39732461108484
	LA	7.68159377630223
	NBL	7.71750365354013
	H2	8.46077083811934
	LA	8.04670626442834
	BL	7.4966274054681
	LA	7.86657904164803
	LB	8.42257058836977
	BL	7.32597166023877
	LB	8.60779601613048
	H2	8.56206500338821
	H2	8.66653171258124
	LB	8.86114376733713
	H2	8.74889508120287
	BL	9.22629484460321
	LA	7.40489968025004
	LB	8.81724847580782
	H2	8.31698271160317
	LB	9.22951635374697
	LA	8.61291098615612
	NBL	8.36938074294458
	NBL	8.52534844418993
	LB	8.31007332770083
	H2	8.08334925574496
	H2	7.85830745951783
	LA	7.70766065618003
	H2	8.24064415878724
	LA	8.19367554767889
	LA	8.13971005267354
	BL	8.18419021192626
	LB	7.91892603616783
	LB	8.09244667702118
	LA	8.35268723115439
	BL	7.02085698927036
	LB	8.26343661715989
	BL	9.24960571247776
	BL	7.78187601097464
	LB	7.33923197017105
	LA	7.79008987451755
	BL	8.2356778958785
	BL	8.3772154783521
	H2	9.06723663486112
	LB	8.6299964668276
	LB	7.98140925077487
	H2	8.37065246827429
	LB	8.03224985018627
	BL	7.22091051869604
	LB	8.30119498542931
	LB	7.30831787885704
	LA	7.59239461431089
	LB	8.18894749478092
	BL	7.41617466491835
	LB	8.16661349047691
	NBL	7.94779789831385
	BL	8.37843672869958
	LA	8.56132542242581
	H2	8.34752999165379
	BL	8.29173961340748
	LA	8.21215089237111
	LB	7.62356064470989
	LA	7.59573033975422
	BL	7.60927388357484
	LA	8.01504042356631
	NBL	8.40595026545331
	LA	8.27146019937265
	LA	7.42245709237426
	H2	7.56523879160783
	NBL	7.50355891431173
	LB	8.19788172425647
	BL	7.53896896226458
	NBL	7.41973907555084
	LB	7.65163775895429
	BL	8.14380203998449
	LB	8.04670626442834
	LB	8.55636013402686
	LA	7.89971940965831
	BL	8.76559473984446
	LB	7.81571060003983
	LA	7.8546119272034
	BL	7.50449160250101
	NBL	7.49709246952778
	LB	7.9863721190157
	LA	7.97274623833853
	BL	7.91034308138166
	BL	8.78650229361352
	LB	8.23755147773955
	LA	7.77207502323429
	LB	7.99574558036299
	H2	8.46616803971514
	BL	7.64874757580268
	LA	7.60302958149581
	LB	7.74342822188347
	LA	8.08393300544167
	LB	8.44871524394832
	NBL	7.70369072291633
	LA	7.762471136122
	H2	7.87595199888593
	H2	8.99189296852328
	BL	8.56711429803097
	LA	7.76798379143794
	LA	7.57190099816195
	H2	8.97476179435976
	LA	8.34432713564092
	LA	7.84167599960943
	BL	8.06653268594465
	LB	8.28920725124188
	LA	8.19075417895098
	NBL	8.06822930216479
	LA	7.51980439918686
	LB	8.51774018432253
	H2	7.50304554001466
	H2	8.98207110275528
	LB	7.76699356597383
	NBL	8.12245525646181
	LA	7.72388562198841
	H2	8.03724525368477
	NBL	7.53710384277084
	H2	8.7083420862379
	LA	7.25133536795112
	H2	8.18834471164909
	LA	8.0455735159638
	BL	7.47176116231082
	BL	8.06537230000874
	H2	8.93748522726377
	H2	9.07200577489549
	LB	8.29738048182731
	H2	8.11548643435045
	LB	8.45201761381507
	LA	8.19133380764113
	LB	8.26589444755936
	BL	7.34814264834773
	LA	7.83907600717485
	LA	7.40215789305709
	LB	7.76648761375217
	LB	7.45992574772741
	LB	7.52825047629577
	BL	7.83960991783793
	H2	8.41129827915758
	BL	8.03946123501033
	LB	8.18477252190056
	LA	7.16195339898908
	H2	8.11490720125936
	LA	8.33922548567497
	BL	7.62123808665046
	H2	8.6307293644097
	BL	8.02774165047317
	BL	8.20503705353952
	BL	8.05734952921271
	LA	8.22654063921099
	BL	8.47702324707869
	NBL	7.68207043829481
	LA	7.99355691008848
	LB	7.78496715809418
	LA	8.11030552001103
	BL	8.91659625390088
	LB	8.41063585305788
	LB	8.61728014690173
	LA	8.07767709910374
	LB	7.70369072291633
	LA	8.2356778958785
	LB	8.2949023886329
	BL	6.36144624763942
	BL	7.17539208279143
	LA	8.08508710097382
	NBL	7.34325229912592
	H2	7.49287879181501
	H2	8.55780696876666
	LB	8.87468771344492
	LA	8.25602447933644
	H2	9.06910632985176
	H2	8.36166579466697
	LB	8.12702430394623
	H2	7.88332051345741
	H2	8.25788674467174
	LB	7.87542310707635
	H2	8.18126024414634
	NBL	7.7469382726094
	LA	8.19722953536167
	LA	7.73491247251632
	LA	7.35304963519952
	BL	8.36614845895284
	LB	7.6967573469585
	LB	8.17422139064291
	LA	7.67221226873648
	BL	7.34549590259265
	LA	7.67171915821735
	NBL	7.72195199223897
	BL	7.14143671356891
	LB	7.8198800058564
	BL	8.03614846961288
	LA	8.31574730952583
	BL	8.32962531700913
	LB	8.62924426919272
	BL	7.8198800058564
	LA	7.73638594214487
	LB	7.76147152283458
	LB	8.05620801818094
	BL	9.0455104071009
	LA	8.31197212210526
	LB	8.2169398854378
	BL	8.61143221314835
	LA	7.77309422153603
	LB	8.53452721215972
	LA	8.35718836561243
	NBL	7.28918762819371
	LB	7.45400584854854
	H2	7.85670841222291
	NBL	6.86685211533628
	H2	8.13569972403228
	BL	6.96687438077927
	LA	7.2332657072914
	BL	8.05286814493522
	H2	8.96038880012186
	LB	8.10742993188974
	BL	7.30656569059639
	LB	8.12073264198026
	LB	7.99020542429234
	BL	7.87335652410994
	NBL	8.1835841841438
	BL	7.90979260816603
	LB	8.01671140023164
	BL	10.0728674245624
	LA	7.67269375264396
	LA	7.88861920153682
	NBL	7.6226290165987
	BL	7.77103843329812
	NBL	8.09473684992821
	BL	7.19829258716034
	LB	7.81364509210175
	H2	8.64559012450464
	LB	8.16132070630755
	BL	8.37327591600279
	LA	8.02557587772683
	LA	8.27449882329698
	LA	8.31007332770083
	NBL	8.32326398959408
	BL	10.0247772862267
	BL	8.07318695529232
	H2	8.10801443459464
	LB	8.02666783784483
	LB	8.31824442163087
	BL	8.08564795877976
	BL	6.68510903125018
	LB	8.19606963115599
	BL	7.33923197017105
	LB	7.32817513196368
	LA	8.33983092282709
	BL	7.76399123500583
	LA	7.8458299532709
	NBL	7.2187660712518
	BL	7.64342966459367
	H2	8.61947841557042
	H2	8.02774165047317
	LB	7.92480443970413
	LA	8.03224985018627
	H2	8.08956665688924
	BL	9.26113577166623
	LA	8.5764479977299
	LB	8.11784140738074
	LA	8.20206478474526
	NBL	8.01559824258947
	LB	8.17066268860906
	LB	8.28237426841709
	BL	8.91485186320642
	LA	8.05116148380215
	LB	8.363610367483
	BL	8.08393300544167
	H2	8.01010685835315
	BL	7.57141723792368
	NBL	8.48941078428386
	LA	7.67715559676747
	BL	7.31406501213436
	LA	8.2109766801459
	BL	8.4777306158399
	LA	7.75896924687946
	NBL	8.59523425488263
	LA	8.11318537957961
	BL	7.53896896226458
	LA	8.21570008656082
	H2	7.9013125307843
	H2	8.35656031093558
	LA	7.97383726893966
	LA	8.13451088119782
	BL	8.53871608966806
	H2	8.06930194718684
	LA	8.36166579466697
	LB	8.33668969161472
	LA	8.16661349047691
	BL	8.66353310953325
	LB	7.73896160859031
	LA	8.45539191389992
	LA	7.81417157927023
	LA	8.24927930072893
	BL	7.35082472319734
	NBL	8.10400095643694
	LA	8.67021733052412
	NBL	8.42054384876749
	NBL	7.85203620128715
	BL	7.76349554320469
	NBL	7.92320109021284
	BL	9.86143718088438
	LA	7.88755022713907
	LA	7.86552596523637
	H2	8.96130650277875
	BL	8.34944791512941
	LB	8.03502630939068
	LA	8.20680529103111
	LA	7.83127952480998
	H2	7.71453367740929
	BL	7.50957140510579
	BL	7.47543558578278
	LA	8.27627431459471
	NBL	7.87701144321397
	NBL	7.64730347863478
	LB	8.46889966256524
	LA	8.12589101703133
	BL	8.52963677105254
	LA	8.20680529103111
	BL	8.30119498542931
	LA	8.29427007228669
	BL	8.05907974582922
	LB	7.61689506815443
	H2	9.21364122228463
	LA	8.02611559989662
	LA	8.31760097631514
	LA	8.17539410837927
	LA	8.69833528770645
	BL	7.63804955598701
	H2	8.59013815134193
	LA	8.19722953536167
	LB	8.12702430394623
	LA	8.2400051837006
	LA	8.28796486835671
	LA	8.61802039349565
	NBL	8.6209859556678
	BL	7.7339348202101
	LA	7.59912915861266
	NBL	9.03989813091478
	LB	8.38168380821547
	H2	8.91659625390088
	BL	7.40262439100572
	NBL	8.24373407119766
	LA	8.42387011171741
	LB	8.15016046280368
	BL	7.6121374029822
	LB	9.09793896742502
	H2	7.89336907023894
	LA	9.10976655892793
	H2	8.26774618780277
	H2	9.87603383720932
	LA	7.95214500285249
	NBL	7.94996685166934
	LB	8.21873200097633
	H2	8.68923471847103
	LB	8.44207259808524
	BL	8.16364585089391
	LB	8.4046259011068
	NBL	8.11900920645491
	LA	8.16013276479074
	NBL	8.22475812817879
	NBL	8.30878367902628
	H2	8.33210551281075
	H2	9.50405008398267
	H2	8.85780307326466
	LA	8.53107876998807
	BL	8.19016708029798
	NBL	8.12646104581429
	LA	8.04726261313624
	LA	8.11261726249064
	NBL	7.4480115871578
	H2	8.83698468030585
	BL	8.96756576586781
	LA	7.86707120052277
	H2	8.96664424950358
	LA	8.34174158952336
	LA	8.83371302417291
	LA	8.55993383759059
	NBL	9.58795218110374
	H2	7.91729453130487
	LB	8.32710189659999
	LB	7.51606743915897
	LA	8.13856977954454
	NBL	7.34416823589713
	LB	8.23629560398945
	LA	8.76472216779676
	NBL	8.87975471612085
	NBL	8.85447005263452
	BL	8.60337071422892
	LA	8.23259779717601
	NBL	7.55679635454635
	LA	8.04277789946618
	BL	8.50237498488133
	LB	8.29427007228669
	LA	7.40081851928964
	BL	7.93979097591872
	H2	9.08541221871946
	LB	8.56568092128239
	NBL	8.26282039238661
	LB	7.975453137021
	LB	8.32962531700913
	NBL	8.34752999165379
	BL	7.15863589061849
	BL	7.67021703072005
	NBL	8.38488798457729
	H2	9.27963836910006
	BL	8.26038225124403
	LB	8.63807253593363
	LA	7.78391780008148
	LB	8.65301230454565
	LA	8.63882878745149
	BL	7.85617313546946
	BL	7.83544929794829
	BL	7.59043211679124
	BL	8.3132354873659
	H2	8.5267676634618
	LA	8.34432713564092
	BL	9.14833003764802
	BL	7.49850796479202
	BL	8.91051658921231
	LA	7.75494337761027
	LA	7.93979097591872
	H2	8.46142045541584
	LA	8.84540933608204
	LB	8.07767709910374
	LB	8.72839086196896
	LA	7.69385722393861
	LB	7.9226449202856
	LB	8.65834947614812
	BL	8.14380203998449
	LA	8.14784604838145
	H2	8.34687995905394
	LB	8.29173961340748
	LA	8.44871524394832
	LA	7.77103843329812
	LA	8.47229001426475
	BL	8.11030552001103
	LB	8.01449798463481
	H2	8.45943205417214
	H2	8.33024060876783
	LA	7.4480115871578
	H2	7.88648443084714
	BL	8.77845479982269
	LB	7.99186044482403
	LA	7.79570497734412
	H2	8.31007332770083
	LA	8.01559824258947
	NBL	7.6346528200912
	NBL	7.75494337761027
	LB	8.27146019937265
	H2	8.44937451516394
	BL	8.37263014290571
	LA	8.4119282976022
	H2	8.38557142603257
	LA	8.24434840670633
	H2	8.8378123024599
	H2	8.32263282849846
	H2	8.90872667155467
	LB	8.13451088119782
	NBL	7.79263623835194
	LA	8.25232642450779
	LA	9.0073425675861
	H2	8.84457529505566
	H2	9.25590303519969
	NBL	7.78391780008148
	H2	8.91051658921231
	LA	7.78905991764969
	H2	7.59379241715299
	NBL	7.94835147418493
	H2	8.18602124884402
	LB	8.42581060415641
	LB	8.33922548567497
	LA	8.45672478909616
	LA	7.95862503741535
	H2	9.01837398023082
	LB	8.28734384242738
	NBL	8.43403286961594
	LA	8.17186795057751
	BL	9.11966234774758
	LA	7.90450595628765
	LA	7.92102586293556
	NBL	7.73993676468535
	LB	7.95697748294324
	NBL	7.5081849614748
	LA	10.0689615559276
	H2	8.44341400277193
	LA	7.91945589864126
	H2	7.96838333073338
	BL	8.33922548567497
	LA	8.40134739617692
	NBL	8.55636013402686
	LA	8.40203831788734
	LB	8.74171915829277
	LA	8.35590729403101
	LB	8.41718021440071
	LA	8.02218867486766
	H2	8.88828577767464
	H2	8.82382857319432
	H2	9.1345253340774
	NBL	8.15897501974017
	NBL	8.52261982831074
	NBL	8.50033216094442
	LB	7.50911176566936
	LB	8.55993383759059
	LB	8.62632091153562
	BL	7.61641747580481
	LA	7.61593383779808
	BL	8.16251157934972
	LB	7.6083197398068
	LB	8.31132015138766
	NBL	6.5746942162597
	H2	8.38557142603257
	BL	8.82219407469955
	LA	8.07934985834401
	BL	8.14613091564158
	LA	8.07934985834401
	BL	7.84529470348414
	LA	8.42450220580444
	NBL	8.17715666955379
	NBL	7.7941974616479
	LA	7.97163787873812
	LB	8.79055781885657
	NBL	7.64972194107929
	LB	9.11378304820991
	LA	8.28796486835671
	LA	8.03669024502864
	LA	8.12589101703133
	LA	8.20680529103111
	LB	8.31007332770083
	LB	8.56132542242581
	BL	8.12356024852869
	BL	6.73506092769242
	BL	7.96513667853722
	LB	7.64196459712693
	BL	7.3039441957788
	NBL	9.24859901847366
	LB	8.13856977954454
	BL	7.79877124638483
	LA	7.90557523929202
	LB	8.54865135323145
	LA	8.22119275613803
	LA	8.57500095491804
	LA	7.48139036443896
	H2	8.363610367483
	H2	7.70766065618003
	LA	7.74643492615456
	H2	8.87633289971551
	LB	8.15482480084379
	BL	7.71502909866281
	H2	8.91051658921231
	H2	8.20680529103111
	H2	8.29931445637348
	BL	9.31245612708762
	H2	8.830385061866
	LA	8.11608404900431
	LB	7.91784996116221
	BL	8.28361811275171
	H2	8.84875796445723
	BL	7.77411194953922
	H2	7.18590901861906
	H2	8.56423593235007
	LB	8.02160845709311
	LB	8.19546552978402
	LA	7.57991973253736
	LA	8.07594883067727
	LA	8.53036098727679
	H2	7.61119062075748
	LB	8.59823263721062
	H2	9.08060814712893
	LA	8.15542981132839
	H2	8.68455980018818
	LA	8.38296925112618
	LA	8.9462962651894
	LA	8.2418628493539
	LB	8.79055781885657
	LA	7.69532836326098
	NBL	8.54371754873951
	H2	8.42322252345769
	LA	7.55725236689832
	H2	8.63955374707332
	LB	7.64922853450606
	BL	8.16132070630755
	LB	8.01504042356631
	NBL	7.62076124838078
	H2	8.43403286961594
	NBL	7.05508652738742
	NBL	7.46590118471815
	BL	8.49557411504991
	LB	7.28703790691781
	NBL	8.0272090892876
	NBL	8.46142045541584
	H2	7.98251266838291
	LA	8.21997881521712
	BL	8.27568325546298
	BL	8.5163187205769
	H2	8.79692857395903
	LB	8.44474431748238
	H2	8.50375651172527
	BL	8.81310259545365
	BL	7.56999125557134
	LB	7.97274623833853
	LB	8.35785042522239
	NBL	9.0064432235551
	NBL	7.97758437557312
	LA	7.9430178379535
	NBL	8.13684350197396
	BL	7.26173478914893
	BL	7.93063512528516
	BL	7.05262592567631
	NBL	8.3049677512025
	LB	7.94083667649042
	LB	7.71700647388606
	LB	7.24747315194437
	LA	7.6226290165987
	H2	8.4039685536132
	LB	7.73491247251632
	H2	8.36679212363596
	NBL	7.44710591966445
	H2	8.179471693872
	LB	8.81975250254011
	LB	8.06653268594465
	BL	7.93387640242413
	BL	7.14813535354108
	H2	8.75757173592922
	H2	7.73041785856129
	BL	7.79214086032151
	BL	7.87647068854198
	NBL	8.00288966352299
	H2	7.88227921991608
	BL	7.91245518437607
	BL	8.42187800103529
	H2	8.41918087132408
	NBL	7.90504069694458
	LA	8.60115706587112
	BL	8.94544929835547
	LB	7.92901687244686
	LA	7.8250557449169
	BL	6.96530264804858
	BL	7.79520381121867
	H2	8.35073302885581
	NBL	7.60687435311618
	LB	7.80854882035219
	NBL	8.15482480084379
	BL	7.2225942561645
	NBL	7.57847542376267
	LB	8.01285656324029
	BL	7.24789636351639
	BL	8.30180423954537
	LA	7.61738872709056
	BL	7.70910636902203
	BL	8.17186795057751
	LA	8.30433116009355
	LA	8.21997881521712
	LB	7.90822575528582
	NBL	7.70910636902203
	LA	7.80958824794763
	NBL	7.2141427423879
	BL	7.9564393207438
	LB	7.63855044505381
	NBL	7.57422888273776
	BL	8.35718836561243
	NBL	7.9226449202856
	H2	8.70058980884108
	LA	7.91677548695341
	LA	8.11548643435045
	LA	8.47022447495101
	LB	8.58434355628165
	BL	8.57288041611904
	H2	8.98115994016314
	LA	7.97976202101986
	NBL	7.24228593524849
	NBL	8.34687995905394
	LA	8.71616331859438
	LB	8.4467172717442
	LB	8.35202533465566
	LA	8.03558753089243
	LB	8.35073302885581
	LB	8.71843734538162
	LB	8.09414366997895
	LA	8.39012075005209
	BL	8.78333311847558
	NBL	6.61675300133251
	LB	7.94083667649042
	NBL	7.98691762333084
	BL	6.65664096792424
	NBL	7.64972194107929
	NBL	7.79672009309825
	LB	8.11841767545269
	H2	7.95809692922906
	LA	7.29568127857613
	H2	8.16661349047691
	LB	7.97432656774794
	LB	7.7041732806276
	H2	7.50304554001466
	LA	8.2449597057073
	LA	7.69433661677926
	LB	8.16364585089391
	LB	8.08845238571009
	LB	8.75439715067104
	LB	8.63514151893563
	NBL	8.50237498488133
	BL	7.58608905100065
	LA	8.55420945654014
	LA	8.27019738759626
	LA	7.64392916095848
	H2	8.08334925574496
	LB	7.59092654848442
	BL	8.4320070363003
	LB	8.8394394997746
	LA	7.57281946189414
	H2	8.83118682214476
	LA	7.65795023088581
	LA	8.13915094503385
	LA	7.66873383212546
	NBL	7.99627140226503
	LA	8.11608404900431
	NBL	8.27627431459471
	BL	8.76078098848449
	LA	7.9863721190157
	LB	7.68207043829481
	LB	8.10686250465552
	LB	7.78341630184487
	LA	8.07038269358052
	BL	7.2708326212429
	LA	8.56132542242581
	BL	6.91916809146376
	BL	7.98423627146655
	H2	7.77051632033463
	LA	8.03278431322696
	LA	8.21570008656082
	NBL	8.28671010354731
	NBL	7.45720211816269
	LB	7.90079961725032
	LA	9.08832094246768
	BL	7.23239994068761
	NBL	7.45992574772741
	LA	6.87307730919694
	BL	6.59213495140147
	BL	7.56196180312468
	NBL	7.25001132926726
	NBL	7.93387640242413
	LB	8.60265144341147
	BL	7.504020163464
	NBL	7.74795251263465
	NBL	7.97329892602895
	LA	7.79008987451755
	BL	7.62402348650988
	LA	7.45947276855938
	LB	7.58705388315527
	NBL	6.98399708279032
	NBL	7.22985518695059
	LA	7.79161568959764
	LB	8.63658863157005
	NBL	8.78413645975385
	NBL	7.2708326212429
	H2	8.49281961101881
	NBL	7.82088831237082
	BL	7.31624643534659
	LB	8.59973773702562
	LB	7.80499938048554
	BL	8.27268132996069
	LB	7.73341317802607
	LA	8.37458990481003
	NBL	7.07310459690563
	LA	7.87335652410994
	NBL	6.74239505809088
	LA	8.90007293000035
	NBL	8.5044249091403
	LA	7.6677638538276
	NBL	7.0673947641016
	LB	8.34880741578024
	LB	7.6405100182491
	BL	8.87468771344492
	H2	9.27855611277233
	H2	8.6048855475081
	LB	7.81521051122003
	LB	8.60779601613048
	LA	8.64852278545616
	BL	7.65795023088581
	LB	8.1016883774939
	NBL	6.99001305381869
	NBL	7.65163775895429
	NBL	7.32774028294376
	BL	7.36244143772745
	BL	7.65066654520025
	BL	7.98585469256107
	BL	8.54015076390258
	BL	7.33607138696632
	BL	6.62648052641761
	LB	7.68600657453606
	LA	8.2181580951609
	NBL	8.4921290066248
	NBL	8.25232642450779
	BL	6.66916223326744
	BL	8.20801464667028
	BL	7.20213129336507
	NBL	7.14984152874496
	LA	7.80958824794763
	LB	8.34687995905394
	LA	7.70959626008414
	LB	8.32389260176272
	BL	6.79767224029802
	LA	8.18716796683856
	BL	6.97085061046576
	BL	8.65685324325761
	H2	8.03502630939068
	NBL	8.33537529607693
	BL	7.70318218120013
	BL	7.99240233119029
	BL	8.36553612080962
	BL	7.15570200614021
	BL	8.47022447495101
	LA	7.84268967616835
	NBL	8.38947187791095
	LA	7.83646195749954
	LB	7.60155544487681
	BL	7.1893078786681
	BL	6.75415447889249
	NBL	7.92901687244686
	LA	8.09821590629727
	LB	8.37327591600279
	H2	7.90612384552095
	LA	8.4138889165313
	BL	8.24617248771122
	LA	8.21756490124415
	LB	8.68923471847103
	BL	8.49349919059027
	LB	8.20088207817746
	NBL	8.16070952992946
	NBL	7.76699356597383
	BL	10.8655564329632
	BL	6.6709372449445
	H2	8.60779601613048
	LA	8.07372671657855
	BL	6.5136490170735
	H2	8.34110837449809
	NBL	8.22954833400168
	NBL	7.60687435311618
	LB	8.96216041723212
	NBL	7.60402153391071
	BL	7.74247407328641
	NBL	7.59474693129865
	LA	8.06822930216479
	H2	8.33794351156858
	H2	7.84529470348414
	BL	8.72385017860398
	LB	9.2064311430442
	LA	9.83136247738262
	NBL	9.35041731186996
	LB	8.67550844461392
	LA	7.57045050575796
	LA	8.5627760176136
	H2	8.20028056254826
	BL	8.39012075005209
	BL	7.75394798953113
	LB	7.86400614441933
	NBL	7.07473304603849
	H2	7.73792935736955
	LA	7.93925233920218
	NBL	8.42517726552034
	LA	7.95268947438444
	BL	8.01559824258947
	LB	8.84285196935493
	LA	8.34432713564092
	BL	8.37394194153525
	LA	7.56289600872355
	NBL	7.5976598876628
	H2	7.64342966459367
	LA	7.6140078438352
	H2	8.4715872237159
	NBL	7.59717961989641
	NBL	7.77511586215552
	NBL	7.88015796249149
	NBL	8.02943196730725
	H2	8.87975471612085
	LA	7.94245736401539
	BL	7.65795023088581
	NBL	7.00675350372478
	NBL	7.39947483384158
	NBL	7.87542310707635
	NBL	8.54371754873951
	H2	8.02666783784483
	H2	7.89336907023894
	NBL	7.60010976306318
	LA	7.9575472376254
	H2	8.53732097619303
	LB	8.19075417895098
	H2	7.69628638973215
	NBL	7.75643711054025
	H2	8.68455980018818
	NBL	6.70897659024884
	BL	7.99734582907828
	LA	8.13684350197396
	LB	8.35718836561243
	BL	7.12350502666892
	BL	7.52168107210504
	LA	7.73292772493911
	BL	9.61381001741835
	LB	8.05907974582922
	BL	7.20087462883556
	BL	7.09566118543157
	H2	8.57572067355393
	BL	7.74795251263465
	LA	8.15657332072709
	LB	7.46269070704343
	LA	8.11318537957961
	LA	7.89390173652267
	LA	8.66724217541051
	LA	7.83077409891401
	LB	8.21396628524414
	BL	7.44620392654778
	LA	8.25232642450779
	LB	8.12356024852869
	BL	8.82627127640523
	LB	8.11431863410609
	BL	7.95592027959389
	LB	8.11261726249064
	LA	8.2032268777846
	H2	7.34325229912592
	LB	8.29802536527405
	BL	7.55072249778884
	NBL	7.5347663973293
	LA	7.88861920153682
	LB	7.99020542429234
	LA	9.06438196145494
	H2	9.50023023032394
	N	7.18210822071777
	N	6.7154146730476
	N	5.72824515161309
	N	7.41677949700257
	N	6.59185633238488
	N	6.7913515812915
	N	7.2106152135712
	N	7.16069949335533
	N	6.61061853193008
	N	7.48170774716253
	N	6.63305750718199
	N	6.49909142597436
[truncated: 132 more rows]

## Sheet: 1c
Figure 1c
	intclustN	PAK4.ILMN_1728887
	2	8.03552899545393
	5	8.46574446472843
	9	8.10251912161872
	2	7.68363091045698
	9	7.94067437799342
	7	7.48659626861271
	4	7.04578122257232
	5	7.83516000769556
	1	8.09841897056222
	10	7.50343615820673
	6	8.02569241529024
	3	7.51831094888012
	10	8.12813061990069
	8	7.81779698725702
	8	7.64028309545605
	7	7.58002876034348
	9	8.013247017645
	10	7.88442889283312
	4	8.83759059835911
	7	8.03651867155998
	3	7.97281716161422
	9	8.47478170230094
	4	7.42202834329042
	9	8.1098280034362
	1	7.52017103240707
	4	7.96785845583506
	10	7.84163779031564
	10	8.5041448861927
	4	8.95693489115421
	5	8.663323951309
	9	8.17839117649116
	9	8.32118178748156
	9	8.02169459948053
	9	8.0051583991648
	10	8.0971499779002
	4	6.40436326455299
	8	7.62953821915914
	10	8.64158073070289
	4	8.30292156757619
	7	7.62877452463844
	7	8.35861823227767
	9	8.06078764973061
	8	8.53123736005536
	8	8.02938528971338
	10	8.58830122172988
	8	8.19564102912205
	3	8.03633071889778
	9	8.36554561499327
	3	8.36886240951269
	2	7.65593159639302
	3	8.11746515256941
	7	7.72916579803528
	7	7.6543786204302
	1	7.86211869299061
	4	7.56851773343636
	4	7.52999596652432
	4	7.78586251301494
	3	7.50325842328021
	4	7.4264600678877
	6	7.55915882933066
	10	8.26246495488137
	1	8.04788631719718
	3	7.65593159639302
	3	8.57020768487093
	7	8.0994933635684
	8	7.77735109274798
	3	7.42222438658261
	10	7.3822973480269
	3	7.83017411860722
	1	8.31010824888313
	7	7.75106233561726
	4	7.34565076437335
	3	7.8709055503592
	4	8.11866498757094
	10	7.73488734647523
	8	8.01933871474174
	6	7.74651425731769
	4	8.51529319470344
	3	8.4965697766903
	4	8.29079796634621
	8	7.9182893814973
	7	7.6691440236353
	4	8.39161110580212
	8	8.46586997159395
	2	7.86892331366314
	7	7.5737317277236
	4	7.54966694091712
	5	7.32089986621978
	9	7.92088302347988
	4	8.0313253377055
	8	8.05630750451045
	8	7.67721529159982
	2	7.44031259546652
	9	8.07857792299286
	4	7.524140684306
	10	8.3935416565478
	7	7.92110519555634
	4	6.59659629991215
	4	7.16186201595894
	3	7.23044559305411
	8	8.17263016466425
	8	7.2554816638993
	4	6.96988942280991
	8	7.53098173863243
	3	8.06153925625759
	1	7.82671797591377
	10	8.06870862889734
	5	8.93617168358557
	3	7.79256206238664
	5	7.85667184959272
	1	8.18191087139852
	1	7.59334213924502
	4	7.33200815627831
	7	7.92093237017658
	3	7.69027338419145
	2	7.45974759937399
	3	7.95988608923015
	4	7.87750089320249
	4	6.93271518039142
	10	7.71666261069511
	7	7.6056547081871
	9	8.0625921535152
	10	8.3707501842105
	9	7.95507201529448
	2	7.66641610966904
	10	8.25336910255694
	6	7.70867695395538
	3	7.3688248293453
	6	8.30112095397958
	8	7.92454351720719
	1	8.23550584012006
	7	7.48752800804787
	3	7.5729020883092
	3	7.6297246379278
	8	8.01882363104902
	3	8.31991842222091
	10	7.18973629248715
	8	7.96406367145247
	9	8.08687405117999
	8	8.46802948272871
	6	8.56520622579948
	2	8.51229157744755
	2	7.69051439444684
	8	7.75209639780878
	3	8.49489328005884
	1	7.94392194634359
	3	7.11786729513028
	3	7.82133988110158
	7	8.72254436448401
	2	7.62497855880272
	3	7.61488916750453
	4	8.17839977638356
	6	8.12424629460557
	10	8.2339168193396
	3	7.74210908736204
	8	7.5850160439159
	10	8.50356940857574
	4	7.97322874462716
	5	7.98015721584487
	8	7.77593573020455
	7	8.55230393759229
	8	8.36099685824237
	10	7.4401489691501
	6	8.53656635114522
	5	8.2087333895625
	6	7.83473330431195
	9	8.18377036405183
	8	7.43155053328255
	3	7.85302365454099
	7	7.88079594380061
	7	8.23215398785992
	4	8.2398557832697
	3	8.02643406476955
	3	8.16267394145593
	6	7.72022019408866
	4	6.88663970473244
	7	8.61651727681018
	3	8.49629686537246
	3	7.8573499602494
	3	8.14796763805972
	4	8.71195921440933
	9	7.55631987402065
	8	8.00462289306487
	9	8.03691941683152
	9	8.76074139923268
	3	7.99857773391202
	2	7.9825406298791
	5	8.12773496447737
	4	8.37081727177235
	3	8.35829632050374
	5	8.17028455734876
	4	7.88915667137788
	3	7.49180578473025
	9	7.99961325112121
	1	7.72072073008241
	2	8.11520884487749
	4	8.3712996117473
	8	8.34918836490063
	8	7.91981302284066
	4	8.59566107360172
	2	7.84623954629288
	10	7.74116939257349
	4	6.58862218454798
	7	7.91111165144313
	5	8.96583112324617
	7	8.06415431829659
	1	9.00896582748203
	1	8.80386397757424
	3	8.13049109256837
	8	8.32326815809775
	9	8.45605181208709
	8	8.19741601983116
	4	8.00810333187991
	10	7.76870500515382
	4	7.9540102479845
	4	7.47763723058825
	4	7.98145425913074
	5	9.39981158634846
	10	7.53606154123721
	5	8.49558742745209
	2	8.37963366466868
	9	8.04496317499337
	4	7.9167615688322
	7	7.80089619557924
	7	7.49158564853496
	10	7.98143966129816
	10	7.64534133756342
	9	8.3342950635295
	5	8.21353274469251
	4	7.85516781512423
	3	7.97308297865287
	8	8.45634023424002
	7	8.62699650747128
	1	8.625298544485
	6	9.04734559464186
	8	8.30715484031921
	3	7.96352351055369
	5	8.37257823568512
	8	8.33453004293991
	1	8.36640821052231
	6	8.03489690335658
	5	8.46199030516906
	3	8.06902009206377
	7	7.54415404478042
	5	8.73255064428996
	7	7.10375727252886
	7	8.03613573108626
	1	8.76985359605442
	8	7.87643389243562
	8	8.42696299560996
	9	7.95552029436141
	2	8.41004315728163
	5	8.23329635537965
	4	7.54721750781813
	1	9.29932025783291
	4	7.19533357904046
	4	6.83930984875062
	10	8.11750213485675
	3	7.90343294920289
	1	8.4061143198695
	4	7.79694667957424
	2	8.49990879117882
	9	8.10716322130157
	10	8.29745633140051
	4	8.01320048928357
	7	8.37712577338336
	4	6.79173219297353
	3	8.47940828728642
	5	8.22518234241546
	4	8.58166708579473
	8	8.07257736435656
	10	8.08767347759394
	8	8.48727408113035
	4	7.99748319089534
	3	7.95954498237752
	8	7.92157191320084
	4	7.52248931601118
	4	7.44266480104976
	8	7.99356106100442
	3	7.55903874799156
	4	8.14775968948089
	8	8.20905325969887
	9	7.97118533102169
	10	9.06854432470019
	3	7.98970928322862
	7	7.8380030000901
	7	8.49555669247381
	5	8.32701278646873
	4	7.5302561014753
	1	8.23754541913648
	3	8.15375179375904
	4	8.86291267650193
	9	8.41137812070872
	8	9.01291853493483
	5	8.16795193657261
	8	7.96948721034281
	5	7.39347740467292
	5	8.47273085664543
	5	8.00839339879857
	1	8.80154128850875
	3	7.97462515817396
	4	9.15001392338715
	8	8.48198931747169
	4	8.70099466515287
	5	7.7915348669545
	4	8.60417353443826
	7	8.08596489346541
	1	8.5771586041143
	4	8.26084755704749
	9	8.83680619922428
	3	8.09923516680152
	7	8.0996432918669
	10	8.78987614129858
	4	8.0118105368614
	3	7.82782799231009
	9	8.02256864703011
	3	8.62173887313884
	1	8.25629026677985
	3	8.27076669250226
	10	7.34460922780647
	3	7.76264928873845
	5	7.88005611448868
	4	7.7266940472803
	7	7.92491489530901
	7	7.99312642802874
	7	7.78580428749041
	2	8.21489402703124
	4	8.41408123305374
	8	8.13856122074711
	1	8.40545376224809
	4	7.95966075174615
	3	7.83546846917633
	5	8.75430818881412
	10	7.51842154346981
	4	8.14272903289974
	10	8.0444031552363
	6	8.27869925837999
	7	8.23979441202173
	3	8.1247296694978
	5	8.23152718967094
	7	8.27656847445761
	2	8.03277249257254
	6	7.56459154750188
	4	7.50788050057037
	1	8.92756867765331
	8	8.02073119254374
	4	7.69913090406413
	3	8.2257065338184
	5	9.45824489302912
	8	7.59087443107286
	4	7.5324338529507
	10	8.19487849060611
	10	6.83603569298755
	3	7.90186175184029
	8	8.19921051286497
	6	8.74194783703264
	9	8.64528456301224
	7	8.27617844580493
	4	8.18522995836481
	3	8.5199893267217
	6	8.27071853343382
	7	8.07304241933911
	3	8.77991609531322
	6	8.2286810239469
	7	8.36896531734285
	1	7.95647423054064
	9	8.07354109787352
	7	8.16445000208172
	8	8.20779226624789
	4	8.04078923121145
	4	8.19614082124436
	5	8.33696578887819
	5	8.35534880348043
	8	7.82610018677637
	4	8.54444823605816
	5	9.66649499436699
	6	7.70217488750025
	8	8.46136284918445
	4	7.89559488183417
	4	9.32594490712473
	4	8.71553870108362
	9	8.7800856737636
	5	8.42969899308175
	2	8.59792475546326
	4	6.70518906157802
	1	8.42891773767261
	5	7.99041853831804
	3	8.19439252269927
	3	8.01321002543042
	9	8.21543763091234
	3	7.72569246439123
	8	7.94204816119132
	8	7.92467803240458
	3	8.30975053966102
	3	8.35922194950138
	8	7.90871960108128
	9	7.99203007542584
	5	8.93440970670096
	5	8.70990732496174
	9	8.87485545500817
	10	7.64433734901289
	4	8.2698947065626
	5	8.58808402843391
	1	7.7351380353631
	3	7.71458950393543
	4	8.13651238597652
	3	7.88490139062773
	4	7.39963755979596
	5	8.65164597902717
	9	7.54069341898714
	9	8.61347935233138
	8	8.1188473106366
	7	8.76283886213813
	7	8.48854322281502
	3	8.03599032233854
	8	8.1147038589315
	3	7.87305097321273
	3	7.5945313409346
	6	7.6026932314143
	4	8.02111566778291
	4	8.23999733902221
	8	8.12550939218984
	2	7.58664681345921
	4	8.25137742669225
	4	8.74569272120386
	9	9.00375147231726
	3	8.27461024837823
	4	8.30813723428323
	2	8.24966120355824
	5	8.48264158741458
	3	8.38356020216441
	7	8.24474809258527
	5	8.00090583378458
	7	8.70310582704432
	4	7.49710843400081
	10	8.16283019891774
	1	7.72324748308992
	3	7.8014047775416
	8	7.95321884697524
	8	8.29933550293416
	4	8.40902719799837
	10	7.80517183399939
	1	8.98286043687755
	8	7.89124621967646
	10	8.29979769365191
	8	8.31233764070124
	8	8.03733389507081
	6	8.37246846695512
	10	7.6302011594831
	5	8.12704916949806
	8	8.54107324407359
	6	8.52285919431471
	3	8.21817329499162
	7	8.91637685444419
	8	7.9732268771297
	4	7.7237310443532
	4	8.3030396111031
	8	8.26988059512755
	7	8.62742471568608
	7	8.33429851144571
	3	7.7159334668013
	3	7.98589840844142
	8	8.15200836467468
	8	8.8671540795477
	3	8.17250866109017
	5	8.60541740426289
	8	8.36172983943048
	5	8.28887045478153
	2	8.33082153720211
	9	8.23815836479015
	6	8.17778031786924
	7	7.77806530704756
	3	7.61349310940488
	8	8.21014570631329
	5	9.5776447228989
	4	6.84954784682036
	6	7.87325635339546
	4	8.16496734325923
	8	7.75800772981997
	1	7.36345507180655
	10	8.09246192487831
	1	8.10888303888128
	1	8.77447245853452
	4	8.0088941923958
	5	8.56493602809186
	4	8.9738408643493
	10	7.56088879603992
	8	8.53799478293887
	10	7.61243795456031
	6	8.22546018353461
	7	8.29603408364059
	8	8.17545685075278
	7	8.03117684310152
	9	7.86162562159035
	2	8.04497246758155
	8	6.90377435060589
	8	8.33297864051308
	1	8.19624721051436
	5	8.14434206589575
	3	8.29666213831744
	4	8.24837041595905
	8	7.85794916010473
	4	8.16843516170559
	2	7.84752746967535
	1	8.85938833998712
	9	7.98895087361244
	10	7.71827414956155
	4	7.97160961822715
	3	8.43644075110311
	5	7.90446594579229
	4	7.48721521697645
	3	7.91460959874771
	9	8.40830844552811
	5	8.27036446017085
	8	8.52066696178791
	4	8.5876244206137
	1	8.31320224226271
	3	8.23559695338225
	4	9.00552441350894
	7	7.71051220600313
	10	8.05401847142377
	8	7.83360143866155
	6	8.37081727177235
	5	8.26044929362124
	8	8.13296921452534
	3	7.67931834057864
	2	8.5501930072138
	4	7.72247997752493
	8	8.57537604697116
	4	7.13917658030292
	5	8.89372738893504
	3	8.01540591180504
	8	8.27995747494288
	6	8.10686643813211
	9	8.99983926863893
	1	9.15891515693207
	8	8.72918349290129
	3	8.45503938592569
	8	7.86980021070201
	5	8.24807520804148
	8	7.58535105790885
	7	8.63483728634928
	3	8.24820629364418
	4	7.96632076159627
	8	8.09424544273014
	9	7.94836294449722
	8	7.92769979402525
	7	7.92047118670861
	8	7.77593573020455
	8	7.88389829900158
	3	7.97262010428596
	10	7.9948734668648
	7	7.43983162512741
	3	7.77222830874651
	7	8.04603117402353
	7	8.13801290570757
	4	7.90407029034346
	7	8.16985805417983
	8	8.66250366370666
	8	8.22847532691693
	4	7.15655649945446
	5	8.12670101277165
	8	8.36802982848113
	10	9.82230771061394
	7	7.73335617484117
	4	7.32199827822368
	5	9.01661046027801
	7	8.35383525606225
	3	7.97032782646507
	3	7.87952593887017
	8	8.54451759103875
	1	7.77977105659175
	8	7.57861144542502
	6	9.0319340840394
	10	7.56053682669861
	3	7.839884285255
	4	7.47560539428649
	4	7.62453199666315
	8	7.76715065370562
	5	8.5473473787483
	7	8.73909509101957
	8	8.82397877331297
	5	8.55997774045785
	8	7.83451457106627
	10	7.65042438059232
	10	7.52961183261268
	4	8.28380090834594
	3	7.69092810643825
	9	8.17729291181169
	3	8.28813424415713
	5	8.50167202381545
	6	7.81923359514218
	5	8.89820460401472
	7	7.71579971967708
	10	8.24631341218134
	4	7.7890168674328
	2	7.71154836008956
	3	8.40617901495554
	10	7.92906959614407
	10	7.80093773311012
	7	8.52771947094679
	9	8.58111408474385
	8	7.7734268247713
	2	8.52819655788415
	3	8.89551992410817
	5	8.42631106052204
	1	7.54196301217502
	1	8.15777240463763
	8	8.18473123711262
	3	8.27049778008128
	7	8.04740753512598
	10	8.52154682122599
	5	8.42213607475857
	4	8.60969110322913
	2	7.61936885849822
	5	8.15866547472721
	4	8.70477554689871
	10	7.79650414872378
	4	8.16738632304618
	1	8.50681089392775
	4	7.4271018313164
	3	8.00196842759686
	2	8.26768304027561
	4	8.64453487774231
	7	8.19192368594996
	10	8.66299460114493
	9	8.3152113470516
	8	8.10208997009461
	2	8.45969783103459
	8	8.14202699194224
	10	7.95022200717116
	8	8.03504280965442
	5	7.72859924548784
	3	8.08615653796166
	4	8.59154017112736
	4	8.64152296302263
	8	7.76140260864774
	8	8.38345430732416
	5	8.60487567470663
	7	8.24250810131994
	7	7.93691252177157
	3	7.86834467491739
	1	8.52280972161059
	3	8.06028563677007
	4	8.69746192731651
	6	7.69171906825085
	7	7.9109828465552
	10	8.48327156603595
	10	8.61131701434457
	3	7.52700101403258
	7	7.19768534819972
	3	7.95261465736226
	4	8.72919971231704
	9	8.391550727688
	4	7.59529004439993
	5	8.9598507845564
	7	8.09841897056222
	1	9.12561454974295
	4	9.49158121360226
	4	8.36248308045789
	5	8.71841696306728
	5	8.91246714370694
	3	7.57861385276939
	10	7.65739680246864
	4	7.84730852069064
	2	8.7089864382409
	2	8.13819101290477
	3	8.25761639891671
	4	7.95947687394969
	7	7.98339943713665
	7	8.04320171780214
	4	7.54364719242485
	1	8.62841405123167
	6	8.07487442344123
	8	7.79086769328064
	8	7.9587701793666
	8	8.16066652884304
	4	8.28711292691171
	4	7.98717109459848
	7	7.93301964693306
	10	8.1316881258427
	8	8.38686620113266
	4	7.69439412522377
	3	8.40409352364908
	8	8.3421337425731
	9	8.58044224687423
	7	8.1380779379491
	1	8.70040847744659
	7	7.58751958615005
	3	7.96453263426333
	9	7.80192889196904
	10	7.21597373469629
	1	8.08314097790502
	8	8.01860359670335
	3	7.80957971650621
	9	8.11325197339074
	7	7.9681870407147
	3	7.58274283483058
	4	8.20761893782753
	7	7.70474564830981
	3	7.65930324556285
	2	8.31954242842209
	3	7.98002793098558
	8	7.92093788901066
	4	8.29156441286736
	7	7.80293897243537
	4	8.12996870760224
	4	7.99356106100442
	6	8.74971245846208
	7	7.93049429871104
	1	8.88236224668948
	8	8.64453487774231
	10	8.62001155223637
	9	7.3296527660655
	1	8.00052083330882
	1	8.14202267701808
	1	8.14710949638368
	10	8.72560457823781
	3	7.89208612970516
	3	8.29738349855491
	3	7.82907957578353
	2	7.64808968109368
	1	8.4106903572633
	3	8.55798198888974
	10	7.52048083525247
	4	8.59866472994087
	7	7.59334213924502
	10	8.21782394377256
	10	8.32968834492786
	10	6.8652907706721
	10	9.68357993513794
	5	7.69150674653284
	4	8.28534122638949
	3	8.66516858486309
	3	7.43742305385264
	3	8.09272805920634
	7	8.07314913459911
	7	8.28277843043551
	7	7.51750777171241
	2	7.99888270635553
	1	9.06960100878115
	10	7.92253101013664
	8	7.83459554916137
	10	7.8317526118048
	3	8.5993232906588
	7	7.62222047588564
	10	8.69502139862674
	2	8.38345430732416
	8	9.06600331873667
	7	8.88949521945392
	9	7.95721036431137
	4	7.77190905429049
	4	7.64205747372258
	4	7.98625314053517
	10	8.39016219655454
	5	8.1763152496755
	7	8.67958885782577
	1	8.15418031166647
	4	8.97038472165585
	9	8.18184916363323
	10	7.8709055503592
	6	7.80930759497586
	5	8.71425022067393
	3	8.58650207863077
	8	7.91137965099086
	1	7.54413251720571
	4	7.65558053874566
	10	8.49155927573903
	10	8.01965450885146
	6	8.16392303257885
	8	7.99234191764023
	4	7.73557719541196
	5	8.52942350626065
	1	8.1930053668277
	8	8.04174046993941
	3	7.40561863705974
	3	7.43196431918051
	8	7.98209004452549
	3	6.97819662453183
	4	7.75095341433319
	6	8.625298544485
	8	7.26289686954724
	4	8.59621943427039
	3	8.36302621227037
	3	7.91728646052749
	8	7.71827414956155
	5	8.29070891655899
	4	7.65180800154895
	10	7.76089336434207
	8	7.64197972773313
	3	7.42733102795483
	4	7.88112623973008
	7	8.35232571433649
	1	7.74377518897154
	6	7.7406731153741
	3	8.51848414139893
	9	7.62106754900724
	7	8.09160117293287
	6	7.88435466600562
	7	7.77692988083192
	4	7.96732681262184
	6	8.10359286817076
	7	7.8220488539298
	3	7.69002090608007
	10	8.83846695516018
	1	8.01951188176814
	10	7.76039851574982
	9	7.39765163161624
	3	8.08153985371684
	10	7.48686620635352
	5	8.62007674009699
	8	7.59175858820738
	8	8.23814159827487
	4	7.79792522308562
	5	8.5551750629804
	3	7.93146123757767
	3	8.14908745571893
	5	8.23261852637697
	5	8.2698947065626
	5	8.2224724731286
	8	7.75835560707335
	3	7.16266516415948
	9	8.23878822907849
	8	8.01473935566759
	7	7.9542996864264
	3	7.19768534819972
	3	8.02407327391474
	7	8.73368510253289
	8	7.93263401525879
	8	7.92035443795345
	7	7.5013142619642
	5	8.46325804836064
	8	8.2605431779158
	10	8.36795115779582
	8	7.55199156524631
	10	7.7135214942902
	3	7.4077224706301
	1	8.51434970285869
	4	7.60626051726893
	1	7.27025800920892
	6	8.25473438070618
	4	7.48584658334275
	3	7.86085166481656
	3	8.02004796300864
	4	7.03285666392307
	3	7.79482655236772
	1	8.17515166858351
	7	7.18865232948957
	10	7.30491378641601
	1	8.40133213523743
	2	7.79620558292027
	4	8.36056892353055
	7	7.83577018521611
	7	8.12848444721738
	1	8.31708594412602
	3	8.23964993803087
	1	7.81489687978136
	5	8.32106056519546
	10	7.93654881603449
	10	7.88665459375661
	6	7.93628274429745
	3	6.96580582753853
	8	7.56194878681119
	5	8.17507526070422
	4	7.87709559582426
	7	7.59544736209011
	5	8.65495990651387
	4	7.03405428939644
	3	7.17829336077353
	4	7.50744421163327
	1	8.52979999336248
	10	7.47808865458207
	1	8.33709271842207
	7	8.16444335791035
	6	6.93226673093053
	5	8.52687039881769
	1	8.15178944262898
	7	8.0492082153059
	8	8.30298877102915
	7	7.54446457533522
	10	8.05978950798723
	5	8.16445000208172
	5	8.03076263939089
	3	7.77018215708927
	3	8.48561124614419
	1	8.19694613322054
	1	8.13992527210732
	5	8.99969291054527
	10	8.25963648215318
	7	7.81723537469278
	5	7.97482734988715
	3	7.56027257299521
	4	7.70194598718542
	2	7.49908539642374
	8	7.61712227160659
	7	8.00262773012721
	9	7.75843650494542
	6	7.12531208728754
	10	8.39500248196052
	7	7.66534782995111
	5	8.10343882044481
	8	7.45352689709325
	7	7.5597796076479
	7	7.93814398294696
	7	8.56796826753451
	5	8.18216769075857
	5	8.7953302097171
	9	7.9575520303306
	3	8.27816985550405
	4	7.31452718910258
	10	7.83709050854272
	9	8.26433750389548
	5	8.30739213519954
	9	7.79941985887507
	4	7.50114292835111
	3	7.17607312022688
	4	7.94664714261923
	3	8.20087216252461
	2	7.64767456871792
	4	7.31368219751254
	4	7.47043775490097
	2	6.99645746853358
	10	8.24129194989182
	8	7.26065378700236
	8	7.98069867482632
	3	7.12666315593814
	2	8.13787173977932
	3	8.25460243022976
	6	7.65640829554051
	4	7.08833553860438
	8	7.3387396586523
	4	8.43299012727533
	10	7.75797594244183
	1	8.5050282790907
	5	7.97118419029984
	5	8.14710949638368
	3	8.02465770034728
	6	8.16729594247509
	4	7.61663955003963
	3	7.69279680398827
	8	7.76610438223463
	5	8.31697595951817
	9	8.43922194954811
	4	8.15185873082748
	9	8.35145908812018
	5	8.76397068454323
	9	7.45935921449446
	3	8.00261539997331
	3	8.16505991567596
	8	7.94729383107011
	2	7.77988635751717
	3	7.60036069475483
	2	7.57365177357913
	10	7.03463642001573
	7	7.77699770093136
	1	7.34284029482776
	8	8.29063874254278
	10	7.68756207462467
	3	7.94430623389692
	3	7.74082540187504
	8	7.3658294632206
	6	7.80671754650048
	1	7.073255059435
	5	8.08398862565137
	4	7.91191780922179
	1	8.73044325481205
	8	8.6559288789681
	4	7.32781312269206
	9	8.46198667069732
	2	8.23557499951617
	3	7.83853691075318
	8	8.31970833638102
	1	7.91510933766824
	1	8.18851299405282
	4	7.34476795335791
	2	7.94795261227094
	1	8.55934466158889
	1	7.74638639702465
	5	7.90821978665905
	7	7.78372342598656
	8	8.43299012727533
	10	7.40465795286846
	3	7.5348779815124
	4	7.68564625674967
	3	7.3943751882843
	3	7.32460748613126
	4	7.19763465076887
	9	7.5291585053085
	10	7.44218579126433
	1	7.47937964351436
	4	7.26503808092356
	8	8.12366538631812
	8	7.61196783402636
	4	6.76995505741666
	4	7.27334640018389
	8	7.69024828104161
	8	8.07542591701051
	N	7.18210822071777
	N	6.7154146730476
	N	5.72824515161309
	N	7.41677949700257
	N	6.59185633238488
	N	6.7913515812915
	N	7.2106152135712
	N	7.16069949335533
	N	6.61061853193008
	N	7.48170774716253
	N	6.63305750718199
	N	6.49909142597436
	N	7.02499785428671
	N	7.3571911894161
	N	7.96258679905598
	N	7.48291614047335
	N	7.00122696371895
	N	7.26982120723507
	N	6.05258802266702
	N	7.61824053707421
	N	7.55608077363385
	N	7.70181113413797
	N	6.47784422223484
	N	7.39784519872992
	N	8.39318285195169
	N	7.21010150955116
	N	7.39948052667794
	N	6.88921680465818
	N	7.15862155995521
	N	8.02792615841511
	N	7.06631279071683
	N	7.1594764908005
	N	7.19903700285843
	N	6.99242160084922
	N	7.62712070770041
	N	6.80715254938081
	N	8.00032740507108
	N	7.01412686139245
	N	7.47150592952499
	N	7.23082420056024
	N	6.63454755980252
	N	7.2916245703719
	N	7.46865558036461
	N	7.3925319791821
	N	7.57893987803597
	N	7.79693659857949
	N	6.91046427117213
	N	7.65855333226907
	N	7.20603251136877
	N	7.21572505667477
	N	7.77530048383959
	N	7.97699441429263
	N	6.68247141868637
	N	7.51538157632052
	N	8.18590386492411
	N	7.67296054941305
	N	7.28593564493764
	N	7.08760912624608
	N	7.69571584044545
	N	7.26766994138591
	N	7.78940356588702
	N	7.64810133283194
	N	7.52354487133912
	N	7.89486347824903
	N	6.90118670025859
	N	7.67701600986133
	N	6.9126452255272
	N	7.01899607213749
	N	7.18745015528365
	N	7.51877753362528
	N	6.86424593816331
	N	7.52694195125136
	N	7.03184628621428
	N	6.64317278162188
	N	7.10005610653383
	N	6.66579040722344
	N	7.85516141399389
	N	7.60923717725263
	N	6.73495606438836
	N	7.27962387338416
	N	7.10774698022949
	N	6.36148223713103
	N	7.03040976845396
	N	7.00753382385325
	N	7.2120536880478
	N	7.32257642894697
	N	6.68269361523099
	N	7.09062192699488
	N	6.72428906142154
	N	7.14076831415282
	N	6.85332006129723
	N	7.03805148946082
	N	7.43049120711277
	N	7.57461138391288
	N	6.78312214481401
	N	7.37110111999967
	N	7.34939361131603
	N	7.18258869763714
	N	6.42039381400789
	N	7.82198550467437
	N	7.87084443180018
	N	7.49616266875127
	N	7.71676405139521
	N	7.68947876710815
	N	7.8841777295959
	N	7.66194084757609
	N	7.8090185372064
	N	6.94028603502704
	N	7.68594043515903
	N	7.00096350234099
	N	7.85458370566336
	N	6.525399714328
	N	7.46386721171394
	N	6.88061274645576
	N	7.18880639680089
	N	7.27692172134774
	N	7.30327431578189
	N	7.58374250302973
	N	6.73736288591445
	N	6.56047089533701
	N	7.19559320702487
	N	7.56522218540551
	N	7.3042736766177
	N	6.65048422226659
	N	6.68086519897626
	N	7.45059544718078
	N	7.24793005556823
	N	7.32201563794758
	N	7.30385643253894
	N	6.79159823753891
	N	7.16477881125338
	N	6.7747182930753
	N	6.92703891403445
	N	7.36203171597651
	N	7.15865942145466
	N	7.20022225791681
	N	7.7548896423059
	N	7.22269333557263
	N	7.67791092711941
	N	8.00204570292924
	N	6.91265502786037
	N	7.66044155308584
	N	6.40897595273027
	N	6.57266450753425

## Sheet: 1d
Figure 1d
	PAK4c	survdthtm	dthbcstat	siteid			HR	95% CI	p-value
	<=Q1	10.6228610540726	FALSE	2			ref.		0.0008
	<=Q1	12.0684462696783	FALSE	3		]Q1;Q2] (vs. <=Q1)	1.09	0.83 to 1.43
	]Q1;Q2]	1.28405201916496	TRUE	3		]Q2;Q3] (vs. <=Q1)	1.38	1.06 to 1.79
	>Q3	14.0369609856263	FALSE	3		>Q3 (vs. <=Q1)	1.60	1.23 to 2.07
	]Q2;Q3]	9.02669404517454	FALSE	4					Score (log-rank) test
	>Q3	11.5455167693361	FALSE	4
	]Q1;Q2]	14.8446269678303	FALSE	3
	]Q2;Q3]	21.7768651608487	FALSE	3
	<=Q1	6.79534565366188	FALSE	1
	<=Q1	3.53456536618754	FALSE	1
	<=Q1	3.94250513347023	FALSE	1
	]Q1;Q2]	1.2621492128679	TRUE	3
	<=Q1	1.37166324435318	FALSE	1
	<=Q1	7.4798083504449	FALSE	4
	<=Q1	8.87337440109514	FALSE	1
	]Q1;Q2]	9.84531143052704	TRUE	2
	<=Q1	7.1129363449692	FALSE	4
	<=Q1	16.8843258042437	TRUE	1
	>Q3	24.1067761806982	FALSE	3
	<=Q1	8.57768651608487	FALSE	5
	]Q2;Q3]	12.7638603696099	FALSE	4
	<=Q1	12.9555099247091	FALSE	3
	<=Q1	6.18206707734428	FALSE	1
	<=Q1	8.03559206023272	FALSE	1
	<=Q1	1.59342915811088	TRUE	3
	]Q2;Q3]	14.2094455852156	FALSE	4
	]Q1;Q2]	14.0013689253936	FALSE	3
	]Q1;Q2]	7.45790554414784	TRUE	4
	<=Q1	10.1245722108145	FALSE	4
	]Q1;Q2]	3.4113620807666	TRUE	2
	]Q1;Q2]	10.3162217659138	TRUE	2
	<=Q1	4.40520191649555	TRUE	3
	<=Q1	9.98220396988364	FALSE	4
	>Q3	8.22450376454483	FALSE	3
	]Q1;Q2]	4.38329911019849	TRUE	4
	]Q1;Q2]	2.34907597535934	TRUE	1
	]Q1;Q2]	9.93018480492813	NA	2
	<=Q1	13.5797399041752	FALSE	4
	]Q2;Q3]	11.8631074606434	FALSE	5
	<=Q1	9.02395619438741	FALSE	2
	<=Q1	11.9288158795346	FALSE	4
	<=Q1	4.07118412046543	FALSE	3
	<=Q1	6.99247091033539	FALSE	1
	<=Q1	5.35797399041752	FALSE	3
	<=Q1	15.3620807665982	FALSE	4
	<=Q1	5.03764544832307	FALSE	1
	<=Q1	10.5571526351814	NA	2
	<=Q1	7.10746064339494	FALSE	1
	]Q1;Q2]	10.507871321013	FALSE	3
	<=Q1	4.48186173853525	FALSE	1
	<=Q1	16.2874743326489	FALSE	3
	]Q1;Q2]	20.8240930869268	NA	3
	]Q1;Q2]	4.32306639288159	TRUE	4
	]Q1;Q2]	17.3278576317591	FALSE	3
	<=Q1	5.14989733059548	FALSE	1
	<=Q1	9.91649555099247	FALSE	5
	<=Q1	9.09787816563997	TRUE	2
	]Q1;Q2]	15.025325119781	FALSE	3
	<=Q1	6.32443531827515	FALSE	1
	<=Q1	10.0588637919233	FALSE	3
	]Q1;Q2]	5.76317590691307	FALSE	3
	<=Q1	2.35455167693361	FALSE	5
	]Q1;Q2]	3.29637234770705	FALSE	1
	>Q3	2.28336755646817	TRUE	3
	<=Q1	0.774811772758385	TRUE	2
	<=Q1	10.5407255304586	FALSE	3
	>Q3	5.53593429158111	FALSE	5
	<=Q1	2.92402464065708	FALSE	1
	<=Q1	1.46748802190281	FALSE	1
	>Q3	3.75633127994524	TRUE	3
	>Q3	4.04380561259411	TRUE	1
	]Q1;Q2]	10.1848049281314	FALSE	4
	]Q1;Q2]	11.9041752224504	FALSE	3
	<=Q1	15.7864476386037	FALSE	4
	]Q1;Q2]	13.4045174537988	FALSE	3
	<=Q1	6.61190965092402	FALSE	3
	<=Q1	11.2799452429843	FALSE	4
	]Q1;Q2]	2.5845311430527	TRUE	3
	<=Q1	3.77275838466804	TRUE	4
	]Q1;Q2]	4.18891170431212	TRUE	4
	<=Q1	14.2970568104038	FALSE	2
	>Q3	4.53661875427789	TRUE	3
	]Q1;Q2]	2.01779603011636	FALSE	5
	<=Q1	14.4887063655031	FALSE	2
	<=Q1	13.5140314852841	FALSE	2
	>Q3	11.7453798767967	TRUE	3
	<=Q1	15.3757700205339	FALSE	3
	]Q1;Q2]	10.9130732375086	FALSE	1
	]Q2;Q3]	13.7522245037645	FALSE	5
	<=Q1	7.18412046543463	FALSE	4
	>Q3	4.99931553730322	TRUE	3
	<=Q1	5.28405201916496	FALSE	1
	<=Q1	9.04312114989733	FALSE	4
	]Q1;Q2]	8.8186173853525	FALSE	3
	<=Q1	9.02121834360027	NA	1
	<=Q1	8.30116358658453	FALSE	3
	<=Q1	13.1498973305955	FALSE	2
	<=Q1	9.21834360027379	FALSE	1
	>Q3	5.11978097193703	FALSE	1
	<=Q1	8.64065708418891	FALSE	5
	<=Q1	4.33949349760438	FALSE	1
	<=Q1	2.40930869267625	TRUE	1
	<=Q1	14.0506502395619	FALSE	2
	<=Q1	8.87611225188227	TRUE	2
	<=Q1	4.145106091718	FALSE	4
	<=Q1	1.19644079397673	FALSE	1
	]Q1;Q2]	4.16153319644079	TRUE	3
	<=Q1	3.81382614647502	TRUE	4
	]Q1;Q2]	9.25119780971937	FALSE	3
	<=Q1	4.95003422313484	FALSE	4
	<=Q1	11.047227926078	FALSE	3
	]Q1;Q2]	11.0280629705681	FALSE	1
	]Q1;Q2]	1.37440109514031	TRUE	4
	]Q2;Q3]	8.31485284052019	FALSE	1
	<=Q1	7.20328542094456	TRUE	2
	<=Q1	4.95277207392197	FALSE	1
	<=Q1	5.6974674880219	FALSE	1
	<=Q1	4.11225188227242	FALSE	1
	<=Q1	9.61533196440794	FALSE	1
	]Q1;Q2]	9.28405201916495	FALSE	5
	]Q1;Q2]	5.13620807665982	FALSE	1
	<=Q1	9.59890485968515	FALSE	2
	<=Q1	12.2710472279261	FALSE	2
	<=Q1	2.5242984257358	FALSE	1
	<=Q1	2.49418206707734	TRUE	3
	<=Q1	2.19849418206708	TRUE	4
	<=Q1	14.4640657084189	NA	3
	]Q1;Q2]	13.4428473648186	FALSE	2
	<=Q1	6.46406570841889	FALSE	1
	<=Q1	2.65845311430527	FALSE	1
	]Q1;Q2]	15.9123887748118	FALSE	3
	<=Q1	8.11225188227242	TRUE	3
	]Q1;Q2]	8.5284052019165	FALSE	3
	]Q2;Q3]	19.8439425051335	TRUE	3
	<=Q1	1.28952772073922	TRUE	2
	>Q3	5.04859685147159	TRUE	3
	<=Q1	4.44900752908966	FALSE	4
	<=Q1	5.36344969199179	FALSE	1
	<=Q1	8.38877481177276	FALSE	4
	]Q2;Q3]	21.0075290896646	FALSE	3
	]Q2;Q3]	3.27446954140999	TRUE	3
	>Q3	11.5619438740589	FALSE	4
	]Q2;Q3]	7.05817932922656	TRUE	4
	<=Q1	13.4976043805613	FALSE	3
	]Q1;Q2]	7.29637234770705	FALSE	4
	>Q3	11.6167008898015	FALSE	2
	<=Q1	14.5133470225873	FALSE	3
	<=Q1	2.47501711156742	TRUE	2
	<=Q1	7.42505133470226	NA	4
	<=Q1	1.86173853524983	TRUE	5
	]Q1;Q2]	0.993839835728953	FALSE	1
	]Q1;Q2]	13.4976043805613	FALSE	3
	]Q2;Q3]	0.774811772758385	FALSE	1
	]Q2;Q3]	4.0684462696783	TRUE	4
	<=Q1	4.39972621492129	FALSE	3
	<=Q1	3.94524298425736	FALSE	1
	]Q1;Q2]	5.82340862422998	NA	5
	<=Q1	6.46954140999316	FALSE	1
	<=Q1	4.10130047912389	FALSE	1
	]Q1;Q2]	5.21834360027379	FALSE	4
	]Q1;Q2]	14.9979466119097	NA	5
	]Q2;Q3]	7.66872005475702	FALSE	1
	<=Q1	11.0527036276523	FALSE	2
	<=Q1	6.09171800136893	FALSE	1
	<=Q1	9.88364134154689	FALSE	5
	<=Q1	10.4202600958248	FALSE	3
	<=Q1	5.10335386721424	TRUE	3
	<=Q1	1.05954825462012	FALSE	1
	]Q2;Q3]	8.45722108145106	TRUE	4
	<=Q1	13.864476386037	FALSE	2
	<=Q1	4.83778234086242	FALSE	1
	<=Q1	0.276522929500342	FALSE	1
	>Q3	14.4859685147159	FALSE	3
	]Q1;Q2]	5.38535249828884	FALSE	1
	<=Q1	11.9945242984257	FALSE	2
	>Q3	25.1444216290212	FALSE	3
	]Q1;Q2]	9.6974674880219	FALSE	3
	<=Q1	11.6112251882272	FALSE	2
	]Q1;Q2]	5.31143052703628	FALSE	4
	]Q1;Q2]	5.70294318959617	FALSE	1
	<=Q1	18.7597535934292	FALSE	3
	]Q1;Q2]	10.1163586584531	FALSE	2
	]Q1;Q2]	4.51745379876797	TRUE	4
	<=Q1	5.13620807665982	FALSE	1
	]Q2;Q3]	12.9664613278576	FALSE	4
	<=Q1	1.47296372347707	NA	1
	]Q1;Q2]	12.0793976728268	FALSE	2
	]Q1;Q2]	14.1081451060917	FALSE	3
	<=Q1	13.4127310061602	FALSE	2
	<=Q1	5.35249828884326	FALSE	1
	<=Q1	4.49828884325804	TRUE	4
	]Q1;Q2]	5.3223819301848	FALSE	1
	<=Q1	7.87405886379192	FALSE	4
	]Q1;Q2]	1.9192334017796	TRUE	3
	<=Q1	13.0595482546201	FALSE	2
	<=Q1	2.37371663244353	FALSE	1
	<=Q1	3.3264887063655	FALSE	1
	<=Q1	3.27173169062286	NA	1
	<=Q1	8.39425051334702	FALSE	4
	>Q3	9.10335386721424	TRUE	3
	<=Q1	14.3600273785079	FALSE	3
	<=Q1	12.5612594113621	FALSE	3
	<=Q1	13.5140314852841	FALSE	3
	]Q2;Q3]	11.1156741957563	FALSE	4
	<=Q1	9.3388090349076	FALSE	2
	<=Q1	5.24845995893224	FALSE	1
	]Q1;Q2]	4.30937713894593	TRUE	5
	>Q3	1.11156741957563	FALSE	5
	]Q1;Q2]	8.21081451060917	TRUE	3
	<=Q1	1.54688569472964	TRUE	3
	<=Q1	0.164271047227926	FALSE	3
	<=Q1	2.57357973990418	FALSE	4
	<=Q1	7.0280629705681	FALSE	1
	>Q3	12.476386036961	FALSE	3
	>Q3	9.74948665297741	TRUE	3
	<=Q1	0.856947296372348	FALSE	1
	]Q2;Q3]	5.80424366872005	FALSE	1
	]Q1;Q2]	1.81793292265572	TRUE	3
	]Q1;Q2]	6.63928815879535	FALSE	1
	<=Q1	9.08418891170431	FALSE	2
	]Q1;Q2]	16.9664613278576	FALSE	3
	]Q1;Q2]	8.87611225188227	FALSE	4
	]Q1;Q2]	4.64065708418891	TRUE	3
	]Q1;Q2]	13.7577002053388	FALSE	3
	]Q2;Q3]	0.506502395619439	FALSE	1
	]Q1;Q2]	3.72347707049966	FALSE	4
	<=Q1	5.88364134154689	FALSE	1
	]Q1;Q2]	1.3990417522245	FALSE	1
	<=Q1	15.0308008213552	FALSE	2
	<=Q1	10.2559890485969	FALSE	1
	]Q1;Q2]	7.06913073237509	TRUE	2
	<=Q1	4.04928131416838	TRUE	3
	]Q1;Q2]	6.41752224503765	FALSE	1
	]Q1;Q2]	3.1129363449692	TRUE	3
	]Q2;Q3]	14.031485284052	FALSE	3
	]Q1;Q2]	7.42778918548939	FALSE	1
	]Q2;Q3]	2.98699520876112	TRUE	3
	]Q2;Q3]	9.80150581793292	FALSE	4
	<=Q1	5.13894592744695	FALSE	1
	>Q3	5.96030116358658	NA	5
	<=Q1	15.1786447638604	FALSE	3
	<=Q1	0.711841204654346	FALSE	1
	<=Q1	13.4976043805613	FALSE	2
	<=Q1	3.9233401779603	FALSE	1
	<=Q1	8.21081451060917	FALSE	1
	]Q1;Q2]	9.48117727583847	FALSE	1
	]Q2;Q3]	21.3579739904175	NA	3
	<=Q1	13.6892539356605	FALSE	3
	<=Q1	16.4900752908966	NA	3
	]Q1;Q2]	5.30595482546201	FALSE	1
	]Q2;Q3]	9.8507871321013	FALSE	1
	<=Q1	12.8925393566051	FALSE	2
	<=Q1	3.10198494182067	FALSE	5
	]Q1;Q2]	6.03422313483915	FALSE	5
	<=Q1	10.8145106091718	FALSE	2
	<=Q1	8.75290896646133	TRUE	3
	]Q2;Q3]	9.4072553045859	FALSE	3
	]Q2;Q3]	10.8446269678303	FALSE	1
	]Q2;Q3]	9.05681040383299	FALSE	4
	]Q1;Q2]	6.97330595482546	TRUE	3
	<=Q1	12.3586584531143	FALSE	2
	]Q1;Q2]	10.0616016427105	FALSE	4
	<=Q1	10.0533880903491	FALSE	4
	<=Q1	4.2217659137577	TRUE	2
	]Q2;Q3]	4.06297056810404	TRUE	3
	<=Q1	3.21971252566735	FALSE	1
	]Q1;Q2]	3.06091718001369	TRUE	3
	<=Q1	13.5359342915811	FALSE	2
	]Q1;Q2]	4.86789869952088	FALSE	4
	]Q1;Q2]	14.6557152635181	FALSE	2
	]Q2;Q3]	5.96577686516085	FALSE	1
	>Q3	12.4188911704312	FALSE	3
	]Q1;Q2]	10.0616016427105	TRUE	3
	]Q1;Q2]	4.40246406570842	FALSE	5
	<=Q1	3.20602327173169	FALSE	1
	]Q2;Q3]	5.4072553045859	TRUE	3
	>Q3	12.1423682409309	TRUE	3
	<=Q1	6.34907597535934	FALSE	1
	]Q1;Q2]	8.41067761806982	TRUE	2
	]Q1;Q2]	4.75838466803559	FALSE	4
	<=Q1	11.7946611909651	TRUE	4
	<=Q1	3.04175222450376	FALSE	2
	<=Q1	9.69472963723477	TRUE	2
	]Q1;Q2]	13.5496235455168	FALSE	4
	<=Q1	1.6290212183436	TRUE	4
	>Q3	5.07597535934292	FALSE	3
	<=Q1	11.8028747433265	FALSE	2
	]Q2;Q3]	3.11019849418207	TRUE	5
	]Q1;Q2]	4.90075290896646	FALSE	1
	<=Q1	15.1266255989049	FALSE	4
	<=Q1	15.2032854209446	FALSE	3
	<=Q1	0.917180013689254	FALSE	1
	]Q1;Q2]	13.07871321013	TRUE	3
	]Q1;Q2]	6.41752224503765	FALSE	1
	>Q3	16.7310061601643	FALSE	3
	<=Q1	8.9719370294319	FALSE	1
	]Q1;Q2]	7.49349760438056	FALSE	4
	]Q2;Q3]	16.2984257357974	FALSE	3
	<=Q1	5.0321697467488	FALSE	1
	<=Q1	8.56399726214921	FALSE	1
	>Q3	9.36618754277892	TRUE	3
	<=Q1	10.6146475017112	FALSE	3
	<=Q1	12.0547570157426	TRUE	4
	<=Q1	13.7878165639973	FALSE	3
	<=Q1	8.46817248459959	TRUE	3
	<=Q1	2.18206707734428	NA	1
	]Q2;Q3]	10.3408624229979	FALSE	3
	<=Q1	9.19917864476386	NA	2
	]Q2;Q3]	8.07939767282683	FALSE	4
	<=Q1	0.435318275154004	TRUE	2
	<=Q1	8.69541409993155	NA	2
	]Q2;Q3]	3.12388774811773	NA	5
	<=Q1	5.74401095140315	NA	1
	<=Q1	9.492128678987	FALSE	4
	]Q2;Q3]	10.6721423682409	FALSE	2
	]Q1;Q2]	22.403832991102	FALSE	3
	<=Q1	16.1341546885695	FALSE	4
	]Q2;Q3]	12.1396303901437	NA	5
	>Q3	15.066392881588	FALSE	3
	<=Q1	14.2696783025325	FALSE	4
	<=Q1	9.1088295687885	FALSE	2
	<=Q1	10.4229979466119	FALSE	1
	<=Q1	1.54414784394251	TRUE	3
	]Q1;Q2]	2.76796714579055	TRUE	3
	]Q1;Q2]	8.38329911019849	FALSE	4
	]Q1;Q2]	15.7645448323066	FALSE	3
	]Q2;Q3]	10.943189596167	TRUE	2
	]Q1;Q2]	7.27720739219713	FALSE	5
	]Q2;Q3]	8.40246406570842	TRUE	3
	<=Q1	0.980150581793292	NA	1
	<=Q1	0.80766598220397	TRUE	1
	<=Q1	1.6974674880219	FALSE	2
	]Q1;Q2]	14.1273100616016	NA	3
	]Q1;Q2]	4.8952772073922	FALSE	2
	<=Q1	5.0321697467488	NA	2
	<=Q1	2.78986995208761	TRUE	3
	<=Q1	4.35044490075291	TRUE	2
	<=Q1	8.38603696098563	NA	2
	]Q1;Q2]	2.77618069815195	FALSE	1
	>Q3	11.6988364134155	FALSE	3
	]Q1;Q2]	18.1683778234086	FALSE	3
	]Q1;Q2]	8.90896646132786	FALSE	4
	]Q2;Q3]	7.28268309377139	NA	5
	]Q1;Q2]	8.01642710472279	FALSE	4
	]Q1;Q2]	4.04106776180698	TRUE	4
	]Q1;Q2]	17.4072553045859	FALSE	3
	]Q1;Q2]	12.7802874743326	FALSE	2
	]Q1;Q2]	12.788501026694	FALSE	2
	]Q2;Q3]	9.19644079397673	FALSE	2
	]Q1;Q2]	9.65639972621492	TRUE	3
	<=Q1	14.1629021218344	FALSE	2
	]Q2;Q3]	5.38809034907598	FALSE	1
	]Q1;Q2]	18.0013689253936	FALSE	3
	]Q1;Q2]	0.344969199178645	FALSE	1
	]Q2;Q3]	4.7337440109514	FALSE	1
	<=Q1	14.2258726899384	FALSE	2
	]Q2;Q3]	6.35728952772074	FALSE	3
	]Q1;Q2]	2.09171800136893	TRUE	3
	>Q3	19.6495550992471	FALSE	3
	<=Q1	5.94934976043806	NA	1
	]Q1;Q2]	1.782340862423	TRUE	3
	<=Q1	13.2785763175907	FALSE	3
	]Q1;Q2]	9.00205338809035	TRUE	3
	]Q1;Q2]	13.8425735797399	FALSE	3
	<=Q1	5.2539356605065	FALSE	1
	]Q2;Q3]	9.65366187542779	FALSE	4
	<=Q1	8.31759069130732	FALSE	2
	]Q2;Q3]	7.72347707049966	TRUE	3
	<=Q1	4.5201916495551	FALSE	1
	]Q1;Q2]	0.11772758384668	FALSE	1
	]Q1;Q2]	4.63791923340178	FALSE	1
	<=Q1	1.96577686516085	TRUE	4
	<=Q1	15.4168377823409	FALSE	3
	]Q1;Q2]	0.698151950718686	FALSE	1
	]Q1;Q2]	12.0136892539357	FALSE	2
	<=Q1	6.31348391512663	FALSE	4
	]Q1;Q2]	1.00752908966461	TRUE	3
	<=Q1	9.76591375770021	FALSE	4
	>Q3	15.5263518138261	FALSE	3
	<=Q1	9.11156741957563	TRUE	3
	]Q1;Q2]	4.5119780971937	FALSE	1
	]Q2;Q3]	9.26762491444216	FALSE	1
	<=Q1	13.1964407939767	FALSE	3
	>Q3	3.66598220396988	FALSE	4
	<=Q1	5.15263518138261	FALSE	1
	<=Q1	11.3620807665982	FALSE	4
	]Q1;Q2]	14.9979466119097	FALSE	4
	]Q2;Q3]	1.27310061601643	TRUE	2
	]Q2;Q3]	8.19438740588638	FALSE	3
	]Q2;Q3]	14.3874058863792	FALSE	4
	<=Q1	0.889801505817933	FALSE	1
	>Q3	1.67830253251198	NA	1
	<=Q1	10.1875427789185	FALSE	2
	]Q1;Q2]	11.4661190965092	TRUE	3
	]Q1;Q2]	6.42026009582478	FALSE	4
	]Q2;Q3]	9.64818617385352	FALSE	3
	<=Q1	2.24229979466119	TRUE	3
	>Q3	7.31279945242984	FALSE	3
	]Q2;Q3]	13.1526351813826	FALSE	4
	<=Q1	12.3011635865845	FALSE	4
	]Q1;Q2]	NA	FALSE	1
	]Q2;Q3]	4.0684462696783	FALSE	5
	<=Q1	13.2977412731006	FALSE	2
	]Q1;Q2]	6.25051334702259	FALSE	1
	>Q3	1.2621492128679	TRUE	3
	]Q1;Q2]	11.0773442847365	FALSE	2
	<=Q1	15.1950718685832	TRUE	3
	]Q1;Q2]	14.0068446269678	FALSE	3
	<=Q1	6.59000684462697	FALSE	4
	<=Q1	3.54277891854894	TRUE	1
	]Q1;Q2]	3.4798083504449	NA	1
	]Q2;Q3]	6.82819986310746	FALSE	3
	>Q3	23.4223134839151	FALSE	3
	<=Q1	5.00752908966461	FALSE	1
	<=Q1	1.73853524982888	TRUE	4
	]Q1;Q2]	4.17248459958932	FALSE	1
	<=Q1	20.1259411362081	FALSE	3
	<=Q1	9.33607118412047	TRUE	3
	<=Q1	4.91170431211499	FALSE	1
	<=Q1	10.3299110198494	TRUE	3
	]Q1;Q2]	5.45379876796715	FALSE	5
	]Q1;Q2]	13.3004791238877	FALSE	2
	]Q2;Q3]	12.0602327173169	FALSE	3
	<=Q1	4.45722108145106	FALSE	3
	<=Q1	6.18754277891855	TRUE	2
	]Q2;Q3]	12.2737850787132	TRUE	3
	]Q1;Q2]	18.2340862422998	FALSE	3
	]Q2;Q3]	11.4524298425736	FALSE	3
	]Q2;Q3]	3.6249144421629	TRUE	3
	]Q1;Q2]	5.71663244353183	FALSE	5
	<=Q1	2.81724845995893	FALSE	3
	]Q2;Q3]	5.00205338809035	TRUE	5
	]Q1;Q2]	10.984257357974	NA	2
	<=Q1	11.6769336071184	FALSE	3
	>Q3	12.5612594113621	TRUE	5
	<=Q1	2.72142368240931	TRUE	5
	<=Q1	1.30321697467488	TRUE	5
	<=Q1	14.652977412731	FALSE	3
	>Q3	4.07939767282683	TRUE	3
	]Q1;Q2]	9.81245722108145	FALSE	3
	]Q2;Q3]	2.55989048596851	FALSE	4
	<=Q1	5.22929500342231	FALSE	1
	]Q1;Q2]	11.0280629705681	FALSE	3
	]Q1;Q2]	8.87611225188227	TRUE	3
	]Q1;Q2]	9.08145106091718	FALSE	1
	<=Q1	0.676249144421629	FALSE	1
	<=Q1	4.73648186173854	TRUE	3
	]Q1;Q2]	13.8206707734428	FALSE	3
	<=Q1	6.4394250513347	FALSE	1
	<=Q1	5.31416837782341	TRUE	4
	<=Q1	0.70362765229295	FALSE	1
	]Q2;Q3]	11.7289527720739	FALSE	4
	]Q2;Q3]	1.5605749486653	TRUE	4
	]Q1;Q2]	11.5181382614648	FALSE	3
	<=Q1	4.84052019164956	FALSE	1
	<=Q1	5.46201232032854	FALSE	1
	>Q3	5.56878850102669	TRUE	3
	]Q1;Q2]	7.6933607118412	TRUE	1
	<=Q1	10.2943189596167	NA	1
	<=Q1	3.50718685831622	TRUE	1
	]Q1;Q2]	7.02258726899384	FALSE	1
	]Q1;Q2]	5.84531143052704	TRUE	4
	<=Q1	8.91991786447639	FALSE	3
	]Q2;Q3]	7.03353867214237	FALSE	1
	]Q2;Q3]	25.1690622861054	FALSE	3
	]Q1;Q2]	6.25325119780972	TRUE	3
	<=Q1	2.87474332648871	TRUE	2
	>Q3	2.19028062970568	NA	1
	]Q1;Q2]	1.6208076659822	TRUE	2
	]Q2;Q3]	12.9609856262834	FALSE	3
	]Q1;Q2]	5.02395619438741	FALSE	1
	<=Q1	11.27446954141	FALSE	2
	]Q2;Q3]	12.3696098562628	TRUE	3
	]Q2;Q3]	13.5687885010267	FALSE	4
	<=Q1	9.11978097193703	FALSE	2
	]Q2;Q3]	1.83983572895277	TRUE	5
	<=Q1	11.5838466803559	FALSE	4
	>Q3	23.8877481177276	FALSE	3
	]Q2;Q3]	12.3696098562628	FALSE	3
	]Q1;Q2]	0.492813141683778	FALSE	1
	]Q2;Q3]	0.153319644079398	FALSE	1
	<=Q1	3.23887748117728	FALSE	3
	<=Q1	4.55578370978782	TRUE	1
	<=Q1	11.1594798083504	FALSE	2
	]Q2;Q3]	4.5119780971937	NA	5
	]Q2;Q3]	12.6406570841889	FALSE	5
	<=Q1	5.0403832991102	FALSE	1
	<=Q1	2.62286105407255	TRUE	2
	]Q2;Q3]	4.77481177275838	FALSE	3
	]Q1;Q2]	5.36618754277892	FALSE	3
	<=Q1	11.3210130047912	FALSE	2
	]Q1;Q2]	10.4558521560575	FALSE	1
	>Q3	7.95345653661875	TRUE	3
	]Q2;Q3]	5.15537303216975	FALSE	1
	>Q3	7.25530458590007	NA	5
	<=Q1	7.02258726899384	FALSE	4
	<=Q1	15.5728952772074	FALSE	3
	<=Q1	4.6652977412731	FALSE	1
	<=Q1	6.52703627652293	FALSE	1
	]Q1;Q2]	5.83162217659138	FALSE	1
	]Q2;Q3]	2.8911704312115	TRUE	5
	>Q3	3.74811772758385	TRUE	3
	<=Q1	5.86173853524983	FALSE	1
	]Q2;Q3]	6.14647501711157	FALSE	3
	<=Q1	14.0479123887748	FALSE	3
	]Q1;Q2]	5.05407255304586	FALSE	1
	<=Q1	4.88432580424367	FALSE	1
	]Q2;Q3]	4.80219028062971	TRUE	5
	<=Q1	12.227241615332	TRUE	3
	]Q1;Q2]	1.24845995893224	TRUE	3
	]Q1;Q2]	19.0937713894593	FALSE	3
	<=Q1	12.1095140314853	FALSE	2
	]Q1;Q2]	9.61259411362081	FALSE	1
	<=Q1	12.0136892539357	FALSE	2
	]Q2;Q3]	7.7782340862423	FALSE	3
	]Q2;Q3]	2.98973305954825	FALSE	1
	]Q2;Q3]	4.18343600273785	FALSE	5
	]Q1;Q2]	5.36071184120465	FALSE	1
	<=Q1	12.9637234770705	NA	3
	]Q2;Q3]	13.6153319644079	FALSE	3
	]Q2;Q3]	8.54483230663929	FALSE	4
	]Q2;Q3]	12.1286789869952	FALSE	2
	<=Q1	5.22108145106092	FALSE	5
	<=Q1	13.4236824093087	FALSE	4
	<=Q1	4.98562628336756	FALSE	1
	]Q1;Q2]	3.74537987679671	FALSE	1
	]Q2;Q3]	1.30321697467488	TRUE	3
	>Q3	3.96167008898015	FALSE	3
	<=Q1	4.35865845311431	FALSE	1
	]Q2;Q3]	13.368925393566	FALSE	4
	]Q1;Q2]	12.1478439425051	FALSE	3
	<=Q1	6.49691991786448	TRUE	3
	]Q1;Q2]	2.91581108829569	FALSE	1
	]Q1;Q2]	1.23750855578371	TRUE	4
	<=Q1	6.20123203285421	FALSE	4
	>Q3	1.09240246406571	FALSE	1
	<=Q1	19.4661190965092	FALSE	3
	]Q1;Q2]	13.1690622861054	FALSE	3
	]Q2;Q3]	7.96440793976728	TRUE	4
	]Q2;Q3]	24.4791238877481	NA	3
	<=Q1	13.0814510609172	FALSE	2
	<=Q1	3.64681724845996	TRUE	4
	<=Q1	16.3750855578371	FALSE	3
	]Q1;Q2]	10.7843942505133	FALSE	3
	>Q3	22.5051334702259	FALSE	1
	]Q1;Q2]	14.2149212867899	FALSE	3
	]Q1;Q2]	11.4387405886379	FALSE	2
	]Q2;Q3]	8.38329911019849	FALSE	3
	]Q1;Q2]	9.73579739904175	FALSE	3
	]Q1;Q2]	1.60711841204654	TRUE	3
	>Q3	15.2197125256674	FALSE	3
	]Q2;Q3]	3.40588637919233	FALSE	3
	<=Q1	16.6461327857632	FALSE	3
	]Q1;Q2]	10.0944558521561	FALSE	1
	]Q1;Q2]	7.31827515400411	TRUE	2
	<=Q1	7.08281998631075	FALSE	4
	<=Q1	4.73648186173854	FALSE	3
	<=Q1	13.0814510609172	FALSE	3
	<=Q1	11.8056125941136	FALSE	3
	<=Q1	8.15058179329227	NA	2
	<=Q1	12.3613963039014	FALSE	4
	>Q3	1.77138945927447	TRUE	4
	<=Q1	14.4010951403149	FALSE	3
	]Q2;Q3]	14.6584531143053	FALSE	3
	]Q2;Q3]	5.12251882272416	FALSE	1
	]Q2;Q3]	19.4360027378508	FALSE	3
	<=Q1	14.3600273785079	FALSE	3
	]Q1;Q2]	6.46406570841889	FALSE	3
	>Q3	17.1006160164271	FALSE	4
	<=Q1	11.3702943189596	FALSE	2
	]Q2;Q3]	4.83504449007529	FALSE	1
	<=Q1	11.9397672826831	FALSE	5
	<=Q1	5.15537303216975	TRUE	1
	<=Q1	5.12251882272416	FALSE	1
	]Q1;Q2]	7.01163586584531	FALSE	4
	<=Q1	18.861054072553	FALSE	3
	]Q1;Q2]	4.56947296372348	FALSE	5
	]Q1;Q2]	0.646132785763176	NA	1
	<=Q1	7.13210130047912	FALSE	4
	<=Q1	16.9308692676249	NA	3
	<=Q1	12.8761122518823	FALSE	2
	]Q1;Q2]	9.637234770705	FALSE	1
	]Q1;Q2]	4.27378507871321	FALSE	1
	]Q1;Q2]	10.4750171115674	FALSE	3
	>Q3	0.974674880219028	TRUE	3
	<=Q1	14.8473648186174	TRUE	3
	<=Q1	6.20396988364134	FALSE	1
	]Q2;Q3]	10.1848049281314	FALSE	3
	<=Q1	4.55030800821355	FALSE	1
	]Q1;Q2]	11.2908966461328	FALSE	2
	]Q1;Q2]	7.02532511978097	FALSE	1
	]Q2;Q3]	10.2724161533196	FALSE	3
	]Q1;Q2]	5.34976043805613	TRUE	4
	]Q1;Q2]	0.188911704312115	FALSE	5
	<=Q1	15.337440109514	FALSE	3
	<=Q1	1.3388090349076	FALSE	1
	>Q3	3.564681724846	TRUE	3
	]Q1;Q2]	4.38877481177276	FALSE	5
	<=Q1	7.0280629705681	FALSE	1
	]Q1;Q2]	20.5201916495551	FALSE	3
	]Q2;Q3]	12.7008898015058	FALSE	4
	<=Q1	16.4681724845996	FALSE	3
	>Q3	8.88432580424367	FALSE	4
	]Q2;Q3]	9.54688569472964	FALSE	3
	<=Q1	10.2286105407255	FALSE	2
	>Q3	14.5872689938398	FALSE	4
	]Q2;Q3]	1.73032169746749	TRUE	3
	>Q3	13.9219712525667	FALSE	3
	<=Q1	9.56605065023956	FALSE	3
	<=Q1	2.28884325804244	TRUE	5
	]Q1;Q2]	2.74058863791923	TRUE	4
	]Q1;Q2]	0.101300479123888	FALSE	1
	<=Q1	5.25119780971937	FALSE	1
	<=Q1	12.4572210814511	NA	1
	>Q3	16.2354551676934	TRUE	3
	<=Q1	10.3463381245722	FALSE	5
	]Q2;Q3]	2.10540725530459	TRUE	5
	<=Q1	10.6009582477755	FALSE	2
	]Q2;Q3]	3.95619438740589	TRUE	3
	<=Q1	13.6591375770021	FALSE	3
	>Q3	14.425735797399	FALSE	3
	]Q2;Q3]	2.34086242299795	NA	1
	]Q1;Q2]	8.10677618069815	TRUE	3
	<=Q1	5.492128678987	FALSE	1
	]Q2;Q3]	4.46269678302532	FALSE	1
	<=Q1	4.31211498973306	FALSE	4
	]Q1;Q2]	9.80424366872005	TRUE	3
	]Q1;Q2]	13.2785763175907	FALSE	2
	]Q2;Q3]	10.570841889117	FALSE	1
	>Q3	8.23819301848049	NA	5
	<=Q1	12.1067761806982	FALSE	2
	<=Q1	13.9329226557153	FALSE	3
	]Q2;Q3]	3.97809719370294	TRUE	3
	]Q1;Q2]	4.6652977412731	FALSE	5
	<=Q1	7.35934291581109	TRUE	5
	<=Q1	1.87268993839836	FALSE	1
	>Q3	5.86995208761123	FALSE	4
	]Q2;Q3]	4.09034907597536	FALSE	3
	]Q2;Q3]	1.2621492128679	TRUE	3
	>Q3	5.19096509240246	FALSE	4
	]Q2;Q3]	12.3093771389459	FALSE	3
	]Q1;Q2]	2.30527036276523	FALSE	3
	]Q1;Q2]	12.6105407255305	FALSE	3
	]Q1;Q2]	0.952772073921971	NA	1
	]Q2;Q3]	4.90896646132786	FALSE	3
	]Q1;Q2]	6.34360027378508	FALSE	1
	]Q2;Q3]	1.54414784394251	TRUE	1
	]Q1;Q2]	13.6071184120465	FALSE	3
	]Q2;Q3]	15.7043121149897	FALSE	3
	]Q2;Q3]	4.59411362080767	FALSE	1
	]Q2;Q3]	4.8186173853525	FALSE	4
	<=Q1	14.6803559206023	FALSE	3
	<=Q1	3.52361396303901	TRUE	3
	]Q2;Q3]	3.49623545516769	FALSE	3
	>Q3	2.15468856947296	FALSE	1
	<=Q1	12.2217659137577	FALSE	4
	]Q2;Q3]	14.2778918548939	FALSE	5
	<=Q1	7.44695414099932	FALSE	1
	<=Q1	2.71047227926078	FALSE	2
	>Q3	0.87337440109514	TRUE	5
	>Q3	3.43874058863792	FALSE	1
	]Q1;Q2]	17.5030800821355	FALSE	3
	]Q2;Q3]	12.2026009582478	FALSE	3
	>Q3	6.072553045859	FALSE	1
	<=Q1	10.1738535249829	FALSE	2
	<=Q1	4.50924024640657	FALSE	1
	<=Q1	10.1519507186858	FALSE	3
	]Q1;Q2]	7.38398357289528	NA	1
	<=Q1	4.26830937713895	NA	1
	<=Q1	1.36344969199179	TRUE	1
	>Q3	11.066392881588	TRUE	3
	]Q2;Q3]	16.0602327173169	FALSE	4
	]Q2;Q3]	6.6009582477755	NA	5
	<=Q1	12.4517453798768	FALSE	4
	]Q1;Q2]	10.3244353182752	FALSE	3
	<=Q1	0.662559890485969	NA	1
	]Q1;Q2]	13.5660506502396	FALSE	3
	]Q1;Q2]	23.1101984941821	NA	3
	<=Q1	8.0684462696783	FALSE	1
	]Q2;Q3]	9.47296372347707	FALSE	2
	]Q1;Q2]	7.53456536618754	NA	1
	]Q2;Q3]	13.5359342915811	FALSE	2
	<=Q1	11.2197125256674	FALSE	1
	<=Q1	5.32511978097194	FALSE	1
	<=Q1	4.70636550308008	TRUE	3
	<=Q1	12.2929500342231	FALSE	3
	]Q1;Q2]	14.7460643394935	FALSE	3
	<=Q1	11.1676933607118	FALSE	2
	]Q1;Q2]	5.37713894592745	FALSE	2
	]Q2;Q3]	6.23134839151266	FALSE	5
	<=Q1	5.33333333333333	TRUE	2
	]Q1;Q2]	18.4777549623546	FALSE	5
	<=Q1	3.49623545516769	TRUE	2
	]Q1;Q2]	10.7186858316222	FALSE	2
	<=Q1	12.249144421629	FALSE	2
	]Q2;Q3]	4.34223134839151	NA	5
	<=Q1	12.9034907597536	FALSE	3
	>Q3	2.93223819301848	FALSE	4
	]Q2;Q3]	5.52772073921971	FALSE	1
	]Q1;Q2]	3.52908966461328	TRUE	4
	<=Q1	8.41889117043121	TRUE	5
	]Q2;Q3]	3.45516769336071	TRUE	3
	<=Q1	4.82956878850103	FALSE	1
	]Q2;Q3]	7.15126625598905	FALSE	1
	<=Q1	5.38261464750171	FALSE	1
	<=Q1	1.9958932238193	TRUE	1
	]Q1;Q2]	5.93839835728953	NA	2
	]Q1;Q2]	1.16906228610541	FALSE	5
	]Q1;Q2]	9.27857631759069	FALSE	2
	]Q1;Q2]	16.7337440109514	FALSE	5
	]Q1;Q2]	9.89733059548255	FALSE	3
	<=Q1	12.290212183436	FALSE	2
	>Q3	3.60027378507871	TRUE	4
	]Q1;Q2]	5.16084873374401	NA	2
	]Q2;Q3]	3.87405886379192	FALSE	1
	>Q3	5.39356605065024	FALSE	1
	]Q1;Q2]	3.60027378507871	TRUE	1
	]Q1;Q2]	7.00616016427105	TRUE	3
	<=Q1	2.89390828199863	FALSE	1
	]Q1;Q2]	10.735112936345	FALSE	3
	]Q2;Q3]	7.41409993155373	TRUE	3
	]Q1;Q2]	4.20533880903491	TRUE	2
	]Q1;Q2]	6.0643394934976	FALSE	1
	]Q2;Q3]	8.60506502395619	TRUE	3
	]Q1;Q2]	3.6331279945243	FALSE	1
	]Q1;Q2]	5.48665297741273	FALSE	1
	<=Q1	5.25119780971937	FALSE	1
	]Q1;Q2]	9.69199178644764	FALSE	3
	]Q1;Q2]	5.06776180698152	FALSE	1
	<=Q1	4.86789869952088	FALSE	1
	<=Q1	3.32101300479124	FALSE	2
	<=Q1	7.16495550992471	FALSE	1
	]Q2;Q3]	1.91101984941821	TRUE	4
	]Q2;Q3]	15.3401779603012	FALSE	3
	]Q1;Q2]	5.21560574948665	NA	1
	]Q2;Q3]	14.7597535934292	FALSE	3
	<=Q1	13.2183436002738	TRUE	3
	<=Q1	5.59890485968515	TRUE	4
	<=Q1	5.57426420260096	FALSE	1
	<=Q1	13.2292950034223	FALSE	2
	]Q1;Q2]	9.56331279945243	TRUE	3
	]Q1;Q2]	6.05338809034908	TRUE	2
	]Q1;Q2]	3.8466803559206	FALSE	1
	]Q1;Q2]	13.6071184120465	FALSE	3
	]Q1;Q2]	3.54004106776181	NA	1
	<=Q1	1.37166324435318	FALSE	3
	<=Q1	6.56536618754278	FALSE	1
	>Q3	17.9794661190965	FALSE	3
	<=Q1	10.0150581793292	FALSE	1
	]Q1;Q2]	3.00342231348392	NA	1
	]Q1;Q2]	14.1245722108145	FALSE	3
	]Q1;Q2]	2.0041067761807	FALSE	1
	<=Q1	3.93429158110883	FALSE	2
	<=Q1	0.479123887748118	NA	1
	]Q2;Q3]	10.2696783025325	TRUE	4
	<=Q1	7.57563312799452	FALSE	1
	]Q1;Q2]	1.89185489390828	TRUE	3
	]Q1;Q2]	14.4421629021218	FALSE	3
	]Q1;Q2]	5.25119780971937	FALSE	1
	>Q3	6.39561943874059	TRUE	3
	<=Q1	1.96577686516085	FALSE	2
	<=Q1	5.47843942505133	FALSE	1
	]Q1;Q2]	2.5242984257358	FALSE	1
	]Q1;Q2]	2.25598904859685	TRUE	2
	<=Q1	12.3696098562628	TRUE	3
	<=Q1	6.03422313483915	TRUE	3
	]Q1;Q2]	11.1129363449692	NA	5
	]Q1;Q2]	10.403832991102	TRUE	4
	]Q1;Q2]	3.12388774811773	FALSE	1
	]Q2;Q3]	5.50308008213552	FALSE	1
	]Q2;Q3]	2.38193018480493	TRUE	1
	<=Q1	0.0219028062970568	FALSE	1
	>Q3	9.33333333333333	FALSE	5
	<=Q1	7.05270362765229	TRUE	2
	]Q2;Q3]	2.69678302532512	TRUE	2
	<=Q1	14.2943189596167	FALSE	2
	<=Q1	14.2943189596167	FALSE	3
	]Q1;Q2]	0.342231348391513	TRUE	4
	>Q3	9.32511978097194	FALSE	1
	]Q1;Q2]	15.1403148528405	FALSE	3
	<=Q1	1.42915811088296	FALSE	1
	]Q1;Q2]	6.14373716632443	TRUE	5
	]Q1;Q2]	12.6707734428474	FALSE	2
	<=Q1	2.76522929500342	FALSE	1
	]Q2;Q3]	16.4216290212183	FALSE	4
	<=Q1	7.38945927446954	FALSE	3
	<=Q1	6.01779603011636	FALSE	1
	<=Q1	6.86105407255305	TRUE	3
	]Q1;Q2]	15.5947980835044	FALSE	3
	]Q1;Q2]	0.889801505817933	NA	1
	]Q2;Q3]	5.49760438056126	FALSE	4
	>Q3	3.81930184804928	FALSE	1
	]Q1;Q2]	1.7138945927447	FALSE	1
	<=Q1	3.01984941820671	TRUE	1
	<=Q1	5.20191649555099	FALSE	1
	<=Q1	5.27583846680356	FALSE	1
	]Q1;Q2]	10.6803559206023	FALSE	2
	]Q1;Q2]	1.16084873374401	FALSE	1
	]Q1;Q2]	17.8316221765914	FALSE	3
	<=Q1	12.9801505817933	FALSE	3
	<=Q1	13.305954825462	FALSE	2
	]Q2;Q3]	9.16632443531828	FALSE	4
	<=Q1	8.11772758384668	NA	2
	]Q1;Q2]	9.60711841204654	FALSE	2
	]Q1;Q2]	13.0294318959617	FALSE	4
	]Q1;Q2]	8.71731690622861	FALSE	4
	>Q3	3.79192334017796	TRUE	3
	]Q2;Q3]	11.7891854893908	NA	5
	]Q2;Q3]	10.8090349075975	FALSE	4
	]Q2;Q3]	14.4613278576318	FALSE	3
	]Q2;Q3]	3.1047227926078	TRUE	3
	]Q1;Q2]	9.13073237508556	FALSE	5
	]Q1;Q2]	6.33538672142368	FALSE	1
	]Q1;Q2]	13.82340862423	FALSE	3
	<=Q1	1.06228610540726	TRUE	1
	]Q1;Q2]	6.217659137577	FALSE	1
	]Q2;Q3]	15.1375770020534	FALSE	3
	<=Q1	7.26899383983573	FALSE	4
	<=Q1	10.8446269678303	FALSE	2
	>Q3	9.41273100616016	FALSE	4
	>Q3	1.32785763175907	FALSE	3
	>Q3	7.01437371663244	FALSE	3
	]Q1;Q2]	6.9678302532512	TRUE	3
	]Q2;Q3]	11.2470910335387	FALSE	2
	]Q1;Q2]	8.32854209445585	FALSE	3
	<=Q1	12.9691991786448	FALSE	3
	]Q2;Q3]	4.57221081451061	FALSE	3
	]Q2;Q3]	1.30047912388775	FALSE	1
	]Q1;Q2]	5.99863107460643	FALSE	1
	]Q2;Q3]	2.46954140999316	TRUE	5
	]Q1;Q2]	2.02327173169062	FALSE	5
	]Q2;Q3]	4.67624914442163	TRUE	4
	]Q1;Q2]	10.1464750171116	FALSE	4
	>Q3	4.21629021218344	FALSE	1
	]Q1;Q2]	5.30595482546201	FALSE	1
	]Q1;Q2]	6.69952087611225	FALSE	3
	]Q2;Q3]	5.47296372347707	TRUE	1
	>Q3	14.3025325119781	NA	3
	>Q3	13.9849418206708	FALSE	5
	]Q1;Q2]	9.10335386721424	FALSE	1
	]Q2;Q3]	1.86173853524983	TRUE	2
	<=Q1	5.45379876796715	FALSE	1
	<=Q1	7.29363449691992	TRUE	3
	]Q1;Q2]	17.1416837782341	FALSE	3
	<=Q1	15.7645448323066	NA	5
	]Q2;Q3]	2.217659137577	NA	1
	]Q1;Q2]	6.84736481861739	TRUE	3
	]Q1;Q2]	15.6906228610541	FALSE	3
	<=Q1	8.3668720054757	FALSE	4
	]Q1;Q2]	1.97946611909651	NA	1
	]Q2;Q3]	12.3367556468172	FALSE	2
	]Q1;Q2]	7.61670088980151	NA	2
	>Q3	1.92470910335387	TRUE	3
	>Q3	4.62149212867899	TRUE	3
	<=Q1	4.4435318275154	TRUE	5
	>Q3	0.490075290896646	FALSE	1
	]Q2;Q3]	2.20670773442847	TRUE	3
	<=Q1	4.31759069130732	FALSE	1
	>Q3	3.78370978781656	TRUE	1
	]Q2;Q3]	7.09650924024641	FALSE	4
	<=Q1	20.37234770705	FALSE	3
	<=Q1	12.0684462696783	FALSE	2
	]Q1;Q2]	11.9835728952772	FALSE	4
	<=Q1	6.55441478439425	FALSE	4
	>Q3	8.42984257357974	FALSE	4
	]Q2;Q3]	13.4784394250513	FALSE	3
	<=Q1	6.48323066392882	FALSE	1
	]Q1;Q2]	10.0862422997947	FALSE	5
	<=Q1	4.62149212867899	NA	1
	]Q1;Q2]	8.85147159479808	FALSE	3
	>Q3	1.05407255304586	FALSE	1
	]Q2;Q3]	2.83915126625599	FALSE	3
	]Q1;Q2]	3.21697467488022	TRUE	1
	]Q1;Q2]	3.69883641341547	FALSE	1
	>Q3	1.07871321013005	FALSE	1
	<=Q1	4.58042436687201	FALSE	1
	<=Q1	2.0807665982204	FALSE	1
	]Q1;Q2]	0.744695414099932	TRUE	1
	]Q1;Q2]	14.1629021218344	FALSE	2
	]Q2;Q3]	2.64202600958248	FALSE	1
	]Q2;Q3]	3.48528405201917	TRUE	3
	>Q3	6.08624229979466	FALSE	3
	]Q2;Q3]	17.3415468856947	TRUE	5
	]Q2;Q3]	4.29568788501027	TRUE	3
	]Q2;Q3]	11.6413415468857	TRUE	3
	]Q2;Q3]	2.90759753593429	TRUE	3
	<=Q1	6.80082135523614	TRUE	1
	<=Q1	5.64818617385353	FALSE	1
	]Q2;Q3]	4.22724161533196	FALSE	3
	]Q1;Q2]	12.4681724845996	FALSE	4
	<=Q1	6.17111567419576	FALSE	5
	]Q2;Q3]	12.0520191649555	FALSE	2
	>Q3	12.7939767282683	FALSE	4
	<=Q1	4.82683093771389	FALSE	1
	]Q2;Q3]	12.3586584531143	FALSE	3
	]Q1;Q2]	0.446269678302533	FALSE	1
	]Q2;Q3]	3.8466803559206	FALSE	1
	>Q3	4.08761122518823	FALSE	1
	]Q1;Q2]	13.0075290896646	FALSE	2
	]Q2;Q3]	6.62833675564682	FALSE	3
	>Q3	16.2710472279261	NA	3
	]Q2;Q3]	12.6488706365503	NA	3
	]Q1;Q2]	6.5160848733744	FALSE	1
	<=Q1	12.1587953456537	FALSE	5
	]Q2;Q3]	4.62696783025325	TRUE	3
	]Q1;Q2]	5.1937029431896	FALSE	1
	]Q1;Q2]	8.16427104722793	TRUE	3
	]Q1;Q2]	12.2217659137577	FALSE	3
	]Q2;Q3]	2.63381245722108	TRUE	4
	<=Q1	13.927446954141	FALSE	2
	]Q1;Q2]	3.86310746064339	NA	1
	<=Q1	5.75496235455168	FALSE	1
	]Q2;Q3]	5.69199178644764	TRUE	3
	]Q1;Q2]	6.54893908281999	FALSE	1
	]Q1;Q2]	8.45722108145106	FALSE	3
	]Q2;Q3]	10.2012320328542	TRUE	3
	]Q1;Q2]	12.3011635865845	FALSE	2
	]Q1;Q2]	16.290212183436	TRUE	3
	<=Q1	13.2676249144422	FALSE	2
	>Q3	6.85010266940452	FALSE	3
	]Q1;Q2]	16.5913757700205	FALSE	5
	]Q2;Q3]	12.2956878850103	TRUE	2
	]Q1;Q2]	6.0643394934976	FALSE	1
	<=Q1	1.36618754277892	FALSE	1
	<=Q1	13.8699520876112	FALSE	3
	]Q2;Q3]	9.43737166324435	TRUE	2
	]Q1;Q2]	14.798083504449	FALSE	3
	]Q1;Q2]	5.15811088295688	FALSE	1
	>Q3	9.16084873374401	TRUE	1
	]Q2;Q3]	6.23956194387406	FALSE	3
	<=Q1	9.68104038329911	FALSE	5
	]Q2;Q3]	3.66324435318275	TRUE	2
	]Q1;Q2]	11.1895961670089	FALSE	2
	]Q2;Q3]	5.16084873374401	FALSE	1
	<=Q1	11.6249144421629	FALSE	2
	]Q2;Q3]	3.15674195756331	FALSE	3
	<=Q1	5.87816563997262	NA	1
	]Q1;Q2]	9.79055441478439	FALSE	1
	<=Q1	6.3025325119781	FALSE	1
	]Q2;Q3]	6.78713210130048	TRUE	3
	]Q1;Q2]	7.58932238193018	NA	5
	]Q2;Q3]	9.81245722108145	TRUE	3
	]Q1;Q2]	7.06913073237509	FALSE	1
	]Q2;Q3]	2.40109514031485	NA	5
	<=Q1	15.3839835728953	FALSE	3
	<=Q1	8.52566735112936	FALSE	3
	<=Q1	11.8822724161533	TRUE	3
	]Q2;Q3]	3.96440793976728	NA	5
	>Q3	15.9644079397673	FALSE	4
	]Q2;Q3]	7.33744010951403	FALSE	3
	]Q1;Q2]	5.15811088295688	FALSE	1
	]Q1;Q2]	8.38056125941136	FALSE	4
	]Q1;Q2]	4.05749486652977	FALSE	1
	]Q2;Q3]	7.14579055441478	TRUE	3
	]Q2;Q3]	12.8788501026694	FALSE	2
	>Q3	15.3210130047912	FALSE	3
	<=Q1	1.3388090349076	TRUE	3
	>Q3	13.119780971937	FALSE	3
	<=Q1	10.3518138261465	FALSE	2
	]Q1;Q2]	12.6324435318275	FALSE	2
	]Q2;Q3]	13.0020533880903	FALSE	2
	]Q1;Q2]	1.72484599589322	TRUE	3
	]Q2;Q3]	11.3812457221081	FALSE	4
	]Q1;Q2]	10.2505133470226	FALSE	3
	]Q2;Q3]	10.9103353867214	FALSE	2
	>Q3	10.3600273785079	FALSE	3
	]Q2;Q3]	7.90143737166324	FALSE	3
	]Q2;Q3]	1.99863107460643	FALSE	5
	<=Q1	0.20807665982204	FALSE	3
	]Q1;Q2]	12.9993155373032	FALSE	2
	]Q1;Q2]	3.55373032169747	FALSE	3
	]Q2;Q3]	12.8405201916496	FALSE	5
	]Q1;Q2]	9.00479123887748	FALSE	2
	]Q2;Q3]	16.1806981519507	FALSE	3
	>Q3	2.3709787816564	TRUE	4
	]Q2;Q3]	5.492128678987	FALSE	1
	]Q2;Q3]	3.6249144421629	FALSE	1
	>Q3	12.3969883641342	FALSE	2
	<=Q1	4.33401779603012	FALSE	1
	]Q1;Q2]	5.76865160848734	FALSE	3
	]Q2;Q3]	3.24709103353867	TRUE	2
	>Q3	25.2375085557837	FALSE	3
	<=Q1	7.33744010951403	FALSE	3
	<=Q1	5.90006844626968	FALSE	4
	<=Q1	8.11498973305955	FALSE	1
	]Q2;Q3]	3.3429158110883	TRUE	1
	]Q2;Q3]	11.3073237508556	FALSE	4
	]Q1;Q2]	6.22313483915127	FALSE	1
	]Q2;Q3]	6.61190965092402	FALSE	3
	>Q3	6.63107460643395	TRUE	3
	]Q2;Q3]	5.25667351129363	TRUE	3
	]Q2;Q3]	11.9753593429158	NA	4
	]Q1;Q2]	6.0807665982204	FALSE	4
	>Q3	12.1642710472279	TRUE	3
	]Q1;Q2]	3.86036960985626	FALSE	5
	>Q3	2.89390828199863	FALSE	1
	]Q1;Q2]	4.33675564681725	FALSE	1
	]Q2;Q3]	3.83299110198494	TRUE	4
	]Q2;Q3]	8.69541409993155	FALSE	3
	]Q2;Q3]	11.006160164271	FALSE	2
	]Q1;Q2]	7.709787816564	FALSE	4
	]Q2;Q3]	9.81793292265571	FALSE	2
	]Q2;Q3]	14.4640657084189	FALSE	3
	]Q2;Q3]	18.1464750171116	FALSE	3
	]Q2;Q3]	12.5503080082136	FALSE	2
	<=Q1	2.87748117727584	TRUE	3
	]Q2;Q3]	16.3668720054757	FALSE	3
	]Q2;Q3]	5.28405201916496	FALSE	1
	>Q3	7.47433264887064	FALSE	5
	]Q2;Q3]	10.2313483915127	FALSE	2
	]Q1;Q2]	6.18480492813142	FALSE	1
	>Q3	10.1190965092402	FALSE	3
	]Q1;Q2]	15.2881587953457	FALSE	3
	>Q3	15.8302532511978	FALSE	3
	]Q2;Q3]	10.8583162217659	TRUE	3
	]Q2;Q3]	14.4531143052704	TRUE	4
	]Q2;Q3]	2.05065023956194	FALSE	1
	]Q1;Q2]	5.76865160848734	FALSE	1
	]Q1;Q2]	4.53388090349076	NA	1
	<=Q1	4.6570841889117	FALSE	1
	]Q2;Q3]	9.61259411362081	FALSE	3
	]Q2;Q3]	6.24229979466119	FALSE	4
	]Q2;Q3]	10.1273100616016	TRUE	3
	]Q1;Q2]	1.74948665297741	FALSE	3
	]Q2;Q3]	2.04243668720055	TRUE	2
	]Q2;Q3]	2.47775496235455	TRUE	4
	<=Q1	15.2224503764545	FALSE	4
	]Q2;Q3]	1.23750855578371	NA	1
	]Q1;Q2]	8.24366872005476	FALSE	3
	<=Q1	12.145106091718	FALSE	2
	>Q3	10.031485284052	FALSE	4
	]Q2;Q3]	2.85010266940452	TRUE	3
	]Q2;Q3]	2.39561943874059	FALSE	1
	]Q1;Q2]	5.16084873374401	FALSE	1
	]Q2;Q3]	2.6776180698152	FALSE	1
	>Q3	4.18069815195072	FALSE	1
	]Q2;Q3]	16.2518822724162	FALSE	3
	]Q2;Q3]	9.99863107460643	FALSE	3
	]Q2;Q3]	1.64271047227926	TRUE	1
	]Q1;Q2]	3.06913073237509	FALSE	1
	>Q3	5.56878850102669	TRUE	3
	]Q2;Q3]	15.6167008898015	FALSE	4
	]Q1;Q2]	6.98151950718686	FALSE	5
	<=Q1	16.2162902121834	FALSE	3
	]Q2;Q3]	5.21560574948665	FALSE	1
	]Q2;Q3]	14.9295003422313	FALSE	3
	<=Q1	16.5147159479808	FALSE	5
	]Q1;Q2]	2.34633812457221	FALSE	1
	]Q2;Q3]	12.2628336755647	FALSE	4
	]Q1;Q2]	13.5879534565366	FALSE	4
	]Q1;Q2]	3.72621492128679	FALSE	1
	<=Q1	2.22313483915127	TRUE	4
	]Q2;Q3]	7.57837097878166	FALSE	5
	]Q1;Q2]	15.3292265571526	FALSE	3
	]Q1;Q2]	5.24298425735797	FALSE	5
	]Q1;Q2]	9.10061601642711	FALSE	2
	]Q2;Q3]	13.4729637234771	NA	5
	]Q2;Q3]	4.90349075975359	TRUE	2
	]Q1;Q2]	11.025325119781	FALSE	2
	]Q2;Q3]	8.08761122518823	FALSE	4
	]Q1;Q2]	13.1471594798083	FALSE	3
	]Q1;Q2]	4.94182067077344	FALSE	4
	]Q2;Q3]	3.50171115674196	FALSE	5
	<=Q1	11.5811088295688	FALSE	2
	]Q1;Q2]	7.52635181382615	TRUE	3
	<=Q1	6.00684462696783	TRUE	1
	>Q3	8.11772758384668	TRUE	3
	>Q3	6.55989048596851	TRUE	3
	>Q3	3.78918548939083	FALSE	1
	]Q1;Q2]	10.8090349075975	FALSE	1
	<=Q1	7.4113620807666	TRUE	1
	<=Q1	10.1629021218344	FALSE	3
	>Q3	1.20739219712526	TRUE	5
	<=Q1	3.35934291581109	FALSE	1
	>Q3	5.59616700889802	TRUE	3
	>Q3	9.86173853524983	FALSE	1
	<=Q1	2.16290212183436	FALSE	3
	]Q2;Q3]	10.2505133470226	TRUE	3
	<=Q1	6.17932922655715	TRUE	3
	]Q2;Q3]	1.95208761122519	FALSE	5
	<=Q1	7.1895961670089	FALSE	2
	]Q1;Q2]	13.9247091033539	FALSE	2
	]Q2;Q3]	5.11978097193703	FALSE	1
	]Q1;Q2]	10.6338124572211	FALSE	4
	]Q2;Q3]	7.78370978781656	NA	4
	]Q2;Q3]	4.81587953456537	TRUE	3
	<=Q1	1.65366187542779	TRUE	3
	]Q2;Q3]	6.91854893908282	FALSE	1
	]Q1;Q2]	4.76386036960986	TRUE	3
	]Q2;Q3]	11.460643394935	TRUE	3
	]Q2;Q3]	1.13347022587269	TRUE	3
	]Q1;Q2]	9.4757015742642	FALSE	3
	]Q2;Q3]	6.94045174537988	TRUE	3
	]Q1;Q2]	12.9801505817933	FALSE	2
	]Q2;Q3]	5.46475017111567	FALSE	5
	>Q3	1.6208076659822	TRUE	3
	<=Q1	16.3641341546886	FALSE	4
	>Q3	9.86721423682409	TRUE	3
	]Q1;Q2]	8.67898699520876	TRUE	3
	]Q1;Q2]	6.93497604380561	FALSE	1
	]Q2;Q3]	11.62765229295	FALSE	2
	]Q1;Q2]	11.7864476386037	FALSE	2
	]Q1;Q2]	3.5482546201232	TRUE	2
	]Q1;Q2]	3.00889801505818	TRUE	3
	>Q3	8.22724161533196	FALSE	3
	]Q1;Q2]	12.0547570157426	FALSE	3
	]Q1;Q2]	11.0225872689938	FALSE	2
	]Q2;Q3]	20.0574948665298	FALSE	3
	<=Q1	19.3483915126626	FALSE	3
	<=Q1	8.03011635865845	FALSE	2
	>Q3	7.21971252566735	FALSE	5
	>Q3	3.22792607802875	TRUE	1
	]Q1;Q2]	3.18685831622177	TRUE	2
	>Q3	3.11019849418207	TRUE	5
	]Q2;Q3]	2.04243668720055	TRUE	1
	>Q3	9.84804928131417	FALSE	4
	>Q3	13.1882272416153	FALSE	2
	<=Q1	14.652977412731	FALSE	2
	]Q1;Q2]	8.31759069130732	FALSE	4
	>Q3	1.37166324435318	TRUE	5
	]Q1;Q2]	3.80835044490075	TRUE	3
	]Q1;Q2]	14.0862422997947	FALSE	2
	]Q1;Q2]	9.15537303216975	FALSE	5
	<=Q1	5.48939082819986	FALSE	1
	]Q1;Q2]	4.05475701574264	FALSE	1
	]Q1;Q2]	4.17522245037645	FALSE	1
	<=Q1	2.54620123203285	TRUE	1
	]Q1;Q2]	10.8720054757016	FALSE	3
	]Q2;Q3]	6.28884325804244	FALSE	1
	]Q2;Q3]	3.75359342915811	FALSE	3
	>Q3	9.70294318959617	TRUE	2
	]Q2;Q3]	9.19644079397673	FALSE	1
	>Q3	9.60985626283368	FALSE	4
	]Q1;Q2]	1.16358658453114	TRUE	3
	<=Q1	12.8761122518823	FALSE	2
	]Q2;Q3]	7.04175222450376	FALSE	1
	]Q2;Q3]	1.37166324435318	TRUE	3
	>Q3	1.56878850102669	TRUE	2
	]Q1;Q2]	1.80150581793292	TRUE	4
	<=Q1	2.84462696783025	TRUE	3
	>Q3	2.92676249144422	TRUE	2
	]Q1;Q2]	9.79876796714579	FALSE	3
	]Q2;Q3]	2.24229979466119	FALSE	1
	>Q3	1.83983572895277	TRUE	1
	<=Q1	15.2772073921971	FALSE	2
	]Q2;Q3]	0.635181382614648	FALSE	3
	]Q1;Q2]	14.2724161533196	FALSE	2
	>Q3	1.45106091718001	TRUE	3
	]Q1;Q2]	7.86310746064339	FALSE	3
	<=Q1	3.51266255989049	FALSE	1
	<=Q1	14.3381245722108	NA	3
	<=Q1	3.97809719370294	TRUE	3
	]Q2;Q3]	2.12183436002738	FALSE	5
	]Q2;Q3]	3.24161533196441	TRUE	1
	]Q1;Q2]	19.1156741957563	FALSE	3
	]Q1;Q2]	9.13073237508556	FALSE	1
	>Q3	4.40520191649555	TRUE	3
	<=Q1	0.161533196440794	FALSE	1
	]Q2;Q3]	0.892539356605065	FALSE	2
	]Q1;Q2]	8.66255989048597	FALSE	4
	]Q1;Q2]	15.1403148528405	FALSE	3
	>Q3	13.5824777549624	FALSE	3
	<=Q1	7.41683778234086	TRUE	3
	<=Q1	11.3237508555784	FALSE	2
	]Q2;Q3]	1.26762491444216	FALSE	1
	]Q2;Q3]	4.8870636550308	TRUE	1
	]Q2;Q3]	12.9390828199863	FALSE	4
	]Q1;Q2]	0.870636550308008	TRUE	1
	]Q2;Q3]	14.1190965092402	FALSE	3
	]Q1;Q2]	12.5667351129363	FALSE	2
	]Q2;Q3]	1.66461327857632	FALSE	3
	]Q2;Q3]	5.54140999315537	FALSE	5
	]Q1;Q2]	6.13826146475017	TRUE	3
	]Q1;Q2]	0.561259411362081	TRUE	4
	>Q3	8.18617385352498	FALSE	5
	]Q2;Q3]	7.96440793976728	FALSE	3
	]Q2;Q3]	9.57152635181383	FALSE	3
	>Q3	11.3182751540041	FALSE	4
	>Q3	1.1006160164271	FALSE	1
	]Q2;Q3]	6.46954140999316	FALSE	1
	<=Q1	5.21013004791239	FALSE	1
	]Q2;Q3]	5.64818617385353	FALSE	3
	]Q1;Q2]	6.20670773442847	FALSE	1
	]Q2;Q3]	15.6221765913758	FALSE	3
	]Q2;Q3]	3.47707049965777	FALSE	1
	]Q1;Q2]	1.99041752224504	TRUE	1
	]Q2;Q3]	5.06776180698152	FALSE	1
	]Q2;Q3]	12.9774127310062	FALSE	2
	]Q2;Q3]	9.49760438056126	NA	5
	]Q2;Q3]	2.55167693360712	TRUE	3
	]Q1;Q2]	3.78370978781656	TRUE	3
	]Q2;Q3]	5.15537303216975	TRUE	1
	]Q1;Q2]	13.1854893908282	FALSE	3
	]Q1;Q2]	15.4332648870637	FALSE	3
	>Q3	18.3162217659138	FALSE	3
	<=Q1	11.6550308008214	FALSE	3
	>Q3	8.79671457905544	TRUE	4
	>Q3	6.9596167008898	FALSE	5
	]Q1;Q2]	9.19644079397673	TRUE	3
	<=Q1	12.0219028062971	FALSE	2
	]Q1;Q2]	12.4900752908966	FALSE	3
	]Q2;Q3]	1.94934976043806	TRUE	3
	]Q2;Q3]	11.4661190965092	FALSE	4
	]Q2;Q3]	3.49075975359343	TRUE	3
	<=Q1	6.3791923340178	FALSE	1
	>Q3	6.91854893908282	FALSE	3
	>Q3	5.67556468172485	FALSE	1
	<=Q1	3.88774811772758	FALSE	1
	>Q3	10.1957563312799	FALSE	3
	]Q1;Q2]	12.2327173169062	FALSE	2
	]Q1;Q2]	2.05612594113621	FALSE	3
	>Q3	1.41273100616016	TRUE	5
	<=Q1	10.1957563312799	FALSE	3
	<=Q1	5.93018480492813	FALSE	1
	]Q1;Q2]	12.7720739219713	FALSE	3
	<=Q1	11.6988364134155	FALSE	2
	>Q3	11.3237508555784	FALSE	4
	>Q3	14.5242984257358	FALSE	3
	<=Q1	15.3456536618754	TRUE	5
	<=Q1	6.44490075290897	TRUE	4
	]Q2;Q3]	10.1930184804928	FALSE	5
	>Q3	14.4777549623546	FALSE	3
	]Q2;Q3]	13.637234770705	FALSE	4
	<=Q1	4.85147159479808	FALSE	1
	<=Q1	5.04859685147159	FALSE	1
	]Q2;Q3]	13.1718001368925	FALSE	2
	>Q3	13.4483230663929	NA	2
	]Q1;Q2]	8.11772758384668	FALSE	1
	]Q2;Q3]	9.66461327857632	TRUE	3
	]Q1;Q2]	14.9733059548255	FALSE	3
	<=Q1	6.77344284736482	FALSE	1
	>Q3	3.21971252566735	NA	1
	>Q3	2.61190965092402	FALSE	3
	]Q2;Q3]	3.81382614647502	FALSE	1
	<=Q1	15.5455167693361	FALSE	3
	]Q1;Q2]	13.9849418206708	FALSE	2
	]Q1;Q2]	4.66255989048597	FALSE	5
	]Q1;Q2]	4.55030800821355	TRUE	3
	>Q3	9.92470910335387	FALSE	1
	]Q2;Q3]	16.0465434633812	FALSE	5
	]Q1;Q2]	5.38535249828884	TRUE	3
	]Q2;Q3]	3.95345653661875	TRUE	3
	<=Q1	5.00479123887748	FALSE	1
	<=Q1	3.0444900752909	FALSE	1
	]Q2;Q3]	7.08281998631075	TRUE	2
	]Q2;Q3]	1.71115674195756	TRUE	1
	]Q1;Q2]	4.53114305270363	FALSE	1
	>Q3	2.29979466119096	FALSE	3
	]Q2;Q3]	3.81382614647502	FALSE	4
	<=Q1	12.8514715947981	FALSE	2
	<=Q1	12.8596851471595	FALSE	3
	]Q2;Q3]	23.9151266255989	FALSE	3
	]Q1;Q2]	21.8124572210815	NA	3
	]Q2;Q3]	9.43737166324435	TRUE	3
	>Q3	5.37987679671458	TRUE	3
	]Q1;Q2]	16.1368925393566	FALSE	3
	<=Q1	4.70362765229295	FALSE	1
	<=Q1	11.6824093086927	FALSE	3
	]Q1;Q2]	12.9582477754962	FALSE	2
	]Q2;Q3]	1.84531143052704	TRUE	3
	]Q1;Q2]	10.3846680355921	FALSE	2
	<=Q1	9.65913757700205	FALSE	3
	]Q1;Q2]	0.0082135523613963	TRUE	5
	>Q3	11.192334017796	FALSE	3
	]Q2;Q3]	10.2724161533196	FALSE	5
	>Q3	2.19575633127995	TRUE	4
	>Q3	2.85010266940452	TRUE	4
	]Q1;Q2]	10.4613278576318	FALSE	1
	]Q2;Q3]	5.86721423682409	TRUE	4
	]Q2;Q3]	3.33744010951403	TRUE	3
	]Q2;Q3]	5.07597535934292	FALSE	1
	<=Q1	12.2683093771389	FALSE	2
	<=Q1	8.26283367556468	FALSE	3
	]Q2;Q3]	15.4332648870637	FALSE	3
	]Q2;Q3]	5.48117727583847	TRUE	1
	]Q1;Q2]	4.8870636550308	FALSE	4
	<=Q1	7.48528405201917	FALSE	1
	]Q2;Q3]	6.71868583162218	TRUE	3
	]Q1;Q2]	0.0574948665297741	FALSE	3
	>Q3	3.03353867214237	FALSE	3
	>Q3	11.2936344969199	FALSE	2
	]Q2;Q3]	4.24640657084189	FALSE	1
	]Q2;Q3]	19.0280629705681	FALSE	3
	<=Q1	4.36413415468857	FALSE	1
	]Q2;Q3]	9.49760438056126	FALSE	4
	>Q3	5.05681040383299	FALSE	1
	>Q3	12.1615331964408	FALSE	4
	]Q1;Q2]	9.16358658453114	TRUE	3
	>Q3	8.62422997946612	FALSE	5
	]Q2;Q3]	5.60711841204654	TRUE	2
	]Q1;Q2]	3.53456536618754	TRUE	3
	]Q1;Q2]	4.20533880903491	TRUE	3
	]Q2;Q3]	19.2388774811773	FALSE	3
	]Q1;Q2]	8.95277207392197	TRUE	4
	<=Q1	13.9356605065024	FALSE	3
	]Q2;Q3]	9.52224503764545	FALSE	3
	]Q2;Q3]	12.1177275838467	FALSE	2
	<=Q1	2.95414099931554	FALSE	1
	]Q2;Q3]	10.7843942505133	FALSE	3
	]Q2;Q3]	2.40657084188912	TRUE	3
	<=Q1	5.13620807665982	FALSE	1
	>Q3	14.2751540041068	FALSE	5
	]Q1;Q2]	5.17453798767967	FALSE	1
	]Q1;Q2]	12.6461327857632	FALSE	2
	]Q1;Q2]	3.47433264887064	FALSE	5
	>Q3	4.29568788501027	TRUE	3
	]Q2;Q3]	1.27583846680356	NA	1
	]Q1;Q2]	10.0205338809035	NA	1
	<=Q1	4.05749486652977	FALSE	1
	]Q2;Q3]	11.709787816564	TRUE	1
	]Q2;Q3]	5.61259411362081	FALSE	1
	]Q1;Q2]	3.68240930869268	TRUE	2
	>Q3	5.57700205338809	FALSE	1
	<=Q1	3.67693360711841	TRUE	2
	<=Q1	2.58179329226557	TRUE	3
	]Q1;Q2]	4.92265571526352	TRUE	3
	]Q1;Q2]	13.8151950718686	FALSE	3
	]Q2;Q3]	5.46201232032854	FALSE	1
	>Q3	3.5564681724846	TRUE	1
	]Q2;Q3]	2.072553045859	TRUE	3
	]Q1;Q2]	13.3305954825462	FALSE	3
	]Q1;Q2]	5.83709787816564	FALSE	4
	<=Q1	17.2895277207392	FALSE	3
	<=Q1	9.60711841204654	FALSE	3
	]Q1;Q2]	3.06913073237509	FALSE	1
	<=Q1	12.7638603696099	FALSE	3
	]Q2;Q3]	5.07597535934292	FALSE	1
	>Q3	9.40451745379877	FALSE	3
	>Q3	13.0677618069815	FALSE	3
	]Q2;Q3]	11.6221765913758	FALSE	2
	]Q2;Q3]	8.03011635865845	FALSE	5
	]Q1;Q2]	5.88637919233402	FALSE	5
	]Q2;Q3]	6.09445585215606	FALSE	1
	]Q1;Q2]	9.93292265571526	FALSE	1
	]Q2;Q3]	20.2327173169062	FALSE	3
	]Q2;Q3]	2.98973305954825	TRUE	1
	]Q1;Q2]	12.0848733744011	FALSE	4
	]Q2;Q3]	13.8425735797399	FALSE	2
	>Q3	10.1300479123888	NA	5
	]Q2;Q3]	5.25119780971937	FALSE	1
	]Q2;Q3]	19.1375770020534	FALSE	3
	]Q2;Q3]	15.1457905544148	FALSE	3
	>Q3	4.81314168377823	FALSE	4
	]Q2;Q3]	15.4360027378508	FALSE	3
	]Q2;Q3]	3.82203969883641	TRUE	3
	]Q2;Q3]	13.4045174537988	NA	1
	<=Q1	18.9048596851472	FALSE	3
	>Q3	3.67419575633128	TRUE	3
	]Q2;Q3]	2.4558521560575	FALSE	4
	]Q1;Q2]	13.2347707049966	NA	3
	]Q2;Q3]	11.5154004106776	FALSE	4
	]Q2;Q3]	9.71663244353183	NA	5
	>Q3	5.1772758384668	TRUE	3
	>Q3	14.258726899384	TRUE	3
	>Q3	0.640657084188912	TRUE	1
	]Q1;Q2]	6.77891854893908	FALSE	1
	]Q2;Q3]	12.4079397672827	FALSE	3
	]Q2;Q3]	11.4442162902122	FALSE	2
	<=Q1	13.4483230663929	FALSE	3
	>Q3	16.0574948665298	FALSE	3
	]Q2;Q3]	13.305954825462	FALSE	2
	]Q2;Q3]	14.4941820670773	FALSE	5
	]Q2;Q3]	8.09034907597536	FALSE	3
	>Q3	8.07118412046543	FALSE	4
	>Q3	8.85968514715948	FALSE	4
	]Q2;Q3]	11.0773442847365	FALSE	5
	>Q3	14.8227241615332	FALSE	3
	]Q2;Q3]	1.46475017111567	FALSE	3
	<=Q1	10.0287474332649	FALSE	3
	]Q2;Q3]	10.6064339493498	FALSE	1
	]Q2;Q3]	14.0917180013689	FALSE	3
	]Q2;Q3]	12.7912388774812	NA	3
	]Q2;Q3]	14.8884325804244	FALSE	3
	>Q3	9.1772758384668	FALSE	5
	]Q1;Q2]	16.0602327173169	FALSE	4
	]Q2;Q3]	13.3086926762491	FALSE	2
	]Q2;Q3]	5.51676933607118	FALSE	1
	>Q3	14.2450376454483	FALSE	3
	]Q2;Q3]	2.89390828199863	TRUE	3
	]Q1;Q2]	9.22108145106092	FALSE	2
	<=Q1	5.59069130732375	TRUE	1
	<=Q1	5.31143052703628	FALSE	1
	>Q3	0.364134154688569	NA	1
	]Q2;Q3]	13.82340862423	FALSE	3
	]Q2;Q3]	11.9452429842574	NA	2
	]Q1;Q2]	16.6543463381246	FALSE	3
	]Q2;Q3]	5.05954825462012	FALSE	3
	>Q3	7.2662559890486	FALSE	4
	]Q1;Q2]	13.1416837782341	FALSE	2
	]Q2;Q3]	5.57973990417522	FALSE	1
	>Q3	16.208076659822	FALSE	3
	]Q1;Q2]	2.70773442847365	TRUE	1
	>Q3	7.51813826146475	FALSE	4
	]Q1;Q2]	3.709787816564	TRUE	2
	]Q1;Q2]	3.38124572210815	NA	1
	]Q2;Q3]	6.98425735797399	TRUE	5
	]Q1;Q2]	13.6290212183436	FALSE	3
	]Q2;Q3]	2.0807665982204	FALSE	3
	]Q1;Q2]	10.7077344284736	FALSE	3
	]Q1;Q2]	6.40109514031485	FALSE	1
	]Q1;Q2]	11.523613963039	FALSE	2
	]Q2;Q3]	8.54209445585216	FALSE	3
	<=Q1	8.27378507871321	NA	2
	]Q2;Q3]	14.6803559206023	TRUE	3
	>Q3	2.86926762491444	FALSE	1
	]Q2;Q3]	4.10677618069815	TRUE	3
	>Q3	11.8795345653662	FALSE	3
	>Q3	7.51540041067762	FALSE	3
	<=Q1	5.79876796714579	TRUE	3
	]Q1;Q2]	16.5722108145106	FALSE	3
	]Q1;Q2]	12.9856262833676	FALSE	3
	]Q2;Q3]	11.9972621492129	FALSE	3
	]Q1;Q2]	0.506502395619439	FALSE	5
	]Q2;Q3]	7.48528405201917	TRUE	1
	>Q3	9.74401095140315	FALSE	4
	]Q2;Q3]	12.2874743326489	FALSE	5
	]Q2;Q3]	10.2012320328542	FALSE	2
	]Q1;Q2]	14.3025325119781	FALSE	2
	]Q1;Q2]	0.369609856262834	FALSE	5
	>Q3	4.33127994524298	TRUE	3
	]Q2;Q3]	0.928131416837782	TRUE	3
	]Q2;Q3]	3.16769336071184	FALSE	1
	]Q1;Q2]	1.1006160164271	FALSE	1
	]Q2;Q3]	14.611909650924	FALSE	3
	]Q1;Q2]	11.066392881588	FALSE	4
	]Q2;Q3]	12.9253935660506	FALSE	2
	>Q3	13.8507871321013	FALSE	3
	>Q3	9.80971937029432	FALSE	3
	<=Q1	15.6002737850787	FALSE	3
	]Q2;Q3]	5.77138945927447	FALSE	4
	]Q1;Q2]	5.83709787816564	TRUE	3
	>Q3	4.01368925393566	FALSE	1
	>Q3	14.0287474332649	FALSE	4
	]Q2;Q3]	17.0814510609172	FALSE	3
	]Q1;Q2]	10.6611909650924	TRUE	3
	]Q1;Q2]	3.22792607802875	TRUE	3
	<=Q1	4.27378507871321	FALSE	1
	]Q1;Q2]	12.6899383983573	NA	3
	]Q1;Q2]	16.476386036961	FALSE	3
	]Q1;Q2]	12.5667351129363	TRUE	3
	]Q2;Q3]	16.208076659822	FALSE	3
	>Q3	5.09240246406571	FALSE	1
	]Q1;Q2]	1.90554414784394	TRUE	2
	]Q2;Q3]	11.5482546201232	NA	3
	>Q3	10.5927446954141	FALSE	4
	>Q3	4.75564681724846	FALSE	5
	]Q1;Q2]	16.933607118412	FALSE	3
	>Q3	21.7467488021903	FALSE	3
	>Q3	3.9917864476386	TRUE	1
	]Q1;Q2]	18.9815195071869	FALSE	5
	]Q2;Q3]	12.0191649555099	FALSE	2
	]Q1;Q2]	16.9965776865161	FALSE	3
	>Q3	1.16632443531828	FALSE	3
	>Q3	4.57768651608487	TRUE	4
	>Q3	9.33607118412047	FALSE	2
	>Q3	1.74948665297741	TRUE	4
	]Q2;Q3]	13.8151950718686	NA	5
	]Q1;Q2]	9.57152635181383	FALSE	4
	>Q3	1.36071184120465	TRUE	3
	]Q2;Q3]	3.39767282683094	TRUE	1
	>Q3	14.0643394934976	FALSE	3
	]Q1;Q2]	5.24572210814511	NA	1
	]Q2;Q3]	11.2470910335387	FALSE	2
	>Q3	5.52498288843258	FALSE	1
	]Q2;Q3]	16.3340177960301	FALSE	3
	]Q2;Q3]	0.462696783025325	FALSE	1
	]Q2;Q3]	5.86721423682409	FALSE	1
	>Q3	10.0862422997947	FALSE	1
	>Q3	0.514715947980835	TRUE	1
	>Q3	5.27583846680356	FALSE	1
	]Q2;Q3]	5.782340862423	TRUE	2
	>Q3	22.7323750855578	FALSE	3
	>Q3	1.95756331279945	TRUE	4
	]Q2;Q3]	16.1752224503765	FALSE	3
	]Q2;Q3]	3.55373032169747	TRUE	3
	]Q1;Q2]	12.4900752908966	TRUE	1
	>Q3	3.11567419575633	NA	1
	]Q2;Q3]	11.3210130047912	FALSE	2
	]Q1;Q2]	8.34770704996578	TRUE	3
	]Q1;Q2]	10.425735797399	FALSE	3
	]Q2;Q3]	0.553045859000684	FALSE	1
	]Q2;Q3]	3.54551676933607	FALSE	4
	>Q3	18.7186858316222	NA	3
	]Q2;Q3]	16.8651608487337	FALSE	5
	]Q1;Q2]	12.6379192334018	TRUE	3
	]Q2;Q3]	4.26830937713895	TRUE	3
	]Q2;Q3]	6.26146475017112	FALSE	3
	]Q2;Q3]	9.23750855578371	TRUE	3
	]Q2;Q3]	10.3819301848049	FALSE	3
	>Q3	4.79945242984257	FALSE	3
	>Q3	14.2012320328542	FALSE	3
	]Q1;Q2]	12.7227926078029	FALSE	2
	<=Q1	3.20054757015743	FALSE	1
	]Q2;Q3]	4.56399726214921	FALSE	1
	]Q2;Q3]	15.5592060232717	FALSE	5
	>Q3	9.7741273100616	TRUE	3
	]Q1;Q2]	14.0177960301164	TRUE	3
	]Q1;Q2]	9.66461327857632	FALSE	3
	]Q2;Q3]	15.1348391512663	FALSE	3
	<=Q1	3.08008213552361	TRUE	4
	]Q1;Q2]	12.041067761807	FALSE	2
	]Q2;Q3]	1.24024640657084	FALSE	1
	>Q3	3.00889801505818	TRUE	1
	]Q1;Q2]	12.3778234086242	FALSE	2
	>Q3	13.4017796030116	FALSE	3
	]Q2;Q3]	9.1854893908282	FALSE	3
	>Q3	1.53319644079398	TRUE	1
	>Q3	14.9486652977413	FALSE	3
	]Q1;Q2]	4.0082135523614	FALSE	1
	<=Q1	16.1697467488022	FALSE	4
	>Q3	2.38466803559206	NA	1
	]Q1;Q2]	4.92539356605065	TRUE	4
	]Q2;Q3]	4.22450376454483	FALSE	1
	]Q2;Q3]	9.637234770705	FALSE	4
	<=Q1	8.49828884325804	FALSE	2
	>Q3	4.98288843258042	FALSE	1
	]Q2;Q3]	16.7501711156742	FALSE	3
	]Q2;Q3]	0.747433264887064	FALSE	1
	<=Q1	11.6714579055441	FALSE	3
	]Q2;Q3]	13.0622861054073	FALSE	3
	]Q1;Q2]	11.1047227926078	FALSE	3
	]Q1;Q2]	6.91581108829569	NA	1
	>Q3	11.8631074606434	FALSE	4
	>Q3	0.692676249144422	FALSE	1
	]Q1;Q2]	10.5462012320329	FALSE	3
	>Q3	6.68035592060233	TRUE	1
	]Q1;Q2]	2.36824093086927	TRUE	3
	]Q2;Q3]	0.287474332648871	NA	5
	>Q3	2.49965776865161	TRUE	4
	]Q1;Q2]	8.16153319644079	FALSE	3
	]Q2;Q3]	10.0013689253936	FALSE	5
	]Q2;Q3]	1.79876796714579	TRUE	3
	]Q2;Q3]	5.08966461327858	FALSE	1
	>Q3	11.9397672826831	FALSE	5
	>Q3	9.29226557152635	FALSE	3
	>Q3	22.7816563997262	FALSE	3
	>Q3	3.73716632443532	TRUE	1
	<=Q1	3.73990417522245	FALSE	1
	]Q2;Q3]	11.7590691307324	NA	5
	]Q2;Q3]	6.4558521560575	NA	5
	>Q3	6.32443531827515	FALSE	5
	]Q1;Q2]	2.75975359342916	FALSE	1
	]Q2;Q3]	2.52156057494867	FALSE	3
	>Q3	1.49760438056126	TRUE	3
	]Q1;Q2]	10.4996577686516	FALSE	2
	]Q1;Q2]	2.25598904859685	FALSE	1
	]Q1;Q2]	8.18891170431212	FALSE	2
	]Q2;Q3]	7.73990417522245	FALSE	1
	<=Q1	1.82614647501711	FALSE	3
	]Q2;Q3]	15.5838466803559	FALSE	3
	>Q3	9.99315537303217	TRUE	3
	]Q1;Q2]	12.4599589322382	FALSE	3
	>Q3	16.3121149897331	FALSE	3
	]Q1;Q2]	3.5482546201232	NA	1
	>Q3	16.1752224503765	FALSE	3
	>Q3	8.62422997946612	FALSE	4
	>Q3	2.1574264202601	TRUE	1
	>Q3	2.80082135523614	FALSE	3
	>Q3	8.0082135523614	FALSE	1
	]Q2;Q3]	10.4120465434634	FALSE	2
	>Q3	7.0362765229295	FALSE	5
	]Q1;Q2]	12.72553045859	NA	3
	>Q3	3.66872005475702	FALSE	1
	>Q3	8.75564681724846	FALSE	1
	>Q3	5.94387405886379	FALSE	1
	>Q3	8.28473648186174	FALSE	2
	>Q3	7.37303216974675	FALSE	4
	]Q2;Q3]	3.38124572210815	FALSE	3
	]Q2;Q3]	0.818617385352498	FALSE	1
	>Q3	6.24777549623546	FALSE	1
	]Q1;Q2]	4.04928131416838	FALSE	1
	]Q1;Q2]	3.54004106776181	NA	1
	>Q3	1.1854893908282	NA	1
	]Q2;Q3]	0.788501026694045	TRUE	2
	>Q3	8.2299794661191	NA	2
	]Q2;Q3]	7.78097193702943	NA	1
	]Q2;Q3]	10.3874058863792	TRUE	2
	<=Q1	2.97056810403833	TRUE	3
	]Q1;Q2]	11.6112251882272	FALSE	2
	]Q1;Q2]	3.13483915126626	TRUE	3
	]Q2;Q3]	12.3586584531143	FALSE	3
	>Q3	2.91307323750856	TRUE	5
	>Q3	13.7987679671458	FALSE	3
	>Q3	2.53524982888433	TRUE	3
	]Q1;Q2]	12.2518822724162	FALSE	2
	>Q3	4.9719370294319	FALSE	4
	>Q3	2.78439425051335	TRUE	3
	]Q2;Q3]	13.2977412731006	FALSE	2
	>Q3	10.4010951403149	FALSE	3
	]Q2;Q3]	3.45516769336071	TRUE	3
	]Q2;Q3]	6.50239561943874	FALSE	3
	]Q2;Q3]	4.70636550308008	TRUE	3
	]Q2;Q3]	4.82135523613963	FALSE	5
	<=Q1	1.16906228610541	FALSE	1
	]Q1;Q2]	14.2422997946612	FALSE	2
	>Q3	9.14168377823409	FALSE	2
	<=Q1	4.71184120465435	FALSE	1
	>Q3	4.71457905544148	TRUE	5
	>Q3	6.36550308008214	NA	5
	>Q3	12.9144421629021	FALSE	5
	>Q3	6.20944558521561	FALSE	3
	>Q3	1.21560574948665	TRUE	3
	<=Q1	7.31827515400411	FALSE	1
	]Q1;Q2]	10.7871321013005	FALSE	2
	]Q2;Q3]	5.89459274469541	TRUE	3
	]Q2;Q3]	2.63107460643395	TRUE	2
	>Q3	4.27652292950034	TRUE	5
	<=Q1	12.3778234086242	FALSE	3
	<=Q1	4.145106091718	FALSE	1
	]Q2;Q3]	9.31143052703628	FALSE	4
	]Q2;Q3]	5.58521560574949	FALSE	1
	>Q3	0.750171115674196	TRUE	4
	>Q3	7.14579055441478	FALSE	3
	>Q3	11.1047227926078	FALSE	2
	>Q3	10.6228610540726	FALSE	3
	]Q1;Q2]	11.5345653661875	FALSE	3
	>Q3	4.06297056810404	TRUE	4
	>Q3	3.54004106776181	TRUE	1
	>Q3	4.2984257357974	TRUE	4
	]Q1;Q2]	6.25051334702259	FALSE	1
	]Q1;Q2]	6.0643394934976	FALSE	2
	]Q1;Q2]	5.24298425735797	FALSE	3
	]Q2;Q3]	7.54277891854894	FALSE	1
	]Q2;Q3]	2.85010266940452	TRUE	3
	<=Q1	7.79466119096509	TRUE	4
	]Q2;Q3]	16.6379192334018	FALSE	3
	]Q1;Q2]	10.1601642710472	FALSE	3
	]Q1;Q2]	13.160848733744	FALSE	3
	>Q3	10.1930184804928	FALSE	3
	>Q3	15.170431211499	TRUE	3
	]Q2;Q3]	14.4996577686516	FALSE	3
	<=Q1	9.14715947980835	FALSE	3
	]Q2;Q3]	5.00479123887748	FALSE	1
	]Q2;Q3]	7.31827515400411	TRUE	2
	]Q1;Q2]	11.170431211499	FALSE	2
	]Q2;Q3]	11.9616700889802	FALSE	3
	>Q3	4.70088980150582	TRUE	3
	]Q2;Q3]	9.34976043805613	FALSE	2
	>Q3	5.07597535934292	TRUE	5
	]Q2;Q3]	17.0814510609172	FALSE	3
	]Q2;Q3]	1.99863107460643	TRUE	1
	]Q2;Q3]	8.21629021218344	FALSE	3
	>Q3	4.31759069130732	FALSE	1
	>Q3	2.40109514031485	NA	1
	]Q2;Q3]	13.3223819301848	FALSE	2
	]Q1;Q2]	5.28131416837782	FALSE	3
	>Q3	3.84120465434634	TRUE	1
	]Q2;Q3]	12.6160164271047	FALSE	4
	]Q1;Q2]	1.63449691991786	TRUE	3
	>Q3	14.2203969883641	FALSE	3
	]Q1;Q2]	13.8781656399726	TRUE	2
	]Q1;Q2]	13.8507871321013	FALSE	2
	>Q3	5.35249828884326	TRUE	4
	>Q3	4.15058179329227	NA	1
	>Q3	12.684462696783	FALSE	2
	>Q3	10.5571526351814	TRUE	3
	>Q3	9.68651608487338	FALSE	4
	>Q3	15.7754962354552	FALSE	3
	>Q3	19.2991101984942	FALSE	3
	]Q2;Q3]	5.08145106091718	FALSE	1
	]Q2;Q3]	2.25051334702259	TRUE	3
	]Q1;Q2]	13.1252566735113	FALSE	5
	]Q1;Q2]	5.0403832991102	FALSE	1
	>Q3	6.72689938398357	TRUE	2
	]Q1;Q2]	3.09924709103354	TRUE	3
	>Q3	12.3285420944559	FALSE	3
	<=Q1	10.0369609856263	FALSE	3
	]Q2;Q3]	9.65913757700205	FALSE	5
	]Q2;Q3]	14.5598904859685	FALSE	2
	>Q3	14.9897330595483	FALSE	3
	>Q3	5.2621492128679	FALSE	1
	]Q1;Q2]	15.9342915811088	FALSE	3
	>Q3	8.00273785078713	TRUE	3
	>Q3	5.67556468172485	TRUE	5
	>Q3	2.23408624229979	TRUE	2
	]Q2;Q3]	8.8104038329911	FALSE	3
	>Q3	6.19028062970568	TRUE	2
	]Q2;Q3]	2.36002737850787	TRUE	2
	>Q3	10.5434633812457	TRUE	3
	]Q1;Q2]	12.3860369609856	FALSE	3
	>Q3	5.70020533880903	FALSE	1
	>Q3	10.0862422997947	TRUE	3
	>Q3	15.4852840520192	NA	5
	]Q1;Q2]	3.64955509924709	FALSE	1
	>Q3	5.57700205338809	FALSE	1
	]Q2;Q3]	8.37782340862423	TRUE	3
	>Q3	14.3572895277207	FALSE	3
	]Q2;Q3]	6.16837782340862	FALSE	4
	>Q3	15.6550308008214	FALSE	3
	]Q2;Q3]	2.99247091033539	TRUE	1
	>Q3	21.2046543463381	FALSE	3
	>Q3	13.7577002053388	FALSE	2
	>Q3	12.3039014373717	FALSE	2
	>Q3	0.355920602327173	FALSE	1
	>Q3	9.05954825462012	FALSE	3
	]Q2;Q3]	3.73716632443532	FALSE	3
	>Q3	1.18275154004107	TRUE	2
	>Q3	6.57357973990417	FALSE	5
	>Q3	11.9698836413415	FALSE	3
	>Q3	5.81793292265572	FALSE	1
	]Q2;Q3]	14.6584531143053	FALSE	3
	>Q3	10.5023956194387	FALSE	5
	]Q2;Q3]	3.91238877481177	NA	1
	>Q3	5.08418891170431	FALSE	1
	]Q1;Q2]	8.34223134839151	FALSE	3
	>Q3	3.5564681724846	FALSE	3
	]Q2;Q3]	15.3730321697467	FALSE	3
	]Q2;Q3]	14.6721423682409	FALSE	1
	]Q2;Q3]	10.2477754962355	FALSE	3
	]Q2;Q3]	10.5352498288843	FALSE	3
	]Q2;Q3]	7.87132101300479	FALSE	3
	>Q3	5.05954825462012	FALSE	1
	>Q3	3.68514715947981	TRUE	3
	]Q2;Q3]	0.0629705681040383	FALSE	1
	>Q3	1.80971937029432	NA	1
	>Q3	5.08418891170431	TRUE	1
	>Q3	12.9144421629021	FALSE	2
	>Q3	4.08487337440109	NA	5
	>Q3	1.75770020533881	FALSE	5
	>Q3	10.1957563312799	TRUE	3
	]Q2;Q3]	8.90622861054073	NA	2
	]Q2;Q3]	11.9945242984257	FALSE	2
	>Q3	13.968514715948	FALSE	3
	]Q1;Q2]	14.0533880903491	FALSE	4
	>Q3	17.409993155373	FALSE	3
	]Q2;Q3]	10.2888432580424	TRUE	3
	]Q2;Q3]	6.79534565366188	TRUE	4
	>Q3	4.12594113620808	TRUE	3
	]Q2;Q3]	2.65297741273101	TRUE	3
	]Q2;Q3]	19.2772073921971	FALSE	3
	>Q3	4.52292950034223	FALSE	1
	>Q3	7.26351813826146	FALSE	1
	>Q3	7.20602327173169	TRUE	3
	>Q3	7.39219712525667	TRUE	3
	]Q2;Q3]	17.1635865845311	FALSE	3
	]Q1;Q2]	11.791923340178	FALSE	2
	]Q1;Q2]	12.4161533196441	FALSE	2
	<=Q1	0.20807665982204	FALSE	3
	>Q3	4.92539356605065	FALSE	3
	>Q3	3.40588637919233	TRUE	3
	>Q3	1.50034223134839	TRUE	5
	<=Q1	10.2067077344285	FALSE	4
	>Q3	3.28542094455852	TRUE	3
	>Q3	10.9678302532512	FALSE	3
	]Q2;Q3]	3.18685831622177	TRUE	2
	>Q3	8.13141683778234	FALSE	3
	]Q1;Q2]	1.65913757700205	NA	1
	>Q3	5.70294318959617	FALSE	1
	>Q3	6.55441478439425	TRUE	3
	]Q1;Q2]	10.8528405201917	FALSE	2
	]Q2;Q3]	6.34360027378508	TRUE	3
	>Q3	0.960985626283368	FALSE	3
	>Q3	8	FALSE	1
	>Q3	18.7816563997262	FALSE	3
	>Q3	8.09582477754962	FALSE	1
	>Q3	2.81998631074606	TRUE	3
	>Q3	1.4072553045859	FALSE	3
	]Q2;Q3]	5.72210814510609	TRUE	3
	]Q1;Q2]	8.61875427789185	FALSE	1
	>Q3	3.43600273785079	NA	1
	]Q1;Q2]	13.9411362080767	FALSE	3
	>Q3	10.3874058863792	FALSE	3
	>Q3	9.8425735797399	FALSE	5
	<=Q1	8.35865845311431	FALSE	1
	<=Q1	6.99794661190965	NA	1
	>Q3	14.6447638603696	FALSE	3
	]Q1;Q2]	0.210814510609172	TRUE	1
	]Q2;Q3]	1.25667351129363	NA	1
	]Q2;Q3]	1.84531143052704	NA	1
	>Q3	7.45790554414784	TRUE	3
	>Q3	12.4161533196441	FALSE	2
	]Q2;Q3]	2.48870636550308	TRUE	3
	>Q3	7.09377138945927	TRUE	3
	>Q3	16.3121149897331	FALSE	3
	>Q3	11.9260780287474	FALSE	2
	>Q3	2.11088295687885	FALSE	3
	>Q3	0.416153319644079	NA	4
	>Q3	14.2778918548939	FALSE	3
	]Q1;Q2]	6.6611909650924	TRUE	2
	>Q3	5.0403832991102	FALSE	1
	]Q1;Q2]	2.09171800136893	FALSE	1
	]Q2;Q3]	18.6392881587953	FALSE	3
	]Q2;Q3]	7.07186858316222	FALSE	3
	]Q1;Q2]	4.42710472279261	TRUE	3
	>Q3	6.58179329226557	FALSE	4
	]Q2;Q3]	0.145106091718001	FALSE	1
	>Q3	5.17180013689254	FALSE	5
	]Q2;Q3]	11.9698836413415	FALSE	2
	]Q2;Q3]	12.5119780971937	FALSE	2
	>Q3	2.90485968514716	FALSE	5
	>Q3	10.3353867214237	FALSE	2
	]Q2;Q3]	8.95277207392197	NA	2
	>Q3	9.68377823408624	TRUE	3
	]Q2;Q3]	6.65845311430527	FALSE	3
	]Q2;Q3]	6.2861054072553	FALSE	3
	>Q3	5.92197125256673	FALSE	1
	>Q3	0.399726214921287	FALSE	4
	]Q1;Q2]	6.49965776865161	FALSE	5
	]Q1;Q2]	16.0438056125941	NA	1
	>Q3	3.67419575633128	TRUE	4
	]Q2;Q3]	15.7015742642026	FALSE	3
	>Q3	4.50924024640657	FALSE	1
	]Q2;Q3]	2.70499657768652	TRUE	2
	>Q3	4.81314168377823	TRUE	5
	>Q3	15.378507871321	FALSE	3
	>Q3	2.08898015058179	TRUE	2
	]Q1;Q2]	8.92265571526352	FALSE	1
	>Q3	9.92470910335387	FALSE	3
	>Q3	8.09582477754962	FALSE	3
	]Q2;Q3]	7.15400410677618	TRUE	3
	]Q2;Q3]	4.86789869952088	FALSE	1
	>Q3	6.86926762491444	FALSE	3
	>Q3	5.60164271047228	TRUE	2
	]Q2;Q3]	17.284052019165	NA	3
	]Q2;Q3]	7.06365503080082	FALSE	1
	>Q3	8.16153319644079	FALSE	3
	>Q3	10.5434633812457	FALSE	4
	>Q3	13.3908281998631	FALSE	3
	]Q1;Q2]	6.66392881587953	TRUE	3
	>Q3	5.53319644079398	FALSE	1
	>Q3	9.74127310061602	TRUE	3
	>Q3	8.55030800821355	FALSE	4
	]Q2;Q3]	8.5968514715948	FALSE	3
	>Q3	10.1464750171116	FALSE	4
	]Q1;Q2]	5.1170431211499	FALSE	5
	>Q3	5.32785763175907	TRUE	3
	]Q2;Q3]	3.12388774811773	TRUE	2
	]Q1;Q2]	4.59411362080767	FALSE	1
	>Q3	2.04517453798768	TRUE	2
	>Q3	8.44079397672827	FALSE	3
	>Q3	6.85557837097878	FALSE	1
	>Q3	4.24366872005476	TRUE	3
	]Q2;Q3]	17.533196440794	FALSE	3
	>Q3	0.796714579055442	FALSE	3
	>Q3	1.01848049281314	FALSE	1
	>Q3	11.4414784394251	FALSE	3
	>Q3	5.23203285420945	FALSE	3
	]Q2;Q3]	16.5585215605749	FALSE	3
	>Q3	13.4318959616701	FALSE	3
	]Q2;Q3]	10.3271731690623	FALSE	2
	>Q3	6.44490075290897	FALSE	1
	>Q3	12.1286789869952	FALSE	2
	>Q3	5.57700205338809	FALSE	5
	>Q3	8.79397672826831	FALSE	3
	>Q3	18.5790554414784	TRUE	3
	]Q2;Q3]	12.5119780971937	FALSE	2
	>Q3	14.9760438056126	TRUE	5
	]Q2;Q3]	11.3100616016427	FALSE	2
	]Q1;Q2]	11.3182751540041	FALSE	3
	>Q3	3.98631074606434	NA	1
	>Q3	0.936344969199179	FALSE	1
	]Q1;Q2]	4.06023271731691	NA	1
	>Q3	8.93360711841205	FALSE	2
	>Q3	13.5852156057495	FALSE	3
	]Q2;Q3]	7.4113620807666	TRUE	3
	]Q2;Q3]	4.52566735112936	TRUE	3
	>Q3	2.35728952772074	TRUE	3
	>Q3	16.9774127310062	FALSE	5
	]Q2;Q3]	11.0609171800137	FALSE	2
	]Q1;Q2]	13.0513347022587	FALSE	3
	>Q3	5.48939082819986	FALSE	5
	]Q1;Q2]	8.77207392197125	TRUE	3
	>Q3	18.3572895277207	FALSE	1
	>Q3	6.3791923340178	FALSE	5
	>Q3	3.97809719370294	TRUE	3
	]Q2;Q3]	3.11841204654346	TRUE	2
	]Q2;Q3]	4.58590006844627	TRUE	2
	>Q3	6.15468856947296	NA	5
	]Q2;Q3]	3.72347707049966	TRUE	3
	>Q3	0.996577686516085	FALSE	1
	>Q3	5.64271047227926	FALSE	4
	>Q3	6.00684462696783	NA	5
	>Q3	3.52908966461328	TRUE	1
	]Q1;Q2]	0.974674880219028	NA	1
	>Q3	5.96303901437372	FALSE	1
	]Q2;Q3]	13.9137577002053	FALSE	3
	>Q3	6.47775496235455	NA	5
	]Q2;Q3]	9.66461327857632	FALSE	3
	]Q1;Q2]	5.05954825462012	FALSE	1
	>Q3	5.84531143052704	FALSE	3
	]Q2;Q3]	16.5639972621492	FALSE	3
	>Q3	NA	NA	2
	>Q3	3.26899383983573	TRUE	3
	>Q3	7.63039014373717	FALSE	3
	>Q3	3.56194387405886	FALSE	5
	>Q3	10.2313483915127	TRUE	5
	>Q3	8.8952772073922	FALSE	3
	>Q3	8.38603696098563	FALSE	3
	>Q3	11.3675564681725	FALSE	3
	>Q3	12.7830253251198	FALSE	3
	>Q3	2.13552361396304	TRUE	3
	>Q3	3.87132101300479	TRUE	3
	>Q3	9.49486652977413	FALSE	3
	>Q3	2.52977412731006	FALSE	3
	>Q3	13.3744010951403	TRUE	3
	>Q3	1.57426420260096	TRUE	3
	]Q2;Q3]	18.694045174538	FALSE	3
	>Q3	2.19849418206708	TRUE	2
	]Q1;Q2]	11.5400410677618	FALSE	3
	>Q3	7.48254620123203	FALSE	3
	]Q2;Q3]	4.5201916495551	FALSE	2
	>Q3	4.11498973305955	TRUE	2
	>Q3	11.170431211499	FALSE	3
	>Q3	2.38740588637919	FALSE	1
	>Q3	2.57084188911704	TRUE	1
	>Q3	10.3107460643395	FALSE	2
	>Q3	2.34633812457221	TRUE	2
	>Q3	0.134154688569473	FALSE	1
	>Q3	3.60574948665298	TRUE	3
	>Q3	1.28131416837782	TRUE	5
	>Q3	7.05544147843943	FALSE	3
	>Q3	2.97878165639973	NA	1
	]Q2;Q3]	6.51334702258727	FALSE	3
	>Q3	2.84736481861739	TRUE	1
	>Q3	3.49897330595483	TRUE	3
	>Q3	9.16906228610541	FALSE	4
	>Q3	1.38261464750171	FALSE	3
	>Q3	3.01984941820671	TRUE	4
	>Q3	6.8145106091718	FALSE	3
	>Q3	9.01574264202601	FALSE	4
	>Q3	1.15811088295688	TRUE	2
	>Q3	4.33127994524298	FALSE	5
	>Q3	15.64681724846	FALSE	3
	>Q3	2.54072553045859	TRUE	3
	>Q3	2.81998631074606	TRUE	5
	>Q3	14.2970568104038	FALSE	3
	>Q3	6.362765229295	TRUE	3
	>Q3	9.51950718685832	FALSE	4
	>Q3	5.88364134154689	FALSE	3
	>Q3	5.16632443531828	TRUE	3
	>Q3	6.18754277891855	FALSE	3
	>Q3	7.4031485284052	TRUE	3
	>Q3	16.8980150581793	FALSE	5
	>Q3	14.4065708418891	FALSE	3
	]Q2;Q3]	10.5297741273101	FALSE	3
	>Q3	1.33333333333333	FALSE	1
	>Q3	7.16495550992471	TRUE	3
	>Q3	6.65845311430527	TRUE	3
	>Q3	2.68856947296372	FALSE	3
	>Q3	15.3264887063655	FALSE	3
	>Q3	13.4209445585216	FALSE	2
	>Q3	3.79192334017796	FALSE	1
	>Q3	17.8754277891855	FALSE	3
	>Q3	9.08692676249144	FALSE	2
	<=Q1	2.34086242299795	TRUE	1
	>Q3	5.79329226557153	NA	5
	>Q3	14.3463381245722	FALSE	3
	>Q3	1.1006160164271	NA	1
	>Q3	4.04106776180698	FALSE	3
	>Q3	6.65571526351814	FALSE	4
	>Q3	12.0876112251882	FALSE	4
	>Q3	15.3100616016427	NA	3
	]Q2;Q3]	3.709787816564	TRUE	3
	>Q3	4.25188227241615	TRUE	1
	>Q3	3.93429158110883	TRUE	3
	>Q3	NA	NA	2
	>Q3	16.2436687200548	FALSE	3
	>Q3	2.54346338124572	NA	1
	>Q3	12.041067761807	FALSE	1
	>Q3	15.9507186858316	FALSE	3
	>Q3	2.82819986310746	FALSE	3
	>Q3	4.56947296372348	TRUE	2
	>Q3	15.895961670089	FALSE	3
	>Q3	4.06297056810404	FALSE	1
	>Q3	6.56810403832991	FALSE	3
	>Q3	4.54757015742642	FALSE	1
	]Q2;Q3]	12.3805612594114	FALSE	3
	>Q3	7.37577002053388	FALSE	4
	>Q3	23.2908966461328	FALSE	3
	>Q3	6.87200547570157	FALSE	3
	>Q3	7.14852840520192	FALSE	1
	]Q1;Q2]	5.1088295687885	FALSE	1
	>Q3	0.826830937713895	TRUE	5
	>Q3	3.03901437371663	TRUE	3
	>Q3	7.59753593429158	TRUE	3
	>Q3	7.30458590006845	TRUE	3
	>Q3	19.6577686516085	FALSE	3
	>Q3	3.50444900752909	TRUE	3
	>Q3	6.84736481861739	FALSE	3
	>Q3	5.93018480492813	TRUE	1

## Sheet: 1e
Figure 1e
	PAK4c	survdthtm	dthbcstat	siteid	Treatment			HR	95% CI	p-value
	<=Q1	12.0684462696783	FALSE	3	RT			ref.		0.018
	<=Q1	8.57768651608487	FALSE	5	NONE		]Q1;Q2] (vs. <=Q1)	1.06	0.53 to 2.13
	<=Q1	12.9555099247091	FALSE	3	NONE		]Q2;Q3] (vs. <=Q1)	1.63	0.86 to 3.09
	<=Q1	8.03559206023272	FALSE	1	NONE		>Q3 (vs. <=Q1)	2.24	1.21 to 4.15
	<=Q1	9.98220396988364	FALSE	4	RT					Score (log-rank) test
	]Q2;Q3]	11.8631074606434	FALSE	5	NONE
	<=Q1	4.07118412046543	FALSE	3	RT
	<=Q1	6.99247091033539	FALSE	1	NONE
	]Q1;Q2]	10.507871321013	FALSE	3	RT
	<=Q1	16.2874743326489	FALSE	3	RT
	]Q1;Q2]	20.8240930869268	NA	3	NONE
	]Q1;Q2]	17.3278576317591	FALSE	3	NONE
	]Q1;Q2]	15.025325119781	FALSE	3	RT
	<=Q1	10.0588637919233	FALSE	3	RT
	<=Q1	10.5407255304586	FALSE	3	RT
	<=Q1	1.46748802190281	FALSE	1	NONE
	<=Q1	6.61190965092402	FALSE	3	RT
	]Q1;Q2]	4.18891170431212	TRUE	4	RT
	>Q3	4.53661875427789	TRUE	3	NONE
	>Q3	11.7453798767967	TRUE	3	RT
	]Q2;Q3]	13.7522245037645	FALSE	5	NONE
	<=Q1	8.64065708418891	FALSE	5	NONE
	<=Q1	14.0506502395619	FALSE	2	RT
	<=Q1	8.87611225188227	TRUE	2	NONE
	<=Q1	1.19644079397673	FALSE	1	NONE
	]Q1;Q2]	9.25119780971937	FALSE	3	RT
	]Q1;Q2]	9.28405201916495	FALSE	5	NONE
	<=Q1	9.59890485968515	FALSE	2	NONE
	<=Q1	14.4640657084189	NA	3	RT
	]Q1;Q2]	8.5284052019165	FALSE	3	RT
	<=Q1	13.4976043805613	FALSE	3	NONE
	<=Q1	2.47501711156742	TRUE	2	RT
	<=Q1	7.42505133470226	NA	4	RT
	]Q2;Q3]	0.774811772758385	FALSE	1	NONE
	<=Q1	4.39972621492129	FALSE	3	RT
	]Q1;Q2]	14.9979466119097	NA	5	NONE
	<=Q1	9.88364134154689	FALSE	5	NONE
	<=Q1	13.864476386037	FALSE	2	RT
	<=Q1	4.83778234086242	FALSE	1	RT
	<=Q1	0.276522929500342	FALSE	1	NONE
	>Q3	14.4859685147159	FALSE	3	NONE
	<=Q1	11.9945242984257	FALSE	2	NONE
	<=Q1	11.6112251882272	FALSE	2	RT
	]Q1;Q2]	14.1081451060917	FALSE	3	RT
	<=Q1	3.3264887063655	FALSE	1	NONE
	>Q3	9.10335386721424	TRUE	3	NONE
	<=Q1	12.5612594113621	FALSE	3	RT
	<=Q1	9.3388090349076	FALSE	2	NONE
	>Q3	1.11156741957563	FALSE	5	NONE
	]Q1;Q2]	8.21081451060917	TRUE	3	NONE
	<=Q1	7.0280629705681	FALSE	1	NONE
	>Q3	12.476386036961	FALSE	3	NONE
	<=Q1	9.08418891170431	FALSE	2	NONE
	]Q1;Q2]	16.9664613278576	FALSE	3	NONE
	<=Q1	15.0308008213552	FALSE	2	RT
	]Q2;Q3]	14.031485284052	FALSE	3	NONE
	>Q3	5.96030116358658	NA	5	NONE
	<=Q1	15.1786447638604	FALSE	3	NONE
	<=Q1	3.9233401779603	FALSE	1	NONE
	<=Q1	12.8925393566051	FALSE	2	RT
	<=Q1	8.75290896646133	TRUE	3	RT
	<=Q1	3.21971252566735	FALSE	1	NONE
	]Q1;Q2]	3.06091718001369	TRUE	3	RT
	]Q1;Q2]	14.6557152635181	FALSE	2	RT
	>Q3	12.4188911704312	FALSE	3	NONE
	]Q1;Q2]	10.0616016427105	TRUE	3	NONE
	]Q1;Q2]	4.40246406570842	FALSE	5	NONE
	]Q2;Q3]	5.4072553045859	TRUE	3	NONE
	>Q3	12.1423682409309	TRUE	3	RT
	]Q1;Q2]	8.41067761806982	TRUE	2	NONE
	<=Q1	11.8028747433265	FALSE	2	RT
	<=Q1	15.1266255989049	FALSE	4	RT
	<=Q1	13.7878165639973	FALSE	3	NONE
	<=Q1	9.19917864476386	NA	2	NONE
	<=Q1	8.69541409993155	NA	2	RT
	]Q2;Q3]	3.12388774811773	NA	5	NONE
	]Q2;Q3]	10.6721423682409	FALSE	2	NONE
	]Q1;Q2]	22.403832991102	FALSE	3	RT
	]Q2;Q3]	12.1396303901437	NA	5	NONE
	]Q1;Q2]	8.38329911019849	FALSE	4	RT
	<=Q1	5.0321697467488	NA	2	NONE
	<=Q1	4.35044490075291	TRUE	2	RT
	<=Q1	8.38603696098563	NA	2	RT
	]Q1;Q2]	18.1683778234086	FALSE	3	RT
	]Q1;Q2]	17.4072553045859	FALSE	3	RT
	]Q1;Q2]	12.7802874743326	FALSE	2	RT
	]Q2;Q3]	9.19644079397673	FALSE	2	NONE
	]Q1;Q2]	18.0013689253936	FALSE	3	RT
	>Q3	19.6495550992471	FALSE	3	RT
	]Q1;Q2]	1.782340862423	TRUE	3	RT
	<=Q1	13.2785763175907	FALSE	3	RT
	]Q1;Q2]	13.8425735797399	FALSE	3	NONE
	]Q2;Q3]	7.72347707049966	TRUE	3	NONE
	<=Q1	15.4168377823409	FALSE	3	NONE
	]Q1;Q2]	12.0136892539357	FALSE	2	NONE
	<=Q1	9.11156741957563	TRUE	3	NONE
	<=Q1	13.1964407939767	FALSE	3	RT
	>Q3	7.31279945242984	FALSE	3	RT
	]Q1;Q2]	NA	FALSE	1	NONE
	]Q2;Q3]	4.0684462696783	FALSE	5	NONE
	<=Q1	15.1950718685832	TRUE	3	RT
	<=Q1	6.59000684462697	FALSE	4	RT
	>Q3	23.4223134839151	FALSE	3	NONE
	<=Q1	20.1259411362081	FALSE	3	NONE
	]Q1;Q2]	5.45379876796715	FALSE	5	NONE
	]Q1;Q2]	13.3004791238877	FALSE	2	NONE
	<=Q1	6.18754277891855	TRUE	2	RT
	]Q2;Q3]	11.4524298425736	FALSE	3	RT
	]Q1;Q2]	5.71663244353183	FALSE	5	RT
	>Q3	12.5612594113621	TRUE	5	NONE
	<=Q1	2.72142368240931	TRUE	5	NONE
	]Q1;Q2]	11.5181382614648	FALSE	3	RT
	<=Q1	10.2943189596167	NA	1	NONE
	]Q1;Q2]	7.02258726899384	FALSE	1	NONE
	]Q2;Q3]	25.1690622861054	FALSE	3	NONE
	]Q1;Q2]	6.25325119780972	TRUE	3	RT
	>Q3	2.19028062970568	NA	1	NONE
	]Q2;Q3]	12.9609856262834	FALSE	3	RT
	<=Q1	11.27446954141	FALSE	2	RT
	>Q3	23.8877481177276	FALSE	3	RT
	]Q2;Q3]	12.3696098562628	FALSE	3	NONE
	<=Q1	11.3210130047912	FALSE	2	NONE
	<=Q1	6.52703627652293	FALSE	1	NONE
	<=Q1	14.0479123887748	FALSE	3	RT
	]Q2;Q3]	4.80219028062971	TRUE	5	NONE
	]Q1;Q2]	19.0937713894593	FALSE	3	NONE
	<=Q1	12.1095140314853	FALSE	2	RT
	]Q2;Q3]	12.1286789869952	FALSE	2	NONE
	]Q2;Q3]	1.30321697467488	TRUE	3	RT
	>Q3	3.96167008898015	FALSE	3	RT
	]Q2;Q3]	13.368925393566	FALSE	4	NONE
	]Q1;Q2]	12.1478439425051	FALSE	3	NONE
	<=Q1	19.4661190965092	FALSE	3	NONE
	]Q2;Q3]	24.4791238877481	NA	3	NONE
	<=Q1	16.3750855578371	FALSE	3	NONE
	]Q1;Q2]	10.7843942505133	FALSE	3	NONE
	>Q3	22.5051334702259	FALSE	1	NONE
	<=Q1	16.6461327857632	FALSE	3	RT
	<=Q1	8.15058179329227	NA	2	NONE
	<=Q1	14.4010951403149	FALSE	3	RT
	]Q2;Q3]	19.4360027378508	FALSE	3	RT
	<=Q1	14.3600273785079	FALSE	3	RT
	<=Q1	11.3702943189596	FALSE	2	RT
	<=Q1	11.9397672826831	FALSE	5	NONE
	<=Q1	18.861054072553	FALSE	3	NONE
	]Q1;Q2]	0.646132785763176	NA	1	RT
	<=Q1	16.9308692676249	NA	3	NONE
	<=Q1	12.8761122518823	FALSE	2	RT
	]Q1;Q2]	10.4750171115674	FALSE	3	RT
	]Q2;Q3]	10.1848049281314	FALSE	3	RT
	]Q1;Q2]	0.188911704312115	FALSE	5	NONE
	<=Q1	15.337440109514	FALSE	3	RT
	<=Q1	16.4681724845996	FALSE	3	RT
	>Q3	14.5872689938398	FALSE	4	NONE
	<=Q1	9.56605065023956	FALSE	3	RT
	]Q1;Q2]	0.101300479123888	FALSE	1	NONE
	<=Q1	12.4572210814511	NA	1	NONE
	>Q3	16.2354551676934	TRUE	3	RT
	<=Q1	10.3463381245722	FALSE	5	NONE
	]Q2;Q3]	2.34086242299795	NA	1	NONE
	]Q1;Q2]	13.2785763175907	FALSE	2	NONE
	]Q1;Q2]	4.6652977412731	FALSE	5	RT
	]Q1;Q2]	2.30527036276523	FALSE	3	RT
	]Q2;Q3]	4.90896646132786	FALSE	3	NONE
	]Q1;Q2]	13.6071184120465	FALSE	3	RT
	]Q2;Q3]	15.7043121149897	FALSE	3	RT
	<=Q1	3.52361396303901	TRUE	3	NONE
	]Q2;Q3]	14.2778918548939	FALSE	5	RT
	<=Q1	2.71047227926078	FALSE	2	NONE
	]Q1;Q2]	17.5030800821355	FALSE	3	NONE
	<=Q1	10.1738535249829	FALSE	2	NONE
	<=Q1	10.1519507186858	FALSE	3	RT
	]Q1;Q2]	7.38398357289528	NA	1	NONE
	]Q1;Q2]	13.5660506502396	FALSE	3	RT
	]Q1;Q2]	23.1101984941821	NA	3	NONE
	<=Q1	12.2929500342231	FALSE	3	RT
	]Q1;Q2]	18.4777549623546	FALSE	5	NONE
	]Q2;Q3]	3.45516769336071	TRUE	3	NONE
	<=Q1	4.82956878850103	FALSE	1	NONE
	]Q1;Q2]	5.93839835728953	NA	2	NONE
	]Q1;Q2]	1.16906228610541	FALSE	5	NONE
	]Q1;Q2]	16.7337440109514	FALSE	5	RT
	]Q1;Q2]	9.89733059548255	FALSE	3	RT
	<=Q1	12.290212183436	FALSE	2	RT
	]Q1;Q2]	9.69199178644764	FALSE	3	NONE
	]Q2;Q3]	15.3401779603012	FALSE	3	NONE
	]Q1;Q2]	9.56331279945243	TRUE	3	RT
	]Q1;Q2]	3.54004106776181	NA	1	NONE
	<=Q1	1.37166324435318	FALSE	3	NONE
	>Q3	17.9794661190965	FALSE	3	RT
	]Q1;Q2]	14.1245722108145	FALSE	3	RT
	<=Q1	3.93429158110883	FALSE	2	NONE
	<=Q1	7.57563312799452	FALSE	1	NONE
	]Q1;Q2]	14.4421629021218	FALSE	3	RT
	]Q1;Q2]	5.25119780971937	FALSE	1	NONE
	>Q3	6.39561943874059	TRUE	3	NONE
	<=Q1	1.96577686516085	FALSE	2	NONE
	<=Q1	5.47843942505133	FALSE	1	NONE
	<=Q1	12.3696098562628	TRUE	3	RT
	<=Q1	6.03422313483915	TRUE	3	NONE
	]Q1;Q2]	3.12388774811773	FALSE	1	NONE
	]Q2;Q3]	2.38193018480493	TRUE	1	RT
	<=Q1	0.0219028062970568	FALSE	1	RT
	>Q3	9.33333333333333	FALSE	5	NONE
	<=Q1	7.05270362765229	TRUE	2	RT
	<=Q1	14.2943189596167	FALSE	3	RT
	<=Q1	2.76522929500342	FALSE	1	RT
	<=Q1	6.86105407255305	TRUE	3	NONE
	]Q1;Q2]	15.5947980835044	FALSE	3	RT
	]Q1;Q2]	0.889801505817933	NA	1	NONE
	]Q1;Q2]	10.6803559206023	FALSE	2	NONE
	]Q1;Q2]	17.8316221765914	FALSE	3	NONE
	<=Q1	8.11772758384668	NA	2	RT
	]Q1;Q2]	9.60711841204654	FALSE	2	RT
	]Q1;Q2]	8.71731690622861	FALSE	4	RT
	]Q2;Q3]	11.7891854893908	NA	5	NONE
	]Q2;Q3]	14.4613278576318	FALSE	3	NONE
	]Q2;Q3]	3.1047227926078	TRUE	3	RT
	]Q1;Q2]	13.82340862423	FALSE	3	NONE
	]Q1;Q2]	8.32854209445585	FALSE	3	RT
	]Q2;Q3]	4.57221081451061	FALSE	3	RT
	>Q3	4.21629021218344	FALSE	1	NONE
	>Q3	14.3025325119781	NA	3	RT
	>Q3	13.9849418206708	FALSE	5	NONE
	<=Q1	5.45379876796715	FALSE	1	NONE
	<=Q1	7.29363449691992	TRUE	3	NONE
	]Q1;Q2]	17.1416837782341	FALSE	3	NONE
	<=Q1	15.7645448323066	NA	5	NONE
	]Q1;Q2]	6.84736481861739	TRUE	3	RT
	>Q3	1.92470910335387	TRUE	3	RT
	>Q3	0.490075290896646	FALSE	1	RT
	>Q3	3.78370978781656	TRUE	1	NONE
	]Q2;Q3]	7.09650924024641	FALSE	4	RT
	<=Q1	20.37234770705	FALSE	3	NONE
	]Q2;Q3]	13.4784394250513	FALSE	3	RT
	]Q1;Q2]	8.85147159479808	FALSE	3	NONE
	>Q3	1.07871321013005	FALSE	1	NONE
	]Q2;Q3]	17.3415468856947	TRUE	5	NONE
	]Q2;Q3]	11.6413415468857	TRUE	3	RT
	]Q2;Q3]	4.22724161533196	FALSE	3	NONE
	]Q1;Q2]	13.0075290896646	FALSE	2	RT
	>Q3	16.2710472279261	NA	3	RT
	]Q2;Q3]	12.6488706365503	NA	3	NONE
	]Q2;Q3]	4.62696783025325	TRUE	3	NONE
	]Q1;Q2]	8.45722108145106	FALSE	3	RT
	<=Q1	13.2676249144422	FALSE	2	NONE
	]Q2;Q3]	12.2956878850103	TRUE	2	NONE
	]Q2;Q3]	9.43737166324435	TRUE	2	NONE
	]Q1;Q2]	14.798083504449	FALSE	3	NONE
	]Q2;Q3]	6.23956194387406	FALSE	3	NONE
	<=Q1	9.68104038329911	FALSE	5	NONE
	]Q2;Q3]	5.16084873374401	FALSE	1	NONE
	]Q2;Q3]	3.96440793976728	NA	5	NONE
	]Q1;Q2]	8.38056125941136	FALSE	4	RT
	>Q3	13.119780971937	FALSE	3	NONE
	>Q3	10.3600273785079	FALSE	3	NONE
	]Q2;Q3]	12.8405201916496	FALSE	5	NONE
	]Q1;Q2]	9.00479123887748	FALSE	2	NONE
	]Q2;Q3]	3.6249144421629	FALSE	1	NONE
	>Q3	25.2375085557837	FALSE	3	NONE
	<=Q1	7.33744010951403	FALSE	3	NONE
	]Q2;Q3]	6.61190965092402	FALSE	3	RT
	]Q2;Q3]	5.25667351129363	TRUE	3	NONE
	]Q2;Q3]	8.69541409993155	FALSE	3	NONE
	]Q2;Q3]	11.006160164271	FALSE	2	RT
	]Q2;Q3]	9.81793292265571	FALSE	2	RT
	]Q2;Q3]	18.1464750171116	FALSE	3	NONE
	]Q1;Q2]	6.18480492813142	FALSE	1	NONE
	]Q1;Q2]	15.2881587953457	FALSE	3	RT
	]Q1;Q2]	8.24366872005476	FALSE	3	RT
	>Q3	10.031485284052	FALSE	4	RT
	]Q2;Q3]	2.39561943874059	FALSE	1	NONE
	]Q1;Q2]	5.16084873374401	FALSE	1	RT
	]Q2;Q3]	16.2518822724162	FALSE	3	NONE
	]Q2;Q3]	9.99863107460643	FALSE	3	RT
	>Q3	5.56878850102669	TRUE	3	NONE
	<=Q1	16.2162902121834	FALSE	3	NONE
	]Q2;Q3]	14.9295003422313	FALSE	3	NONE
	<=Q1	16.5147159479808	FALSE	5	NONE
	]Q2;Q3]	4.90349075975359	TRUE	2	RT
	]Q1;Q2]	13.1471594798083	FALSE	3	RT
	]Q1;Q2]	7.52635181382615	TRUE	3	NONE
	<=Q1	6.00684462696783	TRUE	1	NONE
	<=Q1	10.1629021218344	FALSE	3	NONE
	>Q3	5.59616700889802	TRUE	3	RT
	<=Q1	2.16290212183436	FALSE	3	RT
	]Q2;Q3]	1.95208761122519	FALSE	5	NONE
	<=Q1	7.1895961670089	FALSE	2	NONE
	]Q1;Q2]	13.9247091033539	FALSE	2	RT
	]Q2;Q3]	4.81587953456537	TRUE	3	RT
	]Q1;Q2]	4.76386036960986	TRUE	3	NONE
	]Q2;Q3]	11.460643394935	TRUE	3	NONE
	]Q1;Q2]	12.9801505817933	FALSE	2	NONE
	]Q1;Q2]	12.0547570157426	FALSE	3	RT
	]Q2;Q3]	20.0574948665298	FALSE	3	NONE
	<=Q1	8.03011635865845	FALSE	2	NONE
	]Q1;Q2]	3.18685831622177	TRUE	2	RT
	>Q3	3.11019849418207	TRUE	5	NONE
	]Q1;Q2]	9.15537303216975	FALSE	5	NONE
	]Q1;Q2]	10.8720054757016	FALSE	3	NONE
	]Q1;Q2]	1.16358658453114	TRUE	3	RT
	<=Q1	15.2772073921971	FALSE	2	RT
	]Q1;Q2]	19.1156741957563	FALSE	3	NONE
	<=Q1	0.161533196440794	FALSE	1	NONE
	]Q2;Q3]	0.892539356605065	FALSE	2	RT
	>Q3	13.5824777549624	FALSE	3	NONE
	<=Q1	11.3237508555784	FALSE	2	RT
	]Q2;Q3]	1.26762491444216	FALSE	1	RT
	]Q2;Q3]	14.1190965092402	FALSE	3	NONE
	]Q2;Q3]	5.64818617385353	FALSE	3	NONE
	]Q2;Q3]	12.9774127310062	FALSE	2	NONE
	]Q1;Q2]	3.78370978781656	TRUE	3	NONE
	>Q3	6.9596167008898	FALSE	5	NONE
	<=Q1	12.0219028062971	FALSE	2	RT
	]Q1;Q2]	12.4900752908966	FALSE	3	NONE
	<=Q1	6.3791923340178	FALSE	1	RT
	>Q3	6.91854893908282	FALSE	3	NONE
	<=Q1	10.1957563312799	FALSE	3	RT
	>Q3	14.5242984257358	FALSE	3	RT
	]Q2;Q3]	10.1930184804928	FALSE	5	NONE
	>Q3	13.4483230663929	NA	2	RT
	]Q1;Q2]	14.9733059548255	FALSE	3	RT
	<=Q1	15.5455167693361	FALSE	3	RT
	]Q2;Q3]	16.0465434633812	FALSE	5	NONE
	]Q2;Q3]	3.95345653661875	TRUE	3	NONE
	<=Q1	5.00479123887748	FALSE	1	RT
	<=Q1	12.8596851471595	FALSE	3	RT
	]Q2;Q3]	23.9151266255989	FALSE	3	NONE
	]Q1;Q2]	21.8124572210815	NA	3	RT
	]Q2;Q3]	1.84531143052704	TRUE	3	NONE
	]Q1;Q2]	10.3846680355921	FALSE	2	NONE
	]Q1;Q2]	0.0082135523613963	TRUE	5	NONE
	>Q3	11.192334017796	FALSE	3	RT
	<=Q1	8.26283367556468	FALSE	3	RT
	]Q1;Q2]	0.0574948665297741	FALSE	3	NONE
	>Q3	3.03353867214237	FALSE	3	NONE
	]Q2;Q3]	4.24640657084189	FALSE	1	RT
	]Q2;Q3]	19.0280629705681	FALSE	3	RT
	]Q1;Q2]	4.20533880903491	TRUE	3	NONE
	]Q2;Q3]	19.2388774811773	FALSE	3	NONE
	]Q2;Q3]	12.1177275838467	FALSE	2	NONE
	]Q2;Q3]	10.7843942505133	FALSE	3	NONE
	<=Q1	5.13620807665982	FALSE	1	RT
	>Q3	14.2751540041068	FALSE	5	NONE
	]Q1;Q2]	12.6461327857632	FALSE	2	RT
	]Q1;Q2]	3.47433264887064	FALSE	5	NONE
	]Q2;Q3]	1.27583846680356	NA	1	NONE
	>Q3	3.5564681724846	TRUE	1	NONE
	]Q2;Q3]	2.072553045859	TRUE	3	NONE
	]Q1;Q2]	13.3305954825462	FALSE	3	NONE
	<=Q1	17.2895277207392	FALSE	3	NONE
	>Q3	9.40451745379877	FALSE	3	RT
	]Q2;Q3]	8.03011635865845	FALSE	5	RT
	]Q1;Q2]	9.93292265571526	FALSE	1	RT
	]Q2;Q3]	20.2327173169062	FALSE	3	RT
	]Q2;Q3]	5.25119780971937	FALSE	1	RT
	]Q2;Q3]	19.1375770020534	FALSE	3	NONE
	]Q2;Q3]	15.1457905544148	FALSE	3	RT
	]Q2;Q3]	15.4360027378508	FALSE	3	RT
	<=Q1	18.9048596851472	FALSE	3	NONE
	]Q2;Q3]	9.71663244353183	NA	5	NONE
	>Q3	14.258726899384	TRUE	3	RT
	]Q2;Q3]	12.4079397672827	FALSE	3	RT
	>Q3	16.0574948665298	FALSE	3	RT
	]Q2;Q3]	13.305954825462	FALSE	2	NONE
	>Q3	8.85968514715948	FALSE	4	RT
	]Q2;Q3]	11.0773442847365	FALSE	5	RT
	]Q2;Q3]	14.8884325804244	FALSE	3	RT
	>Q3	9.1772758384668	FALSE	5	NONE
	]Q2;Q3]	13.3086926762491	FALSE	2	RT
	]Q1;Q2]	9.22108145106092	FALSE	2	RT
	>Q3	0.364134154688569	NA	1	NONE
	]Q2;Q3]	13.82340862423	FALSE	3	RT
	]Q2;Q3]	11.9452429842574	NA	2	NONE
	]Q1;Q2]	16.6543463381246	FALSE	3	NONE
	]Q1;Q2]	13.1416837782341	FALSE	2	RT
	]Q2;Q3]	6.98425735797399	TRUE	5	NONE
	]Q2;Q3]	2.0807665982204	FALSE	3	NONE
	]Q1;Q2]	11.523613963039	FALSE	2	RT
	>Q3	11.8795345653662	FALSE	3	RT
	>Q3	7.51540041067762	FALSE	3	NONE
	]Q2;Q3]	11.9972621492129	FALSE	3	RT
	]Q2;Q3]	10.2012320328542	FALSE	2	RT
	>Q3	4.33127994524298	TRUE	3	RT
	]Q2;Q3]	0.928131416837782	TRUE	3	NONE
	]Q2;Q3]	12.9253935660506	FALSE	2	RT
	>Q3	9.80971937029432	FALSE	3	RT
	<=Q1	15.6002737850787	FALSE	3	NONE
	]Q1;Q2]	5.83709787816564	TRUE	3	RT
	]Q2;Q3]	17.0814510609172	FALSE	3	RT
	]Q1;Q2]	16.476386036961	FALSE	3	RT
	]Q2;Q3]	16.208076659822	FALSE	3	NONE
	>Q3	5.09240246406571	FALSE	1	NONE
	>Q3	10.5927446954141	FALSE	4	NONE
	>Q3	21.7467488021903	FALSE	3	RT
	]Q2;Q3]	12.0191649555099	FALSE	2	NONE
	>Q3	9.33607118412047	FALSE	2	NONE
	>Q3	10.0862422997947	FALSE	1	RT
	>Q3	22.7323750855578	FALSE	3	RT
	]Q2;Q3]	16.1752224503765	FALSE	3	NONE
	]Q2;Q3]	3.54551676933607	FALSE	4	NONE
	>Q3	18.7186858316222	NA	3	NONE
	]Q2;Q3]	16.8651608487337	FALSE	5	RT
	]Q2;Q3]	4.26830937713895	TRUE	3	NONE
	]Q2;Q3]	10.3819301848049	FALSE	3	NONE
	>Q3	14.2012320328542	FALSE	3	RT
	]Q2;Q3]	15.5592060232717	FALSE	5	NONE
	>Q3	9.7741273100616	TRUE	3	RT
	]Q1;Q2]	9.66461327857632	FALSE	3	NONE
	]Q2;Q3]	1.24024640657084	FALSE	1	RT
	]Q1;Q2]	12.3778234086242	FALSE	2	NONE
	>Q3	13.4017796030116	FALSE	3	NONE
	]Q2;Q3]	16.7501711156742	FALSE	3	RT
	]Q1;Q2]	11.1047227926078	FALSE	3	RT
	]Q2;Q3]	10.0013689253936	FALSE	5	NONE
	>Q3	22.7816563997262	FALSE	3	RT
	<=Q1	3.73990417522245	FALSE	1	NONE
	]Q2;Q3]	11.7590691307324	NA	5	NONE
	>Q3	6.32443531827515	FALSE	5	NONE
	]Q2;Q3]	2.52156057494867	FALSE	3	NONE
	]Q1;Q2]	8.18891170431212	FALSE	2	NONE
	>Q3	9.99315537303217	TRUE	3	RT
	>Q3	16.3121149897331	FALSE	3	NONE
	>Q3	2.80082135523614	FALSE	3	RT
	]Q2;Q3]	10.4120465434634	FALSE	2	NONE
	>Q3	7.0362765229295	FALSE	5	NONE
	>Q3	8.28473648186174	FALSE	2	RT
	]Q2;Q3]	3.38124572210815	FALSE	3	RT
	]Q2;Q3]	0.818617385352498	FALSE	1	NONE
	>Q3	1.1854893908282	NA	1	NONE
	]Q2;Q3]	7.78097193702943	NA	1	NONE
	]Q1;Q2]	12.2518822724162	FALSE	2	RT
	>Q3	2.78439425051335	TRUE	3	NONE
	>Q3	6.36550308008214	NA	5	NONE
	>Q3	6.20944558521561	FALSE	3	RT
	]Q1;Q2]	10.7871321013005	FALSE	2	NONE
	>Q3	0.750171115674196	TRUE	4	NONE
	>Q3	10.6228610540726	FALSE	3	NONE
	]Q2;Q3]	2.85010266940452	TRUE	3	RT
	]Q1;Q2]	10.1601642710472	FALSE	3	RT
	>Q3	15.170431211499	TRUE	3	NONE
	]Q2;Q3]	14.4996577686516	FALSE	3	NONE
	<=Q1	9.14715947980835	FALSE	3	RT
	]Q2;Q3]	7.31827515400411	TRUE	2	RT
	>Q3	5.07597535934292	TRUE	5	NONE
	]Q2;Q3]	17.0814510609172	FALSE	3	NONE
	]Q2;Q3]	8.21629021218344	FALSE	3	RT
	]Q1;Q2]	13.8507871321013	FALSE	2	NONE
	>Q3	12.684462696783	FALSE	2	NONE
	>Q3	19.2991101984942	FALSE	3	NONE
	]Q2;Q3]	9.65913757700205	FALSE	5	RT
	]Q1;Q2]	15.9342915811088	FALSE	3	RT
	>Q3	5.67556468172485	TRUE	5	NONE
	]Q2;Q3]	8.8104038329911	FALSE	3	NONE
	>Q3	6.19028062970568	TRUE	2	RT
	>Q3	14.3572895277207	FALSE	3	RT
	>Q3	15.6550308008214	FALSE	3	RT
	]Q2;Q3]	14.6721423682409	FALSE	1	NONE
	]Q2;Q3]	10.5352498288843	FALSE	3	NONE
	]Q2;Q3]	7.87132101300479	FALSE	3	NONE
	]Q2;Q3]	0.0629705681040383	FALSE	1	NONE
	>Q3	1.80971937029432	NA	1	NONE
	>Q3	12.9144421629021	FALSE	2	RT
	>Q3	4.08487337440109	NA	5	NONE
	>Q3	10.1957563312799	TRUE	3	NONE
	>Q3	13.968514715948	FALSE	3	RT
	]Q1;Q2]	14.0533880903491	FALSE	4	NONE
	>Q3	17.409993155373	FALSE	3	RT
	]Q2;Q3]	19.2772073921971	FALSE	3	NONE
	>Q3	7.26351813826146	FALSE	1	NONE
	]Q2;Q3]	17.1635865845311	FALSE	3	NONE
	]Q1;Q2]	12.4161533196441	FALSE	2	NONE
	>Q3	4.92539356605065	FALSE	3	RT
	>Q3	3.40588637919233	TRUE	3	NONE
	>Q3	10.9678302532512	FALSE	3	NONE
	]Q1;Q2]	1.65913757700205	NA	1	NONE
	>Q3	6.55441478439425	TRUE	3	RT
	]Q2;Q3]	6.34360027378508	TRUE	3	NONE
	>Q3	0.960985626283368	FALSE	3	NONE
	>Q3	18.7816563997262	FALSE	3	NONE
	]Q2;Q3]	5.72210814510609	TRUE	3	NONE
	>Q3	9.8425735797399	FALSE	5	RT
	<=Q1	6.99794661190965	NA	1	NONE
	>Q3	14.6447638603696	FALSE	3	RT
	]Q2;Q3]	1.25667351129363	NA	1	RT
	]Q2;Q3]	2.48870636550308	TRUE	3	RT
	>Q3	7.09377138945927	TRUE	3	RT
	>Q3	16.3121149897331	FALSE	3	NONE
	>Q3	14.2778918548939	FALSE	3	NONE
	]Q1;Q2]	2.09171800136893	FALSE	1	RT
	]Q2;Q3]	7.07186858316222	FALSE	3	NONE
	]Q2;Q3]	0.145106091718001	FALSE	1	NONE
	>Q3	9.68377823408624	TRUE	3	RT
	]Q2;Q3]	6.65845311430527	FALSE	3	NONE
	>Q3	0.399726214921287	FALSE	4	NONE
	]Q1;Q2]	6.49965776865161	FALSE	5	NONE
	]Q1;Q2]	16.0438056125941	NA	1	NONE
	>Q3	3.67419575633128	TRUE	4	RT
	>Q3	4.81314168377823	TRUE	5	NONE
	>Q3	5.32785763175907	TRUE	3	NONE
	]Q2;Q3]	17.533196440794	FALSE	3	NONE
	>Q3	1.01848049281314	FALSE	1	NONE
	]Q2;Q3]	16.5585215605749	FALSE	3	RT
	>Q3	5.57700205338809	FALSE	5	RT
	>Q3	14.9760438056126	TRUE	5	NONE
	]Q1;Q2]	4.06023271731691	NA	1	NONE
	>Q3	13.5852156057495	FALSE	3	NONE
	>Q3	16.9774127310062	FALSE	5	NONE
	]Q2;Q3]	11.0609171800137	FALSE	2	RT
	>Q3	6.3791923340178	FALSE	5	NONE
	>Q3	3.97809719370294	TRUE	3	NONE
	]Q2;Q3]	3.11841204654346	TRUE	2	RT
	>Q3	6.15468856947296	NA	5	NONE
	]Q2;Q3]	16.5639972621492	FALSE	3	RT
	>Q3	3.26899383983573	TRUE	3	NONE
	>Q3	3.56194387405886	FALSE	5	NONE
	]Q2;Q3]	18.694045174538	FALSE	3	RT
	>Q3	3.60574948665298	TRUE	3	NONE
	>Q3	7.05544147843943	FALSE	3	NONE
	>Q3	2.97878165639973	NA	1	NONE
	]Q2;Q3]	6.51334702258727	FALSE	3	RT
	>Q3	1.38261464750171	FALSE	3	RT
	>Q3	14.2970568104038	FALSE	3	RT
	>Q3	5.16632443531828	TRUE	3	NONE
	>Q3	7.4031485284052	TRUE	3	RT
	>Q3	16.8980150581793	FALSE	5	NONE
	>Q3	1.33333333333333	FALSE	1	NONE
	>Q3	15.3264887063655	FALSE	3	RT
	>Q3	17.8754277891855	FALSE	3	RT
	>Q3	9.08692676249144	FALSE	2	RT
	>Q3	14.3463381245722	FALSE	3	RT
	>Q3	15.3100616016427	NA	3	NONE
	>Q3	2.54346338124572	NA	1	NONE
	>Q3	15.895961670089	FALSE	3	NONE
	>Q3	6.56810403832991	FALSE	3	RT
	>Q3	23.2908966461328	FALSE	3	RT
	>Q3	19.6577686516085	FALSE	3	RT
	>Q3	6.84736481861739	FALSE	3	RT

## Sheet: S1a
Supplementary Figure 1a
	subjid	tumnorm	PAK4.ILMN_1728887			Fold_Change	p-value
	32	Tumor	7.87643389243562		PAK4 Tumor (vs. Normal)	1.6	9.37785e-15
	32	Normal	6.78312214481401				Paired Mann-Whitney test
	38	Tumor	7.80958824794763
	38	Normal	8.18590386492411
	43	Tumor	7.99356106100442
	43	Normal	7.87084443180018
	45	Tumor	8.23754541913648
	45	Normal	7.68947876710815
	56	Tumor	7.90343294920289
	56	Normal	7.8090185372064
	57	Tumor	8.11746515256941
	57	Normal	7.69571584044545
	58	Tumor	7.6297246379278
	58	Normal	6.9126452255272
	60	Tumor	8.80386397757424
	60	Normal	7.18258869763714
	62	Tumor	7.77735109274798
	62	Normal	7.46386721171394
	66	Tumor	8.36553612080962
	66	Normal	6.05258802266702
	67	Tumor	7.97322874462716
	67	Normal	7.3571911894161
	68	Tumor	8.49990879117882
	68	Normal	7.41677949700257
	69	Tumor	8.37081727177235
	69	Normal	6.47784422223484
	70	Tumor	7.15570200614021
	70	Normal	7.15862155995521
	72	Tumor	7.42202834329042
	72	Normal	7.01412686139245
	74	Tumor	8.25336910255694
	74	Normal	7.09062192699488
	75	Tumor	7.79520381121867
	75	Normal	7.57893987803597
	80	Tumor	9.15001392338715
	80	Normal	7.16069949335533
	85	Tumor	8.21756490124415
	85	Normal	6.88921680465818
	88	Tumor	8.18191087139852
	88	Normal	7.67701600986133
	89	Tumor	7.8250557449169
	89	Normal	7.67296054941305
	90	Tumor	8.34880741578024
	90	Normal	6.36148223713103
	91	Tumor	6.62648052641761
	91	Normal	7.30327431578189
	92	Tumor	8.48198931747169
	92	Normal	7.19903700285843
	95	Tumor	7.94067437799342
	95	Normal	7.26766994138591
	97	Tumor	8.02569241529024
	97	Normal	7.27962387338416
	100	Tumor	8.19075417895098
	100	Normal	7.77530048383959
	107	Tumor	8.71195921440933
	107	Normal	7.55608077363385
	111	Tumor	7.4401489691501
	111	Normal	7.57461138391288
	113	Tumor	6.83930984875062
	113	Normal	7.34939361131603
	114	Tumor	6.59213495140147
	114	Normal	6.73736288591445
	117	Tumor	7.83017411860722
	117	Normal	7.19559320702487
	118	Tumor	8.09841897056222
	118	Normal	7.52354487133912
	119	Tumor	7.52248931601118
	119	Normal	7.06631279071683
	124	Tumor	8.49281961101881
	124	Normal	7.56522218540551
	125	Tumor	7.61738872709056
	125	Normal	7.45059544718078
	126	Tumor	8.20905325969887
	126	Normal	7.82198550467437
	129	Tumor	9.06854432470019
	129	Normal	7.71676405139521
	130	Tumor	7.55903874799156
	130	Normal	7.66194084757609
	133	Tumor	7.91981302284066
	133	Normal	7.00096350234099
	135	Tumor	7.79161568959764
	135	Normal	7.27692172134774
	146	Tumor	6.66916223326744
	146	Normal	7.48291614047335
	149	Tumor	7.65163775895429
	149	Normal	7.02499785428671
	150	Tumor	7.62402348650988
	150	Normal	7.3042736766177
	151	Tumor	7.39947483384158
	151	Normal	8.00204570292924
	153	Tumor	7.60402153391071
	153	Normal	7.66044155308584
	155	Tumor	7.9564393207438
	155	Normal	7.85516141399389
	156	Tumor	6.88663970473244
	156	Normal	7.61824053707421
	159	Tumor	6.5136490170735
	159	Normal	6.80715254938081
	163	Tumor	8.58166708579473
	163	Normal	7.21572505667477
	167	Tumor	8.24617248771122
	167	Normal	7.18210822071777
	169	Tumor	7.76699356597383
	169	Normal	7.51538157632052
	170	Tumor	8.4965697766903
	170	Normal	7.24793005556823
	188	Tumor	7.80499938048554
	188	Normal	7.01899607213749
	189	Tumor	8.18377036405183
	189	Normal	6.65048422226659
	197	Tumor	7.92110519555634
	197	Normal	6.86424593816331
	202	Tumor	7.62953821915914
	202	Normal	6.72428906142154
	204	Tumor	7.60687435311618
	204	Normal	7.60923717725263
	216	Tumor	7.44710591966445
	216	Normal	7.2916245703719
	219	Tumor	7.6543786204302
	219	Normal	7.79693659857949
	220	Tumor	8.08596489346541
	220	Tumor	7.98691762333084
	220	Normal	7.28593564493764
	222	Tumor	7.99857773391202
	222	Normal	6.94028603502704
	223	Tumor	7.72022019408866
	223	Normal	7.8841777295959
	224	Tumor	7.66641610966904
	224	Normal	6.64317278162188
	235	Tumor	7.69027338419145
	235	Normal	7.32257642894697
	236	Tumor	8.1098280034362
	236	Normal	7.78940356588702
	248	Tumor	7.62877452463844
	248	Normal	7.89486347824903
	255	Tumor	7.65593159639302
	255	Normal	6.73495606438836
	261	Tumor	8.02666783784483
	261	Normal	6.99242160084922
	263	Tumor	8.65685324325761
	263	Normal	7.85458370566336
	265	Tumor	8.5771586041143
	265	Normal	7.65855333226907
	266	Tumor	8.93617168358557
	266	Normal	7.00753382385325
	268	Tumor	8.34687995905394
	268	Normal	7.32201563794758
	274	Tumor	6.76995505741666
	274	Normal	7.52694195125136
	275	Tumor	7.70959626008414
	275	Normal	7.26982120723507
	276	Tumor	8.87975471612085
	276	Normal	7.70181113413797
	279	Tumor	8.23550584012006
	279	Normal	7.14076831415282
	281	Tumor	7.55631987402065
	281	Normal	6.7747182930753
	282	Tumor	7.5729020883092
	282	Normal	7.10005610653383
	284	Tumor	7.74247407328641
	284	Normal	7.36203171597651
	285	Tumor	6.61675300133251
	285	Normal	7.47150592952499
	287	Tumor	8.3712996117473
	287	Normal	7.15865942145466
	288	Tumor	7.73341317802607
	288	Normal	6.68269361523099
	289	Tumor	8.51529319470344
	289	Normal	7.16477881125338
	293	Tumor	6.79767224029802
	293	Normal	7.7548896423059
	298	Tumor	8.15375179375904
	298	Normal	7.22269333557263
	299	Tumor	8.013247017645
	299	Normal	7.46865558036461
	304	Tumor	7.74210908736204
	304	Normal	6.88061274645576
	306	Tumor	8.32118178748156
	306	Normal	6.91046427117213
	321	Tumor	7.98145425913074
	321	Normal	6.7154146730476
	324	Tumor	8.02943196730725
	324	Normal	7.67791092711941
	327	Tumor	8.06415431829659
	327	Normal	6.59185633238488
	330	Tumor	8.35861823227767
	330	Normal	7.08760912624608
	331	Tumor	7.74651425731769
	331	Normal	7.37110111999967
	332	Tumor	8.2181580951609
	332	Normal	6.91265502786037
	333	Tumor	8.21997881521712
	333	Normal	7.64810133283194
	336	Tumor	8.10716322130157
	336	Normal	7.48170774716253
	337	Tumor	8.19741601983116
	337	Normal	7.21010150955116
	338	Tumor	8.81975250254011
	338	Normal	7.10774698022949
	340	Tumor	7.42222438658261
	340	Normal	6.42039381400789
	341	Tumor	7.97308297865287
	341	Normal	6.40897595273027
	348	Tumor	8.03633071889778
	348	Normal	7.18880639680089
	352	Tumor	7.27334640018389
	352	Normal	7.03040976845396
	354	Tumor	8.00810333187991
	354	Normal	8.02792615841511
	355	Tumor	7.55915882933066
	355	Normal	7.58374250302973
	356	Tumor	8.15482480084379
	356	Normal	7.2120536880478
	357	Tumor	6.70897659024884
	357	Normal	7.62712070770041
	361	Tumor	7.4264600678877
	361	Normal	6.56047089533701
	363	Tumor	7.23044559305411
	363	Normal	7.51877753362528
	364	Tumor	8.84285196935493
	364	Normal	7.20022225791681
	367	Tumor	8.80154128850875
	367	Normal	7.20603251136877
	368	Tumor	8.46586997159395
	368	Normal	7.68594043515903
	369	Tumor	8.26084755704749
	369	Normal	6.68247141868637
	370	Tumor	6.74239505809088
	370	Normal	7.03184628621428
	371	Tumor	6.58862218454798
	371	Normal	5.72824515161309
	372	Tumor	7.70867695395538
	372	Normal	6.85332006129723
	373	Tumor	8.64158073070289
	373	Normal	6.68086519897626
	374	Tumor	7.75643711054025
	374	Normal	6.7913515812915
	375	Tumor	8.35718836561243
	375	Normal	7.30385643253894
	376	Tumor	7.70910636902203
	376	Normal	6.525399714328
	377	Tumor	7.04578122257232
	377	Normal	6.49909142597436
	378	Tumor	7.43155053328255
	378	Normal	7.03805148946082
	379	Tumor	8.96583112324617
	379	Normal	6.63305750718199
	380	Tumor	6.93271518039142
	380	Normal	6.66579040722344
	399	Tumor	8.78987614129858
	399	Normal	7.2106152135712
	400	Tumor	6.65664096792424
	400	Normal	8.00032740507108
	402	Tumor	7.80089619557924
	402	Normal	7.39784519872992
	405	Tumor	7.51831094888012
	405	Normal	7.23082420056024
	406	Tumor	6.79173219297353
	406	Normal	7.39948052667794
	411	Tumor	7.96785845583506
	411	Normal	7.3925319791821
	412	Tumor	7.60010976306318
	412	Normal	7.1594764908005

## Sheet: S1e
Supplementary Figure 1e
	PAK4c	survdthtm	dthstat	siteid			HR	95% CI	p-value
	<=Q1	10.6228610540726	FALSE	2			ref.		0.002
	<=Q1	12.0684462696783	TRUE	3		]Q1;Q2] (vs. <=Q1)	1.19	0.97 to 1.46
	]Q1;Q2]	1.28405201916496	TRUE	3		]Q2;Q3] (vs. <=Q1)	1.31	1.08 to 1.60
	>Q3	14.0369609856263	TRUE	3		>Q3 (vs. <=Q1)	1.46	1.20 to 1.78
	]Q2;Q3]	9.02669404517454	FALSE	4					Score (log-rank) test
	>Q3	11.5455167693361	FALSE	4
	]Q1;Q2]	14.8446269678303	FALSE	3
	]Q2;Q3]	21.7768651608487	FALSE	3
	<=Q1	6.79534565366188	FALSE	1
	<=Q1	3.53456536618754	FALSE	1
	<=Q1	3.94250513347023	FALSE	1
	]Q1;Q2]	1.2621492128679	TRUE	3
	<=Q1	1.37166324435318	FALSE	1
	<=Q1	7.4798083504449	FALSE	4
	<=Q1	8.87337440109514	FALSE	1
	]Q1;Q2]	9.84531143052704	TRUE	2
	<=Q1	7.1129363449692	FALSE	4
	<=Q1	16.8843258042437	TRUE	1
	>Q3	24.1067761806982	FALSE	3
	<=Q1	8.57768651608487	FALSE	5
	]Q2;Q3]	12.7638603696099	FALSE	4
	<=Q1	12.9555099247091	FALSE	3
	<=Q1	6.18206707734428	FALSE	1
	<=Q1	8.03559206023272	TRUE	1
	<=Q1	1.59342915811088	TRUE	3
	]Q2;Q3]	14.2094455852156	FALSE	4
	]Q1;Q2]	14.0013689253936	FALSE	3
	]Q1;Q2]	7.45790554414784	TRUE	4
	<=Q1	10.1245722108145	FALSE	4
	]Q1;Q2]	3.4113620807666	TRUE	2
	]Q1;Q2]	10.3162217659138	TRUE	2
	<=Q1	4.40520191649555	TRUE	3
	<=Q1	9.98220396988364	FALSE	4
	>Q3	8.22450376454483	TRUE	3
	]Q1;Q2]	4.38329911019849	TRUE	4
	]Q1;Q2]	2.34907597535934	TRUE	1
	]Q1;Q2]	9.93018480492813	NA	2
	<=Q1	13.5797399041752	FALSE	4
	]Q2;Q3]	11.8631074606434	TRUE	5
	<=Q1	9.02395619438741	FALSE	2
	<=Q1	11.9288158795346	FALSE	4
	<=Q1	4.07118412046543	TRUE	3
	<=Q1	6.99247091033539	FALSE	1
	<=Q1	5.35797399041752	TRUE	3
	<=Q1	15.3620807665982	FALSE	4
	<=Q1	5.03764544832307	FALSE	1
	<=Q1	10.5571526351814	NA	2
	<=Q1	7.10746064339494	FALSE	1
	]Q1;Q2]	10.507871321013	TRUE	3
	<=Q1	4.48186173853525	FALSE	1
	<=Q1	16.2874743326489	FALSE	3
	]Q1;Q2]	20.8240930869268	TRUE	3
	]Q1;Q2]	4.32306639288159	TRUE	4
	]Q1;Q2]	17.3278576317591	FALSE	3
	<=Q1	5.14989733059548	FALSE	1
	<=Q1	9.91649555099247	FALSE	5
	<=Q1	9.09787816563997	TRUE	2
	]Q1;Q2]	15.025325119781	FALSE	3
	<=Q1	6.32443531827515	FALSE	1
	<=Q1	10.0588637919233	FALSE	3
	]Q1;Q2]	5.76317590691307	FALSE	3
	<=Q1	2.35455167693361	FALSE	5
	]Q1;Q2]	3.29637234770705	FALSE	1
	>Q3	2.28336755646817	TRUE	3
	<=Q1	0.774811772758385	TRUE	2
	<=Q1	10.5407255304586	FALSE	3
	>Q3	5.53593429158111	FALSE	5
	<=Q1	2.92402464065708	TRUE	1
	<=Q1	1.46748802190281	FALSE	1
	>Q3	3.75633127994524	TRUE	3
	>Q3	4.04380561259411	TRUE	1
	]Q1;Q2]	10.1848049281314	FALSE	4
	]Q1;Q2]	11.9041752224504	FALSE	3
	<=Q1	15.7864476386037	FALSE	4
	]Q1;Q2]	13.4045174537988	TRUE	3
	<=Q1	6.61190965092402	TRUE	3
	<=Q1	11.2799452429843	FALSE	4
	]Q1;Q2]	2.5845311430527	TRUE	3
	<=Q1	3.77275838466804	TRUE	4
	]Q1;Q2]	4.18891170431212	TRUE	4
	<=Q1	14.2970568104038	FALSE	2
	>Q3	4.53661875427789	TRUE	3
	]Q1;Q2]	2.01779603011636	FALSE	5
	<=Q1	14.4887063655031	FALSE	2
	<=Q1	13.5140314852841	FALSE	2
	>Q3	11.7453798767967	TRUE	3
	<=Q1	15.3757700205339	FALSE	3
	]Q1;Q2]	10.9130732375086	FALSE	1
	]Q2;Q3]	13.7522245037645	FALSE	5
	<=Q1	7.18412046543463	TRUE	4
	>Q3	4.99931553730322	TRUE	3
	<=Q1	5.28405201916496	FALSE	1
	<=Q1	9.04312114989733	FALSE	4
	]Q1;Q2]	8.8186173853525	TRUE	3
	<=Q1	9.02121834360027	TRUE	1
	<=Q1	8.30116358658453	TRUE	3
	<=Q1	13.1498973305955	FALSE	2
	<=Q1	9.21834360027379	FALSE	1
	>Q3	5.11978097193703	FALSE	1
	<=Q1	8.64065708418891	TRUE	5
	<=Q1	4.33949349760438	FALSE	1
	<=Q1	2.40930869267625	TRUE	1
	<=Q1	14.0506502395619	FALSE	2
	<=Q1	8.87611225188227	TRUE	2
	<=Q1	4.145106091718	FALSE	4
	<=Q1	1.19644079397673	FALSE	1
	]Q1;Q2]	4.16153319644079	TRUE	3
	<=Q1	3.81382614647502	TRUE	4
	]Q1;Q2]	9.25119780971937	TRUE	3
	<=Q1	4.95003422313484	TRUE	4
	<=Q1	11.047227926078	FALSE	3
	]Q1;Q2]	11.0280629705681	FALSE	1
	]Q1;Q2]	1.37440109514031	TRUE	4
	]Q2;Q3]	8.31485284052019	FALSE	1
	<=Q1	7.20328542094456	TRUE	2
	<=Q1	4.95277207392197	FALSE	1
	<=Q1	5.6974674880219	FALSE	1
	<=Q1	4.11225188227242	FALSE	1
	<=Q1	9.61533196440794	FALSE	1
	]Q1;Q2]	9.28405201916495	FALSE	5
	]Q1;Q2]	5.13620807665982	FALSE	1
	<=Q1	9.59890485968515	FALSE	2
	<=Q1	12.2710472279261	FALSE	2
	<=Q1	2.5242984257358	FALSE	1
	<=Q1	2.49418206707734	TRUE	3
	<=Q1	2.19849418206708	TRUE	4
	<=Q1	14.4640657084189	TRUE	3
	]Q1;Q2]	13.4428473648186	FALSE	2
	<=Q1	6.46406570841889	FALSE	1
	<=Q1	2.65845311430527	FALSE	1
	]Q1;Q2]	15.9123887748118	FALSE	3
	<=Q1	8.11225188227242	TRUE	3
	]Q1;Q2]	8.5284052019165	TRUE	3
	]Q2;Q3]	19.8439425051335	TRUE	3
	<=Q1	1.28952772073922	TRUE	2
	>Q3	5.04859685147159	TRUE	3
	<=Q1	4.44900752908966	FALSE	4
	<=Q1	5.36344969199179	FALSE	1
	<=Q1	8.38877481177276	FALSE	4
	]Q2;Q3]	21.0075290896646	FALSE	3
	]Q2;Q3]	3.27446954140999	TRUE	3
	>Q3	11.5619438740589	FALSE	4
	]Q2;Q3]	7.05817932922656	TRUE	4
	<=Q1	13.4976043805613	FALSE	3
	]Q1;Q2]	7.29637234770705	TRUE	4
	>Q3	11.6167008898015	FALSE	2
	<=Q1	14.5133470225873	FALSE	3
	<=Q1	2.47501711156742	TRUE	2
	<=Q1	7.42505133470226	TRUE	4
	<=Q1	1.86173853524983	TRUE	5
	]Q1;Q2]	0.993839835728953	FALSE	1
	]Q1;Q2]	13.4976043805613	TRUE	3
	]Q2;Q3]	0.774811772758385	FALSE	1
	]Q2;Q3]	4.0684462696783	TRUE	4
	<=Q1	4.39972621492129	FALSE	3
	<=Q1	3.94524298425736	FALSE	1
	]Q1;Q2]	5.82340862422998	TRUE	5
	<=Q1	6.46954140999316	FALSE	1
	<=Q1	4.10130047912389	FALSE	1
	]Q1;Q2]	5.21834360027379	TRUE	4
	]Q1;Q2]	14.9979466119097	TRUE	5
	]Q2;Q3]	7.66872005475702	TRUE	1
	<=Q1	11.0527036276523	FALSE	2
	<=Q1	6.09171800136893	FALSE	1
	<=Q1	9.88364134154689	FALSE	5
	<=Q1	10.4202600958248	FALSE	3
	<=Q1	5.10335386721424	TRUE	3
	<=Q1	1.05954825462012	FALSE	1
	]Q2;Q3]	8.45722108145106	TRUE	4
	<=Q1	13.864476386037	FALSE	2
	<=Q1	4.83778234086242	FALSE	1
	<=Q1	0.276522929500342	FALSE	1
	>Q3	14.4859685147159	FALSE	3
	]Q1;Q2]	5.38535249828884	FALSE	1
	<=Q1	11.9945242984257	FALSE	2
	>Q3	25.1444216290212	FALSE	3
	]Q1;Q2]	9.6974674880219	FALSE	3
	<=Q1	11.6112251882272	FALSE	2
	]Q1;Q2]	5.31143052703628	FALSE	4
	]Q1;Q2]	5.70294318959617	FALSE	1
	<=Q1	18.7597535934292	FALSE	3
	]Q1;Q2]	10.1163586584531	FALSE	2
	]Q1;Q2]	4.51745379876797	TRUE	4
	<=Q1	5.13620807665982	FALSE	1
	]Q2;Q3]	12.9664613278576	FALSE	4
	<=Q1	1.47296372347707	TRUE	1
	]Q1;Q2]	12.0793976728268	FALSE	2
	]Q1;Q2]	14.1081451060917	FALSE	3
	<=Q1	13.4127310061602	FALSE	2
	<=Q1	5.35249828884326	FALSE	1
	<=Q1	4.49828884325804	TRUE	4
	]Q1;Q2]	5.3223819301848	FALSE	1
	<=Q1	7.87405886379192	FALSE	4
	]Q1;Q2]	1.9192334017796	TRUE	3
	<=Q1	13.0595482546201	FALSE	2
	<=Q1	2.37371663244353	FALSE	1
	<=Q1	3.3264887063655	FALSE	1
	<=Q1	3.27173169062286	TRUE	1
	<=Q1	8.39425051334702	FALSE	4
	>Q3	9.10335386721424	TRUE	3
	<=Q1	14.3600273785079	FALSE	3
	<=Q1	12.5612594113621	FALSE	3
	<=Q1	13.5140314852841	FALSE	3
	]Q2;Q3]	11.1156741957563	FALSE	4
	<=Q1	9.3388090349076	FALSE	2
	<=Q1	5.24845995893224	FALSE	1
	]Q1;Q2]	4.30937713894593	TRUE	5
	>Q3	1.11156741957563	TRUE	5
	]Q1;Q2]	8.21081451060917	TRUE	3
	<=Q1	1.54688569472964	TRUE	3
	<=Q1	0.164271047227926	FALSE	3
	<=Q1	2.57357973990418	TRUE	4
	<=Q1	7.0280629705681	FALSE	1
	>Q3	12.476386036961	FALSE	3
	>Q3	9.74948665297741	TRUE	3
	<=Q1	0.856947296372348	FALSE	1
	]Q2;Q3]	5.80424366872005	FALSE	1
	]Q1;Q2]	1.81793292265572	TRUE	3
	]Q1;Q2]	6.63928815879535	FALSE	1
	<=Q1	9.08418891170431	TRUE	2
	]Q1;Q2]	16.9664613278576	TRUE	3
	]Q1;Q2]	8.87611225188227	FALSE	4
	]Q1;Q2]	4.64065708418891	TRUE	3
	]Q1;Q2]	13.7577002053388	FALSE	3
	]Q2;Q3]	0.506502395619439	FALSE	1
	]Q1;Q2]	3.72347707049966	FALSE	4
	<=Q1	5.88364134154689	FALSE	1
	]Q1;Q2]	1.3990417522245	FALSE	1
	<=Q1	15.0308008213552	FALSE	2
	<=Q1	10.2559890485969	FALSE	1
	]Q1;Q2]	7.06913073237509	TRUE	2
	<=Q1	4.04928131416838	TRUE	3
	]Q1;Q2]	6.41752224503765	FALSE	1
	]Q1;Q2]	3.1129363449692	TRUE	3
	]Q2;Q3]	14.031485284052	FALSE	3
	]Q1;Q2]	7.42778918548939	FALSE	1
	]Q2;Q3]	2.98699520876112	TRUE	3
	]Q2;Q3]	9.80150581793292	FALSE	4
	<=Q1	5.13894592744695	FALSE	1
	>Q3	5.96030116358658	TRUE	5
	<=Q1	15.1786447638604	FALSE	3
	<=Q1	0.711841204654346	FALSE	1
	<=Q1	13.4976043805613	FALSE	2
	<=Q1	3.9233401779603	FALSE	1
	<=Q1	8.21081451060917	FALSE	1
	]Q1;Q2]	9.48117727583847	FALSE	1
	]Q2;Q3]	21.3579739904175	TRUE	3
	<=Q1	13.6892539356605	FALSE	3
	<=Q1	16.4900752908966	TRUE	3
	]Q1;Q2]	5.30595482546201	FALSE	1
	]Q2;Q3]	9.8507871321013	FALSE	1
	<=Q1	12.8925393566051	FALSE	2
	<=Q1	3.10198494182067	TRUE	5
	]Q1;Q2]	6.03422313483915	FALSE	5
	<=Q1	10.8145106091718	TRUE	2
	<=Q1	8.75290896646133	TRUE	3
	]Q2;Q3]	9.4072553045859	TRUE	3
	]Q2;Q3]	10.8446269678303	FALSE	1
	]Q2;Q3]	9.05681040383299	FALSE	4
	]Q1;Q2]	6.97330595482546	TRUE	3
	<=Q1	12.3586584531143	FALSE	2
	]Q1;Q2]	10.0616016427105	FALSE	4
	<=Q1	10.0533880903491	FALSE	4
	<=Q1	4.2217659137577	TRUE	2
	]Q2;Q3]	4.06297056810404	TRUE	3
	<=Q1	3.21971252566735	FALSE	1
	]Q1;Q2]	3.06091718001369	TRUE	3
	<=Q1	13.5359342915811	FALSE	2
	]Q1;Q2]	4.86789869952088	FALSE	4
	]Q1;Q2]	14.6557152635181	FALSE	2
	]Q2;Q3]	5.96577686516085	FALSE	1
	>Q3	12.4188911704312	TRUE	3
	]Q1;Q2]	10.0616016427105	TRUE	3
	]Q1;Q2]	4.40246406570842	FALSE	5
	<=Q1	3.20602327173169	FALSE	1
	]Q2;Q3]	5.4072553045859	TRUE	3
	>Q3	12.1423682409309	TRUE	3
	<=Q1	6.34907597535934	FALSE	1
	]Q1;Q2]	8.41067761806982	TRUE	2
	]Q1;Q2]	4.75838466803559	FALSE	4
	<=Q1	11.7946611909651	TRUE	4
	<=Q1	3.04175222450376	TRUE	2
	<=Q1	9.69472963723477	TRUE	2
	]Q1;Q2]	13.5496235455168	TRUE	4
	<=Q1	1.6290212183436	TRUE	4
	>Q3	5.07597535934292	TRUE	3
	<=Q1	11.8028747433265	FALSE	2
	]Q2;Q3]	3.11019849418207	TRUE	5
	]Q1;Q2]	4.90075290896646	FALSE	1
	<=Q1	15.1266255989049	FALSE	4
	<=Q1	15.2032854209446	FALSE	3
	<=Q1	0.917180013689254	FALSE	1
	]Q1;Q2]	13.07871321013	TRUE	3
	]Q1;Q2]	6.41752224503765	FALSE	1
	>Q3	16.7310061601643	TRUE	3
	<=Q1	8.9719370294319	FALSE	1
	]Q1;Q2]	7.49349760438056	FALSE	4
	]Q2;Q3]	16.2984257357974	FALSE	3
	<=Q1	5.0321697467488	FALSE	1
	<=Q1	8.56399726214921	FALSE	1
	>Q3	9.36618754277892	TRUE	3
	<=Q1	10.6146475017112	TRUE	3
	<=Q1	12.0547570157426	TRUE	4
	<=Q1	13.7878165639973	FALSE	3
	<=Q1	8.46817248459959	TRUE	3
	<=Q1	2.18206707734428	TRUE	1
	]Q2;Q3]	10.3408624229979	TRUE	3
	<=Q1	9.19917864476386	NA	2
	]Q2;Q3]	8.07939767282683	FALSE	4
	<=Q1	0.435318275154004	TRUE	2
	<=Q1	8.69541409993155	NA	2
	]Q2;Q3]	3.12388774811773	TRUE	5
	<=Q1	5.74401095140315	TRUE	1
	<=Q1	9.492128678987	FALSE	4
	]Q2;Q3]	10.6721423682409	FALSE	2
	]Q1;Q2]	22.403832991102	FALSE	3
	<=Q1	16.1341546885695	FALSE	4
	]Q2;Q3]	12.1396303901437	TRUE	5
	>Q3	15.066392881588	FALSE	3
	<=Q1	14.2696783025325	FALSE	4
	<=Q1	9.1088295687885	FALSE	2
	<=Q1	10.4229979466119	FALSE	1
	<=Q1	1.54414784394251	TRUE	3
	]Q1;Q2]	2.76796714579055	TRUE	3
	]Q1;Q2]	8.38329911019849	FALSE	4
	]Q1;Q2]	15.7645448323066	FALSE	3
	]Q2;Q3]	10.943189596167	TRUE	2
	]Q1;Q2]	7.27720739219713	FALSE	5
	]Q2;Q3]	8.40246406570842	TRUE	3
	<=Q1	0.980150581793292	TRUE	1
	<=Q1	0.80766598220397	TRUE	1
	<=Q1	1.6974674880219	TRUE	2
	]Q1;Q2]	14.1273100616016	TRUE	3
	]Q1;Q2]	4.8952772073922	TRUE	2
	<=Q1	5.0321697467488	NA	2
	<=Q1	2.78986995208761	TRUE	3
	<=Q1	4.35044490075291	TRUE	2
	<=Q1	8.38603696098563	NA	2
	]Q1;Q2]	2.77618069815195	TRUE	1
	>Q3	11.6988364134155	TRUE	3
	]Q1;Q2]	18.1683778234086	FALSE	3
	]Q1;Q2]	8.90896646132786	TRUE	4
	]Q2;Q3]	7.28268309377139	TRUE	5
	]Q1;Q2]	8.01642710472279	TRUE	4
	]Q1;Q2]	4.04106776180698	TRUE	4
	]Q1;Q2]	17.4072553045859	FALSE	3
	]Q1;Q2]	12.7802874743326	FALSE	2
	]Q1;Q2]	12.788501026694	FALSE	2
	]Q2;Q3]	9.19644079397673	FALSE	2
	]Q1;Q2]	9.65639972621492	TRUE	3
	<=Q1	14.1629021218344	FALSE	2
	]Q2;Q3]	5.38809034907598	FALSE	1
	]Q1;Q2]	18.0013689253936	TRUE	3
	]Q1;Q2]	0.344969199178645	FALSE	1
	]Q2;Q3]	4.7337440109514	FALSE	1
	<=Q1	14.2258726899384	FALSE	2
	]Q2;Q3]	6.35728952772074	FALSE	3
	]Q1;Q2]	2.09171800136893	TRUE	3
	>Q3	19.6495550992471	FALSE	3
	<=Q1	5.94934976043806	TRUE	1
	]Q1;Q2]	1.782340862423	TRUE	3
	<=Q1	13.2785763175907	TRUE	3
	]Q1;Q2]	9.00205338809035	TRUE	3
	]Q1;Q2]	13.8425735797399	TRUE	3
	<=Q1	5.2539356605065	FALSE	1
	]Q2;Q3]	9.65366187542779	FALSE	4
	<=Q1	8.31759069130732	TRUE	2
	]Q2;Q3]	7.72347707049966	TRUE	3
	<=Q1	4.5201916495551	FALSE	1
	]Q1;Q2]	0.11772758384668	FALSE	1
	]Q1;Q2]	4.63791923340178	FALSE	1
	<=Q1	1.96577686516085	TRUE	4
	<=Q1	15.4168377823409	FALSE	3
	]Q1;Q2]	0.698151950718686	FALSE	1
	]Q1;Q2]	12.0136892539357	FALSE	2
	<=Q1	6.31348391512663	FALSE	4
	]Q1;Q2]	1.00752908966461	TRUE	3
	<=Q1	9.76591375770021	FALSE	4
	>Q3	15.5263518138261	FALSE	3
	<=Q1	9.11156741957563	TRUE	3
	]Q1;Q2]	4.5119780971937	FALSE	1
	]Q2;Q3]	9.26762491444216	FALSE	1
	<=Q1	13.1964407939767	FALSE	3
	>Q3	3.66598220396988	TRUE	4
	<=Q1	5.15263518138261	FALSE	1
	<=Q1	11.3620807665982	FALSE	4
	]Q1;Q2]	14.9979466119097	FALSE	4
	]Q2;Q3]	1.27310061601643	TRUE	2
	]Q2;Q3]	8.19438740588638	TRUE	3
	]Q2;Q3]	14.3874058863792	FALSE	4
	<=Q1	0.889801505817933	FALSE	1
	>Q3	1.67830253251198	TRUE	1
	<=Q1	10.1875427789185	FALSE	2
	]Q1;Q2]	11.4661190965092	TRUE	3
	]Q1;Q2]	6.42026009582478	FALSE	4
	]Q2;Q3]	9.64818617385352	FALSE	3
	<=Q1	2.24229979466119	TRUE	3
	>Q3	7.31279945242984	TRUE	3
	]Q2;Q3]	13.1526351813826	FALSE	4
	<=Q1	12.3011635865845	FALSE	4
	]Q1;Q2]	NA	FALSE	1
	]Q2;Q3]	4.0684462696783	TRUE	5
	<=Q1	13.2977412731006	FALSE	2
	]Q1;Q2]	6.25051334702259	FALSE	1
	>Q3	1.2621492128679	TRUE	3
	]Q1;Q2]	11.0773442847365	FALSE	2
	<=Q1	15.1950718685832	TRUE	3
	]Q1;Q2]	14.0068446269678	FALSE	3
	<=Q1	6.59000684462697	FALSE	4
	<=Q1	3.54277891854894	TRUE	1
	]Q1;Q2]	3.4798083504449	TRUE	1
	]Q2;Q3]	6.82819986310746	TRUE	3
	>Q3	23.4223134839151	FALSE	3
	<=Q1	5.00752908966461	FALSE	1
	<=Q1	1.73853524982888	TRUE	4
	]Q1;Q2]	4.17248459958932	FALSE	1
	<=Q1	20.1259411362081	FALSE	3
	<=Q1	9.33607118412047	TRUE	3
	<=Q1	4.91170431211499	FALSE	1
	<=Q1	10.3299110198494	TRUE	3
	]Q1;Q2]	5.45379876796715	FALSE	5
	]Q1;Q2]	13.3004791238877	TRUE	2
	]Q2;Q3]	12.0602327173169	FALSE	3
	<=Q1	4.45722108145106	TRUE	3
	<=Q1	6.18754277891855	TRUE	2
	]Q2;Q3]	12.2737850787132	TRUE	3
	]Q1;Q2]	18.2340862422998	FALSE	3
	]Q2;Q3]	11.4524298425736	FALSE	3
	]Q2;Q3]	3.6249144421629	TRUE	3
	]Q1;Q2]	5.71663244353183	FALSE	5
	<=Q1	2.81724845995893	TRUE	3
	]Q2;Q3]	5.00205338809035	TRUE	5
	]Q1;Q2]	10.984257357974	NA	2
	<=Q1	11.6769336071184	TRUE	3
	>Q3	12.5612594113621	TRUE	5
	<=Q1	2.72142368240931	TRUE	5
	<=Q1	1.30321697467488	TRUE	5
	<=Q1	14.652977412731	FALSE	3
	>Q3	4.07939767282683	TRUE	3
	]Q1;Q2]	9.81245722108145	TRUE	3
	]Q2;Q3]	2.55989048596851	FALSE	4
	<=Q1	5.22929500342231	FALSE	1
	]Q1;Q2]	11.0280629705681	TRUE	3
	]Q1;Q2]	8.87611225188227	TRUE	3
	]Q1;Q2]	9.08145106091718	FALSE	1
	<=Q1	0.676249144421629	FALSE	1
	<=Q1	4.73648186173854	TRUE	3
	]Q1;Q2]	13.8206707734428	FALSE	3
	<=Q1	6.4394250513347	FALSE	1
	<=Q1	5.31416837782341	TRUE	4
	<=Q1	0.70362765229295	FALSE	1
	]Q2;Q3]	11.7289527720739	FALSE	4
	]Q2;Q3]	1.5605749486653	TRUE	4
	]Q1;Q2]	11.5181382614648	FALSE	3
	<=Q1	4.84052019164956	FALSE	1
	<=Q1	5.46201232032854	FALSE	1
	>Q3	5.56878850102669	TRUE	3
	]Q1;Q2]	7.6933607118412	TRUE	1
	<=Q1	10.2943189596167	TRUE	1
	<=Q1	3.50718685831622	TRUE	1
	]Q1;Q2]	7.02258726899384	TRUE	1
	]Q1;Q2]	5.84531143052704	TRUE	4
	<=Q1	8.91991786447639	TRUE	3
	]Q2;Q3]	7.03353867214237	FALSE	1
	]Q2;Q3]	25.1690622861054	FALSE	3
	]Q1;Q2]	6.25325119780972	TRUE	3
	<=Q1	2.87474332648871	TRUE	2
	>Q3	2.19028062970568	TRUE	1
	]Q1;Q2]	1.6208076659822	TRUE	2
	]Q2;Q3]	12.9609856262834	TRUE	3
	]Q1;Q2]	5.02395619438741	FALSE	1
	<=Q1	11.27446954141	FALSE	2
	]Q2;Q3]	12.3696098562628	TRUE	3
	]Q2;Q3]	13.5687885010267	FALSE	4
	<=Q1	9.11978097193703	FALSE	2
	]Q2;Q3]	1.83983572895277	TRUE	5
	<=Q1	11.5838466803559	FALSE	4
	>Q3	23.8877481177276	FALSE	3
	]Q2;Q3]	12.3696098562628	TRUE	3
	]Q1;Q2]	0.492813141683778	FALSE	1
	]Q2;Q3]	0.153319644079398	FALSE	1
	<=Q1	3.23887748117728	FALSE	3
	<=Q1	4.55578370978782	TRUE	1
	<=Q1	11.1594798083504	FALSE	2
	]Q2;Q3]	4.5119780971937	TRUE	5
	]Q2;Q3]	12.6406570841889	TRUE	5
	<=Q1	5.0403832991102	FALSE	1
	<=Q1	2.62286105407255	TRUE	2
	]Q2;Q3]	4.77481177275838	TRUE	3
	]Q1;Q2]	5.36618754277892	TRUE	3
	<=Q1	11.3210130047912	FALSE	2
	]Q1;Q2]	10.4558521560575	FALSE	1
	>Q3	7.95345653661875	TRUE	3
	]Q2;Q3]	5.15537303216975	FALSE	1
	>Q3	7.25530458590007	TRUE	5
	<=Q1	7.02258726899384	FALSE	4
	<=Q1	15.5728952772074	FALSE	3
	<=Q1	4.6652977412731	FALSE	1
	<=Q1	6.52703627652293	FALSE	1
	]Q1;Q2]	5.83162217659138	FALSE	1
	]Q2;Q3]	2.8911704312115	TRUE	5
	>Q3	3.74811772758385	TRUE	3
	<=Q1	5.86173853524983	FALSE	1
	]Q2;Q3]	6.14647501711157	FALSE	3
	<=Q1	14.0479123887748	FALSE	3
	]Q1;Q2]	5.05407255304586	FALSE	1
	<=Q1	4.88432580424367	FALSE	1
	]Q2;Q3]	4.80219028062971	TRUE	5
	<=Q1	12.227241615332	TRUE	3
	]Q1;Q2]	1.24845995893224	TRUE	3
	]Q1;Q2]	19.0937713894593	FALSE	3
	<=Q1	12.1095140314853	FALSE	2
	]Q1;Q2]	9.61259411362081	FALSE	1
	<=Q1	12.0136892539357	FALSE	2
	]Q2;Q3]	7.7782340862423	FALSE	3
	]Q2;Q3]	2.98973305954825	FALSE	1
	]Q2;Q3]	4.18343600273785	FALSE	5
	]Q1;Q2]	5.36071184120465	FALSE	1
	<=Q1	12.9637234770705	TRUE	3
	]Q2;Q3]	13.6153319644079	FALSE	3
	]Q2;Q3]	8.54483230663929	TRUE	4
	]Q2;Q3]	12.1286789869952	FALSE	2
	<=Q1	5.22108145106092	TRUE	5
	<=Q1	13.4236824093087	FALSE	4
	<=Q1	4.98562628336756	FALSE	1
	]Q1;Q2]	3.74537987679671	TRUE	1
	]Q2;Q3]	1.30321697467488	TRUE	3
	>Q3	3.96167008898015	FALSE	3
	<=Q1	4.35865845311431	FALSE	1
	]Q2;Q3]	13.368925393566	FALSE	4
	]Q1;Q2]	12.1478439425051	FALSE	3
	<=Q1	6.49691991786448	TRUE	3
	]Q1;Q2]	2.91581108829569	FALSE	1
	]Q1;Q2]	1.23750855578371	TRUE	4
	<=Q1	6.20123203285421	TRUE	4
	>Q3	1.09240246406571	FALSE	1
	<=Q1	19.4661190965092	FALSE	3
	]Q1;Q2]	13.1690622861054	TRUE	3
	]Q2;Q3]	7.96440793976728	TRUE	4
	]Q2;Q3]	24.4791238877481	TRUE	3
	<=Q1	13.0814510609172	FALSE	2
	<=Q1	3.64681724845996	TRUE	4
	<=Q1	16.3750855578371	FALSE	3
	]Q1;Q2]	10.7843942505133	TRUE	3
	>Q3	22.5051334702259	FALSE	1
	]Q1;Q2]	14.2149212867899	FALSE	3
	]Q1;Q2]	11.4387405886379	FALSE	2
	]Q2;Q3]	8.38329911019849	TRUE	3
	]Q1;Q2]	9.73579739904175	TRUE	3
	]Q1;Q2]	1.60711841204654	TRUE	3
	>Q3	15.2197125256674	FALSE	3
	]Q2;Q3]	3.40588637919233	TRUE	3
	<=Q1	16.6461327857632	FALSE	3
	]Q1;Q2]	10.0944558521561	FALSE	1
	]Q1;Q2]	7.31827515400411	TRUE	2
	<=Q1	7.08281998631075	TRUE	4
	<=Q1	4.73648186173854	FALSE	3
	<=Q1	13.0814510609172	FALSE	3
	<=Q1	11.8056125941136	FALSE	3
	<=Q1	8.15058179329227	NA	2
	<=Q1	12.3613963039014	FALSE	4
	>Q3	1.77138945927447	TRUE	4
	<=Q1	14.4010951403149	FALSE	3
	]Q2;Q3]	14.6584531143053	FALSE	3
	]Q2;Q3]	5.12251882272416	FALSE	1
	]Q2;Q3]	19.4360027378508	FALSE	3
	<=Q1	14.3600273785079	FALSE	3
	]Q1;Q2]	6.46406570841889	FALSE	3
	>Q3	17.1006160164271	FALSE	4
	<=Q1	11.3702943189596	FALSE	2
	]Q2;Q3]	4.83504449007529	FALSE	1
	<=Q1	11.9397672826831	FALSE	5
	<=Q1	5.15537303216975	TRUE	1
	<=Q1	5.12251882272416	FALSE	1
	]Q1;Q2]	7.01163586584531	FALSE	4
	<=Q1	18.861054072553	FALSE	3
	]Q1;Q2]	4.56947296372348	FALSE	5
	]Q1;Q2]	0.646132785763176	TRUE	1
	<=Q1	7.13210130047912	FALSE	4
	<=Q1	16.9308692676249	TRUE	3
	<=Q1	12.8761122518823	FALSE	2
	]Q1;Q2]	9.637234770705	FALSE	1
	]Q1;Q2]	4.27378507871321	FALSE	1
	]Q1;Q2]	10.4750171115674	FALSE	3
	>Q3	0.974674880219028	TRUE	3
	<=Q1	14.8473648186174	TRUE	3
	<=Q1	6.20396988364134	FALSE	1
	]Q2;Q3]	10.1848049281314	TRUE	3
	<=Q1	4.55030800821355	FALSE	1
	]Q1;Q2]	11.2908966461328	FALSE	2
	]Q1;Q2]	7.02532511978097	FALSE	1
	]Q2;Q3]	10.2724161533196	TRUE	3
	]Q1;Q2]	5.34976043805613	TRUE	4
	]Q1;Q2]	0.188911704312115	TRUE	5
	<=Q1	15.337440109514	FALSE	3
	<=Q1	1.3388090349076	FALSE	1
	>Q3	3.564681724846	TRUE	3
	]Q1;Q2]	4.38877481177276	FALSE	5
	<=Q1	7.0280629705681	TRUE	1
	]Q1;Q2]	20.5201916495551	FALSE	3
	]Q2;Q3]	12.7008898015058	FALSE	4
	<=Q1	16.4681724845996	FALSE	3
	>Q3	8.88432580424367	FALSE	4
	]Q2;Q3]	9.54688569472964	TRUE	3
	<=Q1	10.2286105407255	FALSE	2
	>Q3	14.5872689938398	FALSE	4
	]Q2;Q3]	1.73032169746749	TRUE	3
	>Q3	13.9219712525667	FALSE	3
	<=Q1	9.56605065023956	TRUE	3
	<=Q1	2.28884325804244	TRUE	5
	]Q1;Q2]	2.74058863791923	TRUE	4
	]Q1;Q2]	0.101300479123888	FALSE	1
	<=Q1	5.25119780971937	FALSE	1
	<=Q1	12.4572210814511	TRUE	1
	>Q3	16.2354551676934	TRUE	3
	<=Q1	10.3463381245722	FALSE	5
	]Q2;Q3]	2.10540725530459	TRUE	5
	<=Q1	10.6009582477755	FALSE	2
	]Q2;Q3]	3.95619438740589	TRUE	3
	<=Q1	13.6591375770021	FALSE	3
	>Q3	14.425735797399	FALSE	3
	]Q2;Q3]	2.34086242299795	TRUE	1
	]Q1;Q2]	8.10677618069815	TRUE	3
	<=Q1	5.492128678987	FALSE	1
	]Q2;Q3]	4.46269678302532	TRUE	1
	<=Q1	4.31211498973306	TRUE	4
	]Q1;Q2]	9.80424366872005	TRUE	3
	]Q1;Q2]	13.2785763175907	FALSE	2
	]Q2;Q3]	10.570841889117	FALSE	1
	>Q3	8.23819301848049	TRUE	5
	<=Q1	12.1067761806982	FALSE	2
	<=Q1	13.9329226557153	FALSE	3
	]Q2;Q3]	3.97809719370294	TRUE	3
	]Q1;Q2]	4.6652977412731	FALSE	5
	<=Q1	7.35934291581109	TRUE	5
	<=Q1	1.87268993839836	FALSE	1
	>Q3	5.86995208761123	FALSE	4
	]Q2;Q3]	4.09034907597536	FALSE	3
	]Q2;Q3]	1.2621492128679	TRUE	3
	>Q3	5.19096509240246	TRUE	4
	]Q2;Q3]	12.3093771389459	FALSE	3
	]Q1;Q2]	2.30527036276523	TRUE	3
	]Q1;Q2]	12.6105407255305	FALSE	3
	]Q1;Q2]	0.952772073921971	TRUE	1
	]Q2;Q3]	4.90896646132786	FALSE	3
	]Q1;Q2]	6.34360027378508	FALSE	1
	]Q2;Q3]	1.54414784394251	TRUE	1
	]Q1;Q2]	13.6071184120465	FALSE	3
	]Q2;Q3]	15.7043121149897	FALSE	3
	]Q2;Q3]	4.59411362080767	FALSE	1
	]Q2;Q3]	4.8186173853525	TRUE	4
	<=Q1	14.6803559206023	FALSE	3
	<=Q1	3.52361396303901	TRUE	3
	]Q2;Q3]	3.49623545516769	TRUE	3
	>Q3	2.15468856947296	FALSE	1
	<=Q1	12.2217659137577	TRUE	4
	]Q2;Q3]	14.2778918548939	FALSE	5
	<=Q1	7.44695414099932	TRUE	1
	<=Q1	2.71047227926078	TRUE	2
	>Q3	0.87337440109514	TRUE	5
	>Q3	3.43874058863792	FALSE	1
	]Q1;Q2]	17.5030800821355	TRUE	3
	]Q2;Q3]	12.2026009582478	TRUE	3
	>Q3	6.072553045859	FALSE	1
	<=Q1	10.1738535249829	FALSE	2
	<=Q1	4.50924024640657	FALSE	1
	<=Q1	10.1519507186858	FALSE	3
	]Q1;Q2]	7.38398357289528	TRUE	1
	<=Q1	4.26830937713895	TRUE	1
	<=Q1	1.36344969199179	TRUE	1
	>Q3	11.066392881588	TRUE	3
	]Q2;Q3]	16.0602327173169	FALSE	4
	]Q2;Q3]	6.6009582477755	TRUE	5
	<=Q1	12.4517453798768	FALSE	4
	]Q1;Q2]	10.3244353182752	TRUE	3
	<=Q1	0.662559890485969	TRUE	1
	]Q1;Q2]	13.5660506502396	FALSE	3
	]Q1;Q2]	23.1101984941821	TRUE	3
	<=Q1	8.0684462696783	FALSE	1
	]Q2;Q3]	9.47296372347707	FALSE	2
	]Q1;Q2]	7.53456536618754	TRUE	1
	]Q2;Q3]	13.5359342915811	FALSE	2
	<=Q1	11.2197125256674	FALSE	1
	<=Q1	5.32511978097194	FALSE	1
	<=Q1	4.70636550308008	TRUE	3
	<=Q1	12.2929500342231	FALSE	3
	]Q1;Q2]	14.7460643394935	FALSE	3
	<=Q1	11.1676933607118	FALSE	2
	]Q1;Q2]	5.37713894592745	TRUE	2
	]Q2;Q3]	6.23134839151266	FALSE	5
	<=Q1	5.33333333333333	TRUE	2
	]Q1;Q2]	18.4777549623546	FALSE	5
	<=Q1	3.49623545516769	TRUE	2
	]Q1;Q2]	10.7186858316222	FALSE	2
	<=Q1	12.249144421629	FALSE	2
	]Q2;Q3]	4.34223134839151	TRUE	5
	<=Q1	12.9034907597536	FALSE	3
	>Q3	2.93223819301848	TRUE	4
	]Q2;Q3]	5.52772073921971	FALSE	1
	]Q1;Q2]	3.52908966461328	TRUE	4
	<=Q1	8.41889117043121	TRUE	5
	]Q2;Q3]	3.45516769336071	TRUE	3
	<=Q1	4.82956878850103	FALSE	1
	]Q2;Q3]	7.15126625598905	FALSE	1
	<=Q1	5.38261464750171	FALSE	1
	<=Q1	1.9958932238193	TRUE	1
	]Q1;Q2]	5.93839835728953	NA	2
	]Q1;Q2]	1.16906228610541	FALSE	5
	]Q1;Q2]	9.27857631759069	TRUE	2
	]Q1;Q2]	16.7337440109514	FALSE	5
	]Q1;Q2]	9.89733059548255	FALSE	3
	<=Q1	12.290212183436	FALSE	2
	>Q3	3.60027378507871	TRUE	4
	]Q1;Q2]	5.16084873374401	NA	2
	]Q2;Q3]	3.87405886379192	FALSE	1
	>Q3	5.39356605065024	FALSE	1
	]Q1;Q2]	3.60027378507871	TRUE	1
	]Q1;Q2]	7.00616016427105	TRUE	3
	<=Q1	2.89390828199863	FALSE	1
	]Q1;Q2]	10.735112936345	TRUE	3
	]Q2;Q3]	7.41409993155373	TRUE	3
	]Q1;Q2]	4.20533880903491	TRUE	2
	]Q1;Q2]	6.0643394934976	FALSE	1
	]Q2;Q3]	8.60506502395619	TRUE	3
	]Q1;Q2]	3.6331279945243	FALSE	1
	]Q1;Q2]	5.48665297741273	FALSE	1
	<=Q1	5.25119780971937	FALSE	1
	]Q1;Q2]	9.69199178644764	TRUE	3
	]Q1;Q2]	5.06776180698152	FALSE	1
	<=Q1	4.86789869952088	TRUE	1
	<=Q1	3.32101300479124	TRUE	2
	<=Q1	7.16495550992471	TRUE	1
	]Q2;Q3]	1.91101984941821	TRUE	4
	]Q2;Q3]	15.3401779603012	FALSE	3
	]Q1;Q2]	5.21560574948665	TRUE	1
	]Q2;Q3]	14.7597535934292	FALSE	3
	<=Q1	13.2183436002738	TRUE	3
	<=Q1	5.59890485968515	TRUE	4
	<=Q1	5.57426420260096	FALSE	1
	<=Q1	13.2292950034223	FALSE	2
	]Q1;Q2]	9.56331279945243	TRUE	3
	]Q1;Q2]	6.05338809034908	TRUE	2
	]Q1;Q2]	3.8466803559206	TRUE	1
	]Q1;Q2]	13.6071184120465	FALSE	3
	]Q1;Q2]	3.54004106776181	TRUE	1
	<=Q1	1.37166324435318	TRUE	3
	<=Q1	6.56536618754278	FALSE	1
	>Q3	17.9794661190965	FALSE	3
	<=Q1	10.0150581793292	FALSE	1
	]Q1;Q2]	3.00342231348392	TRUE	1
	]Q1;Q2]	14.1245722108145	FALSE	3
	]Q1;Q2]	2.0041067761807	TRUE	1
	<=Q1	3.93429158110883	TRUE	2
	<=Q1	0.479123887748118	TRUE	1
	]Q2;Q3]	10.2696783025325	TRUE	4
	<=Q1	7.57563312799452	FALSE	1
	]Q1;Q2]	1.89185489390828	TRUE	3
	]Q1;Q2]	14.4421629021218	FALSE	3
	]Q1;Q2]	5.25119780971937	FALSE	1
	>Q3	6.39561943874059	TRUE	3
	<=Q1	1.96577686516085	TRUE	2
	<=Q1	5.47843942505133	FALSE	1
	]Q1;Q2]	2.5242984257358	FALSE	1
	]Q1;Q2]	2.25598904859685	TRUE	2
	<=Q1	12.3696098562628	TRUE	3
	<=Q1	6.03422313483915	TRUE	3
	]Q1;Q2]	11.1129363449692	TRUE	5
	]Q1;Q2]	10.403832991102	TRUE	4
	]Q1;Q2]	3.12388774811773	TRUE	1
	]Q2;Q3]	5.50308008213552	FALSE	1
	]Q2;Q3]	2.38193018480493	TRUE	1
	<=Q1	0.0219028062970568	TRUE	1
	>Q3	9.33333333333333	FALSE	5
	<=Q1	7.05270362765229	TRUE	2
	]Q2;Q3]	2.69678302532512	TRUE	2
	<=Q1	14.2943189596167	FALSE	2
	<=Q1	14.2943189596167	FALSE	3
	]Q1;Q2]	0.342231348391513	TRUE	4
	>Q3	9.32511978097194	FALSE	1
	]Q1;Q2]	15.1403148528405	FALSE	3
	<=Q1	1.42915811088296	FALSE	1
	]Q1;Q2]	6.14373716632443	TRUE	5
	]Q1;Q2]	12.6707734428474	FALSE	2
	<=Q1	2.76522929500342	FALSE	1
	]Q2;Q3]	16.4216290212183	FALSE	4
	<=Q1	7.38945927446954	TRUE	3
	<=Q1	6.01779603011636	FALSE	1
	<=Q1	6.86105407255305	TRUE	3
	]Q1;Q2]	15.5947980835044	FALSE	3
	]Q1;Q2]	0.889801505817933	TRUE	1
	]Q2;Q3]	5.49760438056126	FALSE	4
	>Q3	3.81930184804928	FALSE	1
	]Q1;Q2]	1.7138945927447	FALSE	1
	<=Q1	3.01984941820671	TRUE	1
	<=Q1	5.20191649555099	FALSE	1
	<=Q1	5.27583846680356	FALSE	1
	]Q1;Q2]	10.6803559206023	FALSE	2
	]Q1;Q2]	1.16084873374401	TRUE	1
	]Q1;Q2]	17.8316221765914	TRUE	3
	<=Q1	12.9801505817933	FALSE	3
	<=Q1	13.305954825462	FALSE	2
	]Q2;Q3]	9.16632443531828	TRUE	4
	<=Q1	8.11772758384668	NA	2
	]Q1;Q2]	9.60711841204654	FALSE	2
	]Q1;Q2]	13.0294318959617	TRUE	4
	]Q1;Q2]	8.71731690622861	FALSE	4
	>Q3	3.79192334017796	TRUE	3
	]Q2;Q3]	11.7891854893908	TRUE	5
	]Q2;Q3]	10.8090349075975	FALSE	4
	]Q2;Q3]	14.4613278576318	FALSE	3
	]Q2;Q3]	3.1047227926078	TRUE	3
	]Q1;Q2]	9.13073237508556	FALSE	5
	]Q1;Q2]	6.33538672142368	FALSE	1
	]Q1;Q2]	13.82340862423	FALSE	3
	<=Q1	1.06228610540726	TRUE	1
	]Q1;Q2]	6.217659137577	FALSE	1
	]Q2;Q3]	15.1375770020534	FALSE	3
	<=Q1	7.26899383983573	FALSE	4
	<=Q1	10.8446269678303	FALSE	2
	>Q3	9.41273100616016	FALSE	4
	>Q3	1.32785763175907	TRUE	3
	>Q3	7.01437371663244	TRUE	3
	]Q1;Q2]	6.9678302532512	TRUE	3
	]Q2;Q3]	11.2470910335387	FALSE	2
	]Q1;Q2]	8.32854209445585	FALSE	3
	<=Q1	12.9691991786448	FALSE	3
	]Q2;Q3]	4.57221081451061	TRUE	3
	]Q2;Q3]	1.30047912388775	FALSE	1
	]Q1;Q2]	5.99863107460643	FALSE	1
	]Q2;Q3]	2.46954140999316	TRUE	5
	]Q1;Q2]	2.02327173169062	TRUE	5
	]Q2;Q3]	4.67624914442163	TRUE	4
	]Q1;Q2]	10.1464750171116	FALSE	4
	>Q3	4.21629021218344	FALSE	1
	]Q1;Q2]	5.30595482546201	FALSE	1
	]Q1;Q2]	6.69952087611225	TRUE	3
	]Q2;Q3]	5.47296372347707	TRUE	1
	>Q3	14.3025325119781	TRUE	3
	>Q3	13.9849418206708	TRUE	5
	]Q1;Q2]	9.10335386721424	FALSE	1
	]Q2;Q3]	1.86173853524983	TRUE	2
	<=Q1	5.45379876796715	FALSE	1
	<=Q1	7.29363449691992	TRUE	3
	]Q1;Q2]	17.1416837782341	FALSE	3
	<=Q1	15.7645448323066	TRUE	5
	]Q2;Q3]	2.217659137577	TRUE	1
	]Q1;Q2]	6.84736481861739	TRUE	3
	]Q1;Q2]	15.6906228610541	FALSE	3
	<=Q1	8.3668720054757	FALSE	4
	]Q1;Q2]	1.97946611909651	TRUE	1
	]Q2;Q3]	12.3367556468172	FALSE	2
	]Q1;Q2]	7.61670088980151	TRUE	2
	>Q3	1.92470910335387	TRUE	3
	>Q3	4.62149212867899	TRUE	3
	<=Q1	4.4435318275154	TRUE	5
	>Q3	0.490075290896646	FALSE	1
	]Q2;Q3]	2.20670773442847	TRUE	3
	<=Q1	4.31759069130732	FALSE	1
	>Q3	3.78370978781656	TRUE	1
	]Q2;Q3]	7.09650924024641	FALSE	4
	<=Q1	20.37234770705	FALSE	3
	<=Q1	12.0684462696783	FALSE	2
	]Q1;Q2]	11.9835728952772	FALSE	4
	<=Q1	6.55441478439425	FALSE	4
	>Q3	8.42984257357974	TRUE	4
	]Q2;Q3]	13.4784394250513	FALSE	3
	<=Q1	6.48323066392882	FALSE	1
	]Q1;Q2]	10.0862422997947	TRUE	5
	<=Q1	4.62149212867899	TRUE	1
	]Q1;Q2]	8.85147159479808	TRUE	3
	>Q3	1.05407255304586	FALSE	1
	]Q2;Q3]	2.83915126625599	TRUE	3
	]Q1;Q2]	3.21697467488022	TRUE	1
	]Q1;Q2]	3.69883641341547	TRUE	1
	>Q3	1.07871321013005	FALSE	1
	<=Q1	4.58042436687201	FALSE	1
	<=Q1	2.0807665982204	FALSE	1
	]Q1;Q2]	0.744695414099932	TRUE	1
	]Q1;Q2]	14.1629021218344	FALSE	2
	]Q2;Q3]	2.64202600958248	FALSE	1
	]Q2;Q3]	3.48528405201917	TRUE	3
	>Q3	6.08624229979466	TRUE	3
	]Q2;Q3]	17.3415468856947	TRUE	5
	]Q2;Q3]	4.29568788501027	TRUE	3
	]Q2;Q3]	11.6413415468857	TRUE	3
	]Q2;Q3]	2.90759753593429	TRUE	3
	<=Q1	6.80082135523614	TRUE	1
	<=Q1	5.64818617385353	FALSE	1
	]Q2;Q3]	4.22724161533196	TRUE	3
	]Q1;Q2]	12.4681724845996	FALSE	4
	<=Q1	6.17111567419576	FALSE	5
	]Q2;Q3]	12.0520191649555	FALSE	2
	>Q3	12.7939767282683	FALSE	4
	<=Q1	4.82683093771389	TRUE	1
	]Q2;Q3]	12.3586584531143	FALSE	3
	]Q1;Q2]	0.446269678302533	FALSE	1
	]Q2;Q3]	3.8466803559206	FALSE	1
	>Q3	4.08761122518823	TRUE	1
	]Q1;Q2]	13.0075290896646	FALSE	2
	]Q2;Q3]	6.62833675564682	FALSE	3
	>Q3	16.2710472279261	TRUE	3
	]Q2;Q3]	12.6488706365503	TRUE	3
	]Q1;Q2]	6.5160848733744	TRUE	1
	<=Q1	12.1587953456537	FALSE	5
	]Q2;Q3]	4.62696783025325	TRUE	3
	]Q1;Q2]	5.1937029431896	FALSE	1
	]Q1;Q2]	8.16427104722793	TRUE	3
	]Q1;Q2]	12.2217659137577	TRUE	3
	]Q2;Q3]	2.63381245722108	TRUE	4
	<=Q1	13.927446954141	FALSE	2
	]Q1;Q2]	3.86310746064339	TRUE	1
	<=Q1	5.75496235455168	FALSE	1
	]Q2;Q3]	5.69199178644764	TRUE	3
	]Q1;Q2]	6.54893908281999	FALSE	1
	]Q1;Q2]	8.45722108145106	TRUE	3
	]Q2;Q3]	10.2012320328542	TRUE	3
	]Q1;Q2]	12.3011635865845	FALSE	2
	]Q1;Q2]	16.290212183436	TRUE	3
	<=Q1	13.2676249144422	FALSE	2
	>Q3	6.85010266940452	FALSE	3
	]Q1;Q2]	16.5913757700205	FALSE	5
	]Q2;Q3]	12.2956878850103	TRUE	2
	]Q1;Q2]	6.0643394934976	FALSE	1
	<=Q1	1.36618754277892	FALSE	1
	<=Q1	13.8699520876112	FALSE	3
	]Q2;Q3]	9.43737166324435	TRUE	2
	]Q1;Q2]	14.798083504449	FALSE	3
	]Q1;Q2]	5.15811088295688	FALSE	1
	>Q3	9.16084873374401	TRUE	1
	]Q2;Q3]	6.23956194387406	TRUE	3
	<=Q1	9.68104038329911	FALSE	5
	]Q2;Q3]	3.66324435318275	TRUE	2
	]Q1;Q2]	11.1895961670089	FALSE	2
	]Q2;Q3]	5.16084873374401	FALSE	1
	<=Q1	11.6249144421629	FALSE	2
	]Q2;Q3]	3.15674195756331	TRUE	3
	<=Q1	5.87816563997262	TRUE	1
	]Q1;Q2]	9.79055441478439	FALSE	1
	<=Q1	6.3025325119781	FALSE	1
	]Q2;Q3]	6.78713210130048	TRUE	3
	]Q1;Q2]	7.58932238193018	TRUE	5
	]Q2;Q3]	9.81245722108145	TRUE	3
	]Q1;Q2]	7.06913073237509	FALSE	1
	]Q2;Q3]	2.40109514031485	TRUE	5
	<=Q1	15.3839835728953	FALSE	3
	<=Q1	8.52566735112936	TRUE	3
	<=Q1	11.8822724161533	TRUE	3
	]Q2;Q3]	3.96440793976728	TRUE	5
	>Q3	15.9644079397673	FALSE	4
	]Q2;Q3]	7.33744010951403	FALSE	3
	]Q1;Q2]	5.15811088295688	FALSE	1
	]Q1;Q2]	8.38056125941136	FALSE	4
	]Q1;Q2]	4.05749486652977	FALSE	1
	]Q2;Q3]	7.14579055441478	TRUE	3
	]Q2;Q3]	12.8788501026694	FALSE	2
	>Q3	15.3210130047912	FALSE	3
	<=Q1	1.3388090349076	TRUE	3
	>Q3	13.119780971937	FALSE	3
	<=Q1	10.3518138261465	FALSE	2
	]Q1;Q2]	12.6324435318275	FALSE	2
	]Q2;Q3]	13.0020533880903	FALSE	2
	]Q1;Q2]	1.72484599589322	TRUE	3
	]Q2;Q3]	11.3812457221081	FALSE	4
	]Q1;Q2]	10.2505133470226	FALSE	3
	]Q2;Q3]	10.9103353867214	FALSE	2
	>Q3	10.3600273785079	FALSE	3
	]Q2;Q3]	7.90143737166324	TRUE	3
	]Q2;Q3]	1.99863107460643	FALSE	5
	<=Q1	0.20807665982204	FALSE	3
	]Q1;Q2]	12.9993155373032	FALSE	2
	]Q1;Q2]	3.55373032169747	FALSE	3
	]Q2;Q3]	12.8405201916496	FALSE	5
	]Q1;Q2]	9.00479123887748	FALSE	2
	]Q2;Q3]	16.1806981519507	FALSE	3
	>Q3	2.3709787816564	TRUE	4
	]Q2;Q3]	5.492128678987	FALSE	1
	]Q2;Q3]	3.6249144421629	FALSE	1
	>Q3	12.3969883641342	FALSE	2
	<=Q1	4.33401779603012	FALSE	1
	]Q1;Q2]	5.76865160848734	FALSE	3
	]Q2;Q3]	3.24709103353867	TRUE	2
	>Q3	25.2375085557837	FALSE	3
	<=Q1	7.33744010951403	TRUE	3
	<=Q1	5.90006844626968	FALSE	4
	<=Q1	8.11498973305955	FALSE	1
	]Q2;Q3]	3.3429158110883	TRUE	1
	]Q2;Q3]	11.3073237508556	FALSE	4
	]Q1;Q2]	6.22313483915127	FALSE	1
	]Q2;Q3]	6.61190965092402	FALSE	3
	>Q3	6.63107460643395	TRUE	3
	]Q2;Q3]	5.25667351129363	TRUE	3
	]Q2;Q3]	11.9753593429158	TRUE	4
	]Q1;Q2]	6.0807665982204	FALSE	4
	>Q3	12.1642710472279	TRUE	3
	]Q1;Q2]	3.86036960985626	FALSE	5
	>Q3	2.89390828199863	TRUE	1
	]Q1;Q2]	4.33675564681725	FALSE	1
	]Q2;Q3]	3.83299110198494	TRUE	4
	]Q2;Q3]	8.69541409993155	FALSE	3
	]Q2;Q3]	11.006160164271	FALSE	2
	]Q1;Q2]	7.709787816564	FALSE	4
	]Q2;Q3]	9.81793292265571	FALSE	2
	]Q2;Q3]	14.4640657084189	FALSE	3
	]Q2;Q3]	18.1464750171116	TRUE	3
	]Q2;Q3]	12.5503080082136	FALSE	2
	<=Q1	2.87748117727584	TRUE	3
	]Q2;Q3]	16.3668720054757	TRUE	3
	]Q2;Q3]	5.28405201916496	FALSE	1
	>Q3	7.47433264887064	FALSE	5
	]Q2;Q3]	10.2313483915127	FALSE	2
	]Q1;Q2]	6.18480492813142	FALSE	1
	>Q3	10.1190965092402	FALSE	3
	]Q1;Q2]	15.2881587953457	FALSE	3
	>Q3	15.8302532511978	FALSE	3
	]Q2;Q3]	10.8583162217659	TRUE	3
	]Q2;Q3]	14.4531143052704	TRUE	4
	]Q2;Q3]	2.05065023956194	FALSE	1
	]Q1;Q2]	5.76865160848734	FALSE	1
	]Q1;Q2]	4.53388090349076	TRUE	1
	<=Q1	4.6570841889117	FALSE	1
	]Q2;Q3]	9.61259411362081	FALSE	3
	]Q2;Q3]	6.24229979466119	TRUE	4
	]Q2;Q3]	10.1273100616016	TRUE	3
	]Q1;Q2]	1.74948665297741	TRUE	3
	]Q2;Q3]	2.04243668720055	TRUE	2
	]Q2;Q3]	2.47775496235455	TRUE	4
	<=Q1	15.2224503764545	FALSE	4
	]Q2;Q3]	1.23750855578371	TRUE	1
	]Q1;Q2]	8.24366872005476	FALSE	3
	<=Q1	12.145106091718	FALSE	2
	>Q3	10.031485284052	FALSE	4
	]Q2;Q3]	2.85010266940452	TRUE	3
	]Q2;Q3]	2.39561943874059	FALSE	1
	]Q1;Q2]	5.16084873374401	TRUE	1
	]Q2;Q3]	2.6776180698152	FALSE	1
	>Q3	4.18069815195072	FALSE	1
	]Q2;Q3]	16.2518822724162	FALSE	3
	]Q2;Q3]	9.99863107460643	FALSE	3
	]Q2;Q3]	1.64271047227926	TRUE	1
	]Q1;Q2]	3.06913073237509	FALSE	1
	>Q3	5.56878850102669	TRUE	3
	]Q2;Q3]	15.6167008898015	FALSE	4
	]Q1;Q2]	6.98151950718686	TRUE	5
	<=Q1	16.2162902121834	FALSE	3
	]Q2;Q3]	5.21560574948665	FALSE	1
	]Q2;Q3]	14.9295003422313	FALSE	3
	<=Q1	16.5147159479808	FALSE	5
	]Q1;Q2]	2.34633812457221	TRUE	1
	]Q2;Q3]	12.2628336755647	FALSE	4
	]Q1;Q2]	13.5879534565366	FALSE	4
	]Q1;Q2]	3.72621492128679	FALSE	1
	<=Q1	2.22313483915127	TRUE	4
	]Q2;Q3]	7.57837097878166	FALSE	5
	]Q1;Q2]	15.3292265571526	TRUE	3
	]Q1;Q2]	5.24298425735797	TRUE	5
	]Q1;Q2]	9.10061601642711	FALSE	2
	]Q2;Q3]	13.4729637234771	TRUE	5
	]Q2;Q3]	4.90349075975359	TRUE	2
	]Q1;Q2]	11.025325119781	FALSE	2
	]Q2;Q3]	8.08761122518823	FALSE	4
	]Q1;Q2]	13.1471594798083	FALSE	3
	]Q1;Q2]	4.94182067077344	FALSE	4
	]Q2;Q3]	3.50171115674196	TRUE	5
	<=Q1	11.5811088295688	FALSE	2
	]Q1;Q2]	7.52635181382615	TRUE	3
	<=Q1	6.00684462696783	TRUE	1
	>Q3	8.11772758384668	TRUE	3
	>Q3	6.55989048596851	TRUE	3
	>Q3	3.78918548939083	FALSE	1
	]Q1;Q2]	10.8090349075975	FALSE	1
	<=Q1	7.4113620807666	TRUE	1
	<=Q1	10.1629021218344	FALSE	3
	>Q3	1.20739219712526	TRUE	5
	<=Q1	3.35934291581109	FALSE	1
	>Q3	5.59616700889802	TRUE	3
	>Q3	9.86173853524983	FALSE	1
	<=Q1	2.16290212183436	TRUE	3
	]Q2;Q3]	10.2505133470226	TRUE	3
	<=Q1	6.17932922655715	TRUE	3
	]Q2;Q3]	1.95208761122519	FALSE	5
	<=Q1	7.1895961670089	TRUE	2
	]Q1;Q2]	13.9247091033539	FALSE	2
	]Q2;Q3]	5.11978097193703	FALSE	1
	]Q1;Q2]	10.6338124572211	FALSE	4
	]Q2;Q3]	7.78370978781656	TRUE	4
	]Q2;Q3]	4.81587953456537	TRUE	3
	<=Q1	1.65366187542779	TRUE	3
	]Q2;Q3]	6.91854893908282	FALSE	1
	]Q1;Q2]	4.76386036960986	TRUE	3
	]Q2;Q3]	11.460643394935	TRUE	3
	]Q2;Q3]	1.13347022587269	TRUE	3
	]Q1;Q2]	9.4757015742642	FALSE	3
	]Q2;Q3]	6.94045174537988	TRUE	3
	]Q1;Q2]	12.9801505817933	FALSE	2
	]Q2;Q3]	5.46475017111567	FALSE	5
	>Q3	1.6208076659822	TRUE	3
	<=Q1	16.3641341546886	FALSE	4
	>Q3	9.86721423682409	TRUE	3
	]Q1;Q2]	8.67898699520876	TRUE	3
	]Q1;Q2]	6.93497604380561	FALSE	1
	]Q2;Q3]	11.62765229295	TRUE	2
	]Q1;Q2]	11.7864476386037	FALSE	2
	]Q1;Q2]	3.5482546201232	TRUE	2
	]Q1;Q2]	3.00889801505818	TRUE	3
	>Q3	8.22724161533196	TRUE	3
	]Q1;Q2]	12.0547570157426	FALSE	3
	]Q1;Q2]	11.0225872689938	FALSE	2
	]Q2;Q3]	20.0574948665298	TRUE	3
	<=Q1	19.3483915126626	TRUE	3
	<=Q1	8.03011635865845	TRUE	2
	>Q3	7.21971252566735	FALSE	5
	>Q3	3.22792607802875	TRUE	1
	]Q1;Q2]	3.18685831622177	TRUE	2
	>Q3	3.11019849418207	TRUE	5
	]Q2;Q3]	2.04243668720055	TRUE	1
	>Q3	9.84804928131417	FALSE	4
	>Q3	13.1882272416153	FALSE	2
	<=Q1	14.652977412731	FALSE	2
	]Q1;Q2]	8.31759069130732	FALSE	4
	>Q3	1.37166324435318	TRUE	5
	]Q1;Q2]	3.80835044490075	TRUE	3
	]Q1;Q2]	14.0862422997947	FALSE	2
	]Q1;Q2]	9.15537303216975	FALSE	5
	<=Q1	5.48939082819986	FALSE	1
	]Q1;Q2]	4.05475701574264	FALSE	1
	]Q1;Q2]	4.17522245037645	FALSE	1
	<=Q1	2.54620123203285	TRUE	1
	]Q1;Q2]	10.8720054757016	FALSE	3
	]Q2;Q3]	6.28884325804244	FALSE	1
	]Q2;Q3]	3.75359342915811	TRUE	3
	>Q3	9.70294318959617	TRUE	2
	]Q2;Q3]	9.19644079397673	FALSE	1
	>Q3	9.60985626283368	FALSE	4
	]Q1;Q2]	1.16358658453114	TRUE	3
	<=Q1	12.8761122518823	FALSE	2
	]Q2;Q3]	7.04175222450376	TRUE	1
	]Q2;Q3]	1.37166324435318	TRUE	3
	>Q3	1.56878850102669	TRUE	2
	]Q1;Q2]	1.80150581793292	TRUE	4
	<=Q1	2.84462696783025	TRUE	3
	>Q3	2.92676249144422	TRUE	2
	]Q1;Q2]	9.79876796714579	TRUE	3
	]Q2;Q3]	2.24229979466119	FALSE	1
	>Q3	1.83983572895277	TRUE	1
	<=Q1	15.2772073921971	FALSE	2
	]Q2;Q3]	0.635181382614648	FALSE	3
	]Q1;Q2]	14.2724161533196	FALSE	2
	>Q3	1.45106091718001	TRUE	3
	]Q1;Q2]	7.86310746064339	TRUE	3
	<=Q1	3.51266255989049	FALSE	1
	<=Q1	14.3381245722108	TRUE	3
	<=Q1	3.97809719370294	TRUE	3
	]Q2;Q3]	2.12183436002738	FALSE	5
	]Q2;Q3]	3.24161533196441	TRUE	1
	]Q1;Q2]	19.1156741957563	FALSE	3
	]Q1;Q2]	9.13073237508556	TRUE	1
	>Q3	4.40520191649555	TRUE	3
	<=Q1	0.161533196440794	FALSE	1
	]Q2;Q3]	0.892539356605065	TRUE	2
	]Q1;Q2]	8.66255989048597	FALSE	4
	]Q1;Q2]	15.1403148528405	FALSE	3
	>Q3	13.5824777549624	FALSE	3
	<=Q1	7.41683778234086	TRUE	3
	<=Q1	11.3237508555784	FALSE	2
	]Q2;Q3]	1.26762491444216	FALSE	1
	]Q2;Q3]	4.8870636550308	TRUE	1
	]Q2;Q3]	12.9390828199863	FALSE	4
	]Q1;Q2]	0.870636550308008	TRUE	1
	]Q2;Q3]	14.1190965092402	FALSE	3
	]Q1;Q2]	12.5667351129363	FALSE	2
	]Q2;Q3]	1.66461327857632	FALSE	3
	]Q2;Q3]	5.54140999315537	FALSE	5
	]Q1;Q2]	6.13826146475017	TRUE	3
	]Q1;Q2]	0.561259411362081	TRUE	4
	>Q3	8.18617385352498	FALSE	5
	]Q2;Q3]	7.96440793976728	TRUE	3
	]Q2;Q3]	9.57152635181383	TRUE	3
	>Q3	11.3182751540041	FALSE	4
	>Q3	1.1006160164271	FALSE	1
	]Q2;Q3]	6.46954140999316	FALSE	1
	<=Q1	5.21013004791239	FALSE	1
	]Q2;Q3]	5.64818617385353	TRUE	3
	]Q1;Q2]	6.20670773442847	FALSE	1
	]Q2;Q3]	15.6221765913758	FALSE	3
	]Q2;Q3]	3.47707049965777	TRUE	1
	]Q1;Q2]	1.99041752224504	TRUE	1
	]Q2;Q3]	5.06776180698152	FALSE	1
	]Q2;Q3]	12.9774127310062	FALSE	2
	]Q2;Q3]	9.49760438056126	TRUE	5
	]Q2;Q3]	2.55167693360712	TRUE	3
	]Q1;Q2]	3.78370978781656	TRUE	3
	]Q2;Q3]	5.15537303216975	TRUE	1
	]Q1;Q2]	13.1854893908282	FALSE	3
	]Q1;Q2]	15.4332648870637	FALSE	3
	>Q3	18.3162217659138	FALSE	3
	<=Q1	11.6550308008214	FALSE	3
	>Q3	8.79671457905544	TRUE	4
	>Q3	6.9596167008898	TRUE	5
	]Q1;Q2]	9.19644079397673	TRUE	3
	<=Q1	12.0219028062971	FALSE	2
	]Q1;Q2]	12.4900752908966	TRUE	3
	]Q2;Q3]	1.94934976043806	TRUE	3
	]Q2;Q3]	11.4661190965092	FALSE	4
	]Q2;Q3]	3.49075975359343	TRUE	3
	<=Q1	6.3791923340178	FALSE	1
	>Q3	6.91854893908282	TRUE	3
	>Q3	5.67556468172485	FALSE	1
	<=Q1	3.88774811772758	FALSE	1
	>Q3	10.1957563312799	FALSE	3
	]Q1;Q2]	12.2327173169062	FALSE	2
	]Q1;Q2]	2.05612594113621	FALSE	3
	>Q3	1.41273100616016	TRUE	5
	<=Q1	10.1957563312799	TRUE	3
	<=Q1	5.93018480492813	FALSE	1
	]Q1;Q2]	12.7720739219713	FALSE	3
	<=Q1	11.6988364134155	FALSE	2
	>Q3	11.3237508555784	FALSE	4
	>Q3	14.5242984257358	FALSE	3
	<=Q1	15.3456536618754	TRUE	5
	<=Q1	6.44490075290897	TRUE	4
	]Q2;Q3]	10.1930184804928	FALSE	5
	>Q3	14.4777549623546	TRUE	3
	]Q2;Q3]	13.637234770705	FALSE	4
	<=Q1	4.85147159479808	TRUE	1
	<=Q1	5.04859685147159	FALSE	1
	]Q2;Q3]	13.1718001368925	FALSE	2
	>Q3	13.4483230663929	NA	2
	]Q1;Q2]	8.11772758384668	FALSE	1
	]Q2;Q3]	9.66461327857632	TRUE	3
	]Q1;Q2]	14.9733059548255	FALSE	3
	<=Q1	6.77344284736482	FALSE	1
	>Q3	3.21971252566735	TRUE	1
	>Q3	2.61190965092402	TRUE	3
	]Q2;Q3]	3.81382614647502	FALSE	1
	<=Q1	15.5455167693361	FALSE	3
	]Q1;Q2]	13.9849418206708	FALSE	2
	]Q1;Q2]	4.66255989048597	TRUE	5
	]Q1;Q2]	4.55030800821355	TRUE	3
	>Q3	9.92470910335387	FALSE	1
	]Q2;Q3]	16.0465434633812	FALSE	5
	]Q1;Q2]	5.38535249828884	TRUE	3
	]Q2;Q3]	3.95345653661875	TRUE	3
	<=Q1	5.00479123887748	FALSE	1
	<=Q1	3.0444900752909	FALSE	1
	]Q2;Q3]	7.08281998631075	TRUE	2
	]Q2;Q3]	1.71115674195756	TRUE	1
	]Q1;Q2]	4.53114305270363	FALSE	1
	>Q3	2.29979466119096	TRUE	3
	]Q2;Q3]	3.81382614647502	FALSE	4
	<=Q1	12.8514715947981	FALSE	2
	<=Q1	12.8596851471595	FALSE	3
	]Q2;Q3]	23.9151266255989	FALSE	3
	]Q1;Q2]	21.8124572210815	TRUE	3
	]Q2;Q3]	9.43737166324435	TRUE	3
	>Q3	5.37987679671458	TRUE	3
	]Q1;Q2]	16.1368925393566	TRUE	3
	<=Q1	4.70362765229295	FALSE	1
	<=Q1	11.6824093086927	FALSE	3
	]Q1;Q2]	12.9582477754962	FALSE	2
	]Q2;Q3]	1.84531143052704	TRUE	3
	]Q1;Q2]	10.3846680355921	FALSE	2
	<=Q1	9.65913757700205	FALSE	3
	]Q1;Q2]	0.0082135523613963	TRUE	5
	>Q3	11.192334017796	FALSE	3
	]Q2;Q3]	10.2724161533196	FALSE	5
	>Q3	2.19575633127995	TRUE	4
	>Q3	2.85010266940452	TRUE	4
	]Q1;Q2]	10.4613278576318	FALSE	1
	]Q2;Q3]	5.86721423682409	TRUE	4
	]Q2;Q3]	3.33744010951403	TRUE	3
	]Q2;Q3]	5.07597535934292	FALSE	1
	<=Q1	12.2683093771389	FALSE	2
	<=Q1	8.26283367556468	FALSE	3
	]Q2;Q3]	15.4332648870637	FALSE	3
	]Q2;Q3]	5.48117727583847	TRUE	1
	]Q1;Q2]	4.8870636550308	FALSE	4
	<=Q1	7.48528405201917	TRUE	1
	]Q2;Q3]	6.71868583162218	TRUE	3
	]Q1;Q2]	0.0574948665297741	FALSE	3
	>Q3	3.03353867214237	TRUE	3
	>Q3	11.2936344969199	FALSE	2
	]Q2;Q3]	4.24640657084189	TRUE	1
	]Q2;Q3]	19.0280629705681	FALSE	3
	<=Q1	4.36413415468857	FALSE	1
	]Q2;Q3]	9.49760438056126	FALSE	4
	>Q3	5.05681040383299	FALSE	1
	>Q3	12.1615331964408	FALSE	4
	]Q1;Q2]	9.16358658453114	TRUE	3
	>Q3	8.62422997946612	FALSE	5
	]Q2;Q3]	5.60711841204654	TRUE	2
	]Q1;Q2]	3.53456536618754	TRUE	3
	]Q1;Q2]	4.20533880903491	TRUE	3
	]Q2;Q3]	19.2388774811773	FALSE	3
	]Q1;Q2]	8.95277207392197	TRUE	4
	<=Q1	13.9356605065024	FALSE	3
	]Q2;Q3]	9.52224503764545	TRUE	3
	]Q2;Q3]	12.1177275838467	FALSE	2
	<=Q1	2.95414099931554	FALSE	1
	]Q2;Q3]	10.7843942505133	TRUE	3
	]Q2;Q3]	2.40657084188912	TRUE	3
	<=Q1	5.13620807665982	FALSE	1
	>Q3	14.2751540041068	FALSE	5
	]Q1;Q2]	5.17453798767967	FALSE	1
	]Q1;Q2]	12.6461327857632	FALSE	2
	]Q1;Q2]	3.47433264887064	TRUE	5
	>Q3	4.29568788501027	TRUE	3
	]Q2;Q3]	1.27583846680356	TRUE	1
	]Q1;Q2]	10.0205338809035	TRUE	1
	<=Q1	4.05749486652977	FALSE	1
	]Q2;Q3]	11.709787816564	TRUE	1
	]Q2;Q3]	5.61259411362081	FALSE	1
	]Q1;Q2]	3.68240930869268	TRUE	2
	>Q3	5.57700205338809	FALSE	1
	<=Q1	3.67693360711841	TRUE	2
	<=Q1	2.58179329226557	TRUE	3
	]Q1;Q2]	4.92265571526352	TRUE	3
	]Q1;Q2]	13.8151950718686	FALSE	3
	]Q2;Q3]	5.46201232032854	FALSE	1
	>Q3	3.5564681724846	TRUE	1
	]Q2;Q3]	2.072553045859	TRUE	3
	]Q1;Q2]	13.3305954825462	FALSE	3
	]Q1;Q2]	5.83709787816564	FALSE	4
	<=Q1	17.2895277207392	FALSE	3
	<=Q1	9.60711841204654	FALSE	3
	]Q1;Q2]	3.06913073237509	FALSE	1
	<=Q1	12.7638603696099	FALSE	3
	]Q2;Q3]	5.07597535934292	FALSE	1
	>Q3	9.40451745379877	TRUE	3
	>Q3	13.0677618069815	FALSE	3
	]Q2;Q3]	11.6221765913758	FALSE	2
	]Q2;Q3]	8.03011635865845	FALSE	5
	]Q1;Q2]	5.88637919233402	FALSE	5
	]Q2;Q3]	6.09445585215606	FALSE	1
	]Q1;Q2]	9.93292265571526	FALSE	1
	]Q2;Q3]	20.2327173169062	FALSE	3
	]Q2;Q3]	2.98973305954825	TRUE	1
	]Q1;Q2]	12.0848733744011	TRUE	4
	]Q2;Q3]	13.8425735797399	FALSE	2
	>Q3	10.1300479123888	TRUE	5
	]Q2;Q3]	5.25119780971937	FALSE	1
	]Q2;Q3]	19.1375770020534	FALSE	3
	]Q2;Q3]	15.1457905544148	FALSE	3
	>Q3	4.81314168377823	FALSE	4
	]Q2;Q3]	15.4360027378508	FALSE	3
	]Q2;Q3]	3.82203969883641	TRUE	3
	]Q2;Q3]	13.4045174537988	TRUE	1
	<=Q1	18.9048596851472	FALSE	3
	>Q3	3.67419575633128	TRUE	3
	]Q2;Q3]	2.4558521560575	TRUE	4
	]Q1;Q2]	13.2347707049966	TRUE	3
	]Q2;Q3]	11.5154004106776	FALSE	4
	]Q2;Q3]	9.71663244353183	TRUE	5
	>Q3	5.1772758384668	TRUE	3
	>Q3	14.258726899384	TRUE	3
	>Q3	0.640657084188912	TRUE	1
	]Q1;Q2]	6.77891854893908	FALSE	1
	]Q2;Q3]	12.4079397672827	FALSE	3
	]Q2;Q3]	11.4442162902122	FALSE	2
	<=Q1	13.4483230663929	FALSE	3
	>Q3	16.0574948665298	FALSE	3
	]Q2;Q3]	13.305954825462	FALSE	2
	]Q2;Q3]	14.4941820670773	FALSE	5
	]Q2;Q3]	8.09034907597536	TRUE	3
	>Q3	8.07118412046543	FALSE	4
	>Q3	8.85968514715948	FALSE	4
	]Q2;Q3]	11.0773442847365	FALSE	5
	>Q3	14.8227241615332	FALSE	3
	]Q2;Q3]	1.46475017111567	FALSE	3
	<=Q1	10.0287474332649	FALSE	3
	]Q2;Q3]	10.6064339493498	FALSE	1
	]Q2;Q3]	14.0917180013689	FALSE	3
	]Q2;Q3]	12.7912388774812	TRUE	3
	]Q2;Q3]	14.8884325804244	FALSE	3
	>Q3	9.1772758384668	FALSE	5
	]Q1;Q2]	16.0602327173169	FALSE	4
	]Q2;Q3]	13.3086926762491	FALSE	2
	]Q2;Q3]	5.51676933607118	FALSE	1
	>Q3	14.2450376454483	FALSE	3
	]Q2;Q3]	2.89390828199863	TRUE	3
	]Q1;Q2]	9.22108145106092	FALSE	2
	<=Q1	5.59069130732375	TRUE	1
	<=Q1	5.31143052703628	FALSE	1
	>Q3	0.364134154688569	TRUE	1
	]Q2;Q3]	13.82340862423	TRUE	3
	]Q2;Q3]	11.9452429842574	NA	2
	]Q1;Q2]	16.6543463381246	FALSE	3
	]Q2;Q3]	5.05954825462012	FALSE	3
	>Q3	7.2662559890486	FALSE	4
	]Q1;Q2]	13.1416837782341	FALSE	2
	]Q2;Q3]	5.57973990417522	FALSE	1
	>Q3	16.208076659822	TRUE	3
	]Q1;Q2]	2.70773442847365	TRUE	1
	>Q3	7.51813826146475	FALSE	4
	]Q1;Q2]	3.709787816564	TRUE	2
	]Q1;Q2]	3.38124572210815	TRUE	1
	]Q2;Q3]	6.98425735797399	TRUE	5
	]Q1;Q2]	13.6290212183436	FALSE	3
	]Q2;Q3]	2.0807665982204	FALSE	3
	]Q1;Q2]	10.7077344284736	TRUE	3
	]Q1;Q2]	6.40109514031485	FALSE	1
	]Q1;Q2]	11.523613963039	FALSE	2
	]Q2;Q3]	8.54209445585216	TRUE	3
	<=Q1	8.27378507871321	NA	2
	]Q2;Q3]	14.6803559206023	TRUE	3
	>Q3	2.86926762491444	FALSE	1
	]Q2;Q3]	4.10677618069815	TRUE	3
	>Q3	11.8795345653662	FALSE	3
	>Q3	7.51540041067762	FALSE	3
	<=Q1	5.79876796714579	TRUE	3
	]Q1;Q2]	16.5722108145106	TRUE	3
	]Q1;Q2]	12.9856262833676	FALSE	3
	]Q2;Q3]	11.9972621492129	FALSE	3
	]Q1;Q2]	0.506502395619439	FALSE	5
	]Q2;Q3]	7.48528405201917	TRUE	1
	>Q3	9.74401095140315	FALSE	4
	]Q2;Q3]	12.2874743326489	FALSE	5
	]Q2;Q3]	10.2012320328542	FALSE	2
	]Q1;Q2]	14.3025325119781	FALSE	2
	]Q1;Q2]	0.369609856262834	FALSE	5
	>Q3	4.33127994524298	TRUE	3
	]Q2;Q3]	0.928131416837782	TRUE	3
	]Q2;Q3]	3.16769336071184	TRUE	1
	]Q1;Q2]	1.1006160164271	FALSE	1
	]Q2;Q3]	14.611909650924	FALSE	3
	]Q1;Q2]	11.066392881588	FALSE	4
	]Q2;Q3]	12.9253935660506	FALSE	2
	>Q3	13.8507871321013	FALSE	3
	>Q3	9.80971937029432	FALSE	3
	<=Q1	15.6002737850787	FALSE	3
	]Q2;Q3]	5.77138945927447	FALSE	4
	]Q1;Q2]	5.83709787816564	TRUE	3
	>Q3	4.01368925393566	FALSE	1
	>Q3	14.0287474332649	FALSE	4
	]Q2;Q3]	17.0814510609172	FALSE	3
	]Q1;Q2]	10.6611909650924	TRUE	3
	]Q1;Q2]	3.22792607802875	TRUE	3
	<=Q1	4.27378507871321	FALSE	1
	]Q1;Q2]	12.6899383983573	TRUE	3
	]Q1;Q2]	16.476386036961	FALSE	3
	]Q1;Q2]	12.5667351129363	TRUE	3
	]Q2;Q3]	16.208076659822	FALSE	3
	>Q3	5.09240246406571	FALSE	1
	]Q1;Q2]	1.90554414784394	TRUE	2
	]Q2;Q3]	11.5482546201232	TRUE	3
	>Q3	10.5927446954141	FALSE	4
	>Q3	4.75564681724846	FALSE	5
	]Q1;Q2]	16.933607118412	FALSE	3
	>Q3	21.7467488021903	TRUE	3
	>Q3	3.9917864476386	TRUE	1
	]Q1;Q2]	18.9815195071869	FALSE	5
	]Q2;Q3]	12.0191649555099	FALSE	2
	]Q1;Q2]	16.9965776865161	FALSE	3
	>Q3	1.16632443531828	TRUE	3
	>Q3	4.57768651608487	TRUE	4
	>Q3	9.33607118412047	FALSE	2
	>Q3	1.74948665297741	TRUE	4
	]Q2;Q3]	13.8151950718686	TRUE	5
	]Q1;Q2]	9.57152635181383	FALSE	4
	>Q3	1.36071184120465	TRUE	3
	]Q2;Q3]	3.39767282683094	TRUE	1
	>Q3	14.0643394934976	FALSE	3
	]Q1;Q2]	5.24572210814511	TRUE	1
	]Q2;Q3]	11.2470910335387	FALSE	2
	>Q3	5.52498288843258	FALSE	1
	]Q2;Q3]	16.3340177960301	FALSE	3
	]Q2;Q3]	0.462696783025325	FALSE	1
	]Q2;Q3]	5.86721423682409	FALSE	1
	>Q3	10.0862422997947	FALSE	1
	>Q3	0.514715947980835	TRUE	1
	>Q3	5.27583846680356	FALSE	1
	]Q2;Q3]	5.782340862423	TRUE	2
	>Q3	22.7323750855578	FALSE	3
	>Q3	1.95756331279945	TRUE	4
	]Q2;Q3]	16.1752224503765	FALSE	3
	]Q2;Q3]	3.55373032169747	TRUE	3
	]Q1;Q2]	12.4900752908966	TRUE	1
	>Q3	3.11567419575633	TRUE	1
	]Q2;Q3]	11.3210130047912	FALSE	2
	]Q1;Q2]	8.34770704996578	TRUE	3
	]Q1;Q2]	10.425735797399	FALSE	3
	]Q2;Q3]	0.553045859000684	FALSE	1
	]Q2;Q3]	3.54551676933607	TRUE	4
	>Q3	18.7186858316222	TRUE	3
	]Q2;Q3]	16.8651608487337	FALSE	5
	]Q1;Q2]	12.6379192334018	TRUE	3
	]Q2;Q3]	4.26830937713895	TRUE	3
	]Q2;Q3]	6.26146475017112	TRUE	3
	]Q2;Q3]	9.23750855578371	TRUE	3
	]Q2;Q3]	10.3819301848049	TRUE	3
	>Q3	4.79945242984257	FALSE	3
	>Q3	14.2012320328542	FALSE	3
	]Q1;Q2]	12.7227926078029	FALSE	2
	<=Q1	3.20054757015743	FALSE	1
	]Q2;Q3]	4.56399726214921	FALSE	1
	]Q2;Q3]	15.5592060232717	FALSE	5
	>Q3	9.7741273100616	TRUE	3
	]Q1;Q2]	14.0177960301164	TRUE	3
	]Q1;Q2]	9.66461327857632	TRUE	3
	]Q2;Q3]	15.1348391512663	FALSE	3
	<=Q1	3.08008213552361	TRUE	4
	]Q1;Q2]	12.041067761807	FALSE	2
	]Q2;Q3]	1.24024640657084	FALSE	1
	>Q3	3.00889801505818	TRUE	1
	]Q1;Q2]	12.3778234086242	FALSE	2
	>Q3	13.4017796030116	FALSE	3
	]Q2;Q3]	9.1854893908282	TRUE	3
	>Q3	1.53319644079398	TRUE	1
	>Q3	14.9486652977413	FALSE	3
	]Q1;Q2]	4.0082135523614	FALSE	1
	<=Q1	16.1697467488022	FALSE	4
	>Q3	2.38466803559206	TRUE	1
	]Q1;Q2]	4.92539356605065	TRUE	4
	]Q2;Q3]	4.22450376454483	FALSE	1
	]Q2;Q3]	9.637234770705	TRUE	4
	<=Q1	8.49828884325804	FALSE	2
	>Q3	4.98288843258042	FALSE	1
	]Q2;Q3]	16.7501711156742	FALSE	3
	]Q2;Q3]	0.747433264887064	FALSE	1
	<=Q1	11.6714579055441	FALSE	3
	]Q2;Q3]	13.0622861054073	FALSE	3
	]Q1;Q2]	11.1047227926078	FALSE	3
	]Q1;Q2]	6.91581108829569	TRUE	1
	>Q3	11.8631074606434	FALSE	4
	>Q3	0.692676249144422	FALSE	1
	]Q1;Q2]	10.5462012320329	TRUE	3
	>Q3	6.68035592060233	TRUE	1
	]Q1;Q2]	2.36824093086927	TRUE	3
	]Q2;Q3]	0.287474332648871	TRUE	5
	>Q3	2.49965776865161	TRUE	4
	]Q1;Q2]	8.16153319644079	TRUE	3
	]Q2;Q3]	10.0013689253936	FALSE	5
	]Q2;Q3]	1.79876796714579	TRUE	3
	]Q2;Q3]	5.08966461327858	FALSE	1
	>Q3	11.9397672826831	TRUE	5
	>Q3	9.29226557152635	FALSE	3
	>Q3	22.7816563997262	TRUE	3
	>Q3	3.73716632443532	TRUE	1
	<=Q1	3.73990417522245	FALSE	1
	]Q2;Q3]	11.7590691307324	TRUE	5
	]Q2;Q3]	6.4558521560575	TRUE	5
	>Q3	6.32443531827515	FALSE	5
	]Q1;Q2]	2.75975359342916	FALSE	1
	]Q2;Q3]	2.52156057494867	TRUE	3
	>Q3	1.49760438056126	TRUE	3
	]Q1;Q2]	10.4996577686516	FALSE	2
	]Q1;Q2]	2.25598904859685	TRUE	1
	]Q1;Q2]	8.18891170431212	TRUE	2
	]Q2;Q3]	7.73990417522245	TRUE	1
	<=Q1	1.82614647501711	TRUE	3
	]Q2;Q3]	15.5838466803559	FALSE	3
	>Q3	9.99315537303217	TRUE	3
	]Q1;Q2]	12.4599589322382	FALSE	3
	>Q3	16.3121149897331	TRUE	3
	]Q1;Q2]	3.5482546201232	TRUE	1
	>Q3	16.1752224503765	FALSE	3
	>Q3	8.62422997946612	FALSE	4
	>Q3	2.1574264202601	TRUE	1
	>Q3	2.80082135523614	FALSE	3
	>Q3	8.0082135523614	FALSE	1
	]Q2;Q3]	10.4120465434634	FALSE	2
	>Q3	7.0362765229295	FALSE	5
	]Q1;Q2]	12.72553045859	TRUE	3
	>Q3	3.66872005475702	FALSE	1
	>Q3	8.75564681724846	FALSE	1
	>Q3	5.94387405886379	FALSE	1
	>Q3	8.28473648186174	TRUE	2
	>Q3	7.37303216974675	FALSE	4
	]Q2;Q3]	3.38124572210815	TRUE	3
	]Q2;Q3]	0.818617385352498	FALSE	1
	>Q3	6.24777549623546	FALSE	1
	]Q1;Q2]	4.04928131416838	FALSE	1
	]Q1;Q2]	3.54004106776181	TRUE	1
	>Q3	1.1854893908282	TRUE	1
	]Q2;Q3]	0.788501026694045	TRUE	2
	>Q3	8.2299794661191	NA	2
	]Q2;Q3]	7.78097193702943	TRUE	1
	]Q2;Q3]	10.3874058863792	TRUE	2
	<=Q1	2.97056810403833	TRUE	3
	]Q1;Q2]	11.6112251882272	FALSE	2
	]Q1;Q2]	3.13483915126626	TRUE	3
	]Q2;Q3]	12.3586584531143	FALSE	3
	>Q3	2.91307323750856	TRUE	5
	>Q3	13.7987679671458	FALSE	3
	>Q3	2.53524982888433	TRUE	3
	]Q1;Q2]	12.2518822724162	FALSE	2
	>Q3	4.9719370294319	FALSE	4
	>Q3	2.78439425051335	TRUE	3
	]Q2;Q3]	13.2977412731006	FALSE	2
	>Q3	10.4010951403149	TRUE	3
	]Q2;Q3]	3.45516769336071	TRUE	3
	]Q2;Q3]	6.50239561943874	TRUE	3
	]Q2;Q3]	4.70636550308008	TRUE	3
	]Q2;Q3]	4.82135523613963	FALSE	5
	<=Q1	1.16906228610541	FALSE	1
	]Q1;Q2]	14.2422997946612	FALSE	2
	>Q3	9.14168377823409	FALSE	2
	<=Q1	4.71184120465435	FALSE	1
	>Q3	4.71457905544148	TRUE	5
	>Q3	6.36550308008214	TRUE	5
	>Q3	12.9144421629021	FALSE	5
	>Q3	6.20944558521561	TRUE	3
	>Q3	1.21560574948665	TRUE	3
	<=Q1	7.31827515400411	FALSE	1
	]Q1;Q2]	10.7871321013005	TRUE	2
	]Q2;Q3]	5.89459274469541	TRUE	3
	]Q2;Q3]	2.63107460643395	TRUE	2
	>Q3	4.27652292950034	TRUE	5
	<=Q1	12.3778234086242	FALSE	3
	<=Q1	4.145106091718	FALSE	1
	]Q2;Q3]	9.31143052703628	FALSE	4
	]Q2;Q3]	5.58521560574949	FALSE	1
	>Q3	0.750171115674196	TRUE	4
	>Q3	7.14579055441478	TRUE	3
	>Q3	11.1047227926078	FALSE	2
	>Q3	10.6228610540726	TRUE	3
	]Q1;Q2]	11.5345653661875	FALSE	3
	>Q3	4.06297056810404	TRUE	4
	>Q3	3.54004106776181	TRUE	1
	>Q3	4.2984257357974	TRUE	4
	]Q1;Q2]	6.25051334702259	FALSE	1
	]Q1;Q2]	6.0643394934976	TRUE	2
	]Q1;Q2]	5.24298425735797	FALSE	3
	]Q2;Q3]	7.54277891854894	FALSE	1
	]Q2;Q3]	2.85010266940452	TRUE	3
	<=Q1	7.79466119096509	TRUE	4
	]Q2;Q3]	16.6379192334018	FALSE	3
	]Q1;Q2]	10.1601642710472	FALSE	3
	]Q1;Q2]	13.160848733744	FALSE	3
	>Q3	10.1930184804928	FALSE	3
	>Q3	15.170431211499	TRUE	3
	]Q2;Q3]	14.4996577686516	FALSE	3
	<=Q1	9.14715947980835	FALSE	3
	]Q2;Q3]	5.00479123887748	FALSE	1
	]Q2;Q3]	7.31827515400411	TRUE	2
	]Q1;Q2]	11.170431211499	FALSE	2
	]Q2;Q3]	11.9616700889802	FALSE	3
	>Q3	4.70088980150582	TRUE	3
	]Q2;Q3]	9.34976043805613	TRUE	2
	>Q3	5.07597535934292	TRUE	5
	]Q2;Q3]	17.0814510609172	TRUE	3
	]Q2;Q3]	1.99863107460643	TRUE	1
	]Q2;Q3]	8.21629021218344	FALSE	3
	>Q3	4.31759069130732	FALSE	1
	>Q3	2.40109514031485	TRUE	1
	]Q2;Q3]	13.3223819301848	FALSE	2
	]Q1;Q2]	5.28131416837782	TRUE	3
	>Q3	3.84120465434634	TRUE	1
	]Q2;Q3]	12.6160164271047	FALSE	4
	]Q1;Q2]	1.63449691991786	TRUE	3
	>Q3	14.2203969883641	FALSE	3
	]Q1;Q2]	13.8781656399726	TRUE	2
	]Q1;Q2]	13.8507871321013	FALSE	2
	>Q3	5.35249828884326	TRUE	4
	>Q3	4.15058179329227	TRUE	1
	>Q3	12.684462696783	FALSE	2
	>Q3	10.5571526351814	TRUE	3
	>Q3	9.68651608487338	FALSE	4
	>Q3	15.7754962354552	FALSE	3
	>Q3	19.2991101984942	FALSE	3
	]Q2;Q3]	5.08145106091718	FALSE	1
	]Q2;Q3]	2.25051334702259	TRUE	3
	]Q1;Q2]	13.1252566735113	FALSE	5
	]Q1;Q2]	5.0403832991102	FALSE	1
	>Q3	6.72689938398357	TRUE	2
	]Q1;Q2]	3.09924709103354	TRUE	3
	>Q3	12.3285420944559	TRUE	3
	<=Q1	10.0369609856263	FALSE	3
	]Q2;Q3]	9.65913757700205	FALSE	5
	]Q2;Q3]	14.5598904859685	FALSE	2
	>Q3	14.9897330595483	FALSE	3
	>Q3	5.2621492128679	FALSE	1
	]Q1;Q2]	15.9342915811088	FALSE	3
	>Q3	8.00273785078713	TRUE	3
	>Q3	5.67556468172485	TRUE	5
	>Q3	2.23408624229979	TRUE	2
	]Q2;Q3]	8.8104038329911	TRUE	3
	>Q3	6.19028062970568	TRUE	2
	]Q2;Q3]	2.36002737850787	TRUE	2
	>Q3	10.5434633812457	TRUE	3
	]Q1;Q2]	12.3860369609856	FALSE	3
	>Q3	5.70020533880903	FALSE	1
	>Q3	10.0862422997947	TRUE	3
	>Q3	15.4852840520192	TRUE	5
	]Q1;Q2]	3.64955509924709	FALSE	1
	>Q3	5.57700205338809	FALSE	1
	]Q2;Q3]	8.37782340862423	TRUE	3
	>Q3	14.3572895277207	TRUE	3
	]Q2;Q3]	6.16837782340862	FALSE	4
	>Q3	15.6550308008214	FALSE	3
	]Q2;Q3]	2.99247091033539	TRUE	1
	>Q3	21.2046543463381	TRUE	3
	>Q3	13.7577002053388	FALSE	2
	>Q3	12.3039014373717	FALSE	2
	>Q3	0.355920602327173	FALSE	1
	>Q3	9.05954825462012	FALSE	3
	]Q2;Q3]	3.73716632443532	TRUE	3
	>Q3	1.18275154004107	TRUE	2
	>Q3	6.57357973990417	FALSE	5
	>Q3	11.9698836413415	TRUE	3
	>Q3	5.81793292265572	FALSE	1
	]Q2;Q3]	14.6584531143053	FALSE	3
	>Q3	10.5023956194387	FALSE	5
	]Q2;Q3]	3.91238877481177	NA	1
	>Q3	5.08418891170431	FALSE	1
	]Q1;Q2]	8.34223134839151	FALSE	3
	>Q3	3.5564681724846	TRUE	3
	]Q2;Q3]	15.3730321697467	FALSE	3
	]Q2;Q3]	14.6721423682409	FALSE	1
	]Q2;Q3]	10.2477754962355	TRUE	3
	]Q2;Q3]	10.5352498288843	FALSE	3
	]Q2;Q3]	7.87132101300479	TRUE	3
	>Q3	5.05954825462012	FALSE	1
	>Q3	3.68514715947981	TRUE	3
	]Q2;Q3]	0.0629705681040383	FALSE	1
	>Q3	1.80971937029432	TRUE	1
	>Q3	5.08418891170431	TRUE	1
	>Q3	12.9144421629021	FALSE	2
	>Q3	4.08487337440109	TRUE	5
	>Q3	1.75770020533881	FALSE	5
	>Q3	10.1957563312799	TRUE	3
	]Q2;Q3]	8.90622861054073	NA	2
	]Q2;Q3]	11.9945242984257	FALSE	2
	>Q3	13.968514715948	FALSE	3
	]Q1;Q2]	14.0533880903491	FALSE	4
	>Q3	17.409993155373	FALSE	3
	]Q2;Q3]	10.2888432580424	TRUE	3
	]Q2;Q3]	6.79534565366188	TRUE	4
	>Q3	4.12594113620808	TRUE	3
	]Q2;Q3]	2.65297741273101	TRUE	3
	]Q2;Q3]	19.2772073921971	TRUE	3
	>Q3	4.52292950034223	FALSE	1
	>Q3	7.26351813826146	FALSE	1
	>Q3	7.20602327173169	TRUE	3
	>Q3	7.39219712525667	TRUE	3
	]Q2;Q3]	17.1635865845311	FALSE	3
	]Q1;Q2]	11.791923340178	FALSE	2
	]Q1;Q2]	12.4161533196441	FALSE	2
	<=Q1	0.20807665982204	TRUE	3
	>Q3	4.92539356605065	FALSE	3
	>Q3	3.40588637919233	TRUE	3
	>Q3	1.50034223134839	TRUE	5
	<=Q1	10.2067077344285	FALSE	4
	>Q3	3.28542094455852	TRUE	3
	>Q3	10.9678302532512	FALSE	3
	]Q2;Q3]	3.18685831622177	TRUE	2
	>Q3	8.13141683778234	TRUE	3
	]Q1;Q2]	1.65913757700205	TRUE	1
	>Q3	5.70294318959617	FALSE	1
	>Q3	6.55441478439425	TRUE	3
	]Q1;Q2]	10.8528405201917	FALSE	2
	]Q2;Q3]	6.34360027378508	TRUE	3
	>Q3	0.960985626283368	TRUE	3
	>Q3	8	FALSE	1
	>Q3	18.7816563997262	FALSE	3
	>Q3	8.09582477754962	TRUE	1
	>Q3	2.81998631074606	TRUE	3
	>Q3	1.4072553045859	TRUE	3
	]Q2;Q3]	5.72210814510609	TRUE	3
	]Q1;Q2]	8.61875427789185	FALSE	1
	>Q3	3.43600273785079	TRUE	1
	]Q1;Q2]	13.9411362080767	FALSE	3
	>Q3	10.3874058863792	TRUE	3
	>Q3	9.8425735797399	FALSE	5
	<=Q1	8.35865845311431	FALSE	1
	<=Q1	6.99794661190965	TRUE	1
	>Q3	14.6447638603696	FALSE	3
	]Q1;Q2]	0.210814510609172	TRUE	1
	]Q2;Q3]	1.25667351129363	TRUE	1
	]Q2;Q3]	1.84531143052704	TRUE	1
	>Q3	7.45790554414784	TRUE	3
	>Q3	12.4161533196441	FALSE	2
	]Q2;Q3]	2.48870636550308	TRUE	3
	>Q3	7.09377138945927	TRUE	3
	>Q3	16.3121149897331	FALSE	3
	>Q3	11.9260780287474	FALSE	2
	>Q3	2.11088295687885	FALSE	3
	>Q3	0.416153319644079	TRUE	4
	>Q3	14.2778918548939	TRUE	3
	]Q1;Q2]	6.6611909650924	TRUE	2
	>Q3	5.0403832991102	FALSE	1
	]Q1;Q2]	2.09171800136893	FALSE	1
	]Q2;Q3]	18.6392881587953	FALSE	3
	]Q2;Q3]	7.07186858316222	FALSE	3
	]Q1;Q2]	4.42710472279261	TRUE	3
	>Q3	6.58179329226557	FALSE	4
	]Q2;Q3]	0.145106091718001	FALSE	1
	>Q3	5.17180013689254	FALSE	5
	]Q2;Q3]	11.9698836413415	FALSE	2
	]Q2;Q3]	12.5119780971937	TRUE	2
	>Q3	2.90485968514716	TRUE	5
	>Q3	10.3353867214237	FALSE	2
	]Q2;Q3]	8.95277207392197	NA	2
	>Q3	9.68377823408624	TRUE	3
	]Q2;Q3]	6.65845311430527	TRUE	3
	]Q2;Q3]	6.2861054072553	FALSE	3
	>Q3	5.92197125256673	FALSE	1
	>Q3	0.399726214921287	FALSE	4
	]Q1;Q2]	6.49965776865161	TRUE	5
	]Q1;Q2]	16.0438056125941	TRUE	1
	>Q3	3.67419575633128	TRUE	4
	]Q2;Q3]	15.7015742642026	FALSE	3
	>Q3	4.50924024640657	FALSE	1
	]Q2;Q3]	2.70499657768652	TRUE	2
	>Q3	4.81314168377823	TRUE	5
	>Q3	15.378507871321	FALSE	3
	>Q3	2.08898015058179	TRUE	2
	]Q1;Q2]	8.92265571526352	FALSE	1
	>Q3	9.92470910335387	FALSE	3
	>Q3	8.09582477754962	FALSE	3
	]Q2;Q3]	7.15400410677618	TRUE	3
	]Q2;Q3]	4.86789869952088	FALSE	1
	>Q3	6.86926762491444	TRUE	3
	>Q3	5.60164271047228	TRUE	2
	]Q2;Q3]	17.284052019165	TRUE	3
	]Q2;Q3]	7.06365503080082	FALSE	1
	>Q3	8.16153319644079	FALSE	3
	>Q3	10.5434633812457	FALSE	4
	>Q3	13.3908281998631	FALSE	3
	]Q1;Q2]	6.66392881587953	TRUE	3
	>Q3	5.53319644079398	FALSE	1
	>Q3	9.74127310061602	TRUE	3
	>Q3	8.55030800821355	TRUE	4
	]Q2;Q3]	8.5968514715948	TRUE	3
	>Q3	10.1464750171116	FALSE	4
	]Q1;Q2]	5.1170431211499	FALSE	5
	>Q3	5.32785763175907	TRUE	3
	]Q2;Q3]	3.12388774811773	TRUE	2
	]Q1;Q2]	4.59411362080767	FALSE	1
	>Q3	2.04517453798768	TRUE	2
	>Q3	8.44079397672827	TRUE	3
	>Q3	6.85557837097878	FALSE	1
	>Q3	4.24366872005476	TRUE	3
	]Q2;Q3]	17.533196440794	FALSE	3
	>Q3	0.796714579055442	TRUE	3
	>Q3	1.01848049281314	FALSE	1
	>Q3	11.4414784394251	TRUE	3
	>Q3	5.23203285420945	FALSE	3
	]Q2;Q3]	16.5585215605749	FALSE	3
	>Q3	13.4318959616701	FALSE	3
	]Q2;Q3]	10.3271731690623	FALSE	2
	>Q3	6.44490075290897	FALSE	1
	>Q3	12.1286789869952	FALSE	2
	>Q3	5.57700205338809	FALSE	5
	>Q3	8.79397672826831	FALSE	3
	>Q3	18.5790554414784	TRUE	3
	]Q2;Q3]	12.5119780971937	FALSE	2
	>Q3	14.9760438056126	TRUE	5
	]Q2;Q3]	11.3100616016427	FALSE	2
	]Q1;Q2]	11.3182751540041	TRUE	3
	>Q3	3.98631074606434	TRUE	1
	>Q3	0.936344969199179	FALSE	1
	]Q1;Q2]	4.06023271731691	TRUE	1
	>Q3	8.93360711841205	FALSE	2
	>Q3	13.5852156057495	TRUE	3
	]Q2;Q3]	7.4113620807666	TRUE	3
	]Q2;Q3]	4.52566735112936	TRUE	3
	>Q3	2.35728952772074	TRUE	3
	>Q3	16.9774127310062	FALSE	5
	]Q2;Q3]	11.0609171800137	FALSE	2
	]Q1;Q2]	13.0513347022587	FALSE	3
	>Q3	5.48939082819986	FALSE	5
	]Q1;Q2]	8.77207392197125	TRUE	3
	>Q3	18.3572895277207	FALSE	1
	>Q3	6.3791923340178	TRUE	5
	>Q3	3.97809719370294	TRUE	3
	]Q2;Q3]	3.11841204654346	TRUE	2
	]Q2;Q3]	4.58590006844627	TRUE	2
	>Q3	6.15468856947296	TRUE	5
	]Q2;Q3]	3.72347707049966	TRUE	3
	>Q3	0.996577686516085	FALSE	1
	>Q3	5.64271047227926	FALSE	4
	>Q3	6.00684462696783	TRUE	5
	>Q3	3.52908966461328	TRUE	1
	]Q1;Q2]	0.974674880219028	TRUE	1
	>Q3	5.96303901437372	FALSE	1
	]Q2;Q3]	13.9137577002053	FALSE	3
	>Q3	6.47775496235455	TRUE	5
	]Q2;Q3]	9.66461327857632	TRUE	3
	]Q1;Q2]	5.05954825462012	FALSE	1
	>Q3	5.84531143052704	TRUE	3
	]Q2;Q3]	16.5639972621492	FALSE	3
	>Q3	NA	NA	2
	>Q3	3.26899383983573	TRUE	3
	>Q3	7.63039014373717	FALSE	3
	>Q3	3.56194387405886	FALSE	5
	>Q3	10.2313483915127	TRUE	5
	>Q3	8.8952772073922	TRUE	3
	>Q3	8.38603696098563	FALSE	3
	>Q3	11.3675564681725	FALSE	3
	>Q3	12.7830253251198	FALSE	3
	>Q3	2.13552361396304	TRUE	3
	>Q3	3.87132101300479	TRUE	3
	>Q3	9.49486652977413	TRUE	3
	>Q3	2.52977412731006	TRUE	3
	>Q3	13.3744010951403	TRUE	3
	>Q3	1.57426420260096	TRUE	3
	]Q2;Q3]	18.694045174538	FALSE	3
	>Q3	2.19849418206708	TRUE	2
	]Q1;Q2]	11.5400410677618	FALSE	3
	>Q3	7.48254620123203	TRUE	3
	]Q2;Q3]	4.5201916495551	TRUE	2
	>Q3	4.11498973305955	TRUE	2
	>Q3	11.170431211499	FALSE	3
	>Q3	2.38740588637919	TRUE	1
	>Q3	2.57084188911704	TRUE	1
	>Q3	10.3107460643395	FALSE	2
	>Q3	2.34633812457221	TRUE	2
	>Q3	0.134154688569473	FALSE	1
	>Q3	3.60574948665298	TRUE	3
	>Q3	1.28131416837782	TRUE	5
	>Q3	7.05544147843943	FALSE	3
	>Q3	2.97878165639973	TRUE	1
	]Q2;Q3]	6.51334702258727	FALSE	3
	>Q3	2.84736481861739	TRUE	1
	>Q3	3.49897330595483	TRUE	3
	>Q3	9.16906228610541	FALSE	4
	>Q3	1.38261464750171	TRUE	3
	>Q3	3.01984941820671	TRUE	4
	>Q3	6.8145106091718	FALSE	3
	>Q3	9.01574264202601	FALSE	4
	>Q3	1.15811088295688	TRUE	2
	>Q3	4.33127994524298	FALSE	5
	>Q3	15.64681724846	FALSE	3
	>Q3	2.54072553045859	TRUE	3
	>Q3	2.81998631074606	TRUE	5
	>Q3	14.2970568104038	FALSE	3
	>Q3	6.362765229295	TRUE	3
	>Q3	9.51950718685832	FALSE	4
	>Q3	5.88364134154689	TRUE	3
	>Q3	5.16632443531828	TRUE	3
	>Q3	6.18754277891855	FALSE	3
	>Q3	7.4031485284052	TRUE	3
	>Q3	16.8980150581793	FALSE	5
	>Q3	14.4065708418891	FALSE	3
	]Q2;Q3]	10.5297741273101	TRUE	3
	>Q3	1.33333333333333	FALSE	1
	>Q3	7.16495550992471	TRUE	3
	>Q3	6.65845311430527	TRUE	3
	>Q3	2.68856947296372	TRUE	3
	>Q3	15.3264887063655	FALSE	3
	>Q3	13.4209445585216	FALSE	2
	>Q3	3.79192334017796	FALSE	1
	>Q3	17.8754277891855	TRUE	3
	>Q3	9.08692676249144	FALSE	2
	<=Q1	2.34086242299795	TRUE	1
	>Q3	5.79329226557153	TRUE	5
	>Q3	14.3463381245722	FALSE	3
	>Q3	1.1006160164271	TRUE	1
	>Q3	4.04106776180698	FALSE	3
	>Q3	6.65571526351814	FALSE	4
	>Q3	12.0876112251882	FALSE	4
	>Q3	15.3100616016427	TRUE	3
	]Q2;Q3]	3.709787816564	TRUE	3
	>Q3	4.25188227241615	TRUE	1
	>Q3	3.93429158110883	TRUE	3
	>Q3	NA	NA	2
	>Q3	16.2436687200548	FALSE	3
	>Q3	2.54346338124572	TRUE	1
	>Q3	12.041067761807	FALSE	1
	>Q3	15.9507186858316	FALSE	3
	>Q3	2.82819986310746	TRUE	3
	>Q3	4.56947296372348	TRUE	2
	>Q3	15.895961670089	FALSE	3
	>Q3	4.06297056810404	FALSE	1
	>Q3	6.56810403832991	TRUE	3
	>Q3	4.54757015742642	FALSE	1
	]Q2;Q3]	12.3805612594114	FALSE	3
	>Q3	7.37577002053388	FALSE	4
	>Q3	23.2908966461328	FALSE	3
	>Q3	6.87200547570157	TRUE	3
	>Q3	7.14852840520192	FALSE	1
	]Q1;Q2]	5.1088295687885	FALSE	1
	>Q3	0.826830937713895	TRUE	5
	>Q3	3.03901437371663	TRUE	3
	>Q3	7.59753593429158	TRUE	3
	>Q3	7.30458590006845	TRUE	3
	>Q3	19.6577686516085	FALSE	3
	>Q3	3.50444900752909	TRUE	3
	>Q3	6.84736481861739	TRUE	3
	>Q3	5.93018480492813	TRUE	1

## Sheet: S1f
Supplementary Figure 1f
	Disease Free (Months)	Disease Free Status	amplified		Variable	Level	N	Hazard Ratio (95% CI)	Log-rank P-value	Type 3 P-value
	59.4	1	Non-Amp		amplified	Amp	22	2.94 (1.2-7.22)	0.0137	0.0188
	131.57	0	Non-Amp			Non-Amp	965
	48.42	0	Non-Amp			Total	987
	47.57	0	Non-Amp			% Amp	0.0223
	11.43	0	Non-Amp
	48.52	0	Non-Amp
	48.32	0	Non-Amp
	9.95	0	Non-Amp
	8.51	0	Non-Amp
	14.36	0	Non-Amp
	43.4	0	Non-Amp
	48.06	0	Non-Amp
	14.26	0	Non-Amp
	47.21	0	Non-Amp
	20.86	0	Non-Amp
	13.67	0	Non-Amp
	7.95	0	Non-Amp
	39.29	0	Non-Amp
	27.99	0	Non-Amp
	19.19	0	Non-Amp
	18.2	0	Amp
	143.04	0	Non-Amp
	10.28	1	Amp
	78.35	0	Non-Amp
	121.85	0	Non-Amp
	73.78	0	Non-Amp
	87.19	0	Non-Amp
	48.29	1	Non-Amp
	101.91	0	Non-Amp
	55.39	0	Non-Amp
	36.1	0	Non-Amp
	44.81	1	Non-Amp
	99.05	0	Non-Amp
	12.55	1	Non-Amp
	92.41	0	Non-Amp
	88.53	0	Non-Amp
	107.85	0	Non-Amp
	75.2	0	Non-Amp
	98.92	0	Non-Amp
	107.85	0	Non-Amp
	56.77	0	Non-Amp
	67.28	0	Non-Amp
	34.53	0	Non-Amp
	33.74	0	Non-Amp
	61.53	0	Non-Amp
	25.2	0	Non-Amp
	101.64	0	Non-Amp
	134.3	0	Non-Amp
	80.22	0	Non-Amp
	118.36	0	Non-Amp
	79.7	0	Non-Amp
	74.34	0	Non-Amp
	71.94	0	Non-Amp
	35.02	0	Non-Amp
	34.26	0	Non-Amp
	31.8	0	Non-Amp
	44.45	1	Non-Amp
	24.7	0	Non-Amp
	63.24	0	Non-Amp
	99.11	0	Amp
	54.6	0	Non-Amp
	21.45	1	Non-Amp
	40.7	1	Amp
	44.25	0	Non-Amp
	17.51	0	Non-Amp
	17.12	0	Non-Amp
	49.8	0	Non-Amp
	20.5	0	Non-Amp
	17.44	0	Non-Amp
	18.89	0	Non-Amp
	20.73	0	Non-Amp
	26.22	1	Non-Amp
	25.26	0	Non-Amp
	18.2	0	Non-Amp
	50.43	0	Non-Amp
	21.88	0	Non-Amp
	21.65	0	Non-Amp
	49.44	0	Non-Amp
	18.36	1	Non-Amp
	19.32	0	Non-Amp
	48.42	0	Non-Amp
	31.7	0	Non-Amp
	23.46	0	Non-Amp
	17.35	0	Non-Amp
	60.68	0	Non-Amp
	22.44	0	Non-Amp
	20.24	0	Non-Amp
	19.19	0	Non-Amp
	19.55	0	Non-Amp
	16.46	0	Non-Amp
	52.43	0	Non-Amp
	107.62	0	Non-Amp
	42.38	1	Non-Amp
	17.18	0	Non-Amp
	18.13	0	Non-Amp
	98.19	1	Non-Amp
	10.58	0	Non-Amp
	36.2	0	Non-Amp
	39.62	0	Non-Amp
	22.4	1	Non-Amp
	91	0	Non-Amp
	21.91	1	Non-Amp
	32.72	0	Non-Amp
	56.24	0	Non-Amp
	35.22	1	Non-Amp
	50.33	0	Non-Amp
	50.79	0	Non-Amp
	7.29	0	Non-Amp
	24.38	0	Non-Amp
	21.29	0	Non-Amp
	23.19	0	Non-Amp
	26.94	0	Non-Amp
	21.12	0	Non-Amp
	21.88	0	Non-Amp
	38.27	0	Non-Amp
	35.28	0	Non-Amp
	34.26	0	Non-Amp
	35.45	0	Non-Amp
	30.58	0	Non-Amp
	37.42	0	Non-Amp
	35.64	0	Non-Amp
	33.08	0	Non-Amp
	29.76	0	Non-Amp
	31.7	0	Non-Amp
	18.27	1	Amp
	25.13	0	Non-Amp
	19.25	1	Non-Amp
	26.12	1	Non-Amp
	31.34	0	Non-Amp
	24.24	0	Non-Amp
	23.72	0	Non-Amp
	10.22	1	Non-Amp
	21.71	0	Amp
	20.6	0	Non-Amp
	22.31	0	Non-Amp
	11.33	0	Non-Amp
	10.58	0	Non-Amp
	10.28	0	Non-Amp
	11.27	0	Non-Amp
	6.31	1	Non-Amp
	14.55	1	Non-Amp
	11.96	0	Non-Amp
	14.91	0	Non-Amp
	13.73	0	Non-Amp
	14.49	0	Non-Amp
	21.16	0	Amp
	17.9	0	Non-Amp
	14.72	0	Non-Amp
	12.09	0	Non-Amp
	10.71	0	Non-Amp
	11.04	0	Non-Amp
	10.28	0	Non-Amp
	9.36	0	Non-Amp
	10.41	0	Non-Amp
	8.74	0	Non-Amp
	0	0	Non-Amp
	13.01	0	Non-Amp
	13.01	0	Non-Amp
	1.02	0	Non-Amp
	17.97	0	Non-Amp
	53.02	0	Non-Amp
	25.99	1	Non-Amp
	1.02	0	Non-Amp
	17.02	0	Non-Amp
	53.94	0	Non-Amp
	9	0	Non-Amp
	42.97	0	Non-Amp
	19.97	0	Non-Amp
	18.96	0	Non-Amp
	18.96	0	Non-Amp
	13.99	0	Non-Amp
	11.99	0	Non-Amp
	32.03	0	Non-Amp
	9.99	0	Non-Amp
	10.97	0	Non-Amp
	8.97	0	Non-Amp
	7.98	0	Non-Amp
	24.97	0	Amp
	9.99	0	Non-Amp
	45.04	0	Non-Amp
	0	0	Non-Amp
	18.04	0	Non-Amp
	0	0	Non-Amp
	15.05	0	Non-Amp
	36.93	0	Non-Amp
	13.01	0	Non-Amp
	0.99	0	Non-Amp
	37.98	0	Non-Amp
	28.94	0	Non-Amp
	32.98	0	Non-Amp
	19.94	0	Non-Amp
	0	0	Non-Amp
	11.99	0	Non-Amp
	25.03	1	Amp
	30.98	0	Non-Amp
	0.99	0	Non-Amp
	32.98	0	Non-Amp
	84	1	Non-Amp
	12.02	1	Non-Amp
	39.98	0	Non-Amp
	0	0	Non-Amp
	7.98	1	Non-Amp
	30.95	0	Non-Amp
	17.94	0	Non-Amp
	0	0	Non-Amp
	41.95	0	Non-Amp
	0	0	Non-Amp
	11.99	0	Non-Amp
	9.99	0	Non-Amp
	9.99	0	Non-Amp
	11.99	0	Non-Amp
	1.02	0	Non-Amp
	50	0	Non-Amp
	49.01	0	Non-Amp
	0	0	Non-Amp
	45.04	0	Non-Amp
	29.96	0	Non-Amp
	33.05	0	Non-Amp
	1.02	0	Non-Amp
	25	0	Non-Amp
	8.97	0	Non-Amp
	19.02	0	Non-Amp
	15.01	0	Non-Amp
	0.99	0	Non-Amp
	0	0	Non-Amp
	11.99	0	Non-Amp
	19.02	0	Non-Amp
	13.01	0	Non-Amp
	21.02	0	Non-Amp
	0.99	0	Non-Amp
	27	0	Non-Amp
	17.02	0	Non-Amp
	38.01	0	Non-Amp
	19.22	0	Non-Amp
	22.93	0	Non-Amp
	73.85	0	Non-Amp
	21.48	1	Non-Amp
	73	0	Amp
	99.28	0	Non-Amp
	40.54	0	Non-Amp
	82	1	Non-Amp
	90.64	0	Non-Amp
	60.87	0	Non-Amp
	87.06	0	Non-Amp
	25.62	1	Non-Amp
	74.08	0	Non-Amp
	33.02	0	Non-Amp
	19.32	0	Non-Amp
	7.79	1	Non-Amp
	32.42	0	Non-Amp
	16.29	0	Non-Amp
	14.82	0	Non-Amp
	22.17	0	Non-Amp
	24.11	0	Non-Amp
	25.03	0	Non-Amp
	14.98	0	Non-Amp
	16.56	0	Non-Amp
	19.78	0	Non-Amp
	15.47	0	Non-Amp
	23.23	0	Non-Amp
	24.77	0	Non-Amp
	29.24	0	Non-Amp
	16.79	0	Non-Amp
	14.52	0	Non-Amp
	19.32	0	Non-Amp
	14.95	0	Non-Amp
	13.7	0	Non-Amp
	17.41	0	Non-Amp
	18.66	0	Non-Amp
	13.57	0	Non-Amp
	12.25	0	Non-Amp
	1.68	0	Non-Amp
	8.21	0	Non-Amp
	0.03	0	Non-Amp
	20.17	0	Non-Amp
	1.12	0	Amp
	1.31	0	Non-Amp
	2.3	0	Non-Amp
	0.33	0	Non-Amp
	0.33	0	Non-Amp
	0.23	0	Non-Amp
	0.33	0	Non-Amp
	0.62	0	Non-Amp
	2.96	0	Non-Amp
	1.77	0	Amp
	1.71	0	Non-Amp
	9.95	0	Non-Amp
	7.36	0	Non-Amp
	7.46	0	Non-Amp
	0.16	0	Non-Amp
	0.33	0	Non-Amp
	0.33	0	Non-Amp
	0.33	0	Non-Amp
	6.44	0	Non-Amp
	5.65	0	Non-Amp
	7.95	0	Non-Amp
	7	0	Non-Amp
	7.59	0	Non-Amp
	7.16	0	Non-Amp
	6.9	0	Non-Amp
	7.03	0	Non-Amp
	0.33	0	Non-Amp
	0.36	0	Non-Amp
	0.33	0	Non-Amp
	0.33	0	Non-Amp
	0.33	0	Non-Amp
	5.35	0	Non-Amp
	0.33	0	Non-Amp
	12.32	0	Non-Amp
	0.3	0	Non-Amp
	0.33	0	Non-Amp
	0.33	0	Non-Amp
	0.33	0	Non-Amp
	0.33	0	Non-Amp
	5.32	0	Non-Amp
	5.58	0	Non-Amp
	80.22	0	Non-Amp
	61.3	0	Non-Amp
	54.04	1	Non-Amp
	63.14	1	Non-Amp
	68.69	0	Non-Amp
	69.78	0	Non-Amp
	53.02	1	Non-Amp
	44.38	0	Non-Amp
	32.75	0	Non-Amp
	21.39	0	Non-Amp
	52.14	0	Non-Amp
	37.45	0	Non-Amp
	20.3	0	Non-Amp
	22.34	0	Non-Amp
	35.02	1	Non-Amp
	4.7	1	Non-Amp
	50.66	0	Non-Amp
	50.82	0	Non-Amp
	71.94	0	Non-Amp
	76.71	0	Non-Amp
	65.05	0	Non-Amp
	26.22	0	Non-Amp
	50.2	0	Non-Amp
	61.99	0	Non-Amp
	55.29	0	Non-Amp
	71.75	0	Non-Amp
	115.18	0	Non-Amp
	113.53	0	Non-Amp
	8.77	1	Non-Amp
	106.7	0	Non-Amp
	107.95	0	Non-Amp
	102.23	0	Non-Amp
	98.19	0	Non-Amp
	82.62	0	Non-Amp
	70.37	0	Non-Amp
	60.51	0	Non-Amp
	53.84	0	Non-Amp
	40.54	0	Non-Amp
	20.43	0	Non-Amp
	97.01	0	Non-Amp
	61.83	0	Non-Amp
	82.56	0	Non-Amp
	11.5	0	Non-Amp
	17.77	0	Non-Amp
	24.77	0	Non-Amp
	26.91	0	Non-Amp
	129.99	0	Non-Amp
	15.6	0	Non-Amp
	32.49	0	Non-Amp
	2.56	0	Non-Amp
	32.88	0	Non-Amp
	140.44	0	Non-Amp
	98.26	0	Non-Amp
	84.03	0	Non-Amp
	108.94	0	Non-Amp
	75.16	0	Non-Amp
	24.28	1	Non-Amp
	64.78	0	Non-Amp
	17.87	1	Non-Amp
	43.13	1	Non-Amp
	65.31	0	Non-Amp
	133.11	0	Non-Amp
	52.86	1	Non-Amp
	134.03	0	Non-Amp
	107.13	0	Non-Amp
	37.32	1	Non-Amp
	19.32	1	Non-Amp
	100.92	0	Non-Amp
	103.78	0	Non-Amp
	97.6	0	Non-Amp
	98.26	0	Non-Amp
	95.93	0	Non-Amp
	86.01	0	Non-Amp
	93.82	0	Non-Amp
	99.24	0	Non-Amp
	12.71	1	Non-Amp
	37.78	0	Non-Amp
	94.22	0	Non-Amp
	61.24	0	Non-Amp
	86.47	0	Non-Amp
	86.37	0	Non-Amp
	33.71	0	Non-Amp
	160.78	0	Non-Amp
	50.85	0	Non-Amp
	46.45	1	Non-Amp
	120.24	0	Non-Amp
	99.7	0	Non-Amp
	84.13	1	Non-Amp
	2.76	0	Non-Amp
	104.2	0	Non-Amp
	112.68	0	Non-Amp
	97.77	0	Non-Amp
	105.19	0	Non-Amp
	102.76	0	Non-Amp
	105.22	0	Non-Amp
	50.92	0	Non-Amp
	98.69	0	Non-Amp
	98.59	0	Non-Amp
	88.93	0	Non-Amp
	99.54	0	Amp
	93.23	0	Non-Amp
	85.58	0	Non-Amp
	70.99	0	Non-Amp
	53.88	1	Non-Amp
	138.07	1	Non-Amp
	14.26	1	Non-Amp
	86.47	0	Non-Amp
	42.84	1	Non-Amp
	66.1	0	Non-Amp
	63.57	0	Non-Amp
	38.14	0	Non-Amp
	39.36	0	Non-Amp
	40.51	0	Non-Amp
	57.23	0	Non-Amp
	31.8	1	Non-Amp
	33.28	0	Non-Amp
	38.93	0	Non-Amp
	9.89	1	Non-Amp
	36.79	1	Amp
	143.27	0	Non-Amp
	281.08	0	Non-Amp
	275.66	0	Non-Amp
	89.26	1	Non-Amp
	27.4	1	Non-Amp
	233.44	0	Non-Amp
	16.06	1	Non-Amp
	46.39	1	Non-Amp
	165.64	0	Non-Amp
	140.77	0	Non-Amp
	255.49	0	Non-Amp
	68.4	0	Non-Amp
	71.12	1	Non-Amp
	36.14	1	Non-Amp
	263.07	0	Non-Amp
	161.93	0	Non-Amp
	91.56	1	Non-Amp
	67.05	1	Non-Amp
	89.39	0	Non-Amp
	101.05	1	Non-Amp
	169.38	0	Non-Amp
	126.87	1	Non-Amp
	14.68	1	Non-Amp
	18.5	1	Non-Amp
	66.06	1	Non-Amp
	168.1	1	Non-Amp
	16.1	1	Non-Amp
	23.52	1	Non-Amp
	44.12	1	Non-Amp
	36.27	1	Non-Amp
	43.56	0	Non-Amp
	101.45	0	Non-Amp
	73.46	0	Non-Amp
	139.06	0	Non-Amp
	138.76	1	Non-Amp
	32.65	1	Non-Amp
	7.06	0	Amp
	85.28	0	Non-Amp
	76.54	1	Non-Amp
	68.07	0	Non-Amp
	14.98	1	Non-Amp
	103.55	0	Non-Amp
	71.09	0	Non-Amp
	62.88	0	Non-Amp
	59.79	0	Non-Amp
	20.43	0	Non-Amp
	25.53	0	Non-Amp
	63.04	0	Non-Amp
	81.37	0	Non-Amp
	39.52	0	Amp
	39.13	0	Non-Amp
	70.17	0	Non-Amp
	81.57	0	Non-Amp
	84.07	0	Non-Amp
	51.64	0	Non-Amp
	37.19	0	Non-Amp
	32	0	Non-Amp
	18.2	0	Non-Amp
	61.47	0	Non-Amp
	21.68	0	Non-Amp
	74.84	0	Non-Amp
	61.63	0	Non-Amp
	72.17	0	Non-Amp
	56.14	1	Non-Amp
	76.54	0	Non-Amp
	85.81	0	Non-Amp
	77.69	0	Non-Amp
	49.9	0	Non-Amp
	77.89	0	Non-Amp
	74.08	0	Non-Amp
	41.72	0	Non-Amp
	36.89	1	Non-Amp
	87.84	1	Non-Amp
	90.9	0	Non-Amp
	81.67	0	Non-Amp
	77.92	0	Non-Amp
	67.05	0	Non-Amp
	37.98	0	Non-Amp
	29.96	0	Non-Amp
	13.9	0	Non-Amp
	78.22	0	Non-Amp
	54.01	0	Non-Amp
	15.64	0	Non-Amp
	3.22	0	Non-Amp
	2.56	0	Non-Amp
	78.94	0	Non-Amp
	67.81	0	Non-Amp
	70.83	0	Non-Amp
	16.26	0	Non-Amp
	4.4	0	Non-Amp
	15.67	0	Non-Amp
	14.29	0	Non-Amp
	9.63	0	Non-Amp
	44.78	0	Non-Amp
	81.77	0	Non-Amp
	24.47	0	Non-Amp
	30.98	0	Non-Amp
	63.27	0	Non-Amp
	30.32	0	Non-Amp
	10.78	0	Non-Amp
	15.14	0	Non-Amp
	63.34	0	Non-Amp
	53.22	0	Non-Amp
	24.54	0	Non-Amp
	23.06	0	Non-Amp
	40.97	0	Non-Amp
	52.92	0	Non-Amp
	26.48	0	Non-Amp
	20.37	0	Non-Amp
	5.85	0	Non-Amp
	2.5	0	Non-Amp
	13.6	0	Non-Amp
	36.83	0	Non-Amp
	12.88	0	Non-Amp
	51.28	0	Non-Amp
	27.23	0	Non-Amp
	50.76	0	Non-Amp
	5.58	0	Non-Amp
	23.92	0	Non-Amp
	24.93	0	Non-Amp
	42.31	0	Non-Amp
	44.78	0	Non-Amp
	23.03	0	Non-Amp
	32.88	0	Non-Amp
	4.89	0	Non-Amp
	21.42	0	Non-Amp
	35.91	0	Non-Amp
	13.01	1	Non-Amp
	28.12	0	Non-Amp
	26.12	0	Non-Amp
	36.79	0	Non-Amp
	36.76	0	Non-Amp
	20.11	0	Non-Amp
	110.51	0	Non-Amp
	20.86	0	Non-Amp
	18.63	0	Non-Amp
	23.49	0	Non-Amp
	9.63	0	Non-Amp
	5.26	0	Non-Amp
	18.86	0	Non-Amp
	21.75	0	Non-Amp
	9.43	0	Non-Amp
	0	0	Non-Amp
	11.93	0	Non-Amp
	11.76	0	Non-Amp
	11.76	0	Non-Amp
	12.65	0	Non-Amp
	11.76	0	Non-Amp
	0	0	Non-Amp
	12.65	0	Non-Amp
	12.65	0	Non-Amp
	12.65	0	Non-Amp
	12.65	0	Non-Amp
	48.49	0	Non-Amp
	12.55	0	Non-Amp
	12.16	0	Non-Amp
	13.5	0	Non-Amp
	12.58	0	Non-Amp
	0	0	Non-Amp
	12.58	0	Non-Amp
	12.91	0	Non-Amp
	4.47	1	Non-Amp
	12.48	0	Non-Amp
	12.32	0	Non-Amp
	10.91	0	Non-Amp
	11.33	0	Non-Amp
	11.27	0	Non-Amp
	0.16	0	Non-Amp
	12.02	0	Non-Amp
	10.41	0	Non-Amp
	12.32	0	Non-Amp
	12.94	0	Non-Amp
	12.32	0	Non-Amp
	20.24	0	Non-Amp
	12.52	0	Non-Amp
	12.35	0	Non-Amp
	12.94	0	Non-Amp
	15.44	0	Amp
	16.85	0	Non-Amp
	16.69	0	Non-Amp
	0.03	0	Amp
	9.76	0	Non-Amp
	24.54	0	Non-Amp
	14.42	0	Non-Amp
	33.97	1	Non-Amp
	12.94	0	Non-Amp
	13.01	0	Amp
	12.48	0	Non-Amp
	13.4	0	Non-Amp
	19.45	0	Non-Amp
	56.77	0	Non-Amp
	20.86	0	Non-Amp
	13.24	0	Non-Amp
	20.57	0	Non-Amp
	13.96	0	Non-Amp
	14.16	0	Non-Amp
	13.47	0	Non-Amp
	21.12	0	Non-Amp
	19.19	0	Non-Amp
	14.16	0	Non-Amp
	17.48	0	Non-Amp
	14.16	1	Non-Amp
	55.45	0	Non-Amp
	15.77	0	Non-Amp
	18.13	0	Non-Amp
	18.89	0	Non-Amp
	12.02	0	Non-Amp
	52.96	0	Non-Amp
	13.99	0	Non-Amp
	18.96	0	Non-Amp
	20.07	0	Non-Amp
	20.11	0	Non-Amp
	20.07	0	Non-Amp
	19.38	0	Non-Amp
	20.37	0	Non-Amp
	20.99	0	Non-Amp
	12.19	0	Non-Amp
	13.3	0	Non-Amp
	14.68	0	Non-Amp
	18.56	0	Non-Amp
	17.77	0	Non-Amp
	16.72	0	Non-Amp
	25.72	0	Non-Amp
	23.88	0	Non-Amp
	27.56	0	Non-Amp
	18.13	0	Non-Amp
	17.15	0	Non-Amp
	15.21	0	Non-Amp
	14.72	0	Non-Amp
	21.81	0	Non-Amp
	14.49	0	Non-Amp
	19.91	0	Non-Amp
	17.67	0	Non-Amp
	55.26	0	Non-Amp
	16.39	0	Non-Amp
	15.83	0	Non-Amp
	16.29	0	Non-Amp
	16.62	0	Non-Amp
	12.98	0	Non-Amp
	15.14	0	Non-Amp
	43	0	Non-Amp
	16.52	0	Non-Amp
	15.31	0	Non-Amp
	15.51	0	Non-Amp
	14.22	0	Non-Amp
	14.13	0	Non-Amp
	17.41	0	Non-Amp
	16.03	0	Non-Amp
	13.44	0	Non-Amp
	13.04	0	Non-Amp
	14.42	0	Non-Amp
	48	0	Non-Amp
	16.39	0	Non-Amp
	13.47	0	Non-Amp
	17.05	0	Non-Amp
	1.61	0	Non-Amp
	10.09	0	Non-Amp
	13.07	0	Non-Amp
	12.52	0	Non-Amp
	12.25	0	Non-Amp
	33.34	0	Non-Amp
	18.5	0	Non-Amp
	21.65	0	Non-Amp
	16.16	0	Non-Amp
	0.69	1	Non-Amp
	25.2	0	Non-Amp
	42.97	0	Non-Amp
	34.4	0	Non-Amp
	27.5	0	Non-Amp
	46.55	0	Non-Amp
	3.02	1	Non-Amp
	6.41	1	Non-Amp
	40.08	0	Non-Amp
	28.42	0	Non-Amp
	28.84	0	Non-Amp
	47.11	0	Non-Amp
	44.65	0	Non-Amp
	40.93	0	Non-Amp
	38.21	0	Non-Amp
	31.9	1	Non-Amp
	33.15	0	Non-Amp
	75.92	0	Non-Amp
	43.3	0	Non-Amp
	34.23	0	Non-Amp
	32	0	Non-Amp
	31.93	0	Non-Amp
	69.28	0	Non-Amp
	6.18	1	Non-Amp
	63.57	0	Non-Amp
	31.73	1	Non-Amp
	23.23	0	Non-Amp
	19.42	0	Non-Amp
	21.02	0	Non-Amp
	23.85	0	Non-Amp
	14.78	0	Non-Amp
	25.03	0	Non-Amp
	23.32	0	Non-Amp
	22.8	0	Non-Amp
	17.28	0	Non-Amp
	20.7	0	Non-Amp
	21.62	0	Non-Amp
	18.2	0	Non-Amp
	12.91	0	Non-Amp
	55.58	0	Non-Amp
	53.88	0	Non-Amp
	9.03	0	Non-Amp
	20.57	0	Non-Amp
	39.75	1	Non-Amp
	19.55	0	Non-Amp
	56.9	0	Non-Amp
	14.06	0	Non-Amp
	51.35	0	Non-Amp
	76.51	0	Non-Amp
	53.58	0	Non-Amp
	87.16	0	Non-Amp
	32.33	0	Non-Amp
	28.48	0	Non-Amp
	16.46	0	Non-Amp
	37.22	0	Non-Amp
	59.46	1	Non-Amp
	37.39	0	Non-Amp
	70.3	0	Non-Amp
	33.71	0	Non-Amp
	33.67	0	Non-Amp
	28.42	0	Non-Amp
	59.13	0	Non-Amp
	3.88	0	Non-Amp
	22.17	0	Non-Amp
	60.94	0	Non-Amp
	11.07	0	Non-Amp
	54.14	0	Non-Amp
	53.19	1	Non-Amp
	73.59	0	Non-Amp
	19.65	0	Non-Amp
	24.57	0	Non-Amp
	75.76	0	Non-Amp
	11.86	1	Non-Amp
	50.03	0	Non-Amp
	106.67	0	Non-Amp
	102.53	0	Non-Amp
	5.09	1	Non-Amp
	42.81	1	Non-Amp
	19.61	1	Non-Amp
	34.53	0	Non-Amp
	43.53	0	Non-Amp
	8.28	0	Non-Amp
	30.58	0	Non-Amp
	34.89	0	Non-Amp
	38.73	0	Non-Amp
	34.26	0	Non-Amp
	17.67	0	Non-Amp
	34.79	0	Non-Amp
	32.85	0	Non-Amp
	36.79	0	Non-Amp
	22.08	1	Non-Amp
	34.13	0	Non-Amp
	36.17	0	Non-Amp
	36.53	0	Non-Amp
	39.52	0	Non-Amp
	41.59	0	Non-Amp
	35.74	0	Non-Amp
	2.96	1	Non-Amp
	18.92	0	Non-Amp
	9.86	0	Non-Amp
	24.8	0	Non-Amp
	28.25	0	Non-Amp
	34.92	0	Non-Amp
	2.56	0	Non-Amp
	6.11	0	Non-Amp
	3.02	0	Non-Amp
	11.14	0	Non-Amp
	48.19	0	Non-Amp
	44.97	0	Non-Amp
	40.21	0	Non-Amp
	1.12	0	Non-Amp
	46.62	0	Non-Amp
	6.57	0	Amp
	21.25	0	Non-Amp
	46.55	0	Non-Amp
	47.6	0	Non-Amp
	25.95	1	Non-Amp
	32.03	0	Non-Amp
	42.21	0	Non-Amp
	37.71	0	Non-Amp
	39.06	0	Non-Amp
	38.34	0	Non-Amp
	41	0	Non-Amp
	41.69	0	Non-Amp
	40.7	0	Non-Amp
	40.47	0	Non-Amp
	10.02	1	Non-Amp
	0.69	0	Non-Amp
	38.96	0	Non-Amp
	1.94	0	Non-Amp
	7.13	0	Non-Amp
	24.54	0	Non-Amp
	12.32	0	Non-Amp
	17.21	1	Non-Amp
	9.46	0	Non-Amp
	38.04	0	Non-Amp
	32.88	0	Non-Amp
	30.16	0	Non-Amp
	30.42	0	Non-Amp
	23.88	0	Non-Amp
	23.82	0	Non-Amp
	26.68	0	Non-Amp
	0.79	0	Non-Amp
	25.79	0	Non-Amp
	26.38	0	Non-Amp
	27.83	0	Non-Amp
	12.19	0	Non-Amp
	39.68	0	Non-Amp
	8.48	0	Non-Amp
	18.2	0	Non-Amp
	18.89	0	Non-Amp
	13.24	0	Non-Amp
	16.56	0	Non-Amp
	15.67	0	Non-Amp
	28.75	0	Non-Amp
	25.92	0	Non-Amp
	22.8	0	Non-Amp
	29.93	0	Non-Amp
	29.83	0	Non-Amp
	40.37	0	Non-Amp
	35.94	1	Non-Amp
	33.31	1	Non-Amp
	52.92	0	Non-Amp
	29.8	0	Non-Amp
	23.09	0	Non-Amp
	18.46	0	Non-Amp
	23.95	1	Non-Amp
	6.8	1	Non-Amp
	18.89	0	Non-Amp
	19.97	0	Non-Amp
	6.14	0	Non-Amp
	13.93	0	Non-Amp
	10.51	0	Non-Amp
	14.42	0	Non-Amp
	34.53	0	Non-Amp
	19.94	0	Non-Amp
	54.96	0	Non-Amp
	52.69	0	Non-Amp
	25.89	0	Non-Amp
	22.08	0	Non-Amp
	34	0	Non-Amp
	17.48	0	Non-Amp
	17.51	0	Non-Amp
	23.49	0	Non-Amp
	15.21	0	Non-Amp
	16.75	0	Non-Amp
	24.97	0	Non-Amp
	31.27	0	Non-Amp
	33.18	0	Non-Amp
	7.39	0	Non-Amp
	109.79	0	Non-Amp
	44.38	1	Non-Amp
	214.72	1	Non-Amp
	79.04	0	Non-Amp
	83.28	0	Non-Amp
	74.97	0	Non-Amp
	70.8	0	Non-Amp
	72.04	0	Non-Amp
	85.09	0	Non-Amp
	86.89	0	Non-Amp
	115.6	0	Non-Amp
	105.98	0	Non-Amp
	101.54	0	Non-Amp
	85.28	0	Non-Amp
	110.41	0	Non-Amp
	38.17	0	Non-Amp
	43.69	0	Non-Amp
	69.25	0	Non-Amp
	66.33	0	Non-Amp
	71.98	0	Non-Amp
	13.53	0	Non-Amp
	18.1	0	Non-Amp
	2.6	0	Non-Amp
	54.96	1	Non-Amp
	11.83	0	Non-Amp
	11.56	0	Non-Amp
	21.22	0	Non-Amp
	13.21	0	Non-Amp
	7.1	0	Non-Amp
	13.27	0	Non-Amp
	10.61	0	Non-Amp
	24.93	0	Non-Amp
	32.72	0	Non-Amp
	29.2	0	Non-Amp
	25.03	0	Non-Amp
	17.05	0	Non-Amp
	8.48	1	Non-Amp
	14.68	0	Non-Amp
	14.45	0	Non-Amp
	14.78	0	Non-Amp
	22.24	0	Non-Amp
	2.63	0	Non-Amp
	16.06	0	Amp
	15.67	0	Non-Amp
	6.31	1	Non-Amp
	14.49	0	Non-Amp
	19.51	0	Non-Amp
	12.35	0	Non-Amp
	19.58	0	Non-Amp
	17.48	0	Non-Amp
	22.37	1	Non-Amp
	22.37	0	Non-Amp
	2.1	0	Non-Amp
	58.48	0	Non-Amp
	31.96	0	Non-Amp
	58.57	0	Non-Amp
	40.05	0	Non-Amp
	34.89	0	Non-Amp
	36.33	0	Non-Amp
	28.84	0	Non-Amp
	24.7	0	Non-Amp
	22.31	0	Non-Amp
	20.37	0	Amp
	23.46	0	Non-Amp
	65.57	0	Non-Amp
	42.74	0	Non-Amp
	26.02	0	Non-Amp
	17.35	0	Non-Amp
	14.06	0	Non-Amp
	28.19	0	Non-Amp
	19.71	0	Non-Amp
	40.08	0	Non-Amp
	9.03	1	Non-Amp
	64.16	0	Non-Amp
	86.89	0	Non-Amp
	-0.23	0	Non-Amp
	0.16	0	Non-Amp
	0.26	0	Non-Amp
	9.92	0	Non-Amp
	18.79	0	Non-Amp
	18.46	0	Non-Amp
	21.06	0	Non-Amp
	20.66	0	Non-Amp
	19.25	0	Non-Amp
	13.83	0	Non-Amp
	18.86	0	Non-Amp
	17.38	0	Non-Amp
	17.25	0	Non-Amp
	13.93	0	Non-Amp
	17.02	0	Non-Amp
	66.79	0	Non-Amp
	11.4	0	Non-Amp
	52.92	0	Non-Amp
	29.01	0	Non-Amp
	15.34	0	Non-Amp
	16.03	0	Non-Amp
	107.98	1	Non-Amp
	106.96	0	Non-Amp

## Sheet: S1g
Supplementary Figure 1g
	Overall Survival (Months)	Disease-specific survival status	Amplified		Variable	Level	N	Hazard Ratio (95% CI)	Log-rank P-value	Type 3 P-value
	140.5	0	Non-Amp		Amplified	Amp	32	1.5 (0.84-2.65)	0.1648	0.1676
	84.63333333	0	Non-Amp			Non-Amp	1948
	163.7	1	Non-Amp			Total	1980
	164.9333333	0	Non-Amp			% Amp	0.0161616
	41.36666667	1	Non-Amp
	7.8	1	Non-Amp
	164.3333333	0	Non-Amp
	22.4	1	Non-Amp
	99.53333333	0	Non-Amp
	36.56666667	0	Non-Amp
	36.26666667	1	Non-Amp
	132.0333333	1	Non-Amp
	163.5333333	0	Non-Amp
	164.9	0	Non-Amp
	14.13333333	0	Non-Amp
	103.8333333	0	Non-Amp
	75.33333333	0	Non-Amp
	161.0666667	0	Non-Amp
	160.3	0	Non-Amp
	62.86666667	0	Non-Amp
	160.9	0	Non-Amp
	140.8666667	0	Non-Amp
	153.9666667	0	Non-Amp
	108.9333333	0	Non-Amp
	157.4333333	0	Non-Amp
	103.1333333	0	Non-Amp
	131	0	Non-Amp
	28.5	1	Non-Amp
	69.5	0	Non-Amp
	86.06666667	1	Non-Amp
	153.2	0	Non-Amp
	49.76666667	0	Non-Amp
	98.7	0	Non-Amp
	132.1	1	Non-Amp
	8.066666667	1	Non-Amp
	148.0333333	0	Non-Amp
	140.7666667	1	Non-Amp
	85.33333333	0	Non-Amp
	158.0333333	0	Non-Amp
	42.7	1	Non-Amp
	112.4	0	Non-Amp
	157.5	0	Non-Amp
	127.1	0	Non-Amp
	39.16666667	1	Non-Amp
	43.16666667	0	Non-Amp
	13.4	0	Non-Amp
	66.73333333	1	Non-Amp
	122.2666667	0	Non-Amp
	2.4	0	Non-Amp
	95.86666667	1	Non-Amp
	29.06666667	1	Non-Amp
	152.2	0	Non-Amp
	138.9	0	Non-Amp
	114.2333333	0	Non-Amp
	118.2	0	Non-Amp
	1.266666667	0	Non-Amp
	127.6333333	0	Non-Amp
	132.0666667	0	Non-Amp
	137.8	0	Non-Amp
	38.56666667	0	Non-Amp
	153.5666667	0	Non-Amp
	66.63333333	1	Non-Amp
	151	0	Non-Amp
	12.93333333	1	Non-Amp
	116.6333333	0	Non-Amp
	88.2	0	Non-Amp
	150.5666667	0	Non-Amp
	109.2	0	Non-Amp
	147.9333333	0	Non-Amp
	12.4	0	Non-Amp
	54.33333333	0	Non-Amp
	152.0666667	1	Non-Amp
	147.6666667	0	Non-Amp
	122.1666667	0	Non-Amp
	51.76666667	1	Non-Amp
	1.766666667	0	Non-Amp
	51.7	0	Non-Amp
	111.2	0	Non-Amp
	49.23333333	1	Non-Amp
	63.03333333	0	Non-Amp
	148.5666667	0	Non-Amp
	114.7666667	0	Non-Amp
	59.8	0	Non-Amp
	2.866666667	0	Non-Amp
	114.7666667	0	Non-Amp
	192.3	0	Non-Amp
	75.3	0	Non-Amp
	143.5333333	0	Non-Amp
	55.76666667	0	Non-Amp
	98.1	0	Non-Amp
	10.83333333	0	Non-Amp
	47.63333333	1	Non-Amp
	104.4	0	Amp
	43.1	1	Non-Amp
	122.7666667	0	Non-Amp
	145.4333333	0	Non-Amp
	93.36666667	0	Non-Amp
	5.433333333	0	Non-Amp
	138.1	0	Non-Amp
	3.766666667	0	Non-Amp
	78.76666667	0	Non-Amp
	72.36666667	0	Non-Amp
	113.4333333	0	Non-Amp
	45.6	0	Non-Amp
	104.4666667	1	Non-Amp
	17.93333333	1	Non-Amp
	62.33333333	0	Non-Amp
	85.96666667	0	Non-Amp
	109.0333333	0	Non-Amp
	43.83333333	1	Non-Amp
	31.3	1	Non-Amp
	9.066666667	1	Non-Amp
	15.3	0	Amp
	144.6333333	0	Non-Amp
	19	0	Non-Amp
	91.6	0	Non-Amp
	146	0	Non-Amp
	70.73333333	0	Non-Amp
	144.7666667	0	Non-Amp
	144.4	0	Non-Amp
	130.8666667	1	Non-Amp
	125.7	0	Non-Amp
	128.3666667	0	Non-Amp
	58.76666667	0	Non-Amp
	24.3	1	Non-Amp
	144.4666667	0	Non-Amp
	141.1666667	0	Non-Amp
	173.6333333	0	Non-Amp
	82.36666667	0	Non-Amp
	144.9333333	0	Non-Amp
	44.8	1	Non-Amp
	146.9	0	Non-Amp
	122.2	0	Non-Amp
	131.0666667	0	Non-Amp
	39.83333333	1	Non-Amp
	20.2	1	Non-Amp
	212.7	0	Non-Amp
	81.33333333	1	Amp
	176.7666667	0	Non-Amp
	212.2	0	Non-Amp
	57.63333333	0	Non-Amp
	111.8666667	0	Non-Amp
	10.83333333	1	Non-Amp
	71.5	0	Non-Amp
	200.3333333	0	Non-Amp
	19.6	0	Non-Amp
	207.6333333	0	Non-Amp
	72.43333333	0	Non-Amp
	94.23333333	0	Non-Amp
	142.5666667	1	Non-Amp
	205.0333333	0	Non-Amp
	193.1666667	0	Non-Amp
	85.56666667	1	Non-Amp
	73.13333333	1	Non-Amp
	199.1	0	Non-Amp
	149.7666667	0	Non-Amp
	149.7333333	0	Non-Amp
	164.7	0	Non-Amp
	185.6	0	Non-Amp
	71	0	Non-Amp
	188.3333333	0	Non-Amp
	152.3	0	Non-Amp
	200.7	0	Non-Amp
	91.73333333	1	Non-Amp
	86.13333333	0	Non-Amp
	11.86666667	1	Non-Amp
	169.8333333	0	Non-Amp
	90.23333333	1	Non-Amp
	182.2666667	0	Non-Amp
	176.0333333	0	Non-Amp
	43.1	1	Non-Amp
	189.1333333	0	Non-Amp
	90.66666667	0	Non-Amp
	28.5	1	Non-Amp
	22.23333333	0	Non-Amp
	337.0333333	0	Non-Amp
	122	1	Non-Amp
	186.5333333	0	Non-Amp
	186.1	0	Non-Amp
	5.833333333	1	Non-Amp
	192.2666667	0	Non-Amp
	172.9	1	Non-Amp
	72.8	0	Non-Amp
	194.2333333	0	Non-Amp
	22.03333333	1	Non-Amp
	0	0	Non-Amp
	3.366666667	0	Non-Amp
	192.6	0	Non-Amp
	94.73333333	0	Non-Amp
	63.8	1	Non-Amp
	71.6	0	Non-Amp
	199.5333333	0	Non-Amp
	39.2	1	Non-Amp
	49.43333333	0	Non-Amp
	64.36666667	0	Non-Amp
	72.9	0	Non-Amp
	164.5	0	Non-Amp
	188.1333333	0	Non-Amp
	122.7	0	Non-Amp
	84.2	1	Non-Amp
	60.13333333	0	Non-Amp
	111.5333333	1	Non-Amp
	63.5	1	Non-Amp
	42.96666667	1	Non-Amp
	177.3333333	0	Non-Amp
	183.2666667	0	Non-Amp
	42.33333333	0	Non-Amp
	185.1666667	0	Non-Amp
	151.1666667	0	Non-Amp
	169.6	1	Non-Amp
	184.7666667	0	Non-Amp
	4.433333333	1	Non-Amp
	186.2	0	Non-Amp
	182.9	0	Non-Amp
	151.6666667	0	Non-Amp
	168.7	0	Non-Amp
	40.7	1	Non-Amp
	63.73333333	0	Non-Amp
	174.6333333	0	Non-Amp
	50.53333333	0	Non-Amp
	144.9666667	1	Non-Amp
	177.5333333	0	Non-Amp
	187.9333333	0	Non-Amp
	125.6	1	Non-Amp
	26.56666667	1	Non-Amp
	170.6333333	1	Non-Amp
	26.73333333	0	Non-Amp
	164.7333333	0	Non-Amp
	173.9	1	Non-Amp
	125.3333333	1	Non-Amp
	91.13333333	1	Non-Amp
	152.9333333	0	Non-Amp
	72.66666667	0	Non-Amp
	20.43333333	1	Non-Amp
	205.5666667	1	Non-Amp
	122.7	0	Non-Amp
	146.0333333	0	Non-Amp
	46.06666667	1	Non-Amp
	195.3333333	0	Non-Amp
	55.2	1	Non-Amp
	41.83333333	0	Non-Amp
	11.6	1	Non-Amp
	213.5	0	Non-Amp
	32.86666667	0	Non-Amp
	21.6	0	Amp
	132.5666667	1	Non-Amp
	15.06666667	0	Non-Amp
	47.03333333	1	Non-Amp
	89.9	1	Non-Amp
	176.6	0	Non-Amp
	87.23333333	1	Non-Amp
	64.23333333	0	Non-Amp
	142.4333333	0	Non-Amp
	61.9	1	Non-Amp
	144.3333333	0	Non-Amp
	93.5	0	Non-Amp
	131.1333333	0	Non-Amp
	62.76666667	1	Non-Amp
	27	1	Non-Amp
	1.433333333	0	Non-Amp
	143.1666667	0	Non-Amp
	134.3666667	0	Non-Amp
	97.3	1	Non-Amp
	135.6666667	0	Non-Amp
	69.33333333	0	Non-Amp
	130.2	0	Non-Amp
	136.4666667	0	Non-Amp
	85.73333333	1	Non-Amp
	61.1	1	Non-Amp
	36.43333333	1	Non-Amp
	138.1333333	0	Non-Amp
	97.56666667	0	Non-Amp
	96.96666667	0	Non-Amp
	72.2	1	Amp
	142.4666667	0	Non-Amp
	38.13333333	1	Non-Amp
	20.83333333	1	Non-Amp
	64.23333333	0	Non-Amp
	29	1	Non-Amp
	60.66666667	0	Non-Amp
	57.23333333	0	Non-Amp
	43.2	1	Non-Amp
	137.1	0	Non-Amp
	22.46666667	1	Non-Amp
	26.26666667	1	Non-Amp
	99.73333333	0	Non-Amp
	141	0	Non-Amp
	63.5	0	Non-Amp
	59.06666667	0	Non-Amp
	96.9	1	Non-Amp
	101.8333333	0	Non-Amp
	63	0	Non-Amp
	139.1666667	0	Non-Amp
	136.1666667	0	Non-Amp
	140.0666667	0	Non-Amp
	76.63333333	0	Non-Amp
	6.266666667	1	Non-Amp
	102.0666667	0	Non-Amp
	104.3	0	Non-Amp
	76.73333333	0	Non-Amp
	93	0	Non-Amp
	33.8	0	Non-Amp
	138.9333333	0	Non-Amp
	9.833333333	1	Non-Amp
	24.4	0	Non-Amp
	131.1	0	Non-Amp
	116.1	0	Non-Amp
	55.93333333	0	Non-Amp
	74.46666667	0	Non-Amp
	85.13333333	0	Non-Amp
	105.8	0	Non-Amp
	45.5	1	Non-Amp
	110.5333333	0	Non-Amp
	75.5	0	Non-Amp
	90.56666667	0	Non-Amp
	135.1666667	0	Non-Amp
	112.1333333	0	Non-Amp
	100.8333333	0	Non-Amp
	103.4666667	1	Non-Amp
	45.03333333	0	Non-Amp
	55.46666667	1	Non-Amp
	132.5333333	0	Non-Amp
	72.26666667	0	Non-Amp
	29.23333333	1	Non-Amp
	112.5666667	0	Non-Amp
	50.06666667	0	Non-Amp
	62.8	0	Non-Amp
	43.13333333	1	Non-Amp
	46.83333333	0	Non-Amp
	99.33333333	0	Non-Amp
	134.5	0	Non-Amp
	35.6	0	Non-Amp
	114	1	Non-Amp
	132.7666667	0	Non-Amp
	120.5666667	1	Non-Amp
	39.3	1	Non-Amp
	28.6	1	Non-Amp
	43.86666667	0	Non-Amp
	105.6	1	Non-Amp
	129.6	0	Non-Amp
	131.2666667	0	Non-Amp
	88.23333333	0	Non-Amp
	107.4666667	0	Non-Amp
	27.4	0	Non-Amp
	111.1	1	Non-Amp
	130.7	0	Non-Amp
	130.4333333	0	Non-Amp
	132.3	0	Non-Amp
	132.7666667	0	Non-Amp
	94.56666667	0	Non-Amp
	36.4	1	Non-Amp
	24.86666667	1	Non-Amp
	74.46666667	1	Non-Amp
	82.63333333	0	Non-Amp
	36.76666667	1	Non-Amp
	89.96666667	0	Non-Amp
	86.9	0	Non-Amp
	112.9333333	0	Non-Amp
	90.56666667	0	Non-Amp
	101.9666667	0	Non-Amp
	125.8	0	Non-Amp
	81.13333333	0	Non-Amp
	36.63333333	1	Non-Amp
	71.8	1	Non-Amp
	130.9	0	Non-Amp
	73.7	0	Non-Amp
	131.9	0	Non-Amp
	67.46666667	0	Non-Amp
	71.5	0	Non-Amp
	82.1	0	Non-Amp
	101.2333333	0	Non-Amp
	130.4666667	0	Non-Amp
	60.7	0	Non-Amp
	45.8	1	Non-Amp
	23.8	0	Non-Amp
	114.3333333	0	Non-Amp
	115.3	0	Non-Amp
	128.4	0	Non-Amp
	61.7	0	Non-Amp
	121.5333333	0	Non-Amp
	117.0333333	0	Non-Amp
	13.4	0	Non-Amp
	114.4666667	0	Non-Amp
	61.9	0	Non-Amp
	110.9666667	0	Non-Amp
	212.2	0	Non-Amp
	2.5	0	Non-Amp
	80.83333333	0	Non-Amp
	65.86666667	0	Non-Amp
	139.6333333	0	Non-Amp
	109.8333333	0	Non-Amp
	193.9666667	0	Non-Amp
	48.53333333	1	Non-Amp
	163.8666667	0	Non-Amp
	143.1333333	1	Non-Amp
	124.1	0	Non-Amp
	199.1333333	0	Non-Amp
	147.3666667	0	Non-Amp
	113.5666667	0	Non-Amp
	24.1	1	Non-Amp
	85.5	0	Non-Amp
	194.5333333	0	Non-Amp
	174.2666667	0	Non-Amp
	48.6	1	Non-Amp
	154.7666667	0	Non-Amp
	79.33333333	0	Non-Amp
	41.16666667	0	Non-Amp
	193.8	0	Non-Amp
	25.96666667	0	Non-Amp
	132.3333333	1	Non-Amp
	51.96666667	1	Non-Amp
	68.06666667	1	Non-Amp
	85.73333333	0	Non-Amp
	111.1666667	0	Non-Amp
	97.83333333	0	Non-Amp
	161.7666667	0	Non-Amp
	37.93333333	1	Non-Amp
	181.4666667	0	Non-Amp
	59.5	1	Non-Amp
	272.2	0	Non-Amp
	149.8666667	0	Non-Amp
	163.2	0	Non-Amp
	119.8	0	Non-Amp
	128.5666667	0	Non-Amp
	31	1	Non-Amp
	65.4	0	Non-Amp
	110.1	0	Non-Amp
	92.76666667	0	Non-Amp
	79.36666667	1	Non-Amp
	7.866666667	1	Non-Amp
	15.53333333	0	Non-Amp
	62.63333333	0	Non-Amp
	118.2	0	Non-Amp
	115.7	1	Non-Amp
	77.23333333	0	Non-Amp
	91.26666667	0	Non-Amp
	119.7333333	0	Non-Amp
	125.8	0	Non-Amp
	72.46666667	0	Non-Amp
	119.4666667	1	Non-Amp
	74.56666667	0	Non-Amp
	34.66666667	1	Non-Amp
	44.23333333	0	Non-Amp
	107.1	0	Non-Amp
	113.2	0	Non-Amp
	89.36666667	1	Non-Amp
	123.2666667	0	Non-Amp
	111	0	Non-Amp
	29.66666667	1	Non-Amp
	121.9666667	0	Non-Amp
	114.6	0	Non-Amp
	27.46666667	1	Non-Amp
	87.83333333	0	Non-Amp
	63.96666667	0	Non-Amp
	98.7	1	Non-Amp
	76.7	0	Non-Amp
	104.5333333	0	Non-Amp
	48.8	0	Non-Amp
	119.3333333	0	Non-Amp
	34.76666667	0	Non-Amp
	29.03333333	0	Non-Amp
	92.96666667	0	Non-Amp
	101.9	0	Non-Amp
	94.23333333	0	Non-Amp
	112.8	0	Non-Amp
	33.56666667	0	Non-Amp
	111.0666667	0	Amp
	64.03333333	0	Non-Amp
	35.53333333	1	Non-Amp
	0.766666667	0	Non-Amp
	105.9666667	0	Non-Amp
	86.8	0	Non-Amp
	47.43333333	1	Non-Amp
	56.5	0	Non-Amp
	17.76666667	0	Non-Amp
	88	0	Non-Amp
	32.63333333	1	Non-Amp
	80.66666667	0	Amp
	103.7666667	0	Non-Amp
	75.4	0	Non-Amp
	61.33333333	0	Non-Amp
	102.5666667	0	Non-Amp
	84.2	0	Non-Amp
	19.73333333	0	Non-Amp
	93.3	0	Non-Amp
	15.16666667	1	Non-Amp
	61.43333333	0	Non-Amp
	25.53333333	0	Non-Amp
	96.63333333	1	Non-Amp
	24.8	1	Non-Amp
	69.4	0	Non-Amp
	111.0666667	0	Non-Amp
	19.03333333	1	Non-Amp
	30.43333333	0	Non-Amp
	97.26666667	0	Amp
	23.33333333	1	Non-Amp
	18.93333333	1	Non-Amp
	20	1	Non-Amp
	69.8	1	Non-Amp
	55.36666667	0	Non-Amp
	11.06666667	1	Non-Amp
	24.33333333	1	Non-Amp
	128	1	Non-Amp
	112.4	0	Non-Amp
	152.0666667	0	Non-Amp
	16.6	1	Non-Amp
	176.4333333	0	Non-Amp
	14.43333333	1	Non-Amp
	1.233333333	0	Non-Amp
	42.36666667	1	Non-Amp
	93.66666667	1	Non-Amp
	69.93333333	1	Non-Amp
	149.4	0	Non-Amp
	175.6333333	0	Non-Amp
	43.1	0	Non-Amp
	30.96666667	0	Non-Amp
	175.8	0	Non-Amp
	136.1666667	0	Non-Amp
	144.7	0	Non-Amp
	63.86666667	0	Non-Amp
	119.9666667	0	Non-Amp
	59.7	1	Non-Amp
	268.4333333	0	Non-Amp
	47.9	0	Non-Amp
	220.9	0	Non-Amp
	285.4333333	0	Non-Amp
	280.7	0	Non-Amp
	163.4	0	Non-Amp
	64.93333333	1	Non-Amp
	219.1666667	1	Non-Amp
	89.1	1	Non-Amp
	89.1	1	Non-Amp
	128.5333333	0	Non-Amp
	193.7	0	Non-Amp
	279.1	0	Non-Amp
	19.1	1	Non-Amp
	274.0333333	0	Non-Amp
	45.16666667	1	Non-Amp
	52.96666667	1	Non-Amp
	44.76666667	1	Non-Amp
	73.7	1	Non-Amp
	177.2666667	0	Non-Amp
	163.7333333	0	Non-Amp
	133.2333333	1	Non-Amp
	201.4666667	0	Non-Amp
	234.4333333	0	Non-Amp
	278.2666667	0	Non-Amp
	251.6333333	0	Non-Amp
	108.0666667	1	Non-Amp
	236.9333333	0	Non-Amp
	51.4	1	Non-Amp
	133.7333333	0	Non-Amp
	274.5	0	Non-Amp
	24.9	1	Non-Amp
	275.6333333	0	Non-Amp
	168.9666667	1	Non-Amp
	234.3333333	0	Non-Amp
	97.76666667	0	Non-Amp
	145.4333333	0	Non-Amp
	81.93333333	1	Non-Amp
	274.4	0	Non-Amp
	203.5333333	1	Non-Amp
	35	1	Non-Amp
	118.0333333	1	Non-Amp
	275.6	0	Non-Amp
	270.1333333	1	Non-Amp
	227.8666667	0	Non-Amp
	271.3333333	0	Non-Amp
	160	0	Non-Amp
	274.3666667	0	Non-Amp
	44.83333333	1	Non-Amp
	150.7333333	0	Non-Amp
	131.6666667	0	Non-Amp
	181.2333333	1	Non-Amp
	275.2333333	0	Non-Amp
	40.43333333	0	Non-Amp
	68.26666667	1	Non-Amp
	116.9333333	0	Non-Amp
	271.9333333	0	Non-Amp
	110.7666667	1	Non-Amp
	267.2333333	0	Non-Amp
	272.1	0	Non-Amp
	87.7	1	Non-Amp
	252.9666667	0	Non-Amp
	271.2666667	0	Non-Amp
	85.86666667	1	Non-Amp
	231.0333333	0	Non-Amp
	257.5666667	0	Non-Amp
	270.5666667	0	Non-Amp
	254.6333333	0	Non-Amp
	136.0666667	0	Non-Amp
	269.9	0	Non-Amp
	235.6666667	0	Non-Amp
	259.7666667	0	Non-Amp
	153.8333333	0	Non-Amp
	55.03333333	0	Non-Amp
	270.3	0	Non-Amp
	269	0	Non-Amp
	19.73333333	1	Non-Amp
	231.5333333	0	Non-Amp
	146.7333333	0	Non-Amp
	264.7666667	0	Non-Amp
	149.7	1	Non-Amp
	39.53333333	1	Non-Amp
	227.7333333	0	Non-Amp
	43.2	1	Non-Amp
	9.433333333	1	Non-Amp
	159	1	Non-Amp
	269.6333333	0	Non-Amp
	270.4333333	0	Non-Amp
	250.6666667	0	Non-Amp
	141.5666667	0	Non-Amp
	258.3333333	0	Non-Amp
	269.3333333	0	Non-Amp
	196.5666667	1	Non-Amp
	237.3666667	0	Non-Amp
	20.66666667	0	Non-Amp
	218.3	1	Non-Amp
	125.6	1	Non-Amp
	267.4	0	Non-Amp
	266.9333333	0	Non-Amp
	31.93333333	1	Non-Amp
	240.0333333	0	Non-Amp
	14.4	1	Non-Amp
	14.1	1	Non-Amp
	263.7	1	Non-Amp
	262.8666667	0	Non-Amp
	228.1	0	Non-Amp
	108.4333333	0	Non-Amp
	161.9333333	0	Non-Amp
	101.2666667	0	Non-Amp
	27.2	1	Non-Amp
	112	0	Non-Amp
	263.3666667	0	Non-Amp
	189.1	0	Non-Amp
	30.13333333	1	Non-Amp
	5.5	1	Non-Amp
	262.1333333	0	Non-Amp
	222.2	0	Non-Amp
	227.8333333	1	Non-Amp
	9.6	1	Non-Amp
	265	0	Non-Amp
	172.9	0	Non-Amp
	252.8666667	1	Non-Amp
	264.2333333	0	Non-Amp
	110.6	0	Non-Amp
	180.8333333	0	Non-Amp
	261.2	0	Non-Amp
	260	0	Non-Amp
	187.0333333	0	Non-Amp
	254.5	0	Non-Amp
	191.2333333	0	Non-Amp
	262	0	Non-Amp
	263.2333333	0	Non-Amp
	140.5666667	0	Non-Amp
	253.0666667	0	Non-Amp
	15.7	1	Non-Amp
	114.9	1	Non-Amp
	149.6	0	Non-Amp
	238.3666667	0	Non-Amp
	262.6333333	0	Non-Amp
	258.8666667	0	Non-Amp
	217.5666667	0	Non-Amp
	256	0	Non-Amp
	261.2	0	Non-Amp
	42.56666667	1	Non-Amp
	35.63333333	1	Non-Amp
	250.1333333	0	Non-Amp
	70.4	1	Non-Amp
	260.7333333	0	Non-Amp
	98.83333333	0	Non-Amp
	73.83333333	0	Non-Amp
	259.9666667	0	Non-Amp
	255.1	0	Non-Amp
	32.03333333	1	Non-Amp
	254.2666667	0	Non-Amp
	44.6	1	Non-Amp
	146.3666667	0	Non-Amp
	28.56666667	1	Amp
	165.1666667	1	Non-Amp
	259.5333333	0	Non-Amp
	149.6	0	Non-Amp
	81.1	1	Non-Amp
	210.9666667	1	Non-Amp
	256.5	0	Non-Amp
	152.3333333	0	Non-Amp
	258.3333333	0	Non-Amp
	28.73333333	1	Non-Amp
	75.36666667	1	Non-Amp
	252.3333333	0	Non-Amp
	100.7333333	0	Non-Amp
	131.3333333	0	Non-Amp
	257.7666667	0	Non-Amp
	167.4333333	0	Non-Amp
	227.9333333	0	Non-Amp
	221.2333333	0	Non-Amp
	136.9333333	0	Non-Amp
	219.6666667	1	Non-Amp
	178.1666667	1	Non-Amp
	145.5	0	Non-Amp
	248.7666667	0	Non-Amp
	23.93333333	0	Non-Amp
	252	0	Non-Amp
	236.1333333	0	Non-Amp
	99.7	0	Non-Amp
	55.83333333	1	Non-Amp
	123.9	0	Non-Amp
	51.2	1	Non-Amp
	65.46666667	0	Non-Amp
	22.66666667	1	Non-Amp
	41.53333333	1	Non-Amp
	32.93333333	1	Non-Amp
	217.7666667	0	Non-Amp
	158.5333333	0	Non-Amp
	236.0666667	0	Non-Amp
	242.5666667	0	Non-Amp
	247	0	Non-Amp
	248.7666667	0	Non-Amp
	243.9	0	Non-Amp
	191.1333333	0	Non-Amp
	37.96666667	1	Non-Amp
	148.7666667	1	Non-Amp
	241.2666667	0	Non-Amp
	227.8	0	Non-Amp
	241.8666667	0	Non-Amp
	109	0	Non-Amp
	38.03333333	1	Non-Amp
	26.76666667	1	Non-Amp
	68.2	1	Non-Amp
	10.86666667	1	Non-Amp
	241.6	0	Non-Amp
	179.4333333	0	Non-Amp
	241.2666667	0	Non-Amp
	87.53333333	0	Non-Amp
	113.8333333	0	Non-Amp
	236.6333333	0	Non-Amp
	136.2333333	0	Non-Amp
	23.2	1	Non-Amp
	55.63333333	1	Non-Amp
	228.6	0	Non-Amp
	240.7	0	Non-Amp
	243.7666667	0	Non-Amp
	226.7333333	0	Non-Amp
	50.03333333	1	Non-Amp
	138.3333333	0	Non-Amp
	228.8	0	Non-Amp
	103.4666667	0	Non-Amp
	243.5	0	Non-Amp
	219.7666667	0	Non-Amp
	25.43333333	1	Non-Amp
	50.76666667	1	Non-Amp
	108.7666667	0	Non-Amp
	188.7333333	0	Non-Amp
	240.4666667	0	Non-Amp
	119.8666667	1	Non-Amp
	32.83333333	1	Non-Amp
	241.4	0	Non-Amp
	234.2333333	0	Non-Amp
	234.1333333	0	Non-Amp
	38.8	1	Non-Amp
	62.53333333	1	Non-Amp
	159.0666667	0	Non-Amp
	231.6666667	0	Non-Amp
	237.1333333	0	Non-Amp
	27.46666667	1	Non-Amp
	102.4	1	Non-Amp
	118.1333333	1	Non-Amp
	15.5	1	Non-Amp
	239.3	0	Non-Amp
	229.3333333	0	Non-Amp
	240.8333333	0	Non-Amp
	59.6	0	Non-Amp
	236.7	0	Non-Amp
	86.06666667	1	Non-Amp
	113.6666667	0	Non-Amp
	112.9666667	0	Non-Amp
	86.23333333	1	Non-Amp
	232.7333333	1	Non-Amp
	33	0	Non-Amp
	234.5333333	0	Non-Amp
	38.03333333	1	Non-Amp
	236.0333333	0	Non-Amp
	24.86666667	1	Non-Amp
	229.3666667	0	Non-Amp
	214.7	0	Non-Amp
	110.6333333	0	Non-Amp
	235.4	0	Non-Amp
	230.4666667	0	Non-Amp
	38.8	1	Non-Amp
	228.7666667	1	Non-Amp
	222.1	0	Non-Amp
	228	0	Non-Amp
	75.33333333	1	Non-Amp
	92.73333333	1	Non-Amp
	224.5666667	0	Non-Amp
	228.3333333	0	Non-Amp
	222.5	0	Non-Amp
	126.4666667	1	Non-Amp
	134.4666667	1	Non-Amp
	287.2333333	0	Non-Amp
	226.0666667	0	Non-Amp
	72.3	0	Non-Amp
	225.5	0	Non-Amp
	99.23333333	0	Non-Amp
	199.9666667	0	Non-Amp
	225.5	0	Non-Amp
	172.8	0	Non-Amp
	186.4333333	0	Non-Amp
	100.8666667	1	Non-Amp
	28.06666667	0	Non-Amp
	49.66666667	1	Non-Amp
	106.5666667	1	Non-Amp
	256.8666667	1	Non-Amp
	188.3666667	0	Non-Amp
	44.73333333	1	Non-Amp
	11.7	0	Non-Amp
	193.1666667	0	Non-Amp
	277.3666667	0	Non-Amp
	11.3	1	Non-Amp
	139.3	0	Non-Amp
	105.6666667	1	Non-Amp
	124.1	0	Non-Amp
	15.2	1	Non-Amp
	298.0333333	0	Non-Amp
	172	0	Non-Amp
	351	0	Non-Amp
	281.3666667	0	Non-Amp
	176.3666667	0	Non-Amp
	67.8	1	Non-Amp
	217.1	0	Non-Amp
	174.8	0	Non-Amp
	258.1666667	0	Non-Amp
	165.4	0	Non-Amp
	114.5	0	Non-Amp
	147.8333333	1	Amp
	217.6333333	0	Amp
	15.63333333	1	Non-Amp
	63.03333333	1	Non-Amp
	49.56666667	0	Non-Amp
	184.7	1	Non-Amp
	160.3333333	0	Non-Amp
	355.2	0	Non-Amp
	330.3666667	0	Non-Amp
	84.5	1	Non-Amp
	55.23333333	1	Non-Amp
	65.5	1	Non-Amp
	115.6	0	Non-Amp
	36.36666667	1	Non-Amp
	253.5333333	0	Non-Amp
	335.7333333	1	Non-Amp
	203.7	0	Non-Amp
	100.1666667	0	Non-Amp
	178.4	0	Non-Amp
	163.2	0	Non-Amp
	33.9	1	Non-Amp
	98.7	1	Non-Amp
	59.93333333	1	Non-Amp
	132.2	1	Non-Amp
	244.2	0	Non-Amp
	260.0333333	0	Non-Amp
	34.1	0	Non-Amp
	174.8333333	0	Non-Amp
	96.83333333	1	Non-Amp
	335.6	0	Non-Amp
	219.1666667	0	Non-Amp
	55.1	1	Non-Amp
	189.0333333	0	Non-Amp
	89.03333333	0	Non-Amp
	234.7	0	Non-Amp
	265.5666667	0	Non-Amp
	300.7	1	Non-Amp
	177.9	0	Non-Amp
	17.13333333	0	Non-Amp
	196.4666667	0	Non-Amp
	126.6333333	0	Non-Amp
	87.23333333	1	Non-Amp
	199.2666667	0	Non-Amp
	168.2666667	1	Non-Amp
	235.5666667	0	Non-Amp
	307.9333333	0	Amp
	207.9666667	0	Non-Amp
	173.6	1	Non-Amp
	33.7	1	Non-Amp
	232.7666667	0	Non-Amp
	198.6	0	Non-Amp
	226.2	1	Non-Amp
	31.06666667	1	Non-Amp
	68.13333333	1	Non-Amp
	128.5333333	1	Non-Amp
	15.36666667	1	Non-Amp
	114.0333333	1	Non-Amp
	11.86666667	1	Non-Amp
	267.2666667	0	Non-Amp
	119.4666667	1	Non-Amp
	42.56666667	0	Non-Amp
	291.1666667	0	Non-Amp
	61.46666667	1	Non-Amp
	164.3333333	0	Non-Amp
	139.6	1	Non-Amp
	83.36666667	1	Non-Amp
	206.5666667	0	Non-Amp
	241.6	1	Non-Amp
	16.7	0	Non-Amp
	307.6333333	0	Non-Amp
	264.7666667	0	Non-Amp
	170.9	0	Non-Amp
	148.1	1	Non-Amp
	296.8666667	0	Non-Amp
	52.3	1	Non-Amp
	126.4666667	0	Non-Amp
	322.8333333	0	Non-Amp
	279.8	0	Non-Amp
	210.4333333	0	Non-Amp
	197.3333333	0	Non-Amp
	41.16666667	0	Non-Amp
	140.2333333	0	Non-Amp
	119.3666667	1	Non-Amp
	191.1666667	0	Non-Amp
	56.26666667	1	Non-Amp
	122.8	1	Non-Amp
	239.2333333	0	Non-Amp
	121.7333333	0	Non-Amp
	90.13333333	1	Non-Amp
	267.4	0	Non-Amp
	271.8666667	0	Non-Amp
	282.8333333	0	Non-Amp
	292.0333333	0	Non-Amp
	143	1	Non-Amp
	186.6333333	0	Non-Amp
	95.83333333	0	Non-Amp
	318.2	0	Non-Amp
	109.6	1	Non-Amp
	119	1	Non-Amp
	200.6	0	Non-Amp
	148.5666667	0	Non-Amp
	285.7	1	Non-Amp
	41.46666667	1	Non-Amp
	90	1	Non-Amp
	168.5333333	0	Non-Amp
	16.83333333	0	Non-Amp
	30.3	1	Non-Amp
	48.13333333	1	Non-Amp
	64.3	0	Non-Amp
	99	0	Non-Amp
	39.86666667	1	Non-Amp
	234.2333333	0	Non-Amp
	239.3333333	0	Amp
	260.2	0	Non-Amp
	111.5666667	1	Non-Amp
	295.3333333	0	Non-Amp
	119.4666667	0	Non-Amp
	67.8	1	Non-Amp
	34.7	1	Non-Amp
	220.9333333	0	Non-Amp
	87	1	Non-Amp
	81.06666667	1	Non-Amp
	263.0333333	0	Non-Amp
	292.6666667	0	Non-Amp
	251.8	1	Non-Amp
	139.5333333	1	Non-Amp
	43.3	0	Non-Amp
	48.43333333	1	Non-Amp
	74.1	0	Non-Amp
	85.3	1	Non-Amp
	282.5666667	1	Non-Amp
	107.2666667	0	Non-Amp
	198.3	0	Non-Amp
	21.3	0	Non-Amp
	255.2666667	0	Non-Amp
	118	0	Non-Amp
	170.6666667	1	Non-Amp
	127.5333333	0	Non-Amp
	300.8666667	0	Non-Amp
	64	1	Non-Amp
	213.1	0	Non-Amp
	55.66666667	0	Non-Amp
	221.2	0	Non-Amp
	227.9	0	Non-Amp
	146.7666667	0	Non-Amp
	57.66666667	0	Non-Amp
	31.46666667	1	Non-Amp
	249.5333333	0	Non-Amp
	83.66666667	0	Non-Amp
	35.23333333	1	Non-Amp
	76.13333333	1	Non-Amp
	42.9	1	Non-Amp
	198.3333333	1	Non-Amp
	81.56666667	0	Non-Amp
	23.73333333	1	Non-Amp
	86.1	0	Non-Amp
	211.9666667	0	Non-Amp
	146.0666667	0	Non-Amp
	98.76666667	1	Non-Amp
	28	0	Non-Amp
	131.3	0	Non-Amp
	44.86666667	1	Non-Amp
	149.8666667	0	Non-Amp
	19.73333333	1	Non-Amp
	297.8	0	Non-Amp
	122.2	0	Non-Amp
	176.0666667	0	Non-Amp
	161.6666667	0	Non-Amp
	56.5	1	Non-Amp
	83.13333333	0	Non-Amp
	230.1666667	0	Non-Amp
	153	1	Non-Amp
	42.66666667	1	Amp
	244.4333333	0	Non-Amp
	51.46666667	0	Non-Amp
	37.73333333	1	Non-Amp
	125.2666667	1	Non-Amp
	27.4	1	Non-Amp
	211.9333333	0	Non-Amp
	124.8	1	Non-Amp
	252.1	0	Non-Amp
	102.1	0	Non-Amp
	245.5	0	Non-Amp
	47.13333333	1	Amp
	21.7	1	Non-Amp
	152.0666667	0	Non-Amp
	297.2333333	0	Non-Amp
	206.1333333	0	Non-Amp
	101.5666667	0	Non-Amp
	251.0666667	0	Non-Amp
	145.7333333	0	Non-Amp
	121.6666667	1	Non-Amp
	81.06666667	0	Non-Amp
	70.46666667	1	Non-Amp
	173.8333333	0	Non-Amp
	40.63333333	1	Non-Amp
	83.36666667	0	Amp
	45.5	0	Non-Amp
	128.2666667	0	Non-Amp
	99.36666667	0	Non-Amp
	257.1666667	0	Non-Amp
	110.9333333	1	Non-Amp
	130.3666667	0	Non-Amp
	43.9	1	Non-Amp
	129.8	1	Non-Amp
	201.7666667	0	Non-Amp
	286.0666667	0	Non-Amp
	73.46666667	1	Non-Amp
	76.23333333	0	Non-Amp
	57.3	1	Non-Amp
	91.63333333	1	Non-Amp
	282.3	0	Non-Amp
	214.4333333	0	Non-Amp
	45.7	0	Non-Amp
	42.5	1	Non-Amp
	176.2666667	0	Non-Amp
	141.7333333	1	Non-Amp
	36.16666667	1	Non-Amp
	23.43333333	1	Non-Amp
	200.7666667	0	Non-Amp
	299.4	0	Non-Amp
	265.1333333	0	Non-Amp
	25.46666667	1	Non-Amp
	101.6333333	1	Non-Amp
	45.33333333	1	Non-Amp
	90.26666667	1	Non-Amp
	265.9333333	0	Non-Amp
	41.46666667	0	Non-Amp
	129.3333333	0	Non-Amp
	157.8	0	Non-Amp
	234.6	0	Non-Amp
	187.3	0	Non-Amp
	229.9	0	Non-Amp
	224.3	0	Non-Amp
	221.9	0	Non-Amp
	29.3	1	Non-Amp
	229.0666667	0	Non-Amp
	39.8	1	Non-Amp
	157.1	0	Non-Amp
	117.6666667	1	Non-Amp
	150.6	1	Non-Amp
	22.46666667	1	Non-Amp
	79.96666667	0	Non-Amp
	210.9666667	0	Non-Amp
	274.2	0	Non-Amp
	266.1	0	Non-Amp
	268.9	0	Non-Amp
	48.16666667	1	Non-Amp
	35.4	1	Non-Amp
	230.5	0	Non-Amp
	176.7	0	Non-Amp
	232.4	0	Non-Amp
	64.86666667	1	Non-Amp
	197.4333333	0	Non-Amp
	117.9	1	Non-Amp
	275.7333333	0	Non-Amp
	224.6	0	Non-Amp
	129.2333333	0	Non-Amp
	233.8666667	0	Non-Amp
	47.9	1	Amp
	31.43333333	1	Non-Amp
	50	1	Non-Amp
	102.7666667	0	Non-Amp
	220.0333333	0	Non-Amp
	40	1	Non-Amp
	58.43333333	0	Non-Amp
	30.36666667	1	Non-Amp
	272.9	0	Non-Amp
	70.23333333	0	Non-Amp
	194.2	0	Non-Amp
	77.23333333	1	Non-Amp
	70.6	1	Non-Amp
	58.63333333	1	Non-Amp
	124.1333333	0	Non-Amp
	237.2666667	0	Non-Amp
	20.13333333	1	Non-Amp
	216.9666667	0	Non-Amp
	150.6	1	Non-Amp
	184.4	0	Non-Amp
	69.3	1	Non-Amp
	197.6666667	1	Non-Amp
	117.5666667	1	Non-Amp
	219.4666667	0	Non-Amp
	197.8333333	1	Non-Amp
	263.6	0	Non-Amp
	49.3	1	Non-Amp
	130.7	0	Non-Amp
	78.7	0	Non-Amp
	198.1	0	Non-Amp
	88.8	1	Non-Amp
	176.1	0	Non-Amp
	224.1	0	Non-Amp
	216.7333333	1	Non-Amp
	198.4333333	0	Non-Amp
	180.7666667	1	Non-Amp
	19.16666667	1	Non-Amp
	79.8	1	Non-Amp
	221.7666667	0	Non-Amp
	126.8666667	0	Non-Amp
	165.3666667	0	Non-Amp
	75.23333333	1	Non-Amp
	174.1333333	0	Non-Amp
	99.76666667	0	Non-Amp
	65.56666667	1	Non-Amp
	187.9333333	0	Non-Amp
	81.8	1	Non-Amp
	216.7333333	0	Non-Amp
	223.3	0	Non-Amp
	80.5	0	Non-Amp
	251.2	0	Non-Amp
	213.3666667	0	Non-Amp
	252.3	0	Non-Amp
	144.9333333	0	Non-Amp
	108.6	0	Non-Amp
	37.8	1	Non-Amp
	84.83333333	1	Non-Amp
	118.6	1	Non-Amp
	189.8666667	0	Non-Amp
	52.73333333	1	Non-Amp
	213.2	1	Non-Amp
	62.13333333	1	Non-Amp
	79.16666667	0	Non-Amp
	173.9333333	0	Non-Amp
	128.3666667	1	Non-Amp
	139.4333333	0	Non-Amp
	168.3	0	Non-Amp
	86.36666667	1	Non-Amp
	255.3	0	Non-Amp
	184.3333333	0	Non-Amp
	34.56666667	0	Non-Amp
	150.6	0	Non-Amp
	187.7	0	Non-Amp
	56.33333333	1	Non-Amp
	178.7333333	1	Non-Amp
	257.6333333	0	Non-Amp
	150.1	0	Non-Amp
	39.43333333	0	Non-Amp
	168.2666667	0	Non-Amp
	215.1666667	0	Non-Amp
	91.5	0	Non-Amp
	184.8	0	Non-Amp
	94.7	0	Non-Amp
	182.5	0	Non-Amp
	213.9	0	Non-Amp
	50.23333333	1	Non-Amp
	194.1666667	0	Non-Amp
	221.6	0	Non-Amp
	26.86666667	1	Non-Amp
	87.1	1	Non-Amp
	199.9333333	0	Non-Amp
	58	1	Non-Amp
	198.1	1	Non-Amp
	84.23333333	0	Non-Amp
	199.3666667	0	Non-Amp
	174.5666667	0	Non-Amp
	142.4333333	0	Non-Amp
	61.6	0	Non-Amp
	186.4	0	Non-Amp
	19.9	1	Non-Amp
	34.33333333	1	Non-Amp
	30.36666667	1	Non-Amp
	122.5	1	Non-Amp
	204.4333333	1	Non-Amp
	190.9666667	1	Non-Amp
	82.63333333	1	Non-Amp
	125.0666667	0	Non-Amp
	21.9	1	Non-Amp
	175.6333333	0	Non-Amp
	15.36666667	1	Non-Amp
	77.4	0	Non-Amp
	71.76666667	1	Non-Amp
	209.2666667	0	Non-Amp
	211.7333333	0	Non-Amp
	59.76666667	0	Non-Amp
	27.8	1	Non-Amp
	114.9	1	Non-Amp
	125.7	0	Non-Amp
	90.3	1	Non-Amp
	124.2	1	Non-Amp
	27.3	1	Non-Amp
	191.4666667	0	Non-Amp
	264.1333333	0	Non-Amp
	196.5333333	0	Non-Amp
	37.36666667	1	Non-Amp
	178.7333333	0	Non-Amp
	43.26666667	0	Non-Amp
	37	1	Amp
	89.96666667	0	Non-Amp
	134.7333333	1	Non-Amp
	127.9333333	0	Non-Amp
	213.0333333	0	Non-Amp
	159.2333333	1	Non-Amp
	20.26666667	0	Non-Amp
	245.2333333	0	Non-Amp
	110.8333333	1	Non-Amp
	115.9333333	0	Non-Amp
	170.8333333	0	Non-Amp
	259.9333333	0	Non-Amp
	18.23333333	1	Non-Amp
	244.1666667	1	Non-Amp
	87.73333333	1	Non-Amp
	175.3333333	0	Non-Amp
	164.3333333	0	Non-Amp
	212.2	0	Non-Amp
	80.5	0	Non-Amp
	80.73333333	1	Non-Amp
	208.4	0	Non-Amp
	51.96666667	1	Non-Amp
	185	1	Non-Amp
	184.2666667	0	Non-Amp
	22.13333333	1	Non-Amp
	151.2	0	Non-Amp
	194.7	0	Non-Amp
	112.6333333	0	Non-Amp
	65.23333333	0	Non-Amp
	184.3333333	0	Non-Amp
	246.6	0	Non-Amp
	134.2666667	0	Non-Amp
	118.5333333	0	Non-Amp
	89.33333333	0	Non-Amp
	77.46666667	1	Non-Amp
	203.2666667	0	Non-Amp
	19.4	1	Non-Amp
	111.9666667	1	Non-Amp
	242.5666667	0	Non-Amp
	142.1666667	0	Non-Amp
	54.26666667	0	Non-Amp
	196.8666667	1	Non-Amp
	94.03333333	1	Non-Amp
	223.8333333	1	Non-Amp
	204.4	0	Non-Amp
	52.3	1	Non-Amp
	96.96666667	0	Non-Amp
	191.9333333	0	Non-Amp
	185.3	0	Non-Amp
	205.7333333	0	Non-Amp
	151.9	0	Non-Amp
	175.1	0	Non-Amp
	247.8333333	0	Non-Amp
	179.1	0	Non-Amp
	43.4	1	Non-Amp
	107.3666667	0	Non-Amp
	118.7	1	Non-Amp
	254.9666667	0	Non-Amp
	252.9	0	Non-Amp
	131.3	0	Non-Amp
	111.8333333	0	Non-Amp
	144.6666667	1	Non-Amp
	99.4	1	Non-Amp
	43.26666667	1	Non-Amp
	200.6	0	Non-Amp
	187.0333333	0	Non-Amp
	180.7333333	0	Non-Amp
	33.96666667	1	Non-Amp
	176.5	0	Non-Amp
	16.56666667	1	Non-Amp
	211.2	0	Non-Amp
	209.0333333	0	Non-Amp
	204.2	1	Non-Amp
	166.6666667	0	Non-Amp
	44.13333333	1	Non-Amp
	192.1333333	0	Non-Amp
	103.8333333	0	Non-Amp
	38.43333333	0	Non-Amp
	216.8666667	1	Non-Amp
	112.4666667	1	Non-Amp
	102.0666667	0	Non-Amp
	53.56666667	0	Non-Amp
	108.0666667	1	Non-Amp
	101.0666667	0	Non-Amp
	46.16666667	1	Non-Amp
	202.1	0	Non-Amp
	116.4666667	0	Non-Amp
	199.3	0	Non-Amp
	83.63333333	0	Non-Amp
	71.06666667	1	Non-Amp
	186.1333333	0	Non-Amp
	187.8333333	0	Non-Amp
	167.5	0	Non-Amp
	201.9333333	1	Non-Amp
	60.86666667	1	Non-Amp
	75.96666667	0	Non-Amp
	221.0666667	1	Non-Amp
	99.96666667	1	Non-Amp
	68.76666667	0	Non-Amp
	77.86666667	1	Non-Amp
	79.3	0	Non-Amp
	65.33333333	0	Non-Amp
	124	0	Non-Amp
	128.4	0	Non-Amp
	87	0	Non-Amp
	36.93333333	0	Non-Amp
	153.5333333	0	Non-Amp
	48.43333333	1	Non-Amp
	208.9666667	1	Non-Amp
	195.9333333	0	Non-Amp
	75.7	0	Non-Amp
	13.8	1	Non-Amp
	84.9	1	Non-Amp
	16.7	1	Non-Amp
	190.1666667	0	Non-Amp
	241.2333333	0	Non-Amp
	191.1	0	Non-Amp
	149.4333333	1	Non-Amp
	159.7333333	0	Non-Amp
	104.7666667	1	Non-Amp
	153.3	0	Non-Amp
	57.66666667	1	Non-Amp
	37.9	1	Non-Amp
	46.53333333	1	Non-Amp
	43.03333333	1	Non-Amp
	53.63333333	1	Non-Amp
	14.16666667	1	Non-Amp
	102.3	1	Non-Amp
	226.0666667	0	Non-Amp
	190.1	0	Non-Amp
	204.2333333	0	Non-Amp
	96.2	0	Non-Amp
	163.5333333	0	Non-Amp
	14.2	0	Non-Amp
	45.73333333	1	Non-Amp
	114.5333333	0	Non-Amp
	124.1333333	1	Non-Amp
	98.83333333	1	Non-Amp
	85.4	0	Non-Amp
	25.23333333	1	Non-Amp
	51.66666667	1	Non-Amp
	195.8666667	0	Non-Amp
	250.8333333	0	Non-Amp
	216.0333333	1	Non-Amp
	194.3	0	Non-Amp
	211.9	1	Non-Amp
	169.6666667	0	Non-Amp
	191	1	Non-Amp
	53.63333333	1	Non-Amp
	202.1	0	Non-Amp
	28.83333333	1	Non-Amp
	161.1333333	0	Non-Amp
	15.36666667	1	Non-Amp
	125.7666667	1	Non-Amp
	23.03333333	1	Non-Amp
	243.1666667	0	Non-Amp
	100.1333333	0	Non-Amp
	39.3	1	Non-Amp
	119.3	0	Non-Amp
	2.533333333	0	Non-Amp
	102	1	Non-Amp
	12.26666667	1	Non-Amp
	201.8333333	1	Non-Amp
	116.2333333	0	Non-Amp
	113.6666667	1	Non-Amp
	71.16666667	0	Non-Amp
	148.8	0	Non-Amp
	192.2	0	Non-Amp
	45.63333333	1	Non-Amp
	146.9333333	0	Non-Amp
	124.7666667	0	Non-Amp
	30.93333333	1	Amp
	237.2666667	0	Non-Amp
	154	0	Non-Amp
	193.6	0	Non-Amp
	165.1666667	0	Non-Amp
	165.6666667	0	Non-Amp
	172.8666667	1	Non-Amp
	213	0	Non-Amp
	106.8	1	Non-Amp
	70.16666667	0	Non-Amp
	107.7666667	0	Non-Amp
	95.73333333	0	Non-Amp
	74.73333333	1	Non-Amp
	117.6	0	Non-Amp
	97.43333333	1	Non-Amp
	205.6	0	Non-Amp
	101.4	0	Non-Amp
	198.1333333	0	Non-Amp
	202.7666667	0	Non-Amp
	26	1	Non-Amp
	220.2333333	0	Non-Amp
	157.8333333	0	Non-Amp
	140.6	0	Non-Amp
	107.0666667	0	Non-Amp
	207.1666667	0	Non-Amp
	193.9	0	Non-Amp
	194.5666667	0	Non-Amp
	46.06666667	1	Non-Amp
	83.53333333	1	Non-Amp
	49.46666667	1	Non-Amp
	34.63333333	1	Non-Amp
	155.7333333	0	Non-Amp
	150.4666667	0	Non-Amp
	30.7	0	Non-Amp
	15.86666667	1	Non-Amp
	98.5	0	Non-Amp
	176.3666667	1	Non-Amp
	45.16666667	1	Non-Amp
	104	0	Non-Amp
	196.6333333	0	Non-Amp
	9.7	0	Non-Amp
	205.8	0	Non-Amp
	240.4333333	0	Non-Amp
	162.8333333	1	Non-Amp
	148.8666667	1	Non-Amp
	190.2	0	Non-Amp
	189.9	0	Non-Amp
	16.16666667	0	Non-Amp
	57.3	1	Non-Amp
	50.66666667	1	Non-Amp
	61.8	0	Non-Amp
	164.5666667	1	Non-Amp
	183.4333333	0	Non-Amp
	90.8	1	Non-Amp
	218.6333333	0	Non-Amp
	58.13333333	0	Non-Amp
	116.5333333	0	Non-Amp
	18.8	1	Non-Amp
	186.1	0	Non-Amp
	99.36666667	0	Amp
	42.06666667	1	Non-Amp
	185.7666667	0	Non-Amp
	19.56666667	1	Non-Amp
	125.9	0	Non-Amp
	226.7	0	Non-Amp
	2.533333333	0	Non-Amp
	110.4666667	0	Non-Amp
	34.3	0	Non-Amp
	46.36666667	1	Non-Amp
	17.66666667	1	Non-Amp
	42.43333333	1	Non-Amp
	238.5	0	Non-Amp
	31.8	0	Non-Amp
	123.3	1	Non-Amp
	216.9666667	0	Non-Amp
	51.2	1	Non-Amp
	65.83333333	1	Non-Amp
	23.36666667	1	Non-Amp
	57.23333333	1	Non-Amp
	228.8	0	Non-Amp
	237.5	0	Non-Amp
	225.1666667	0	Non-Amp
	123.7333333	0	Non-Amp
	189.7333333	0	Non-Amp
	164.6	1	Non-Amp
	103.1	1	Non-Amp
	158.9666667	0	Non-Amp
	36.63333333	1	Non-Amp
	182.9	0	Non-Amp
	30.86666667	1	Non-Amp
	169.2333333	0	Non-Amp
	16.3	1	Non-Amp
	124.8	0	Non-Amp
	2	0	Non-Amp
	151.0666667	0	Non-Amp
	180.5666667	0	Non-Amp
	14.8	1	Amp
	185.9333333	0	Non-Amp
	183.9666667	0	Non-Amp
	79.86666667	1	Non-Amp
	158.0333333	0	Non-Amp
	79.1	1	Non-Amp
	120.1333333	1	Non-Amp
	48.43333333	1	Non-Amp
	200.1333333	0	Non-Amp
	34.43333333	0	Amp
	233.2666667	0	Non-Amp
	98.56666667	0	Non-Amp
	25.33333333	0	Non-Amp
	88.93333333	1	Non-Amp
	171.3	0	Non-Amp
	182.2333333	0	Non-Amp
	34.7	1	Non-Amp
	154.5	0	Non-Amp
	229.8333333	0	Non-Amp
	225.4	0	Non-Amp
	25.03333333	0	Non-Amp
	18.83333333	1	Non-Amp
	186.6	0	Non-Amp
	102.9666667	0	Non-Amp
	117.6666667	0	Non-Amp
	194.1	0	Non-Amp
	234.4	0	Non-Amp
	178.5666667	0	Non-Amp
	153.8666667	1	Non-Amp
	178.6333333	0	Non-Amp
	117.6666667	0	Non-Amp
	194	0	Non-Amp
	55.4	1	Non-Amp
	90.6	1	Non-Amp
	71.63333333	0	Non-Amp
	222.3333333	0	Non-Amp
	111.3666667	0	Non-Amp
	91.1	0	Non-Amp
	53.9	1	Non-Amp
	81.13333333	1	Non-Amp
	185.1333333	0	Non-Amp
	17.83333333	0	Non-Amp
	155.3666667	0	Non-Amp
	26.33333333	0	Non-Amp
	92.5	1	Non-Amp
	167.9333333	1	Non-Amp
	32.73333333	0	Non-Amp
	224.8666667	0	Non-Amp
	214.8	0	Non-Amp
	224.4333333	0	Non-Amp
	171.6333333	0	Non-Amp
	145.6333333	0	Non-Amp
	123.7	0	Non-Amp
	212.3666667	0	Non-Amp
	116.4333333	1	Non-Amp
	180.6333333	0	Non-Amp
	128.2	0	Non-Amp
	42.06666667	1	Non-Amp
	182.9333333	0	Non-Amp
	137.8	0	Non-Amp
	136	0	Amp
	32.3	1	Non-Amp
	82.96666667	0	Non-Amp
	42.6	1	Non-Amp
	103.8	0	Non-Amp
	38.16666667	1	Non-Amp
	35.03333333	1	Non-Amp
	62.9	1	Non-Amp
	21.06666667	1	Non-Amp
	108.3	0	Non-Amp
	195.7	0	Non-Amp
	172.3	0	Non-Amp
	181.8666667	0	Non-Amp
	156.8	0	Non-Amp
	22.23333333	0	Non-Amp
	167.1	0	Non-Amp
	30.8	0	Non-Amp
	199.9666667	0	Non-Amp
	21	1	Non-Amp
	104.6666667	0	Non-Amp
	194.6	0	Non-Amp
	173.0333333	0	Non-Amp
	191.8	0	Non-Amp
	126.4	0	Non-Amp
	135.3	0	Non-Amp
	63.56666667	0	Non-Amp
	70.53333333	0	Non-Amp
	69.1	1	Non-Amp
	218.2333333	0	Non-Amp
	211.1333333	1	Non-Amp
	144.4333333	0	Non-Amp
	191.9333333	0	Non-Amp
	143.5333333	0	Non-Amp
	70.9	0	Non-Amp
	143.1666667	1	Non-Amp
	13.53333333	0	Non-Amp
	48.26666667	0	Non-Amp
	301.2333333	0	Non-Amp
	52.06666667	1	Non-Amp
	232.9666667	0	Non-Amp
	252.2666667	1	Non-Amp
	49.73333333	0	Non-Amp
	278.3666667	1	Non-Amp
	145.3666667	0	Non-Amp
	287.9333333	0	Amp
	73.13333333	0	Non-Amp
	263.4333333	0	Non-Amp
	219.1	0	Non-Amp
	37.86666667	1	Non-Amp
	168.2	0	Non-Amp
	264.2333333	0	Non-Amp
	192.2	0	Non-Amp
	186.8333333	1	Non-Amp
	255.3666667	0	Non-Amp
	250.8	0	Non-Amp
	200.4333333	0	Non-Amp
	22.66666667	1	Non-Amp
	278.4666667	0	Non-Amp
	38.03333333	0	Non-Amp
	282.3666667	0	Non-Amp
	15.6	1	Non-Amp
	188.5333333	0	Non-Amp
	182.6	0	Non-Amp
	258.1333333	0	Non-Amp
	57.4	1	Non-Amp
	182.3333333	1	Non-Amp
	170.2666667	0	Non-Amp
	239.1666667	1	Non-Amp
	54.1	1	Non-Amp
	102.5	1	Non-Amp
	164.0333333	0	Non-Amp
	23.9	0	Non-Amp
	2.3	0	Non-Amp
	159.7	0	Non-Amp
	10.63333333	1	Non-Amp
	10.06666667	1	Non-Amp
	77.5	0	Non-Amp
	239.4	0	Non-Amp
	192.2	0	Non-Amp
	123.3333333	0	Non-Amp
	193.9666667	0	Non-Amp
	124.5666667	1	Non-Amp
	66.83333333	0	Non-Amp
	193.1333333	0	Non-Amp
	264.6	0	Non-Amp
	260.2	0	Non-Amp
	115.6333333	0	Non-Amp
	153.9	0	Non-Amp
	257.6666667	0	Non-Amp
	61.8	1	Non-Amp
	78.6	0	Non-Amp
	25.63333333	1	Non-Amp
	78.86666667	0	Non-Amp
	255.6	0	Non-Amp
	254.9333333	0	Non-Amp
	34.33333333	1	Non-Amp
	89.6	1	Non-Amp
	238.0666667	0	Non-Amp
	74.93333333	0	Non-Amp
	77.66666667	0	Non-Amp
	228.9	0	Non-Amp
	195.3	0	Non-Amp
	58.93333333	1	Non-Amp
	15.86666667	1	Non-Amp
	247.3666667	0	Non-Amp
	88.66666667	0	Non-Amp
	205.9	0	Non-Amp
	122.8	0	Non-Amp
	225.7	0	Non-Amp
	84.73333333	0	Non-Amp
	220.3	0	Non-Amp
	33.13333333	1	Non-Amp
	58.46666667	1	Non-Amp
	54.93333333	0	Non-Amp
	208.8	0	Non-Amp
	79.13333333	0	Non-Amp
	185.7	1	Non-Amp
	197.7333333	0	Non-Amp
	37.76666667	0	Non-Amp
	23.76666667	0	Non-Amp
	240.2	0	Non-Amp
	24.63333333	0	Non-Amp
	42.63333333	0	Non-Amp
	52.46666667	1	Non-Amp
	202.2333333	0	Non-Amp
	30.06666667	1	Non-Amp
	222.7	0	Non-Amp
	56.76666667	0	Non-Amp
	166.7333333	0	Non-Amp
	118.3	0	Non-Amp
	221.2	0	Non-Amp
	42.3	0	Non-Amp
	224.2333333	0	Non-Amp
	203.5333333	0	Non-Amp
	174.5	0	Non-Amp
	211.5333333	0	Non-Amp
	147.7666667	1	Non-Amp
	221.9333333	0	Non-Amp
	35.46666667	1	Non-Amp
	117.8666667	0	Non-Amp
	35.36666667	0	Non-Amp
	200.1	0	Non-Amp
	0.1	1	Non-Amp
	74.8	1	Non-Amp
	72.56666667	0	Non-Amp
	85	0	Non-Amp
	201.1666667	0	Non-Amp
	213.3666667	0	Non-Amp
	105.2	0	Non-Amp
	172.9666667	1	Non-Amp
	200.3333333	0	Non-Amp
	165.4333333	0	Non-Amp
	177.6333333	0	Non-Amp
	52.9	0	Non-Amp
	182.8333333	0	Non-Amp
	14.7	1	Non-Amp
	194.3666667	0	Non-Amp
	60.9	1	Non-Amp
	127.8333333	0	Non-Amp
	91	0	Non-Amp
	75.86666667	0	Non-Amp
	157.7333333	0	Non-Amp
	22.4	1	Non-Amp
	189.4333333	0	Non-Amp
	27.86666667	1	Non-Amp
	3.5	0	Non-Amp
	92.4	0	Non-Amp
	88.33333333	0	Non-Amp
	49.53333333	0	Non-Amp
	35.2	1	Non-Amp
	100.3	1	Non-Amp
	170.8666667	0	Non-Amp
	63.83333333	0	Non-Amp
	125.8666667	0	Non-Amp
	89.53333333	1	Non-Amp
	64.6	0	Non-Amp
	151.9333333	0	Non-Amp
	162.7666667	0	Non-Amp
	134.8333333	0	Non-Amp
	29.23333333	0	Non-Amp
	109.2333333	0	Non-Amp
	154.7	0	Non-Amp
	80.36666667	0	Non-Amp
	18.26666667	1	Non-Amp
	126.6666667	0	Non-Amp
	81.5	0	Non-Amp
	140.3333333	0	Non-Amp
	128.1	0	Non-Amp
	17.2	1	Non-Amp
	110.8666667	0	Amp
	152.9333333	1	Non-Amp
	281.5	0	Non-Amp
	37.86666667	1	Non-Amp
	85.03333333	1	Non-Amp
	16.7	1	Non-Amp
	97.4	0	Non-Amp
	102.7	0	Non-Amp
	57.93333333	0	Non-Amp
	91.23333333	0	Non-Amp
	50.46666667	0	Non-Amp
	45.33333333	0	Non-Amp
	109.9333333	0	Non-Amp
	58.6	0	Amp
	50.9	0	Non-Amp
	54.76666667	1	Non-Amp
	74.03333333	0	Non-Amp
	70.06666667	0	Non-Amp
	19.83333333	1	Non-Amp
	46.43333333	0	Non-Amp
	68.7	0	Non-Amp
	78.16666667	0	Non-Amp
	135.3333333	0	Non-Amp
	86.53333333	1	Non-Amp
	80.73333333	0	Non-Amp
	71.63333333	1	Non-Amp
	85.5	0	Non-Amp
	27.96666667	1	Non-Amp
	70.26666667	0	Non-Amp
	80.23333333	0	Non-Amp
	111.7	0	Non-Amp
	36.96666667	1	Amp
	89.8	0	Non-Amp
	76.86666667	0	Non-Amp
	31.33333333	0	Non-Amp
	85.36666667	0	Non-Amp
	71.46666667	0	Non-Amp
	75.1	0	Non-Amp
	32.06666667	1	Non-Amp
	120.4333333	0	Non-Amp
	86.4	0	Non-Amp
	81.03333333	0	Amp
	49.2	1	Non-Amp
	71.83333333	0	Non-Amp
	101.9666667	0	Non-Amp
	88.5	0	Non-Amp
	91.53333333	0	Non-Amp
	86.83333333	0	Non-Amp
	94.93333333	1	Non-Amp
	146.4	0	Non-Amp
	88.46666667	0	Non-Amp
	102.0333333	0	Non-Amp
	65.13333333	1	Non-Amp
	85.93333333	1	Non-Amp
	106.1333333	0	Non-Amp
	122.1333333	0	Non-Amp
	30.43333333	1	Amp
	9.133333333	1	Non-Amp
	117	0	Non-Amp
	43.83333333	1	Non-Amp
	122.5	0	Non-Amp
	119.3333333	0	Non-Amp
	112.6666667	0	Non-Amp
	96.76666667	0	Non-Amp
	95.86666667	0	Non-Amp
	86.6	0	Non-Amp
	107.8666667	0	Non-Amp
	89.76666667	0	Non-Amp
	105	0	Non-Amp
	98.46666667	0	Non-Amp
	114.6	0	Non-Amp
	108.0666667	0	Non-Amp
	102.0666667	0	Non-Amp
	52.33333333	1	Non-Amp
	137.9333333	0	Non-Amp
	108.1666667	0	Non-Amp
	111.6333333	0	Non-Amp
	142.6666667	0	Non-Amp
	101.2666667	0	Non-Amp
	4.166666667	1	Non-Amp
	91.06666667	0	Non-Amp
	91.23333333	0	Non-Amp
	140.2333333	0	Non-Amp
	98.26666667	0	Non-Amp
	105.4666667	0	Non-Amp
	116.5333333	0	Non-Amp
	110.1	0	Non-Amp
	123.5333333	0	Non-Amp
	5.066666667	0	Amp
	123.5333333	0	Non-Amp
	118.9	0	Non-Amp
	109.7666667	0	Non-Amp
	110.2666667	0	Non-Amp
	122.4	0	Non-Amp
	125.8333333	0	Non-Amp
	113.3666667	0	Non-Amp
	115.6333333	0	Non-Amp
	124	0	Non-Amp
	65.16666667	1	Non-Amp
	163.1666667	0	Non-Amp
	156.3333333	0	Non-Amp
	124.2666667	0	Non-Amp
	104.1	0	Non-Amp
	122.8333333	0	Non-Amp
	37.5	1	Non-Amp
	56.93333333	1	Non-Amp
	117.5333333	0	Non-Amp
	30.16666667	1	Non-Amp
	64.7	1	Non-Amp
	136.7	0	Non-Amp
	123.2666667	0	Non-Amp
	141.7333333	0	Non-Amp
	33.36666667	1	Non-Amp
	140.5666667	0	Non-Amp
	128.3666667	0	Amp
	88.83333333	0	Non-Amp
	29.9	0	Non-Amp
	137.6666667	0	Non-Amp
	139.6	0	Non-Amp
	135.3333333	0	Non-Amp
	60.26666667	0	Non-Amp
	102.9666667	1	Non-Amp
	134.7333333	0	Non-Amp
	131.6	0	Non-Amp
	23.83333333	1	Non-Amp
	26.73333333	1	Non-Amp
	179.8	0	Non-Amp
	123	0	Non-Amp
	90.8	1	Non-Amp
	138.5666667	0	Non-Amp
	175.9	0	Non-Amp
	186.3666667	0	Non-Amp
	102.6333333	0	Non-Amp
	138.3333333	0	Non-Amp
	168.6	0	Non-Amp
	19	1	Non-Amp
	44.63333333	0	Non-Amp
	128.9666667	0	Non-Amp
	144.4333333	0	Non-Amp
	195.8	0	Non-Amp
	142.8	0	Non-Amp
	108.4666667	0	Non-Amp
	149.7666667	0	Non-Amp
	219.6333333	0	Non-Amp
	46.43333333	1	Non-Amp
	21.93333333	1	Non-Amp
	148.0666667	0	Non-Amp
	121.5333333	0	Non-Amp
	140.2	0	Non-Amp
	52.63333333	1	Non-Amp
	211.4	0	Non-Amp
	147.1666667	0	Non-Amp
	141.0333333	0	Non-Amp
	150.5	0	Non-Amp
	155.4	0	Non-Amp
	160.4	0	Non-Amp
	149.3	0	Non-Amp
	63.53333333	0	Non-Amp
	140.7666667	0	Amp
	194.4	0	Non-Amp
	157.5333333	0	Non-Amp
	49.46666667	1	Non-Amp
	125.0333333	1	Non-Amp
	4.866666667	0	Non-Amp
	146.8333333	1	Non-Amp
	188.1666667	0	Non-Amp
	143.6	1	Non-Amp
	87.46666667	0	Non-Amp
	46.66666667	1	Non-Amp
	80.43333333	0	Non-Amp
	107.1	1	Non-Amp
	187.8666667	0	Non-Amp
	16.73333333	1	Non-Amp
	76	0	Non-Amp
	97.6	0	Non-Amp
	163.4333333	0	Non-Amp
	166.0333333	0	Non-Amp
	55.73333333	1	Non-Amp
	45.93333333	1	Non-Amp
	52.5	0	Non-Amp
	208.9666667	0	Non-Amp
	207.4666667	0	Non-Amp
	90.4	0	Non-Amp
	165.4333333	0	Non-Amp
	165.2	0	Non-Amp
	183.2	0	Non-Amp
	55	1	Non-Amp
	53.36666667	1	Non-Amp
	63.2	0	Non-Amp
	239.1666667	0	Non-Amp
	111.6	0	Non-Amp
	182.6	0	Non-Amp
	199.0333333	0	Non-Amp
	177.6	0	Non-Amp
	222.0333333	0	Non-Amp
	222.2	0	Non-Amp
	170.8	0	Non-Amp
	201.4666667	0	Non-Amp
	23.93333333	1	Non-Amp
	23.26666667	1	Non-Amp
	171.1	0	Non-Amp
	148.8	0	Non-Amp
	184.1666667	0	Non-Amp
	58.66666667	0	Non-Amp
	51	1	Non-Amp
	21.56666667	1	Non-Amp
	35.7	0	Non-Amp
	59.96666667	1	Non-Amp
	192.2	0	Non-Amp
	34.7	1	Non-Amp
	15.06666667	1	Non-Amp
	31.16666667	0	Non-Amp
	104.0333333	0	Non-Amp
	164.9666667	0	Non-Amp
	42.96666667	1	Non-Amp
	68.16666667	1	Non-Amp
	195.3666667	0	Non-Amp
	227.4666667	0	Non-Amp
	21.16666667	1	Non-Amp
	175.1666667	0	Non-Amp
	208.2	0	Non-Amp
	44.4	1	Non-Amp
	185.3333333	0	Non-Amp
	187.0333333	0	Non-Amp
	241.3	0	Non-Amp
	21.3	1	Non-Amp
	195.5333333	0	Non-Amp
	49.53333333	1	Non-Amp
	28.86666667	1	Non-Amp
	203	0	Non-Amp
	109	1	Non-Amp
	158.6333333	0	Non-Amp
	96.96666667	1	Non-Amp
	27.06666667	1	Non-Amp
	126.6666667	1	Non-Amp
	6.833333333	1	Non-Amp
	78.46666667	1	Non-Amp
	199.2333333	0	Non-Amp
	82.73333333	1	Non-Amp
	196.8666667	0	Non-Amp
	44.73333333	1	Non-Amp
	175.9666667	1	Non-Amp
	86.23333333	0	Non-Amp
	201.9	0	Non-Amp

## Sheet: 2b
Figure 2b
		Palpable tumor	Tumor free		Chi-square
	wt FVB	0	100		Chi-square, df	28,57, 1
	MMTV-PAK4	25	75		z	5.345
					P value	< 0,0001
					P value summary	****
					One- or two-tailed	Two-tailed
					Statistically significant? (alpha<0.05)	Yes

[truncated: 74 more sheets: 2e, 2f, 2g, 2h, S2b, S2e, S2f, S2h, S2i, S2k, S2m, S2n, S2p, 3b, 3c, 3d, 3e, 3f, 3h, 3i …]
